# Supplementary material for: An Integrated Approach to Reconstructing Genome-Scale Transcriptional Regulatory Networks
Source: PLoS Comput Biol. 2015 Feb 27;11(2):e1004103. doi: 10.1371/journal.pcbi.1004103 (PMC4344238; doi:10.1371/journal.pcbi.1004103)
Supplement: S1 Table — (XLSX) [file pcbi.1004103.s010.xlsx]

## Sheet: Table S1 (Clusters)
Table S1: Identified clusters and their predicted transcriptional regulators in R. sphaeroides TRN (see Table S2 for gene annotations)
Cluster ID	Genes	GO Enrichment	Motif(s)	Predicted Regulator(s)	TF Annotation	Rscore	Source
Cluster_1	RSP_0146, RSP_0189, RSP_0889, RSP_0974, RSP_0975, RSP_0976, RSP_0977, RSP_0978, RSP_0979, RSP_1751, RSP_2414, RSP_2415, RSP_2416, RSP_2417, RSP_2836, RSP_2837, RSP_2838	Succinate dehydrogenase (ubiquinone) activity (GO:0008177) 4.3x10-13		RSP_2838	NtrC (nitrogen metabolism transcriptional regulator)	9.2	Seq + Expr
Cluster_2	RSP_0920, RSP_0921, RSP_0922, RSP_2864, RSP_2865, RSP_3676, RSP_3677, RSP_3937, RSP_4252, RSP_6250, RSP_7360	Protein transport (GO:0015031) 1.3x10-6		RSP_4260	LysR family transcriptional regulator	8.5	Seq
Cluster_3	RSP_2171, RSP_2172, RSP_3346, RSP_3347, RSP_3349	Methionine biosynthetic process (GO:0009086) 1.4x10-11		RSP_2171	LysR family transcriptional regulator	8.3	Seq + Expr
Cluster_4	RSP_0408, RSP_0452, RSP_0453, RSP_0554, RSP_0559, RSP_0847, RSP_0999, RSP_1016, RSP_1238, RSP_1497, RSP_1572, RSP_1889, RSP_1948, RSP_2121, RSP_2214, RSP_2649, RSP_3067, RSP_3068, RSP_3216, RSP_3218, RSP_4172	response to stress (GO:0006950) 1.5x10-5		RSP_2410	RpoH1	7.6	Seq
Cluster_5	RSP_0535, RSP_0536, RSP_0537, RSP_0538, RSP_0539, RSP_0540, RSP_0541, RSP_1007, RSP_2080, RSP_3185, RSP_3188, RSP_3189, RSP_3190, RSP_3191, RSP_3192, RSP_3193, RSP_3194, RSP_3195, RSP_3196, RSP_3197, RSP_3198, RSP_3199, RSP_3925	Nitrogen fixation (GO:0009399) 0		RSP_0527	RpoN	7.6	Seq + Expr
Cluster_6	RSP_0183, RSP_0237, RSP_0379, RSP_0390, RSP_0442, RSP_0447, RSP_0598, RSP_0632, RSP_0777, RSP_0815, RSP_0851, RSP_1019, RSP_1079, RSP_1080, RSP_1125, RSP_1143, RSP_1697, RSP_1834, RSP_1868, RSP_2143, RSP_2214, RSP_2267, RSP_2340, RSP_2636, RSP_2645, RSP_2723, RSP_2804, RSP_2885, RSP_2898, RSP_2905, RSP_2924, RSP_2925, RSP_2926, RSP_2969, RSP_2979, RSP_3185, RSP_3268, RSP_3269, RSP_3270, RSP_3271,…	iron-sulfur cluster binding (GO:0051536) 5.27x10-5		RSP_0547	NifA	7.3	Seq + Expr
Cluster_7	RSP_0264, RSP_0265, RSP_0266, RSP_0267, RSP_0451, RSP_1696, RSP_2801, RSP_2802, RSP_2894, RSP_2895, RSP_3126, RSP_3127	Photosynthesis (GO:0015979) 0		RSP_2801	TetR family transcriptional regulator	7.2	Seq
Cluster_8	RSP_0850, RSP_2779, RSP_2780, RSP_4037, RSP_6137			RSP_2780	OxyR (LysR family transcriptional regulator)	7.1	Seq + Expr
Cluster_9	RSP_0129, RSP_0132, RSP_0205, RSP_0937, RSP_1398, RSP_2088			RSP_0122, RSP_0907	transcriptional regulator, LuxR family	7	Seq + Expr
Cluster_10	RSP_1064, RSP_1715, RSP_1716, RSP_1717, RSP_1718, RSP_1719, RSP_1720, RSP_1721, RSP_1722, RSP_1723, RSP_1724, RSP_1986, RSP_3505	Ribosome (GO:0005840) 0		RSP_3505	DeoR family transcriptional regulator	7	Seq
Cluster_11	RSP_0021, RSP_0100, RSP_0101, RSP_0102, RSP_0103, RSP_0104, RSP_0105, RSP_0106, RSP_0107, RSP_0108, RSP_0109, RSP_0110, RSP_0112, RSP_0146, RSP_0166, RSP_0167, RSP_0276, RSP_0277, RSP_0278, RSP_0279, RSP_0281, RSP_0317, RSP_0374, RSP_0464, RSP_0465, RSP_0466, RSP_0467, RSP_0496, RSP_0497, RSP_0597, RSP_0689, RSP_0690, RSP_0691, RSP_0692, RSP_0693, RSP_0694, RSP_0695, RSP_0696, RSP_0697, RSP_0698,…	Heme binding (GO:0020037) 9X10-7		RSP_0698	FnrL	6.9	Seq + Expr
Cluster_12	RSP_0097, RSP_0402, RSP_0446, RSP_0561, RSP_0587, RSP_0757, RSP_0768, RSP_0769, RSP_0827, RSP_0832, RSP_1064, RSP_1073, RSP_1111, RSP_1204, RSP_1489, RSP_1511, RSP_1514, RSP_1515, RSP_1761, RSP_1797, RSP_1798, RSP_1799, RSP_1801, RSP_1843, RSP_1882, RSP_1971, RSP_1986, RSP_1987, RSP_1989, RSP_2169, RSP_2242, RSP_2329, RSP_2330, RSP_2445, RSP_2647, RSP_4041	RNA binding (GO:0003723) 3.7x10-6		RSP_0395	RpoD	6.8	Seq + Expr
Cluster_13	RSP_1138, RSP_1139, RSP_1140, RSP_2482, RSP_4189, RSP_4201, RSP_7212	Recombinase activity (GO:0000150) 5.9x10-8		RSP_1139	MarR family transcriptional regulator	6.8	Seq
Cluster_14	RSP_0006, RSP_0176, RSP_0183, RSP_0237, RSP_0299, RSP_0379, RSP_0390, RSP_0392, RSP_0442, RSP_0447, RSP_0535, RSP_0536, RSP_0538, RSP_0539, RSP_0540, RSP_0541, RSP_0632, RSP_0777, RSP_0804, RSP_0815, RSP_0851, RSP_0962, RSP_1019, RSP_1046, RSP_1125, RSP_1277, RSP_1278, RSP_1279, RSP_1280, RSP_1344, RSP_1552, RSP_1601, RSP_1697, RSP_1834, RSP_1842, RSP_1859, RSP_1868, RSP_1886, RSP_1932, RSP_2016,…	Nitrogenase activity (GO:0016163) 0		RSP_0547	NifA	6.7	Seq + Expr
Cluster_15	RSP_0968, RSP_0974, RSP_0975, RSP_0976, RSP_0977, RSP_0978, RSP_0979, RSP_1663, RSP_1680, RSP_2093, RSP_2734, RSP_2735, RSP_2736, RSP_3926, RSP_4045, RSP_6037, RSP_6082	Tricarboxylic acid cycle(GO:0006099) 2.2x10-10		RSP_1663	LacI family transcriptional regulator	6.7	Seq
Cluster_16	RSP_0029, RSP_0184, RSP_0829, RSP_1019, RSP_1020, RSP_1021, RSP_1034, RSP_1140, RSP_1149, RSP_1624, RSP_1980, RSP_2090, RSP_2092, RSP_2482, RSP_2647, RSP_2740, RSP_2849, RSP_2948, RSP_2950, RSP_3332, RSP_3333, RSP_4189, RSP_4190, RSP_6142, RSP_6165, RSP_7381, RSP_7382	Recombinase activity (GO:0000150) 3.4x10-6		RSP_1034	GntR family transcriptional regulator	6.6	Seq + Expr
Cluster_17	RSP_0160, RSP_0316, RSP_0452, RSP_0454, RSP_0812, RSP_0813, RSP_0869, RSP_1113, RSP_1114, RSP_1171, RSP_1210, RSP_1302, RSP_1303, RSP_1312, RSP_1313, RSP_1315, RSP_1331, RSP_1332, RSP_1357, RSP_1521, RSP_1530, RSP_1816, RSP_1872, RSP_1996, RSP_2084, RSP_2176, RSP_2177, RSP_2185, RSP_2466, RSP_2619, RSP_2620, RSP_2621, RSP_2758, RSP_2761, RSP_2791, RSP_2792, RSP_3582, RSP_3682, RSP_3683, RSP_4127,…	Two-component response regulator activity (GO:0000156) 4.2x10-7		RSP_1269, RSP_2621	two component transcriptional regulator, winged helix family (CtrA)	6.6	Seq + Expr
Cluster_18	RSP_0591, RSP_1952, RSP_2024, RSP_3621	DNA binding (GO:0003677) 0		RSP_2026	transcriptional regulator, AraC family	6.6	Seq + Expr
Cluster_19	RSP_0029, RSP_0904, RSP_0905, RSP_0906, RSP_0908, RSP_1724, RSP_1865, RSP_1866, RSP_1985, RSP_2240, RSP_2740, RSP_2988, RSP_3616, RSP_6017, RSP_6241, RSP_6191	ATPase activity (GO:0042626) 1.5x10-5		RSP_3616	Crp/Fnr family transcriptional regulator	6.5	Seq
Cluster_20	RSP_0259, RSP_0345, RSP_0346, RSP_2188, RSP_2189, RSP_2921, RSP_2922, RSP_2962, RSP_2965, RSP_3021, RSP_3539, RSP_3540, RSP_3542, RSP_3645, RSP_4072	Calcium ion binding (GO:0005509) 6.8x10-6		RSP_2965, RSP_2922	LysR family transcriptional regulator, transcriptional regulator AraC family	6.5	Seq
Cluster_21	RSP_0146, RSP_0381, RSP_0970, RSP_1243, RSP_1242, RSP_1244, RSP_1254, RSP_1255, RSP_1256, RSP_1257, RSP_1974, RSP_2307, RSP_2308, RSP_3503, RSP_3505, RSP_3620, RSP_3621, RSP_3721, RSP_3756, RSP_3757, RSP_3763, RSP_3790, RSP_3791, RSP_6237	fatty acid biosynthetic process (GO:0006633) 9X10-5		RSP_1243	transcriptional regulator, LacI family	6.5	Seq
Cluster_22	RSP_0185, RSP_3123, RSP_3124, RSP_3420, RSP_3532, RSP_3534, RSP_3535, RSP_3684	Transcription factor activity (GO:0003700) 1.6x10-4		RSP_3684	LuxR family transcriptional regulator	6.5	Seq + Expr
Cluster_23	RSP_0184, RSP_0185, RSP_0186, RSP_0189, RSP_0190, RSP_0191, RSP_2887, RSP_2888, RSP_3361, RSP_3684, RSP_3894	Specific transcriptional repressor activity (GO:0016566) 1x10-8		RSP_0186, RSP_0185	TetR family transcriptional regulator	6.3	Seq
Cluster_24	RSP_0870, RSP_1074, RSP_1254, RSP_1255, RSP_1256, RSP_1257, RSP_1258, RSP_1624, RSP_1874, RSP_1875, RSP_2349, RSP_2737, RSP_2738, RSP_2739, RSP_2955, RSP_2956, RSP_3005, RSP_3006, RSP_3229, RSP_4121, RSP_4122	Fatty acid biosynthetic process (GO:0006633) 6x10-5		RSP_2963	Crp/Fnr family transcriptional regulator	6.2	Seq
Cluster_25	RSP_0166, RSP_0167, RSP_0203, RSP_0204, RSP_0768, RSP_0769, RSP_0836, RSP_1725, RSP_1726, RSP_1727, RSP_1728, RSP_1729, RSP_1730, RSP_1731, RSP_1732, RSP_1733, RSP_1734, RSP_1735, RSP_1736, RSP_1964, RSP_1965, RSP_2239	Ribosome (GO:0005840) 8.9x10-16		RSP_0768	LuxR family transcriptional regulator	6.2	Seq
Cluster_26	RSP_0005, RSP_0352, RSP_0390, RSP_0403, RSP_0657, RSP_0710, RSP_0778, RSP_0779, RSP_1001, RSP_1002, RSP_1003, RSP_1233, RSP_1752, RSP_1764, RSP_1765, RSP_1806, RSP_1807, RSP_1815, RSP_1828, RSP_1829, RSP_1849, RSP_2005, RSP_2537, RSP_2538, RSP_2682, RSP_2712, RSP_2836, RSP_2837, RSP_2838, RSP_2860, RSP_2861, RSP_3828, RSP_3829	Translation (GO:0006412) 2.8x10-6		RSP_0395	RpoD	6.1	Seq + Expr
Cluster_27	RSP_0752, RSP_1031, RSP_1032, RSP_1145, RSP_2132, RSP_2134, RSP_2242, RSP_2265, RSP_3182, RSP_3183, RSP_3184, RSP_3188, RSP_3189, RSP_3190, RSP_3191, RSP_3192, RSP_3193, RSP_3194, RSP_3195, RSP_3196, RSP_3197, RSP_3198, RSP_3199, RSP_3933, RSP_3950	Electron transport chain (GO:0022900) 3.2x10-6		RSP_3202	AraC family transcriptional regulator	6.1	Seq + Expr
Cluster_28	RSP_0778, RSP_0779, RSP_0883, RSP_1699, RSP_1845, RSP_3328, RSP_3722, RSP_3985	Translation (GO:0006412) 7.6x10-4		RSP_3700	LacI family transcriptional regulator	6.1	Seq
Cluster_29	RSP_1891, RSP_1892, RSP_2547, RSP_2548, RSP_3539, RSP_3540, RSP_4156, RSP_4157	Calcium ion binding (GO:0005509) 1.3x10-6		RSP_0722	AsnC family transcriptional regulator	6.1	Seq
Cluster_30	RSP_2865, RSP_3937, RSP_6250, RSP_7360	DNA integration (GO:0005840) 2.3x10-7		RSP_3937	putative transposase protein, Y4bF	6.1	Seq
Cluster_31	RSP_2864, RSP_2865, RSP_3937, RSP_4252, RSP_7360	DNA integration (GO:0005840) 5.7x10-7		RSP_2865	putative transposase	6	Seq
Cluster_32	RSP_0021, RSP_0022, RSP_1243, RSP_1244, RSP_2677, RSP_2704, RSP_2705, RSP_3253, RSP_3257, RSP_3258, RSP_3259, RSP_3260, RSP_3261, RSP_6064	Ribosome (GO:0005840) 8.5x10-4		RSP_2681	sigma factor (RpoE)	6	Seq
Cluster_33	RSP_0381, RSP_0960, RSP_0961, RSP_1341, RSP_1913, RSP_1914, RSP_2656, RSP_2875, RSP_3073, RSP_3463, RSP_3719, RSP_3842			RSP_1922	transcriptional regulator, GntR family	6	Seq + Expr
Cluster_34	RSP_0960, RSP_1890, RSP_2670, RSP_2999			RSP_1890	LysR family transcriptional regulator	6	Seq + Expr
Cluster_35	RSP_1741, RSP_2115, RSP_2240, RSP_2430, RSP_2637, RSP_2994, RSP_6052			RSP_1741	LuxR family transcriptional regulator	6	Seq
Cluster_36	RSP_1593, RSP_1594, RSP_1670, RSP_2968, RSP_4047, RSP_4049, RSP_4050	Pyruvate dehydrogenase (acetyl-transferring) activity (GO:0004739) 1.7x10-9		RSP_1663	LacI family transcriptional regulator	6	Seq
Cluster_37	RSP_0460, RSP_0461, RSP_0462, RSP_0589, RSP_1011, RSP_1176, RSP_1177, RSP_1178, RSP_1179, RSP_1180, RSP_1181, RSP_3072, RSP_3073, RSP_3342, RSP_3505, RSP_3544, RSP_4062, RSP_6120			RSP_1181, RSP_3064	xylose operon repressor, transcriptional regulator (DeoR family)	5.8	Seq + Expr
Cluster_38	RSP_0283, RSP_0284, RSP_0285, RSP_0286, RSP_0287, RSP_0288, RSP_0289, RSP_0290, RSP_0291, RSP_0292, RSP_0293, RSP_0640, RSP_0641, RSP_2856, RSP_2857	Photosynthesis (GO:0015979) 5.2x10-14		RSP_2888	BadM/Rrf2 family transcriptional regulator	5.8	Seq
Cluster_39	RSP_0392, RSP_0447, RSP_0478, RSP_0479, RSP_1053, RSP_1073, RSP_1914, RSP_2141, RSP_2142, RSP_2625, RSP_2627, RSP_3442			RSP_0395	RpoD	5.8	Seq
Cluster_40	RSP_0710, RSP_1580, RSP_1581, RSP_2192, RSP_2783, RSP_3138, RSP_6041	Metal ion binding (GO:0046872) 5x10-4		RSP_1607	transcriptional regulator, GntR family	5.8	Seq + Expr
Cluster_41	RSP_0115, RSP_0116, RSP_0117, RSP_0118, RSP_0960, RSP_0961, RSP_1413, RSP_1414	cytochrome-c oxidase activity (GO:0004129) 2.6X10-7		RSP_3700	transcriptional regulator, LacI family	5.8	Seq
Cluster_42	RSP_0071, RSP_1667, RSP_1668, RSP_1874, RSP_1875, RSP_1891, RSP_1892, RSP_2115			RSP_1890	transcriptional regulator, LysR family	5.7	Seq
Cluster_43	RSP_0235, RSP_0570, RSP_0571, RSP_0599, RSP_1459, RSP_1725, RSP_1726, RSP_1727, RSP_1728, RSP_1729, RSP_1730, RSP_1731, RSP_1732, RSP_1733, RSP_1734, RSP_1735, RSP_1736, RSP_1796, RSP_2086, RSP_2087, RSP_2649, RSP_3055, RSP_3865, RSP_4043, RSP_4044, RSP_4178, RSP_4289, RSP_6001, RSP_6029, RSP_6083, RSP_6143, RSP_6161	Translation (GO:0006412) 3.2x10-11		RSP_0395	RpoD	5.6	Seq
Cluster_44	RSP_0024, RSP_0160, RSP_1356, RSP_1357, RSP_2439, RSP_2698, RSP_3027, RSP_3028, RSP_3082, RSP_6083, RSP_6249			RSP_1269	two component transcriptional regulator	5.6	Seq
Cluster_45	RSP_0535, RSP_0536, RSP_0537, RSP_0538, RSP_0539, RSP_0540, RSP_0541, RSP_3337, RSP_3338, RSP_3339, RSP_3886, RSP_3887, RSP_3892, RSP_6243	nitrogenase activity (GO:0016163) 0		RSP_3339	GntR family transcriptional regulator	5.5	Seq
Cluster_46	RSP_0591, RSP_1952, RSP_2024, RSP_3621	DNA binding (GO:0003677) 0		RSP_3731	transcriptional regulator, DeoR family	5.5	Seq + Expr
Cluster_47	RSP_0368, RSP_1790, RSP_1791, RSP_4276, RSP_4277	Nucleotide binding (GO:0000166) 1.9x10-4		RSP_1790	probable transcriptional regulator	5.5	Seq
Cluster_48	RSP_0965, RSP_0966, RSP_0967, RSP_0974, RSP_0975, RSP_0976, RSP_0977, RSP_0978, RSP_0979, RSP_3899, RSP_4149, RSP_4150, RSP_6250	Tricarboxylic acid cycle (GO:0006099) 1.1x10-13		RSP_0981	GntR family transcriptional regulator	5.4	Seq
Cluster_49	RSP_1400, RSP_1891, RSP_1892, RSP_2188, RSP_2189, RSP_4051			RSP_1922	GntR family transcriptional regulator	5.4	Seq
Cluster_50	RSP_0129, RSP_0132, RSP_0142, RSP_0205, RSP_0937, RSP_1152, RSP_1398, RSP_1705, RSP_2088, RSP_2609, RSP_3003, RSP_3313			RSP_0122	transcriptional regulator, LuxR family	5.4	Seq + Expr
Cluster_51	RSP_0195, RSP_0718, RSP_0883, RSP_1016, RSP_1353, RSP_1949, RSP_1950, RSP_2782, RSP_3292, RSP_3293, RSP_3294, RSP_3295, RSP_3296, RSP_3297, RSP_3893, RSP_6179			RSP_1014	sigma24	5.3	Seq
Cluster_52	RSP_0091, RSP_0092, RSP_0093, RSP_0094, RSP_0095, RSP_0096, RSP_0100, RSP_0101, RSP_0102, RSP_0103, RSP_0104, RSP_0105, RSP_0106, RSP_0107, RSP_0108, RSP_0109, RSP_0110, RSP_0371, RSP_0407, RSP_0408, RSP_1031, RSP_1032, RSP_1766, RSP_1767, RSP_2125, RSP_2126, RSP_2127, RSP_2128, RSP_2214, RSP_2266, RSP_3069, RSP_3071, RSP_6044	oxidoreductase activity (GO:0016651) 4.8x10-11		RSP_0395	RpoD	5.2	Seq
Cluster_53	RSP_0591, RSP_1952, RSP_2024, RSP_3621	DNA binding (GO:0003677) 0		RSP_3700	LacI family transcriptional regulator	5.2	Seq + Expr
Cluster_54	RSP_0231, RSP_0233, RSP_0929, RSP_1199, RSP_1200, RSP_2737	flagellum (GO:0019861) 3.42x10-5		RSP_0395	RpoD	5.2	Seq + Expr
Cluster_55	RSP_0006, RSP_0299, RSP_0392, RSP_0447, RSP_0535, RSP_0536, RSP_0538, RSP_0539, RSP_0540, RSP_0541, RSP_0804, RSP_0896, RSP_0962, RSP_1046, RSP_1294, RSP_1552, RSP_1601, RSP_1842, RSP_1859, RSP_1886, RSP_1932, RSP_2016, RSP_2100, RSP_2138, RSP_2242, RSP_2266, RSP_2392, RSP_2508, RSP_2509, RSP_2510, RSP_2511, RSP_2645, RSP_2907, RSP_2944, RSP_3566	Nitrogenase activity (GO:0016163) 0		RSP_3771	putative transcriptional regulator	5.2	Seq + Expr
Cluster_56	RSP_0787, RSP_0788, RSP_2402, RSP_2828, RSP_2829, RSP_3186, RSP_3392			RSP_0794	transcriptional regulator, LysR	5.2	Seq
Cluster_57	RSP_0244, RSP_0625, RSP_0626, RSP_0819, RSP_0883, RSP_1254, RSP_1255, RSP_1256, RSP_1257, RSP_1889, RSP_2310, RSP_2311, RSP_4000, RSP_4172, RSP_7368	fatty acid biosynthetic process (GO:0006633) 1.7x10-5		RSP_2681, RSP_0395	sigma factor (RpoE), RpoD	4.9	Seq
Cluster_58	RSP_0164, RSP_0165, RSP_0197, RSP_0200, RSP_0370, RSP_0459, RSP_0657, RSP_0658, RSP_0681, RSP_0710, RSP_0718, RSP_0743, RSP_1067, RSP_1068, RSP_1550, RSP_1669, RSP_1786, RSP_1972, RSP_1973, RSP_2007, RSP_2175, RSP_2307, RSP_2332, RSP_2333, RSP_2537, RSP_2538, RSP_2909, RSP_3082, RSP_3392			RSP_3095, RSP_0395	sigma24, RpoD	4.9	Seq + Expr
Cluster_59	RSP_0306, RSP_0352, RSP_0423, RSP_0424, RSP_0452, RSP_1458, RSP_1656, RSP_1997, RSP_2092, RSP_2115, RSP_2234, RSP_2624, RSP_2966, RSP_6187, RSP_6249	DNA repair (GO:0006281) 1.8x10-10		RSP_1997	LexA repressor	4.4	Seq
Cluster_60	RSP_0259, RSP_0260, RSP_0261, RSP_0262, RSP_0263, RSP_0264, RSP_0265, RSP_0266, RSP_0267, RSP_0269, RSP_0270, RSP_0271, RSP_0272, RSP_0273, RSP_0274, RSP_0275, RSP_0276, RSP_0277, RSP_0278, RSP_0279, RSP_0280, RSP_0281, RSP_0283, RSP_0284, RSP_0285, RSP_0286, RSP_0287, RSP_0288, RSP_0289, RSP_0290, RSP_0291, RSP_0292, RSP_0293, RSP_0314, RSP_1518, RSP_1556, RSP_4172	Photosynthesis (GO:0015979) 0		RSP_0282	PpsR	4.2	Seq + Expr
Cluster_61	RSP_1039, RSP_1040, RSP_1084, RSP_2309, RSP_2310, RSP_2311, RSP_3007, RSP_3894, RSP_6146, RSP_7377	Protein folding (GO:0006457) 3.9 x 10-6					Seq
Cluster_62	RSP_0446, RSP_1559, RSP_1771, RSP_1806, RSP_1807, RSP_1994, RSP_2138, RSP_2512, RSP_2513, RSP_2515, RSP_2516, RSP_2518, RSP_2519, RSP_2520, RSP_2521, RSP_2522, RSP_2523, RSP_4156	NADH dehydrogenase (quinone) activity (GO:0050136) 2.7x10-8					Seq
Cluster_63	RSP_0024, RSP_0910, RSP_0911, RSP_0912, RSP_2052, RSP_2053, RSP_2670, RSP_3956, RSP_6083, RSP_6221	isomerase activity (GO:0016853) 2.2x10-4					Seq
Cluster_64	RSP_2483, RSP_2484, RSP_3436, RSP_3437, RSP_3763, RSP_3790, RSP_3791, RSP_6250						Seq
Cluster_65	RSP_0039, RSP_1219, RSP_2122, RSP_2123, RSP_2768, RSP_2769, RSP_2770, RSP_2771, RSP_2871, RSP_3658, RSP_3951	methionine synthase activity (GO:0016853) 5.6x10-8					Seq
Cluster_66	RSP_0029, RSP_0248, RSP_0322, RSP_0556, RSP_0557, RSP_0927, RSP_2093, RSP_2308, RSP_2805, RSP_2951, RSP_3027, RSP_3363, RSP_6037, RSP_6107, RSP_6234						Seq
Cluster_67	RSP_0205, RSP_0217, RSP_0936, RSP_0937, RSP_1705						Seq
Cluster_68	RSP_0239, RSP_0240, RSP_0747, RSP_0870, RSP_0927, RSP_0960, RSP_0961, RSP_0970, RSP_1287, RSP_1288, RSP_1289, RSP_1290, RSP_1291, RSP_1576, RSP_1592, RSP_1679, RSP_2189, RSP_2305, RSP_2553, RSP_2791, RSP_2792, RSP_4129	oxidoreductase activity (GO:0016491) 1.2x10-4					Seq + Expr
Cluster_69	RSP_2482, RSP_4189, RSP_4190, RSP_7212	Recombinase activity (GO:0000150) 6.7x10-9					Seq
Cluster_70	RSP_2482, RSP_4189, RSP_4190, RSP_7212	Recombinase activity (GO:0000150) 6.7x10-9					Seq
Cluster_71	RSP_2482, RSP_4189, RSP_4190, RSP_7212	Recombinase activity (GO:0000150) 6.7x10-9					Seq
Cluster_72	RSP_1217, RSP_1218, RSP_2344, RSP_2345, RSP_3553, RSP_3554	oxidoreductase activity (GO:0016491) 2.6x10-6					Seq
Cluster_73	RSP_0704, RSP_0854, RSP_0861, RSP_1390, RSP_1406, RSP_1408, RSP_1559, RSP_2284, RSP_3349, RSP_3379, RSP_3808, RSP_4007						Seq
Cluster_74	RSP_0787, RSP_0788, RSP_2402, RSP_2828, RSP_2829, RSP_3186, RSP_3392						Seq
Cluster_75	RSP_0787, RSP_0788, RSP_2401, RSP_2402, RSP_2828, RSP_2829, RSP_2830, RSP_3186, RSP_3392						Seq
Cluster_76	RSP_3453, RSP_3454, RSP_3743, RSP_3744, RSP_3745, RSP_3746, RSP_3747						Seq
Cluster_77	RSP_0032, RSP_0033, RSP_0034, RSP_0035, RSP_0036, RSP_0037, RSP_0038, RSP_0040, RSP_0042, RSP_0043, RSP_0044, RSP_0045, RSP_0046, RSP_0047, RSP_0048, RSP_0049, RSP_0051, RSP_0052, RSP_0053, RSP_0054, RSP_0055, RSP_0056, RSP_0057, RSP_0058, RSP_0059, RSP_0060, RSP_0061, RSP_0062, RSP_0063, RSP_0064, RSP_0065, RSP_0066, RSP_0067, RSP_0068, RSP_0069, RSP_0070, RSP_0072, RSP_0073, RSP_0074, RSP_0076,…	Chemotaxis (GO:0006935) 0		RSP_0032	sigma factor FliA		Expr
Cluster_78	RSP_0032, RSP_0033, RSP_0034, RSP_0035, RSP_0036, RSP_0037, RSP_0038, RSP_0040, RSP_0042, RSP_0043, RSP_0044, RSP_0045, RSP_0046, RSP_0047, RSP_0048, RSP_0049, RSP_0051, RSP_0052, RSP_0053, RSP_0054, RSP_0055, RSP_0056, RSP_0057, RSP_0058, RSP_0059, RSP_0060, RSP_0061, RSP_0062, RSP_0063, RSP_0064, RSP_0065, RSP_0066, RSP_0067, RSP_0069, RSP_0070, RSP_0071, RSP_0072, RSP_0073, RSP_0074, RSP_0076,…	Chemotaxis (GO:0006935) 0		RSP_0068	sigma-54 factor (RpoN2)		Expr
Cluster_79	RSP_0041, RSP_0051, RSP_0052, RSP_0053, RSP_0054, RSP_0056, RSP_0068, RSP_0513, RSP_1582, RSP_1583, RSP_1584, RSP_1585, RSP_1586, RSP_1587, RSP_1588, RSP_1589, RSP_3432	Chemotaxis (GO:0006935) 1.9x10-11		RSP_0071	Fis family transcriptional regulator		Expr
Cluster_80	RSP_1681, RSP_2729, RSP_3836			RSP_0380	hypothetical protein		Expr
Cluster_81	RSP_2506, RSP_2508, RSP_2509, RSP_2510, RSP_2511	Ligase activity (GO:0016874) 9x10-5		RSP_0402*	TetR family transcriptional regulator		Expr
Cluster_82	RSP_0431, RSP_0433, RSP_0437, RSP_0439, RSP_0440, RSP_0442, RSP_0443, RSP_0920, RSP_0921, RSP_0922, RSP_1547, RSP_1548, RSP_1827, RSP_2779, RSP_4112, RSP_4113, RSP_4114, RSP_4115, RSP_4116, RSP_4117, RSP_4118	Protein transport (GO:0015031) 5.9x10-6		RSP_0443*	BadM/Rrf2 family transcriptional regulator (IscR)		Expr
Cluster_83	RSP_0480, RSP_0481, RSP_0482, RSP_0483, RSP_0484, RSP_0485, RSP_0487, RSP_0488, RSP_0489, RSP_0490, RSP_0773, RSP_3165, RSP_3166, RSP_3167, RSP_3168, RSP_3169, RSP_3170, RSP_3171, RSP_3172	coenzyme binding (GO:0050662) 2.3x10-4		RSP_0489*	GntR family transcriptional regulator		Expr
Cluster_84	RSP_0495, RSP_0496, RSP_0497, RSP_0499, RSP_0500, RSP_0501, RSP_0502, RSP_0503, RSP_0504, RSP_0505, RSP_0506, RSP_0507, RSP_0508, RSP_0509	Ferredoxin hydrogenase activity (GO:0008901) 1.2x10-7		RSP_0507	HupR response regulator		Expr
Cluster_85	RSP_0152, RSP_1025, RSP_1026, RSP_1258, RSP_1542, RSP_1546, RSP_1591, RSP_1956, RSP_2294, RSP_2314, RSP_2388, RSP_2389, RSP_3075, RSP_3076, RSP_3272, RSP_3537, RSP_4209			RSP_0601	sigma factor RpoH2		Expr
Cluster_86	RSP_0418, RSP_2228, RSP_2346, RSP_2347, RSP_2913, RSP_2961, RSP_2976, RSP_4072			RSP_0611	ArsR family transcriptional regulator		Expr
Cluster_87	RSP_0100, RSP_0101, RSP_0102, RSP_0103, RSP_0104, RSP_0105, RSP_0106, RSP_0107, RSP_0108, RSP_0109, RSP_0110, RSP_0166, RSP_0228, RSP_0266, RSP_0267, RSP_0284, RSP_0285, RSP_0286, RSP_0287, RSP_0288, RSP_0289, RSP_0290, RSP_0291, RSP_0292, RSP_0293, RSP_0317, RSP_0464, RSP_0465, RSP_0466, RSP_0476, RSP_0590, RSP_0643, RSP_0752, RSP_0820, RSP_1087, RSP_1134, RSP_1254, RSP_1255, RSP_1256, RSP_1257,…	chlorophyll biosynthetic process (GO:0015995) 1.1X10-11		RSP_0660	hypothetical protein		Expr
Cluster_88	RSP_0559, RSP_0610, RSP_1194, RSP_1238, RSP_2658, RSP_3602, RSP_3603			RSP_0847	two component transcriptional regulator		Expr
Cluster_89	RSP_0399, RSP_0400, RSP_0401, RSP_1046, RSP_1905, RSP_1910, RSP_3725, RSP_3727, RSP_3768	GTPase activity (GO:0003924) 2.2x10-6		RSP_0927	LysR family transcriptional regulator		Expr
Cluster_90	RSP_1088, RSP_1089, RSP_1090, RSP_1091, RSP_1092, RSP_1093, RSP_1852, RSP_2143			RSP_1092*	sigma24, RpoE		Expr
Cluster_91	RSP_1139			RSP_1138	two component transcriptional regulator		Expr
Cluster_92	RSP_1189, RSP_1190, RSP_1191, RSP_1236, RSP_1271, RSP_1272, RSP_1387, RSP_1882			RSP_1191	MarR family transcriptional regulator		Expr
Cluster_93	RSP_0948, RSP_0949, RSP_1271, RSP_1272, RSP_1273, RSP_1274, RSP_1275, RSP_1276, RSP_1387	Trehalose biosynthetic process (GO:0005992) 7x10-9		RSP_1272	sigma24		Expr
Cluster_94	RSP_0948, RSP_0949, RSP_1259, RSP_1271, RSP_1272, RSP_1273, RSP_1274, RSP_1276, RSP_2445	Trehalose biosynthetic process (GO:0005992) 7x10-9		RSP_1275	Crp/Fnr family transcriptional regulator		Expr
Cluster_95	RSP_1488			RSP_1486	TetR family transcriptional regulator		Expr
Cluster_96	RSP_0256, RSP_0257, RSP_0258, RSP_0283, RSP_0284, RSP_0285, RSP_0286, RSP_0287, RSP_0288, RSP_0289, RSP_0290, RSP_0291, RSP_0292, RSP_0293, RSP_0294, RSP_0295, RSP_0427, RSP_0580, RSP_0679, RSP_1565, RSP_2313, RSP_2831, RSP_2888, RSP_2984, RSP_3157, RSP_3159, RSP_3160, RSP_3588, RSP_3933, RSP_4067, RSP_4068	Photosynthesis (GO:0015979) 0		RSP_1518	PrrA		Expr
Cluster_97	RSP_1602, RSP_1866, RSP_1876, RSP_3968			RSP_1606	GntR family transcriptional regulator		Expr
Cluster_98	RSP_1624			RSP_1622	DNA-binding protein		Expr
Cluster_99	RSP_0346, RSP_0380, RSP_1299, RSP_1356, RSP_1859, RSP_1917, RSP_2551, RSP_3836, RSP_3864			RSP_1681	two-component transcriptional regulator		Expr
Cluster_100	RSP_1606, RSP_2367, RSP_2370, RSP_2371			RSP_1866	AsnC family transcriptional regulator		Expr
Cluster_101	RSP_0356, RSP_0357, RSP_1421, RSP_1531, RSP_1532, RSP_1563, RSP_2657, RSP_3602, RSP_3603	Peptidase activity (GO:0008233) 1.6x10-6		RSP_2130	Fis family transcriptional regulator		Expr
Cluster_102	RSP_0525, RSP_0741, RSP_0742, RSP_0850, RSP_2196, RSP_2197, RSP_2198, RSP_2199, RSP_2200, RSP_2244, RSP_3181, RSP_3182, RSP_3183, RSP_3184	Acyl-CoA dehydrogenase activity (GO:0003995) 7.7x10-9		RSP_2200	MerR family transcriptional regulator		Expr
Cluster_103	RSP_0741, RSP_0742, RSP_2196, RSP_2197, RSP_2198, RSP_2199, RSP_2200, RSP_2244, RSP_2280, RSP_3181, RSP_3182, RSP_3183, RSP_3184	Acyl-CoA dehydrogenase activity (GO:0003995) 5.7x10-9		RSP_2281	two-component transcriptional regulator		Expr
Cluster_104	RSP_0687, RSP_2082, RSP_2246			RSP_2494	FUR family manganese uptake regulator		Expr
Cluster_105	RSP_0100, RSP_0101, RSP_0102, RSP_0103, RSP_0104, RSP_0105, RSP_0106, RSP_0107, RSP_0108, RSP_0109, RSP_0110, RSP_0166, RSP_0276, RSP_0277, RSP_0278, RSP_0279, RSP_0280, RSP_0281, RSP_0283, RSP_0284, RSP_0285, RSP_0286, RSP_0287, RSP_0288, RSP_0289, RSP_0290, RSP_0291, RSP_0292, RSP_0293, RSP_0317, RSP_0464, RSP_0465, RSP_0466, RSP_0476, RSP_0660, RSP_0679, RSP_0697, RSP_0699, RSP_0752, RSP_0775,…	Photosynthesis (GO:0015979) 0		RSP_2572	Crp/Fnr family transcriptional regulator		Expr
Cluster_106	RSP_0910, RSP_0911, RSP_0912, RSP_1249, RSP_1599, RSP_1913, RSP_1914, RSP_2578, RSP_2579, RSP_2580, RSP_2581, RSP_2582, RSP_2583, RSP_2584, RSP_2585, RSP_2586, RSP_2592, RSP_2593, RSP_3500, RSP_3732, RSP_3736, RSP_3738	Outer membrane-bounded periplasmic space (GO:0030288) 3.9X10-5		RSP_2591	LuxR family transcriptional regulator		Expr
Cluster_107	RSP_2601, RSP_2602, RSP_2603	phosphate transport (GO:0006817) 0		RSP_2599	PhoR		Expr
Cluster_108	RSP_0790, RSP_0792, RSP_0793, RSP_3151, RSP_3153, RSP_3154, RSP_3323, RSP_3369	pyrroloquinoline quinone biosynthetic process (GO:0018189) 5.7x10-12		RSP_2800	AcoR, transcriptional activator of acetoin/glycerol metabolism		Expr
Cluster_109	RSP_2854, RSP_2855			RSP_2853	TetR family transcriptional regulator		Expr
Cluster_110	RSP_0284, RSP_0285, RSP_0286, RSP_0287, RSP_0288, RSP_0289, RSP_0290, RSP_0291, RSP_0292, RSP_0293, RSP_0294, RSP_0295, RSP_0317, RSP_0427, RSP_0820, RSP_1518, RSP_1565, RSP_2687, RSP_2688, RSP_2984, RSP_3070, RSP_3157, RSP_3159, RSP_3160, RSP_3341, RSP_4067, RSP_4068	Photosynthesis (GO:0015979) 0		RSP_2888	BadM/Rrf2 family transcriptional regulator		Expr
Cluster_111	RSP_2890			RSP_2889	transcriptional regulator		Expr
Cluster_112	RSP_0682, RSP_0910, RSP_0911, RSP_0912, RSP_1418, RSP_1419, RSP_1420, RSP_1827, RSP_1828, RSP_1829, RSP_2229, RSP_2363, RSP_2364, RSP_2365, RSP_2512, RSP_2513, RSP_2514, RSP_2515, RSP_2516, RSP_2517, RSP_2518, RSP_2538, RSP_2582, RSP_2583, RSP_2584, RSP_2585, RSP_2586, RSP_2913, RSP_3370, RSP_3371, RSP_3372, RSP_3674	NADH dehydrogenase (ubiquinone) activity (GO:0008137) 1.7X10-6		RSP_2950	LysR family transcriptional regulator		Expr
Cluster_113	RSP_3094, RSP_3095			RSP_3095	sigma24		Expr
Cluster_114	RSP_0480, RSP_0481, RSP_0482, RSP_0483, RSP_0484, RSP_0485, RSP_0487, RSP_0488, RSP_0489, RSP_0490, RSP_0773, RSP_3165, RSP_3166, RSP_3167, RSP_3168, RSP_3169, RSP_3170, RSP_3171, RSP_3172	Coenzyme binding (GO:0050662) 2.8X10-4		RSP_3165	GntR family transcriptional regulator		Expr
Cluster_115	RSP_2578, RSP_2579, RSP_2580, RSP_2581	Outer membrane-bounded periplasmic space (GO:0030288) 2.8x10-6		RSP_3322	acetoin transcriptional regulator, sigma54 specific, AcoR		Expr
Cluster_116	RSP_4112, RSP_4113, RSP_4114, RSP_4115, RSP_4116, RSP_4117, RSP_4118	iron-sulfur cluster binding (GO:0051536) 1.4x10-4		RSP_3341	BadM/Rrf2 family transcriptional regulator		Expr
Cluster_117	RSP_3666, RSP_3669			RSP_3667	transcriptional regulator, AraC family		Expr
Cluster_118	RSP_0214, RSP_1821, RSP_2443, RSP_2750			RSP_3748	LysR family transcriptional regulator		Expr
Cluster_119	RSP_1116, RSP_1118, RSP_1119	Biosynthetic process (GO:0009058) 5x10-6		RSP_4019	LysR family transcriptional regulator		Expr
Cluster_120	RSP_4210, RSP_4211, RSP_4212			RSP_4210*	ArsR family transcriptional regulator		Expr
* Motif obtained from phylogenetic footprinting analysis of TF promoter
