# Supplementary material for: An Integrated Approach to Reconstructing Genome-Scale Transcriptional Regulatory Networks
Source: PLoS Comput Biol. 2015 Feb 27;11(2):e1004103. doi: 10.1371/journal.pcbi.1004103 (PMC4344238; doi:10.1371/journal.pcbi.1004103)
Supplement: S2 Table — (XLSX) [file pcbi.1004103.s011.xlsx]

## Sheet: Sheet1
Table S2: Predicted FnrL targets in R. sphaeroides
Previously identified			Newly predicted targets
Gene	Annotation		Gene	Annotation
RSP_0100-12	NADH dehydrogenase (nuoA-N)		RSP_0021	30S ribosomal protein S9
RSP_0166	DnaK suppressor protein (dksA)		RSP_0146-7	nitrogen regulatory protein P-II
RSP_0281-76	bchEJGP		RSP_0167	TIGR01244 family protein
RSP_0317	hemN		RSP_0374-8	ABC basic amino acid transporter
RSP_0466-4	hypothetical protein		RSP_0497	HupE
RSP_0467-8	ubiD		RSP_0597	putative molybdopterin biosynthesis protein
RSP_0696-3	Cbb3-type cytochrome oxidase (ccoNOQP)		RSP_0692-89	iron-sulfur cluster-binding protein (rdxBHIS)
RSP_0697	Universal stress protein (Usp)		RSP_0766-5	polyphosphate kinase 2
RSP_0698	fnrL		RSP_0889-8	nitrogen regulatory protein P-II
RSP_0699	hemZ		RSP_1001	uracil-DNA glycosylase
RSP_0775	Class I monoheme cytochrome c		RSP_1002-3	aspartate carbamoyltransferase
RSP_0820-RSP_6134	cytochrome B561, hypothetical protein		RSP_1043	50S ribosomal protein L31
RSP_1257-4	polyhydroxyalkanoic synthase		RSP_1258	putative hydrolase
RSP_1819-7	feoABC		RSP_1825	microcin-processing peptidase 2
RSP_1826-9	Cytochrome c oxidase (coxII-X-XI-III)		RSP_1865	ketol-acid reductoisomerase
RSP_1877-6	Cytochrome c oxidase aa3 type (coxI)		RSP_1866	Transcriptional regulator
RSP_2247	elongation factor G (fusA)		RSP_1949	FeS assembly SUF system protein
RSP_2337	ccpA1		RSP_2041	hypothetical protein
RSP_2395	ccpA2		RSP_2065	Bacteriophage protein of unknown function
RSP_2507	outer membrane protein (ompW)		RSP_2134-6	cytochrome c-type biogenesis protein CcdA
RSP_2573	hypothetical protein		RSP_2246	imidazoleglycerol-phosphate dehydratase
RSP_2984	hemA		RSP_2331	ppaZ (blue copper protein)
RSP_3044	dorS		RSP_2394	putative 3-deoxy-D-manno-octulosonic-acid transferase
RSP_4201-4	transcriptional regulator ArsR family		RSP_2878-7	carbon monoxide dehydrogenase
			RSP_2905	dimethyladenosine transferase
			RSP_2975	Integral membrane protein CcmA involved in cell shape determination
			RSP_3060-3	possible O-acetylserine synthase
			RSP_3307	hypothetical protein
			RSP_3341	BadM/Rrf2 family transcriptional regulator
			RSP_3375-3	Membrane fusion protein/ABC efflux pump
			RSP_3387	TRAP-T family transporter
			RSP_3399	carbon-nitrogen hydrolase
			RSP_3640-1	hypothetical protein
			RSP_3663-1	TRAP-T family transporter
			RSP_3998	glycine betaine transporter
