# Supplementary material for: An Integrated Approach to Reconstructing Genome-Scale Transcriptional Regulatory Networks
Source: PLoS Comput Biol. 2015 Feb 27;11(2):e1004103. doi: 10.1371/journal.pcbi.1004103 (PMC4344238; doi:10.1371/journal.pcbi.1004103)
Supplement: S3 Table — (XLSX) [file pcbi.1004103.s012.xlsx]

## Sheet: Sheet1
Table S3: Predicted binding sequences of members of each cluster identified by comparative genomics analysis
Cluster_ID	TF	Target	Motif sequence	Motif p-value	TF-Target Correlation	Verified (reference)
Cluster_1	RSP_2838	RSP_0189	TCCCGATTATTTATCGTTTG	9.54e-08	0.0150124
Cluster_1	RSP_2838	RSP_0889	CGCCGATTTGTTGTGCGCTG	4.07e-09	0.820206
Cluster_1	RSP_2838	RSP_0974	TGACGAATTTTTTTGGGTTG	9.06e-10	0.282315
Cluster_1	RSP_2838	RSP_1751	TGCCGAATTCATGGGCGCCA	2.48e-07	0.746971
Cluster_1	RSP_2838	RSP_2414	CGCCTAAAGATTGTGCATTG	2.32e-08	0.209125
Cluster_1	RSP_2838	RSP_2415	TGCACAATCTTTAGGCGGTC	3.56e-07	0.724895
Cluster_1	RSP_2838	RSP_2836	CGCCCAATAAATGTGCATAG	1.08e-08	0.812094
Cluster_2	RSP_4260	RSP_0920	AAACTTGACTGTTTTCGTAAACATAA	1.48e-08	-0.371623
Cluster_2	RSP_4260	RSP_2864	TAATCTGTATTATGTATTCTAAACAG	1.32e-09	0.257818
Cluster_2	RSP_4260	RSP_2865	AAAGTAGAATTGTCGCATCCAAGCAA	8.73e-13	0.156329
Cluster_2	RSP_4260	RSP_3676	TATCAATAATCATGTGATTATCAATA	1.23e-09	0.798444
Cluster_2	RSP_4260	RSP_3677	TATTGATAATCACATGATTATTGATA	7.17e-09	0.681069
Cluster_2	RSP_4260	RSP_3937	AAAGTAGAATTGTCGCATCCAAGCAA	8.73e-13	-0.0189653
Cluster_2	RSP_4260	RSP_4252	TAATGAGAATTATGTAATATAATCAA	1.23e-13
Cluster_2	RSP_4260	RSP_6250	TAAAATCAATCACTTAAGAATACCAA	4.82e-09
Cluster_2	RSP_4260	RSP_7360	AAAGTAGAATTGTCGCATCCAAGCAA	8.73e-13
Cluster_3	RSP_2171	RSP_2171	ACAAATTCATAATGCTCAAGATCAATATGA	3.02e-15	1
Cluster_3	RSP_2171	RSP_2172	TCATATTGATCTTGAGCATTATGAATTTGT	3.02e-15	0.735078
Cluster_3	RSP_2171	RSP_3347	TCATGATGATAGTGCGGGATATGAGAGTGA	2.92e-13	0.81121
Cluster_3	RSP_2171	RSP_3349	TCACTCTCATATCCCGCACTATCATCATGA	2.92e-13	0.774775
Cluster_4	RSP_2410	RSP_0452	GTTGCAATGTTCGCCTTATGATCCCATATT	2.72e-09	0.198783
Cluster_4	RSP_2410	RSP_0453	CTTTCGACCAAAGCGGTTAAGGGCTAGTTT	5.46e-07	-0.137313
Cluster_4	RSP_2410	RSP_0559	CTCGCACCGGCAGGCGGCCCTCCCTATATT	3.68e-09	0.805371
Cluster_4	RSP_2410	RSP_1016	CTTGAAATCGCCGCGGCGCCTGCCCAGATT	2.39e-10	0.60203
Cluster_4	RSP_2410	RSP_1572	CTTGCAAGGGTGGGGCCCGCCGCCCATATT	3.26e-11	0.666913
Cluster_4	RSP_2410	RSP_1948	CTTGAGACGGGCGTCTCCGCAGCCCATATC	2.72e-10	0.54071
Cluster_4	RSP_2410	RSP_2649	CTTTCCCTGCCCGCCCGCGGCCTCCATATT	2.39e-10	0.412793
Cluster_4	RSP_2410	RSP_3216	CTTGAAGGCCGCGGCGGCGCGCCCCATAGT	3.68e-09	-0.222412
Cluster_4	RSP_2410	RSP_3218	GGTTCCCGCCGCGTGGACGGCGGCGGGATC	9.25e-06	0.0359883
Cluster_4	RSP_2410	RSP_4172	CTTGACTTGTGGGGGAAAAATGTACATATT	3.67e-08	0.178033
Cluster_5	RSP_0527	RSP_0538	CCGCTTGGCACGCCGGCTGCTTC	4.58e-13	0.719552
Cluster_5	RSP_0527	RSP_0541	CCTCTTGGCACGGCGGCTGCTTT	4.27e-12	0.872079
Cluster_5	RSP_0527	RSP_1007	GCGCTTGGCGCGGCTGCTGCATA	2.23e-09	0.45235
Cluster_5	RSP_0527	RSP_2080	CACTTTCGCACCGCGGTTGCTGC	1.29e-08	0.492931
Cluster_5	RSP_0527	RSP_3191	GCACTTGGCATGCCGCCTGCTTC	2.32e-10	0.873503
Cluster_5	RSP_0527	RSP_3192	CCACTTGGCACGGCGGCTGCTTC	5.91e-14	0.872606
Cluster_5	RSP_0527	RSP_3925	CCGTTTGCCTCGTCGGAAACGTC	2.6e-08	-0.49162
Cluster_6	RSP_0547	RSP_0183	CCCCCCGAGGATATTTGCGCAGAGTGAGGG	3.82e-12	0.388531
Cluster_6	RSP_0547	RSP_0237	CCCCGCGGGATATTTGGACCAGCGTGAAGG	2.23e-13	-0.452844
Cluster_6	RSP_0547	RSP_0379	CCCCCCGAGGATGTTTTTCCAGAGTGAGTG	2.96e-11	0.251864
Cluster_6	RSP_0547	RSP_0390	ACCCCCGGGATATTTGCGCCAGCGTGAAAG	3.02e-13	-0.658167
Cluster_6	RSP_0547	RSP_0442	CCCCCGCGGATATTTCCGCCAGAGTGAAGG	2.01e-13	-0.499558
Cluster_6	RSP_0547	RSP_0447	CCCCCCGAGGATATTTTCCCAGAGTGAGGA	2.96e-11	-0.503043
Cluster_6	RSP_0547	RSP_0598	CCGGCGGGGATATTTGGACCAGAATGAAAG	3.26e-14	-0.494743
Cluster_6	RSP_0547	RSP_0632	CCCCCCGAGGATATTTGGACAGAGTGAATG	3.68e-13	-0.254495
Cluster_6	RSP_0547	RSP_0777	CCCCCGAGGATATTTGAGCCAGACTGAAAG	1.71e-14	-0.647846
Cluster_6	RSP_0547	RSP_0815	CCGCGGGGGATATTTGTGCCAGCGTGAAAG	7.83e-13	-0.675601
Cluster_6	RSP_0547	RSP_0851	TCCCCCGGGGATATTTGCGCAGAGTGAAAG	5.41e-13	-0.312972
Cluster_6	RSP_0547	RSP_1019	CCCCGCAGGATATTTGAGCCAGAATGAAAG	8.63e-15	-0.0965438
Cluster_6	RSP_0547	RSP_1080	GCCCCGATGAAGGAGGCAGCAGAATGAAGG	8.12e-09	0.249131
Cluster_6	RSP_0547	RSP_1125	CCCCCCGAGGATATTTTTCCAGAGTGAGAG	7.14e-13	-0.564121
Cluster_6	RSP_0547	RSP_1143	CCCCGTGGGATATTTGAGCCAGAATGAAAG	9.44e-14	-0.28548
Cluster_6	RSP_0547	RSP_1697	CCCCCGCGGGATATTTGGGCAGAGTGAAAG	3.7e-14	-0.6096
Cluster_6	RSP_0547	RSP_1834	CCCCGCAGGATATTTGGGCCAGAATGAAAG	1.82e-15	-0.316064
Cluster_6	RSP_0547	RSP_1868	ACCCCCGAGGATATTTGCGCAGAGTGAAAG	9.37e-13	0.198237
Cluster_6	RSP_0547	RSP_2143	CCCCCGAGGATATTTCAACCAGAATGAAAG	9.95e-15	-0.535768
Cluster_6	RSP_0547	RSP_2214	GACCCCCGGGATATTTGGGCAGAGTGAAAG	3.54e-12	0.341509
Cluster_6	RSP_0547	RSP_2267	CCCCGGAGGATATTTGGACCAGAGTGAAAG	1.57e-15	-0.284161
Cluster_6	RSP_0547	RSP_2340	CCCCCGAGGATATTTGCGCCAGAATGAAGG	1.71e-14	-0.648389
Cluster_6	RSP_0547	RSP_2636	CCCCCGGGGATATTTCCGCCAGAATGAAAC	4.47e-13	-0.786408
Cluster_6	RSP_0547	RSP_2645	CCGGCGGGGATATTTTAACCAGAATGAAAG	7.52e-14	0.170079
Cluster_6	RSP_0547	RSP_2723	CCCCCGAGGATACTTGGACCAGACTGAAGG	1.45e-12	-0.568052
Cluster_6	RSP_0547	RSP_2804	CGCCCCGAGGATATTTCTCCAGAGTGAGAG	1.21e-11	-0.622966
Cluster_6	RSP_0547	RSP_2885	CCCCCGCGGGATATTTGAACAGAGTGAAAG	4.18e-14	0.276301
Cluster_6	RSP_0547	RSP_2898	GACCCCGGGATATTTGGACCAGACTGAAGG	2.58e-12	-0.442178
Cluster_6	RSP_0547	RSP_2905	CCCCCGCAGGATATTTGGACAGAGTGAAAG	8.43e-14	-0.38718
Cluster_6	RSP_0547	RSP_2925	CCGGCGGGGATATTTGGACCAGCGTGAAAG	4.92e-13	-0.620126
Cluster_6	RSP_0547	RSP_2969	TCCCCGCGGGATATTTGGACAGAGTGAAAG	4.47e-13	-0.619924
Cluster_6	RSP_0547	RSP_2979	CCGGCGGGGATATTTGGGCCAGAATGAAAG	3.26e-14	0.406429
Cluster_6	RSP_0547	RSP_3185	CCCCCCGAGGATATTTGGGCAGAGTGAAAG	1.71e-14	0.580797
Cluster_6	RSP_0547	RSP_3270	CCCCCCGGGATATTTCGGCCAGAATGAAAG	9.16e-16	0.813488
Cluster_6	RSP_0547	RSP_3591	CCCCGCGGGATATTTGGACCAGAATGAAAG	7.49e-16	-0.745994
Cluster_7	RSP_2801	RSP_0265	TTGACACCCCCGTGCGGGCTGTCCA	6.45e-09	0.340545
Cluster_7	RSP_2801	RSP_0266	TGGACAGCCCGCACGGGGGTGTCAA	3.05e-11	0.317644
Cluster_7	RSP_2801	RSP_0451	TGGACAGCCTCGGCGCGCAGGGCTA	3.26e-08	-0.388132
Cluster_7	RSP_2801	RSP_1696	CTTTCCGTCTGGACCGGAGCGGCAG	9.75e-08	-0.652393
Cluster_7	RSP_2801	RSP_2801	TGTACCGTCTGGACGGTAAAGTCAA	8e-12	1
Cluster_7	RSP_2801	RSP_2802	TTTACCGTCCAGACGGTACAGTAAA	1.52e-10	0.403464
Cluster_7	RSP_2801	RSP_2894	TGGACCGCCCCGCTCGGGCTGTCAA	4.9e-10	-0.399862
Cluster_7	RSP_2801	RSP_2895	TTGACAGCCCGAGCGGGGCGGTCCA	4.43e-10	-0.569729
Cluster_7	RSP_2801	RSP_3126	CTGACCCTCTGGGTCGGGCTGGCCA	6.92e-08
Cluster_8	RSP_2780	RSP_0850	ATTTAGAATGACTCTAAA	5.56e-11	0.582802
Cluster_8	RSP_2780	RSP_2779	ATTTATATTTATTCCAAA	1.8e-10	0.59919
Cluster_8	RSP_2780	RSP_2780	TTTTGGAATAAATATAAA	4.68e-10	1
Cluster_8	RSP_2780	RSP_4037	ATTGACAATAATTCACAA	7.51e-10	0.524902
Cluster_9	RSP_0122	RSP_0129	TAGCTCAGGGGTAGAGCATTACCTTGCCAA	1.75e-17	-0.144273
Cluster_9	RSP_0122	RSP_0205	TAGCTCAGCGGTAGAGCAGTTGACTGTTAA	1.83e-16	0.186639
Cluster_9	RSP_0122	RSP_0937	TAGCTCAGTGGTAGAGCAGCTGACTTTTAA	2.38e-15	0.424579
Cluster_9	RSP_0122	RSP_1398	TAGCTCAGCGGTAGAGCACTACGTTGACAT	1.59e-15	-0.0815414
Cluster_9	RSP_0122	RSP_2088	TAGCTCAGGGGTAGAGCATTACCTTGCCAA	1.75e-17	-0.260334
Cluster_10	RSP_3505	RSP_1064	GCTTGACCTTTGCCCCCCCCTTCTGTTGAA	6.45e-14	-0.336899
Cluster_10	RSP_3505	RSP_1724	GCTTGCCCTTCGGCCGAACCTCCTGTAGCA	9.95e-13	-0.323895
Cluster_10	RSP_3505	RSP_1986	ACTTGCCCTTTGGCGGTTCCCTGCCTAGAA	9.19e-13	-0.415818
Cluster_10	RSP_3505	RSP_3505	ATTTGTCCTTTGCCGTTACATTTTGTGCAA	2.12e-13	1
Cluster_10	RSP_3505	RSP_6232	AATTGACCATTTCCGGCACCCTCTGTCACG	3.66e-12
Cluster_11	RSP_0698	RSP_0021	ATGATCTCGCGCAACA	3.87e-05	0.402757
Cluster_11	RSP_0698	RSP_0100	CTGATGCAGATCAAGG	9.6e-08	-0.306093
Cluster_11	RSP_0698	RSP_0166	TTGACCTGCATCAAGG	1.8e-08	-0.199768
Cluster_11	RSP_0698	RSP_0167	TTGATGCAGGTCAATG	8.45e-08	0.310744
Cluster_11	RSP_0698	RSP_0281	TTGACATGCATCAATT	7.83e-07	-0.0734873
Cluster_11	RSP_0698	RSP_0317	TTGATCCTGCGCAAAG	2.2e-06	-0.179522
Cluster_11	RSP_0698	RSP_0374	ATGATCCTCATCAAGG	8.45e-08	0.831523
Cluster_11	RSP_0698	RSP_0466	TTGACCTACATCAATA	7.28e-08	-0.328754
Cluster_11	RSP_0698	RSP_0467	TTGATGTAGGTCAAGC	1.64e-07	-0.201552
Cluster_11	RSP_0698	RSP_0497	TGGATCCGCATCAAGG	6.39e-07	-0.626698
Cluster_11	RSP_0698	RSP_0597	GTGATCCTCGTCAATC	6.85e-06	0.465937
Cluster_11	RSP_0698	RSP_0692	TTGACCGAAGTCAAGT	7.83e-07	-0.230311
Cluster_11	RSP_0698	RSP_0696	TTGACATGGATCAAGG	9.6e-08	-0.721815
Cluster_11	RSP_0698	RSP_0697	TTGATCCTCATCAAGG	6.14e-09	-0.224058
Cluster_11	RSP_0698	RSP_0698	TTGATTCAGATCAAGC	4.7e-08	1
Cluster_11	RSP_0698	RSP_0699	TTGATCTGAATCAAAG	7.07e-09	0.27112
Cluster_11	RSP_0698	RSP_0766	ATGACCCTGGTCAATT	2.4e-06	0.146472
Cluster_11	RSP_0698	RSP_0775	CTGATCTGCGTCAAGG	2.08e-07	-0.226613
Cluster_11	RSP_0698	RSP_0820	TTGATGCGGATCAAGG	1.8e-08	-0.733322
Cluster_11	RSP_0698	RSP_0888	GTGACCGAGATCAAGG	1.05e-06	-0.400345
Cluster_11	RSP_0698	RSP_1043	ATGATCGACGTCAAGA	1.27e-06	-0.0205169
Cluster_11	RSP_0698	RSP_1257	TTGATCTTGCTCAAAT	2.08e-07	-0.256446
Cluster_11	RSP_0698	RSP_1258	TTGAGCAAGATCAAGT	2.4e-06	-0.211799
Cluster_11	RSP_0698	RSP_1825	TTGATCTGAATCAAGG	2.43e-09	0.678975
Cluster_11	RSP_0698	RSP_1826	TTGATTCAGATCAAAT	3.01e-08	0.683648
Cluster_11	RSP_0698	RSP_1865	CTGATCAAGGACAAG	8.6e-06
Cluster_11	RSP_0698	RSP_1877	TTGATCCAGATCAAAG	7.42e-10	0.719349
Cluster_11	RSP_0698	RSP_2065	CTGATGCGGGTCAAGG	7.83e-07	-0.305066
Cluster_11	RSP_0698	RSP_2134	CCGATCCACGTCAATG	1.22e-05	-0.684649
Cluster_11	RSP_0698	RSP_2246	TTGACCTGAATCAATG	6.4e-08	0.0668604
Cluster_11	RSP_0698	RSP_2247	TTGATTCAGGTCAAGG	2.46e-08	-0.0595418
Cluster_11	RSP_0698	RSP_2331	TTGACTCACCGCAACA	3.87e-05	-0.510881
Cluster_11	RSP_0698	RSP_2337	TTGATCTGCGTCATGG	8.64e-07	-0.468124
Cluster_11	RSP_0698	RSP_2394	TTGACTTAGATCAATT	1.1e-07	-0.608397
Cluster_11	RSP_0698	RSP_2395	TTGATCTAAGTCAAAG	1.57e-08	-0.0601077
Cluster_11	RSP_0698	RSP_2573	TTGACGCAGGTCAAAG	3.32e-07	0.0400751
Cluster_11	RSP_0698	RSP_2878	TTGATGAAAGTCACGA	3.44e-05	0.906185
Cluster_11	RSP_0698	RSP_2975	ATGACCTTCATCAAGG	2.33e-07	0.741853
Cluster_11	RSP_0698	RSP_2984	TTGATCCTTATCAAGG	2.08e-07	0.224686
Cluster_11	RSP_0698	RSP_3044	TTGACGTCAATCAAGG	4.65e-07	0.173282
Cluster_11	RSP_0698	RSP_3307	TTGCCCTCGATCAATG	3.65e-06	-0.240333
Cluster_11	RSP_0698	RSP_3341	TTGATTGCGATCAAGG	2.65e-07	-0.288524
Cluster_11	RSP_0698	RSP_3375	ATGATCTGGCGCAAGT	5.88e-06	-0.259976
Cluster_11	RSP_0698	RSP_3387	GTGACCGAGATCAACC	1.31e-05	-0.406185
Cluster_11	RSP_0698	RSP_3399	TTGATCCAGATGAAT	4.32e-07
Cluster_11	RSP_0698	RSP_3640	CTGATAAGGATCAACG	5.88e-06	-0.561025
Cluster_11	RSP_0698	RSP_3663	TTGACAGACATCATAC	3.05e-05	-0.537219
Cluster_11	RSP_0698	RSP_3998	ATGATCTCGGTCAAGG	2.65e-07	-0.415974
Cluster_11	RSP_0698	RSP_4201	CTGATCCAGATCAAGG	1.26e-08	-0.21231
Cluster_12	RSP_0395	RSP_0097	CTTGTCAAGGCGGCGGCCCTCGGGTAGAG	1e-08
Cluster_12	RSP_0395	RSP_0402	GCTGGTCTGTTAGCCGGTCGCGGGCGGAAG	5.05e-07
Cluster_12	RSP_0395	RSP_0446	GTCTTCCCTCGGCCACCCTTTTCCGCTA	3.07e-09	0.607365
Cluster_12	RSP_0395	RSP_0561	CCCTTTTCCCTTGCGCCCCGATGCGCTA	3.86e-12	0.65662
Cluster_12	RSP_0395	RSP_0587	GCTTCTTTTCCTGCGGGCCGAGCGCCCGGA	1.71e-06
Cluster_12	RSP_0395	RSP_0757	CTGGCCAACGGCGCTTCGTCGCGGTATGG	2.58e-07
Cluster_12	RSP_0395	RSP_0768	GTCTTTCCTCTGGCCCGCCGACCGACTAGG	1.86e-06
Cluster_12	RSP_0395	RSP_0769	CCAGAGCCTAGTCGGTCGGCGGGCCAGAGG	3.8e-08
Cluster_12	RSP_0395	RSP_0827	CTTTCCTTTCGAGGCGGGATCGTCTATGG	2.52e-10
Cluster_12	RSP_0395	RSP_0832	CTTGCCTTGGCAGGGCGGCTTCCCTATGA	7.44e-11
Cluster_12	RSP_0395	RSP_1073	CTCTTCCCCCCGCGGCGGCGAATGGCTA	1.81e-08	0.375507
Cluster_12	RSP_0395	RSP_1064	CTTGACCTTTGCCCCCCCCTTCTGTTGAA	2.39e-08
Cluster_12	RSP_0395	RSP_1111	CTTTCCTTTCAGGCGTTTTTCCCGTATAG	2.07e-09
Cluster_12	RSP_0395	RSP_1204	GCGTTTCCTTCGGGGGAAACACACCTATAT	2.71e-08
Cluster_12	RSP_0395	RSP_1489	TGGCCTTTGGCAGACCGGCGCGCATATAG	1.04e-06
Cluster_12	RSP_0395	RSP_1511	CCCTTTTGTCCCGCCCCCTGAAACAGGA	6.01e-08	0.595891
Cluster_12	RSP_0395	RSP_1514	CCCATTCCTCTCTGGCCCGGATTGCTTC	4.53e-08	0.600377
Cluster_12	RSP_0395	RSP_1761	GCCTTTCCCTTCCCGCCCGTTTGCGCTA	4.98e-10	0.556204
Cluster_12	RSP_0395	RSP_1797	CTTGCCATCGCGGCACCCCGCGGCTAGGG	4.69e-09
Cluster_12	RSP_0395	RSP_1882	CTTTTCTTCCCCCGCGAGCTTGGCTAAGA	1.43e-08
Cluster_12	RSP_0395	RSP_1843	CCCTTCCCTCGCGCCGCCTGAGCGACTA	8.33e-11	0.204034
Cluster_12	RSP_0395	RSP_1971	GCTTTCCTTTTTCCCCGACGCCGCCTATAG	8.9e-13
Cluster_12	RSP_0395	RSP_1986	ACTTGCCCTTTGGCGGTTCCCTGCCTAGAA	7.17e-10
Cluster_12	RSP_0395	RSP_1987	GTCATCCCTCCGGTCGCGGGCCCGTTCTAG	6.97e-07
Cluster_12	RSP_0395	RSP_1989	CTTGGCCTCGGGCCGCGGCTTGGATAGAC	4.96e-09
Cluster_12	RSP_0395	RSP_2169	CCTTCCCTTCCGGCCCTTCCCGCCTTATAG	4.38e-10
Cluster_12	RSP_0395	RSP_2242	CCCTTCCCCCCGCTCCCCCGAGGCGCTA	7.24e-11	0.320676
Cluster_12	RSP_0395	RSP_2330	CTTTCCTTTTGCGCCCTGCTCCGTAATAT	6.13e-09
Cluster_12	RSP_0395	RSP_2445	CCCTGCCGTTCTGGGGCCCGAACCCATA	2.69e-08	0.243489
Cluster_12	RSP_0395	RSP_2329	CCTTTCCCTCTCGGCGCACCCTTCCTATAA	4.38e-10
Cluster_12	RSP_0395	RSP_2647	GCCTTTTCCCGGCGCGCAGAAGCGGCTA	2.3e-08	0.4071
Cluster_12	RSP_0395	RSP_4041	CTTTCCCTCCACGACCGCCCCGGATATAT	3.48e-09
Cluster_13	RSP_1139	RSP_1139	TCCTGCGCATAGGCGCTTTG	4.53e-10	1
Cluster_13	RSP_1139	RSP_1140	CAAAGCGCCTATGCGCAGGA	6.9e-10	0.702352
Cluster_13	RSP_1139	RSP_2482	TACAGCGCATATGCGCTTTA	5.98e-13	-0.266053
Cluster_13	RSP_1139	RSP_4189	TACAGCGCATATGCGCTTTA	5.98e-13	-0.353105
Cluster_13	RSP_1139	RSP_7212	TAAAGCGCATATGCGCTGTA	1.53e-12
Cluster_14	RSP_0547	RSP_0006	GCGGGGGCAGACAGCCCCCGC	7.37e-09	-0.206889
Cluster_14	RSP_0547	RSP_0176	GCCGGGCCGGGCTGCCCCCGC	1.43e-06	0.0676334
Cluster_14	RSP_0547	RSP_0183	CGGGGGGCTGTCTGCCCCCCG	1.11e-11	0.388531
Cluster_14	RSP_0547	RSP_0237	CCGGGGGCTTCGCGCCCCCGG	1.7e-08	-0.452844
Cluster_14	RSP_0547	RSP_0299	CGGGGGGCTGGCCCCCCGCTT	5.47e-06	0.627396
Cluster_14	RSP_0547	RSP_0379	GGGGGGACTGTCTGCCCCCCG	5.79e-08	0.251864
Cluster_14	RSP_0547	RSP_0390	CCCCGGGGGCTCTGCCCCCGG	4.84e-06	-0.658167
Cluster_14	RSP_0547	RSP_0392	CCGGGGGCAGAGCCCCCGGGG	2.89e-06	-0.661752
Cluster_14	RSP_0547	RSP_0442	GCCGGGGGCGGCTGCCCCCGG	1.14e-06	-0.499558
Cluster_14	RSP_0547	RSP_0447	CGGGGGGCTGTCTGCCCCCCG	1.11e-11	-0.503043
Cluster_14	RSP_0547	RSP_0541	CCGGGGGCGCGCAGCCCCCGG	3.6e-08	0.35586
Cluster_14	RSP_0547	RSP_0632	CGGGGGGCTGTCTGCCCCCCG	1.11e-11	-0.254495
Cluster_14	RSP_0547	RSP_0777	CGGGGGGCTGTCTGCCCCCCG	1.11e-11	-0.647846
Cluster_14	RSP_0547	RSP_0804	CGCCGGGCGGAGCACCCGCCG	9.72e-06	-0.187444
Cluster_14	RSP_0547	RSP_0815	CGGCGGCGGGGCCGCCCCGGC	2.39e-05	-0.675601
Cluster_14	RSP_0547	RSP_0851	GCGGGGGCTGCCTGCCCCCGT	1.7e-08	-0.312972
Cluster_14	RSP_0547	RSP_0962	CGGGGGGCAGACAGCCCCCCG	6.55e-10	-0.518074
Cluster_14	RSP_0547	RSP_1019	CCGGGGGCCGTGCGCCCCCGG	1.94e-08	-0.0965438
Cluster_14	RSP_0547	RSP_1046	CCGGGGGCAGACAGCCCCCGG	8.15e-10	0.215688
Cluster_14	RSP_0547	RSP_1125	CGGGGGGCCTTCCGCCCCCCG	1.94e-08	-0.564121
Cluster_14	RSP_0547	RSP_1280	CGGGGGGCTTCGCGCCCCCCG	1.49e-08	0.731213
Cluster_14	RSP_0547	RSP_1344	GCGCGGGGGCGCTGCCCCCGC	4.84e-06	-0.520667
Cluster_14	RSP_0547	RSP_1552	CGGGGGGCAGACAGCCCCCCG	6.55e-10	-0.385536
Cluster_14	RSP_0547	RSP_1601	CCCGGGCCCGGCCGCCCCGCG	6.17e-06	0.818168
Cluster_14	RSP_0547	RSP_1697	CCGGGGGCTTCGCGCCCCCGG	1.7e-08	-0.6096
Cluster_14	RSP_0547	RSP_1834	CGGGGGGCTTTGCGCCCCCCC	8.52e-09	-0.316064
Cluster_14	RSP_0547	RSP_1842	CGGGGGGCGGAAAGCCCCCCG	7.37e-09	-0.218384
Cluster_14	RSP_0547	RSP_1859	GCGGGGGTGTGAAACCCCCGC	4.01e-06	-0.712555
Cluster_14	RSP_0547	RSP_1868	CCGGGGGCTGTCTGCCCCCGG	1.85e-11	0.198237
Cluster_14	RSP_0547	RSP_1886	CCGGGGGCAGAGCCCCCGGCC	3.76e-06	-0.345576
Cluster_14	RSP_0547	RSP_1932	CGGGGGGCAGACAGCCCCCCG	6.55e-10	0.348143
Cluster_14	RSP_0547	RSP_2016	GCGGGGGCGCGAAGCCCCCGC	5.03e-07	-0.543488
Cluster_14	RSP_0547	RSP_2100	CGGGGGGCTGGCCCCCCGTCT	2.89e-06	-0.365472
Cluster_14	RSP_0547	RSP_2138	ACGGGGGCGGGCAGCCCCCGC	8.04e-08	-0.685229
Cluster_14	RSP_0547	RSP_2143	CGGGGGGGCGTCTGCCCCCCG	5.18e-08	-0.535768
Cluster_14	RSP_0547	RSP_2242	GAGGGGGCGGAGCCCCCTTCC	2.74e-05	-0.240965
Cluster_14	RSP_0547	RSP_2266	CCGGGGGTGGAAAACCCCCGG	5.48e-07	0.0469144
Cluster_14	RSP_0547	RSP_2267	CCGGGGGTTTTCCACCCCCGG	1.66e-07	-0.284161
Cluster_14	RSP_0547	RSP_2340	CGGGGGGCTGTCTGCCCCCCG	1.11e-11	-0.648389
Cluster_14	RSP_0547	RSP_2509	CGGGGGGCGGAAAGCCCCCCC	1.7e-08	-0.757888
Cluster_14	RSP_0547	RSP_2636	ACGGGGGCTGCCTGCCCCCGC	3.18e-08	-0.786408
Cluster_14	RSP_0547	RSP_2645	CCCGAGGCGGGGCGCCCCTCT	1.48e-05	0.170079
Cluster_14	RSP_0547	RSP_2723	CGGGGGGCTGTCTGCCCCCCG	1.11e-11	-0.568052
Cluster_14	RSP_0547	RSP_2804	GGAGGGGCTGTCTGCCCCGCC	7.66e-07	-0.622966
Cluster_14	RSP_0547	RSP_2860	GGGGGGTCAGGCTGCCGCACG	2.28e-05	-0.752104
Cluster_14	RSP_0547	RSP_2885	GCGGGGGCTTCGCGCCCCCGC	8.04e-08	0.276301
Cluster_14	RSP_0547	RSP_2905	GCGGGGTTTTTGCACCCCCGC	6.93e-06	-0.38718
Cluster_14	RSP_0547	RSP_2907	CGGGGGGCAGACAGCCCCCCG	6.55e-10	-0.559125
Cluster_14	RSP_0547	RSP_2944	GCGGGGGCAGCGCCCCCGTCC	8.71e-06	0.145044
Cluster_14	RSP_0547	RSP_2969	AAGGGGGCTGCGCGCCCCCGT	1.23e-06	-0.619924
Cluster_14	RSP_0547	RSP_3185	GAGGGGGCTGTCTGCCCCCCA	2.02e-07	0.580797
Cluster_14	RSP_0547	RSP_3270	GCCGGGGGGCGCTGCCCCCCG	1.78e-06	0.813488
Cluster_14	RSP_0547	RSP_3566	CGGGGGGCGCAAAGCCCCCCG	8.04e-08	0.373713
Cluster_14	RSP_0547	RSP_3591	GCGGGGGCTTCGCGCCCCCGC	8.04e-08	-0.745994
Cluster_14	RSP_0547	RSP_3596	CGGGGGGCAGACAGCCCCCCG	6.55e-10	-0.092365
Cluster_15	RSP_1663	RSP_0968	CCTTTAGCGCAAACATC	4.16e-09
Cluster_15	RSP_1663	RSP_1663	CGTTATCGCTAACAT	1.08e-08	1
Cluster_15	RSP_1663	RSP_1680	CTGGTTGCGCTAACGTC	1.84e-08
Cluster_15	RSP_1663	RSP_2093	TGTTAGGGCAAACAT	8.29e-09	0.458673
Cluster_15	RSP_1663	RSP_2734	CGTTAGCGCTAACAG	9.1e-09	0.134928
Cluster_15	RSP_1663	RSP_3926	TGATAGCGCAAACAT	8.29e-09	0.0287118
Cluster_15	RSP_1663	RSP_4045	AGTTAGCGCGAACAA	6.76e-08	-0.147605
Cluster_15	RSP_1663	RSP_6037	TGTTTGCCCTAACAG	1.11e-07
Cluster_15	RSP_1663	RSP_6082	TGTTAGCGCCAACAT	4.7e-09
Cluster_16	RSP_1034	RSP_0029	CGTTACCAAAGTTGCCGG	3.07e-06	0.563445
Cluster_16	RSP_1034	RSP_0829	GGTAAGGAAACATGACCA	6.44e-07	0.752564
Cluster_16	RSP_1034	RSP_1020	GGTTATAAAAGCTGACCG	3.86e-09	0.644492
Cluster_16	RSP_1034	RSP_1034	GGTCATAGATTCTGACCA	8.27e-08	1
Cluster_16	RSP_1034	RSP_1140	TGTCAGCCTTGTTGACTT	4.4e-06	0.353852
Cluster_16	RSP_1034	RSP_1149	CAAATAGGTCAGCCTTGCTGACTTTTA	7.57e-11
Cluster_16	RSP_1034	RSP_1624	CGGCACCTATGATGACCT	2.19e-07	0.31283
Cluster_16	RSP_1034	RSP_2092	GGGAAGAAAATCTGACCG	7.32e-08	0.39026
Cluster_16	RSP_1034	RSP_2482	CGTCAGAAAAGACGGCCT	4.45e-07	0.512073
Cluster_16	RSP_1034	RSP_2740	GGTTAGCTATTCTGACCG	4.65e-09	0.105374
Cluster_16	RSP_1034	RSP_2849	GGGTACGAATGCCGCAAG	9.25e-05	0.200208
Cluster_16	RSP_1034	RSP_2948	GGTCAGCCATTTTGACCT	7.38e-09	0.272283
Cluster_16	RSP_1034	RSP_3333	GGTCCGTTATGTTGACCA	1.01e-06	0.0397373
Cluster_16	RSP_1034	RSP_4189	CGTCAGAAAAGACGGCCT	4.45e-07	0.432509
Cluster_16	RSP_1034	RSP_4190	GGCCGTCTTTTCTGACGT	3.34e-05	0.268205
Cluster_16	RSP_1034	RSP_6142	TGATGCGGTCAGAAAACTTGACCGGGA	1.57e-07
Cluster_17	RSP_1269	RSP_0160	TTAAGAATGGGTTCA	4.79e-05	0.737782
Cluster_17	RSP_1269	RSP_0316	TTAACACAACGTTAA	2.37e-08	0.141512
Cluster_17	RSP_1269	RSP_0454	TTAAGCACTGTTTAA	5.44e-07
Cluster_17	RSP_1269	RSP_0812	TCAAGATCGGGTTAA	0.000237	0.1289
Cluster_17	RSP_1269	RSP_0813	TTAACCCGATCTTGA	6.08e-06	0.81365
Cluster_17	RSP_1269	RSP_0869	TTAACCACGCGTTAA	5.92e-08	0.0937738
Cluster_17	RSP_1269	RSP_1113	TTAACAGGGCCTTAA	5.34e-07	0.720793
Cluster_17	RSP_1269	RSP_1114	TTAAGGCCCTGTTAA	1.73e-06	0.51237
Cluster_17	RSP_1269	RSP_1171	TTAACCATTTTGCAA	1.44e-05	0.805993
Cluster_17	RSP_1269	RSP_1210	TTAAGGCAGCGTGAA	3.09e-06
Cluster_17	RSP_1269	RSP_1312	CTAACCGATTGTTAA	5.53e-06	0.694434
Cluster_17	RSP_1269	RSP_1313	TTAACAATCGGTTAG	1.04e-06	0.852705
Cluster_17	RSP_1269	RSP_1331	TTAAGCCTTGGTGAA	7.37e-06	0.773642
Cluster_17	RSP_1269	RSP_1332	TTCACCAAGGCTTAA	1.19e-06	0.645497
Cluster_17	RSP_1269	RSP_1521	TTAACGGCCCCTTAA	1.53e-07	0.741103
Cluster_17	RSP_1269	RSP_1530	TTAAGCGCACCTTAG	8.95e-06	0.824222
Cluster_17	RSP_1269	RSP_1816	TTAACGCTCGTGAAA	4.42e-05	0.815636
Cluster_17	RSP_1269	RSP_1872	TTTACGATCTCTTAA	9.09e-07	0.848765
Cluster_17	RSP_1269	RSP_1996	TTAACCTTTCTGAAA	4.09e-05	0.601323
Cluster_17	RSP_1269	RSP_2084	TTAACCCGTCGTTAA	4.79e-08	0.527147
Cluster_17	RSP_1269	RSP_2176	TGCACGGCATCTCGA	0.00255	0.52776
Cluster_17	RSP_1269	RSP_2185	TTAAGACTTTCTTAA	8.09e-07
Cluster_17	RSP_1269	RSP_2177	TTCACCAGCCGTTAA	5.34e-07	0.689641
Cluster_17	RSP_1269	RSP_2466	TTACCGAAAGGTTAA	3.04e-06	0.687064
Cluster_17	RSP_1269	RSP_2619	TTAATCATCGGTGAA	6.08e-06	0.217417
Cluster_17	RSP_1269	RSP_2620	TTCACCGATGATTAA	2.2e-06	0.853775
Cluster_17	RSP_1269	RSP_2621	GTAACTCATGATTAA	3.47e-05	0.108263
Cluster_17	RSP_1269	RSP_2761	TTTACGAAACCGTAA	4.55e-06	0.7927
Cluster_17	RSP_1269	RSP_2791	GTCACGGCCCTTTAC	0.000371	0.856443
Cluster_17	RSP_1269	RSP_2792	GTAACGGGCCTTGAC	0.000674	0.804901
Cluster_17	RSP_1269	RSP_3582	TTAATCCGTCCTTAA	6.97e-07	0.753741
Cluster_17	RSP_1269	RSP_3682	TTAACCACACGGCAA	8.13e-06	0.832928
Cluster_17	RSP_1269	RSP_3683	TTTACCCCCCATTAG	2.28e-05	0.52127
Cluster_17	RSP_1269	RSP_4127	TTTATACACCCTTAA	4.12e-06	0.553269
Cluster_17	RSP_1269	RSP_4215	TTACCAGATCCTTGG	0.000208	0.466591
Cluster_18	RSP_2026	RSP_1952	TGTCTGTCATGAAGACCGGGCTAAGCATC	5.94e-17	0.271737
Cluster_18	RSP_2026	RSP_2024	TTTCTGTCATACAGGCGGAGCAAAGCATC	3.15e-16	0.286968
Cluster_18	RSP_2026	RSP_3621	TGTCTGTCATAAGGGCCGGGCTAAGCATC	3.24e-17	0.38412
Cluster_19	RSP_3616	RSP_0029	ATACGTCATGCGTGAAA	5.66e-06	-0.295642
Cluster_19	RSP_3616	RSP_0904	ATCACTTACTTGCGAAC	1.78e-07	-0.172691
Cluster_19	RSP_3616	RSP_1865	TTCACTGAAGTGCCATC	2e-07	0.0490781
Cluster_19	RSP_3616	RSP_1866	ATGGCACTTCAGTGAAA	2.85e-06	-0.361906
Cluster_19	RSP_3616	RSP_2240	TTCACGGACGCGCGATC	1.19e-06	0.0897206
Cluster_19	RSP_3616	RSP_2740	TTGACAGATGCGTGAAC	7.79e-10	0.0273659
Cluster_19	RSP_3616	RSP_3616	TTCACAGTTTTGCCAAC	5.66e-08	1
Cluster_19	RSP_3616	RSP_6191	TTGGCAAAACTGTGAAT	9.4e-07
Cluster_20	RSP_2965	RSP_0345	ACGGATTCTTGCAAGCTCCC	2.98e-06	-0.118161
Cluster_20	RSP_2965	RSP_0346	TAGGGAGCTTGCAAGAATCC	8.05e-07	0.250745
Cluster_20	RSP_2965	RSP_2188	AAATGACTTTGCAAATCCCG	4.22e-09	-0.586366
Cluster_20	RSP_2965	RSP_2189	AAAGTCATTTGCAAATATCC	5.77e-12	-0.495577
Cluster_20	RSP_2965	RSP_2921	AAACAGGATTTGAAACACCC	5.58e-07	-0.68754
Cluster_20	RSP_2965	RSP_2922	GAAGGGTGTTTCAAATCCTG	8.33e-06	-0.596211
Cluster_20	RSP_2965	RSP_2962	AAGTGCTTTTGGAGACTTGC	3.8e-07	0.12888
Cluster_20	RSP_2965	RSP_2965	AAAGCACTTTGCAGAAATGC	2.12e-08	1
Cluster_20	RSP_2965	RSP_3540	AAAGCCGAGTGCAGCCCTCG	1.06e-05	-0.560949
Cluster_20	RSP_2965	RSP_3542	GCCCCACTTTGGAAACACCC	5.64e-06	0.405121
Cluster_20	RSP_2965	RSP_3645	AAGGTCATTTGGAAGTTGCG	4.19e-07	-0.725604
Cluster_20	RSP_2965	RSP_4072	TCAGCCAATTACCAATTCGG	1.42e-05	0.218307
Cluster_21	RSP_1243	RSP_0146	TTACGCCGCATTGCACAAAAA	3.39e-08	-0.0746052
Cluster_21	RSP_1243	RSP_0381	AAATGCTGCGGTGCAGAATGA	2.08e-10	0.257574
Cluster_21	RSP_1243	RSP_0970	TTTCTGCGCCGCGGCAAA	1.16e-07
Cluster_21	RSP_1243	RSP_1974	ATTTGCTGCGTTGCAGCACCG	2.62e-08	0.391939
Cluster_21	RSP_1243	RSP_2307	ACATGCTGCATCGCAGCAAAA	1.15e-10	-0.661138
Cluster_21	RSP_1243	RSP_2308	TTTTGCTGCGATGCAGCATGT	4.24e-10	0.29741
Cluster_21	RSP_1243	RSP_3503	TTTATCTGCGGTGCAGCATGA	7.12e-09	0.363818
Cluster_21	RSP_1243	RSP_3505	TCATGCTGCACCGCAGATAAA	6.45e-09	0.394874
Cluster_21	RSP_1243	RSP_3620	TCATGCTGAGCCGCAGAAAGA	4.74e-09	0.352403
Cluster_21	RSP_1243	RSP_3621	TCTTTCTGCGGCTCAGCATGA	2.4e-08	0.45136
Cluster_21	RSP_1243	RSP_3721	AAGCGCCGCTCTGCAGCATGA	5.94e-07	-0.319728
Cluster_21	RSP_1243	RSP_3756	TGTTGCCGCGTTGGAGAAAAA	1.53e-08	-0.512249
Cluster_21	RSP_1243	RSP_3757	TCATGCTGCGTGGCAGCACTT	3.11e-08	-0.23276
Cluster_21	RSP_1243	RSP_3790	CTTTCCTGCATTGCAGAATTT	2.2e-08	-0.349561
Cluster_21	RSP_1243	RSP_3791	AAATTCTGCAATGCAGGAAAG	6.44e-08	0.599005
Cluster_21	RSP_1243	RSP_6237	CGCTGCTGCGCCGCAGCAATA	1.16e-07
Cluster_22	RSP_3684	RSP_0185	TCTTTGTTCGACCATCCGGTCAGA	2.02e-10	0.687712
Cluster_22	RSP_3684	RSP_3123	TTAGTGGATAGTCATACAACAACA	4.23e-08	0.769749
Cluster_22	RSP_3684	RSP_3124	TTGTTGTATGACTATCCACTAAGC	6.43e-10	0.5874
Cluster_22	RSP_3684	RSP_3420	TTGCCGTTCTGTCAGACAGAGATC	1.42e-07	0.716807
Cluster_22	RSP_3684	RSP_3534	TTTCTGATTGATCGGGCAATCAGA	2e-11	0.806924
Cluster_22	RSP_3684	RSP_3535	TTTCTGATTGCCCGATCAATCAGA	4.72e-10	0.865732
Cluster_22	RSP_3684	RSP_3684	TCTTTTTTTTACCAGATGCTCAAA	2.85e-09	1
Cluster_23	RSP_0186	RSP_0184	TCTGACCGGATGGTCGAACAA	1.65e-09	0.545555
Cluster_23	RSP_0186	RSP_0185	CCTGACCAAGCGGTCAATAAA	2.8e-09	0.62064
Cluster_23	RSP_0186	RSP_0186	TTTGACCGTCCGGTCAGGAAC	1.07e-08	1
Cluster_23	RSP_0186	RSP_0189	ATTTATCGTTTGGTAAAAAAA	1.18e-09	0.626267
Cluster_23	RSP_0186	RSP_0190	TTTTACCAAACGATAAATAAT	1.06e-09	-0.568606
Cluster_23	RSP_0186	RSP_2887	ACTTGCCCATCGGACGATCAA	4.28e-07	-0.321781
Cluster_23	RSP_0186	RSP_2888	CCTTACGCTAGGGTCAAGCGC	3.4e-07	0.245156
Cluster_23	RSP_0186	RSP_3684	TTTTACCAGATGCTCAAAAGA	6.52e-10	0.451324
Cluster_23	RSP_0186	RSP_3894	TTTGACCGGATGGTCAGGAAC	9.37e-10	0.586483
Cluster_24	RSP_2963	RSP_0870	TAGCTTGATTTTTC	7.15e-10	0.272686
Cluster_24	RSP_2963	RSP_1074	TAGCTTAATTTTTG	1.19e-07	0.0157011
Cluster_24	RSP_2963	RSP_1257	TAACTTGATCTTGC	3.22e-08	0.72068
Cluster_24	RSP_2963	RSP_1258	TGCCGTGATTTAGG	2.51e-05	-0.283491
Cluster_24	RSP_2963	RSP_1624	TATCTTGAATTTGC	1.88e-07	-0.462909
Cluster_24	RSP_2963	RSP_1874	CCGCCAGATTTTGC	1.15e-05	-0.382475
Cluster_24	RSP_2963	RSP_1875	TGGCTTGATCTTTG	1.05e-07	0.129333
Cluster_24	RSP_2963	RSP_2737	CATCCTGAATCTGG	4.94e-05	-0.335963
Cluster_24	RSP_2963	RSP_2738	TGACTTGATTTTTC	3.89e-08	-0.594064
Cluster_24	RSP_2963	RSP_2956	GCGCTTGATCTTGC	1.6e-06	-0.198062
Cluster_24	RSP_2963	RSP_3005	TAGCCTGCTTTTTG	1.04e-06	-0.226897
Cluster_24	RSP_2963	RSP_3006	TTCCTTGATAGTGG	2.95e-05	-0.570955
Cluster_24	RSP_2963	RSP_3229	TCGCTTGCTCTTGT	3.91e-06	-0.132656
Cluster_24	RSP_2963	RSP_4121	CCACTTGATCTTTC	7.63e-07	0.100606
Cluster_25	RSP_0768	RSP_0166	CCATATCGCCCCCCGCCGCAGGAGGAAAGG	9.6e-09	0.398234
Cluster_25	RSP_0768	RSP_0167	GCCTTTCCTCCTGCGGCGGGGGGCGATATG	7.49e-10	-0.049681
Cluster_25	RSP_0768	RSP_0203	CTCTTTCCTCGTCCGGAGCGCAGGGCTAGG	2.37e-13	-0.127026
Cluster_25	RSP_0768	RSP_0204	GCCGACCCTAGCCCTGCGCTCCGGACGAGG	6.1e-08	0.0958124
Cluster_25	RSP_0768	RSP_0768	CCAGAGCCTAGTCGGTCGGCGGGCCAGAGG	1.86e-06	1
Cluster_25	RSP_0768	RSP_0769	GTCTTTCCTCTGGCCCGCCGACCGACTAGG	3.8e-08	-0.0797197
Cluster_25	RSP_0768	RSP_0836	CCATTTCCAAGGCCGGACTGCTCGACTAGG	3.23e-08	0.157045
Cluster_25	RSP_0768	RSP_1734	CCCTTTCCCCATATCAGGCGCGCGGAGAGG	1.79e-08	-0.197897
Cluster_25	RSP_0768	RSP_1964	GTCTCTCCCGGTGCGGAGAACCACGATGGG	6.58e-08	-0.184566
Cluster_25	RSP_0768	RSP_1965	CCCCATCGTGGTTCTCCGCACCGGGAGAGA	1.64e-08	0.064681
Cluster_25	RSP_0768	RSP_2239	TTCTTTCGCCTTGCGCCGCCCCCGGGGAGG	4.08e-09	-0.25327
Cluster_26	RSP_0395	RSP_0005	CCCTTGCAGAGTCCCCCTCTCCCGCCTAT	8.53e-09	0.658613
Cluster_26	RSP_0395	RSP_0390	TGATTGTCCCGCGCGGCGTGACTCTGTAG	4.31e-06	0.529665
Cluster_26	RSP_0395	RSP_0403	GCGTTGCTCTTCCGCCCGCGACCGGCTAA	2.71e-08	0.717037
Cluster_26	RSP_0395	RSP_0657	CCTCTTGCCCTTGGCGGGGCTCGGCCCTAA	6.06e-06
Cluster_26	RSP_0395	RSP_0710	CGCTTGCAAATGCCCCCGGCCCGGCCTAT	2.64e-09	0.379487
Cluster_26	RSP_0395	RSP_0778	CGCTTGCCTGCCCCCGCTGCCTCGCCTAA	2.18e-08	0.774887
Cluster_26	RSP_0395	RSP_1001	CGGTTGCCGGGAGACGGGCCGCGGCCTAG	7.52e-07	0.0796732
Cluster_26	RSP_0395	RSP_1002	GCCTTGCCCCGCGGGGCCCGCCTTCCTAT	8.15e-10	0.659197
Cluster_26	RSP_0395	RSP_1752	CGCCTGCCTGCGGCGGGCCCACGGGCCTT	5.1e-06	-0.0702944
Cluster_26	RSP_0395	RSP_1765	CGCTTGCACCCGGGGCCGCTCCCCGTTAT	2.43e-08	0.75306
Cluster_26	RSP_0395	RSP_1815	CGGTTGCAACCGTCCGGGCGCTGCGCCAT	1.22e-07	0.591529
Cluster_26	RSP_0395	RSP_1828	CCCATGCCCCGCCGGGGGCCATGGGGCAA	7.6e-08	0.47543
Cluster_26	RSP_0395	RSP_1849	CCCTTGCCCTTCCGTCCGCCCCCGCATAA	6.65e-09	0.70991
Cluster_26	RSP_0395	RSP_2005	GTCTTGCCCCGGAGCCGCCGAGGCCCTAG	6e-07	0.564949
Cluster_26	RSP_0395	RSP_2537	GCGCTTTCCAAGCCGCGGGCCAGCGGCTAT	7.41e-12
Cluster_26	RSP_0395	RSP_2538	CGGCTTGGAAAGCGCGTCCTGAGCGCCCGC	1.43e-05
Cluster_26	RSP_0395	RSP_2712	GGCTTGCCCGCGTGCCGGAGCCTTGCTAG	9.22e-08	0.509761
Cluster_26	RSP_0395	RSP_2860	TTGATGCCCCGTCGCGCGCCCTTGGGCAA	2.94e-07	0.62305
Cluster_26	RSP_0395	RSP_3828	CCATTTCCAAGCGCGCGCCCCTCGGCTAT	4.16e-08	0.279383
Cluster_26	RSP_0395	RSP_3829	CTATAGCCGAGGGGCGCGCGCTTGGAAAT	5.56e-07	0.619266
Cluster_27	RSP_3202	RSP_0752	GCGCCCTTCTGTCGCGCTGGCAAGGCGC	1.39e-07	0.41491
Cluster_27	RSP_3202	RSP_1031	TAGCCGCCGCGACGGGCCGCCGCGACCC	3.66e-07	0.230333
Cluster_27	RSP_3202	RSP_1032	GCGGCGGCCCGTCGCGGCGGCTAGGGTC	6.08e-09	0.305024
Cluster_27	RSP_3202	RSP_1145	AGGGCGCCCCGTCATGGCGCGACCCCTC	2.81e-07	0.145156
Cluster_27	RSP_3202	RSP_2132	GCGCCGCCCCGTCACGAGGGCGCGTCTC	3.89e-14	0.0043438
Cluster_27	RSP_3202	RSP_2134	GAGACGCGCCCTCGTGACGGGGCGGCGC	2.8e-09	0.257576
Cluster_27	RSP_3202	RSP_2242	GAGCCGCAGCGCGGCGAGGGGGCGGAGC	7.46e-08	-0.254666
Cluster_27	RSP_3202	RSP_3184	GGGGCGGGGCGCCACTCCGGCACGGCAC	1.84e-08	0.00338851
Cluster_27	RSP_3202	RSP_3191	GGGCCGCTCCGTCACACGGGGGCGTGAT	2.22e-09	0.670953
Cluster_27	RSP_3202	RSP_3192	TCCTCTGACGGTCGCGGGGGCGCGTCGT	1.18e-06	0.663302
Cluster_27	RSP_3202	RSP_3933	GGGCCGCGCCCTCATCCTGCGGCGGGAG	3.43e-07	0.458084
Cluster_27	RSP_3202	RSP_3950	TCCGCCCGGCGCCACGGGGGCGCGAGTC	6.88e-08	0.39476
Cluster_28	RSP_3700	RSP_0778	CCCCAACAGGCAGGCTCCCGGACGGGCGG	5.95e-09	-0.704735
Cluster_28	RSP_3700	RSP_0779	CCCGGCCCTGCCGCCCCCCGTTCGGAGGG	3.89e-10	-0.235224
Cluster_28	RSP_3700	RSP_0883	CCCCCATCCGCCGCCATCCCTTCGGCGGG	7.68e-12	-0.547231
Cluster_28	RSP_3700	RSP_1699	CGAGGTTCGGGAGCCCTCCGGTGGGACGG	3.14e-10	-0.609178
Cluster_28	RSP_3700	RSP_1845	CCCGAACCCGCAGCTTGCCTGTCGGACGG	3.14e-10	0.246635
Cluster_28	RSP_3700	RSP_3328	CGCCGGTCGGGCGCCCGCCGGTAGGGAGG	4.78e-10	-0.152351
Cluster_28	RSP_3700	RSP_3722	CCATCGTCAGGCGCCCGCCCCTCGACAGG	2.7e-09	-0.44134
Cluster_28	RSP_3700	RSP_3985	CCTCCATGCACCGCCCTCCACAGGACGGG	1.66e-08	-0.490483
Cluster_29	RSP_0722	RSP_1891	AAAAACTTGTCTTGAAACAAACCTGTCTTT	2.46e-11	0.509662
Cluster_29	RSP_0722	RSP_1892	AAAGACAGGTTTGTTTCAAGACAAGTTTTT	1.81e-10	0.422321
Cluster_29	RSP_0722	RSP_2547	ATGAATAAACCGCCCTGAAAATGGGCATGT	3.24e-10	0.417136
Cluster_29	RSP_0722	RSP_3540	ATCAACATTGCACGCTCAAGATGAGACTTT	2e-13	0.544454
Cluster_29	RSP_0722	RSP_4156	AAGAAAATTTCATTCTTCAATTGGGAATTT	1.53e-13	-0.559372
Cluster_29	RSP_0722	RSP_4157	ATCAATTCTTGACAACCATAACGGGTATTT	2.09e-11	-0.412131
Cluster_30	RSP_3937	RSP_2865	AGAACTGTCGCCTCTTCCTGTCGGGACAAT	6.57e-19	0.48949
Cluster_30	RSP_3937	RSP_3937	AGAACTGTCGCCTCTTCCTGTCGGGACAAT	6.57e-19	1
Cluster_30	RSP_3937	RSP_6250	AGAGCAGACTCATGTTCCGATCTCATGATT	2.15e-13
Cluster_30	RSP_3937	RSP_7360	AGAACTGTCGCCTCTTCCTGTCGGGACAAT	6.57e-19
Cluster_31	RSP_2865	RSP_2864	CTTTGCTTGGATGCGACAATTCTACTTTGC	3.38e-15	0.260263
Cluster_31	RSP_2865	RSP_2865	CACTGTTTAGAATACATAATACAGATTATC	9.68e-14	1
Cluster_31	RSP_2865	RSP_3937	CGGCACTTTGATTACATAATCTTGCTTATC	7.63e-14	0.48949
Cluster_31	RSP_2865	RSP_4252	CTTTGCTTGGATGCGACAATTCTACTTTGC	3.38e-15
Cluster_31	RSP_2865	RSP_7360	CGTTGATTTTATTACATAATTATCATTATC	1.26e-15
Cluster_32	RSP_2681	RSP_0022	TTTGCAACCCCCTGTCAGGGCTGGAAAAT	1.18e-10	-0.36044
Cluster_32	RSP_2681	RSP_1243	TTTACAACGATTTTCCTGCGGCGCAGGAT	4.39e-09	0.260702
Cluster_32	RSP_2681	RSP_1244	TTCCGCGACATCCTGCGCCGCAGGAAAAT	1.69e-09	0.143016
Cluster_32	RSP_2681	RSP_2677	CTTTCGGCGCTTTTGCGCGGCCGGGATTC	8.16e-09	0.271609
Cluster_32	RSP_2681	RSP_2704	GTTGATTGGATTTGACTGCGGCGCAAAAT	8.16e-09	-0.341734
Cluster_32	RSP_2681	RSP_2705	TTTTCCGACATTTTGCGCCGCAGTCAAAT	2.4e-12	-0.236784
Cluster_32	RSP_2681	RSP_3260	TTTGTCGATCTCTGTCCCGGATGCCATGG	1.63e-07	-0.043024
Cluster_32	RSP_2681	RSP_3261	TGCGCATCTTTTGTGCGCCGCGGGAAGAT	3.2e-08	-0.21926
Cluster_32	RSP_2681	RSP_6064	CTTCAGTCCCGCAGGCAGGGATGCGATTT	2.77e-07
Cluster_33	RSP_1922	RSP_0381	GGCCGCGCTGGGGCG	3.69e-06	0.387554
Cluster_33	RSP_1922	RSP_0960	CGCCGCGACGCGGCA	2.86e-06	0.38026
Cluster_33	RSP_1922	RSP_0961	TGCCGCGTCGCGGCG	9.04e-07	0.654824
Cluster_33	RSP_1922	RSP_2656	CGCCGCGCTGCGGCG	1.13e-08	0.420016
Cluster_33	RSP_1922	RSP_2875	CGCCGCGGTGCAGAG	1.86e-05	-0.108871
Cluster_33	RSP_1922	RSP_3073	TGCCGGGCTGCGGAG	3.87e-07	0.40352
Cluster_33	RSP_1922	RSP_3463	TGCTGAGCCGCGGCG	3.4e-06	0.446382
Cluster_33	RSP_1922	RSP_3719	CGCCGGTCTGCCGCG	7.9e-06	-0.510939
Cluster_34	RSP_1890	RSP_0960	AGATTATTACAAAAT	6.6e-07	0.297023
Cluster_34	RSP_1890	RSP_1890	ACATTTGGAAAATGA	1.35e-06	1
Cluster_34	RSP_1890	RSP_2670	ACATTTTCGAAAAAC	9.4e-08	0.256894
Cluster_34	RSP_1890	RSP_2999	ACATTTTCGAATCAT	1.89e-07	0.263527
Cluster_35	RSP_1741	RSP_1741	GGGCCTTTTTCTTT	7.98e-09	1
Cluster_35	RSP_1741	RSP_2115	GGGCCTTTTTCTTT	7.98e-09	-0.302249
Cluster_35	RSP_1741	RSP_2240	GGCGCTTTTTTTTG	3.93e-08	-0.0456514
Cluster_35	RSP_1741	RSP_2637	GGGGCTTTTTGTTG	1.44e-08	0.145597
Cluster_35	RSP_1741	RSP_2994	GGGGCTTTTTGTTT	3.44e-09	-0.138161
Cluster_36	RSP_1663	RSP_1593	AGATGGTTTAGTGCTGAACCATCG	1.41e-12	0.226066
Cluster_36	RSP_1663	RSP_1594	CGATGGTTCAGCACTAAACCATCT	4.28e-11	0.555741
Cluster_36	RSP_1663	RSP_1670	AACTGATTTATTGTTGAACCTGTT	4.59e-11	-0.0717833
Cluster_36	RSP_1663	RSP_2968	AAATGGTTTAAGGCCAAACTACTT	8.96e-12	0.377096
Cluster_36	RSP_1663	RSP_4047	AGGTAGTTTAGCCTTGAACTACTT	1.42e-11	0.385032
Cluster_37	RSP_1181	RSP_0461	TATTATATTCGTCAAATCGAA	2.62e-09	0.289317
Cluster_37	RSP_1181	RSP_0462	ATTCGATTTGACGAATATAAT	6.98e-08
Cluster_37	RSP_1181	RSP_0589	TTTTATTCCGGTTATTGAATG	1.8e-06
Cluster_37	RSP_1181	RSP_1011	AATTCATCATCGCGACTG	1.97e-07
Cluster_37	RSP_1181	RSP_1180	ACTTTACTTTGACAACTGAAA	1.7e-09	0.347503
Cluster_37	RSP_1181	RSP_1181	AATTTCAGTTGTCAAAGTAAA	1.62e-11	1
Cluster_37	RSP_1181	RSP_3072	CATTTCATTTTACTGAATAAT	3.73e-08	-0.249672
Cluster_37	RSP_1181	RSP_3073	CTATTATTCAGTAAAATGAAA	1.74e-07	0.120152
Cluster_37	RSP_1181	RSP_3342	TCATATGATTTTCATAGAAAA	8.42e-08	0.578942
Cluster_37	RSP_1181	RSP_3505	ATGTTTATTTGACAACTAATA	1.5e-08	0.658292
Cluster_37	RSP_1181	RSP_3544	TATTTAAGTTGACTGACGAAA	1.37e-09	-0.171592
Cluster_37	RSP_1181	RSP_4062	AATTCCGGTATTCATACCGAA	2.35e-07	0.294843
Cluster_38	RSP_2888	RSP_0283	TCCAAGGATTAAGTGTGAGTT	1.09e-08	0.653302
Cluster_38	RSP_2888	RSP_0284	CTCACACTTAATCCTTGGATT	1.09e-08	0.633459
Cluster_38	RSP_2888	RSP_0640	TCCAAGGCATAAGCATGGAAA	8.12e-10	0.138504
Cluster_38	RSP_2888	RSP_0641	TCCATGCTTATGCCTTGGAAA	8.12e-10	0.0240664
Cluster_38	RSP_2888	RSP_2856	TCCAAGGTAAAAGTTTGAAAA	1.31e-11	-0.401213
Cluster_38	RSP_2888	RSP_2857	TTCAAACTTTTACCTTGGACA	1.69e-10	-0.0708424
Cluster_39	RSP_0395	RSP_0392	CGTTTCCTTTCCGCCCGCGCGTGCTAG	2.96e-07	0.482877
Cluster_39	RSP_0395	RSP_0447	CTTGCCCTTTCATTCTGGCCCAAATAT	6.45e-07	0.523603
Cluster_39	RSP_0395	RSP_1073	TCTTCCCCCCGCGGCGGCGAATGGCTAG	2.33e-08
Cluster_39	RSP_0395	RSP_2625	CTTTCCATCGGACGCGCGGAGGCCTAT	1.04e-07	-0.343818
Cluster_39	RSP_0395	RSP_2627	CTTTCCTCTTTGCGCTCGACCTCCTAG	1.3e-10	0.626821
Cluster_39	RSP_0395	RSP_3442	CTTCCGTCTCCCCACTCCCCGGGCAAG	1.29e-06	0.0344159
Cluster_40	RSP_1607	RSP_0710	GGCCCGGCCTATAT	1.97e-07	-0.571482
Cluster_40	RSP_1607	RSP_2192	GCACCCGCCGAAAC	9.44e-06	-0.584633
Cluster_40	RSP_1607	RSP_2783	GCGACGGCCTATAT	7.79e-08	-0.614529
Cluster_40	RSP_1607	RSP_3138	GCGCCGGCCTATAT	1.05e-08	-0.515048
Cluster_40	RSP_1607	RSP_6041	GTGCCGGCCTATAT	5.37e-08
Cluster_41	RSP_3700	RSP_0960	TCCGTTGCATCCGACGGA	2.62e-10	0.340875
Cluster_41	RSP_3700	RSP_0961	TCCGTCGGATGCAACGGA	2.62e-10	0.518212
Cluster_41	RSP_3700	RSP_1413	TCCGTTGGATCCGGCGGA	4.03e-10	-0.187571
Cluster_41	RSP_3700	RSP_1414	TCCGCCGGATCCAACGGA	4.03e-10	0.0997165
Cluster_42	RSP_1890	RSP_0071	CGCATACCTGTCCAAAAGGATAGTGCCTCT	1.73e-10	-0.248802
Cluster_42	RSP_1890	RSP_1667	AGGTGGCCTGTCCAATGGTATAAGTTTCTG	1.36e-09	-0.153313
Cluster_42	RSP_1890	RSP_1668	CAGAAACTTATACCATTGGACAGGCCACCT	2.06e-10	0.150619
Cluster_42	RSP_1890	RSP_1874	AAGCCATTGATCTAAAAGGATAGTTCATTT	5.08e-11	-0.637186
Cluster_42	RSP_1890	RSP_1875	AAATGAACTATCCTTTTAGATCAATGGCTT	1.02e-09	-0.0524155
Cluster_42	RSP_1890	RSP_1891	AACAAACCTGTCTTTTTGGATATGTCCATT	3.9e-13	-0.0495484
Cluster_42	RSP_1890	RSP_1892	AATGGACATATCCAAAAAGACAGGTTTGTT	5.04e-12	-0.347967
Cluster_42	RSP_1890	RSP_2115	CGTTCACATCTCTTTTTGGAAAGGCCCGGC	7.45e-09	0.377314
Cluster_43	RSP_0395	RSP_0235	CTTGTGGGCGGAGTGTCGCAGCCCTACCTT	8.05e-06	-0.033065
Cluster_43	RSP_0395	RSP_0570	GTTGGCACAGCGGCCCGGCGCGCCTACATC	1.78e-09	-0.194625
Cluster_43	RSP_0395	RSP_0571	GCTTCCCCTCCCGGCCCGCGCCGCAACCCC	9.29e-06	0.678344
Cluster_43	RSP_0395	RSP_0599	CTTGTCACGCCCGGCCCGGGCCCCTACAGC	5.45e-11	-0.120787
Cluster_43	RSP_0395	RSP_1459	CTAGTCGCCCCGGCCGCGCGAGACAAGGCG	8.28e-07	0.314843
Cluster_43	RSP_0395	RSP_1735	GTTGTGGGTGCGCCTGCGGGCGCATACATC	4.47e-08	0.464028
Cluster_43	RSP_0395	RSP_1796	TTTGGCGGGGCGCACCCTAGCCGCGGGGTG	8.66e-05	-0.328628
Cluster_43	RSP_0395	RSP_2086	CTTGTGGCAGGGGGTGGCGCCGCTTAGGCT	2.16e-06	-0.432501
Cluster_43	RSP_0395	RSP_2538	GTTTCGATCACGGAGCAGGGCTGCTAAGTC	1.99e-06	-0.373233
Cluster_43	RSP_0395	RSP_2649	CTTTCCCTGCCCGCCCGCGGCCTCCATATT	9.97e-08	-0.445125
Cluster_43	RSP_0395	RSP_3055	CTTGCCGTTCCTGCGCCGGGCGAGGAAGAT	1.95e-05	-0.0940201
Cluster_43	RSP_0395	RSP_3865	CTTGTGATCCCGGCCCCCGCCCCCTAGCTT	8.09e-11	-0.0936905
Cluster_43	RSP_0395	RSP_4043	CTTTTCCTGACCGCGCGCGGCCACTAGGTT	1.12e-09	0.446475
Cluster_43	RSP_0395	RSP_4044	CTAGTGGCCGCGCGCGGTCAGGAAAAGGTC	6.01e-06	0.463284
Cluster_43	RSP_0395	RSP_4178	CTTGTGTGCGCCGCCTATGGCCCATTGATT	1.54e-07	-0.505986
Cluster_43	RSP_0395	RSP_4289	GTTGGGAGGCGGCGCGGGCGCGGATACCTC	2.87e-07	-0.0581873
Cluster_43	RSP_0395	RSP_6001	CTTGTCTCGCGCGGCCGGGGCGACTAGCTT	6.65e-11
Cluster_43	RSP_0395	RSP_6029	CTTGTGGCCGGCGCCGGGCGGCCTATGATC	3.87e-07
Cluster_43	RSP_0395	RSP_6083	CTTGCCGCGACGCCTCCGAGCCACTAGGGT	7.53e-09
Cluster_43	RSP_0395	RSP_6143	CTTGCGCCCCCCGCCGCGAGCCTCTAGATA	4.31e-09
Cluster_43	RSP_0395	RSP_6161	GTTGCCACGGGCGGAAATCTCGGTCACATC	6.67e-05
Cluster_44	RSP_1269	RSP_0024	TTGAGGAGAGACTTA	6.56e-08	-0.235571
Cluster_44	RSP_1269	RSP_0160	TTAAGAATGGGTTCA	2.19e-06	0.726012
Cluster_44	RSP_1269	RSP_1356	ATGAATCTCTTCTTA	1.4e-05	0.212583
Cluster_44	RSP_1269	RSP_1357	TTAAGAAGAGATTCA	3.38e-08	0.868014
Cluster_44	RSP_1269	RSP_2439	ATGAATATGCTCTCA	4.89e-06	0.710826
Cluster_44	RSP_1269	RSP_2698	TTGAAGAGGGTTTTC	8e-07	-0.635138
Cluster_44	RSP_1269	RSP_3027	TTGAACAGAGATTTG	2.07e-07	0.720541
Cluster_44	RSP_1269	RSP_3028	TTGAACAGAGACTCA	3.37e-09	0.198124
Cluster_44	RSP_1269	RSP_3082	TTGAACCGGGACGTC	1.62e-05	0.402346
Cluster_44	RSP_1269	RSP_6083	TTAAACACATTATCA	1.89e-06
Cluster_44	RSP_1269	RSP_6249	TTAAGAAGATCCTCA	9.6e-07
Cluster_45	RSP_3339	RSP_0541	AAGAATGTAAAAAAT	1.14e-08	0.726402
Cluster_45	RSP_3339	RSP_3338	AGATATGTATACAAT	2.08e-08	0.857451
Cluster_45	RSP_3339	RSP_3339	AGGATTGTATACATA	1.67e-08	1
Cluster_45	RSP_3339	RSP_3886	ATTATCGTATACAAT	3.39e-08	0.409336
Cluster_45	RSP_3339	RSP_3887	AAGATTGTATACGAT	4.55e-09	0.577281
Cluster_45	RSP_3339	RSP_6243	AAGAAAGAATACATT	3.06e-08
Cluster_46	RSP_3731	RSP_1952	TTGAACTTCTGTTTCCTTACGGCTTCAGTT	7.39e-19	0.394345
Cluster_46	RSP_3731	RSP_2024	TCGACCTTCTGTTTCCTTGCGGCTTCAGTT	1.16e-18	0.415551
Cluster_46	RSP_3731	RSP_3621	TCGAACTTCTGTTTCCTTGCGGCTTCAGTT	2.73e-19	0.351368
Cluster_47	RSP_1790	RSP_0368	CTTGAACCGACAGTCACGGGAGATCCCA	3.3e-12	-0.460933
Cluster_47	RSP_1790	RSP_1790	CTAATGTCTCTAGCAACTATAGGTTCAA	1.83e-11	1
Cluster_47	RSP_1790	RSP_1791	CTTGAACCTATAGTTGCTAGAGACATTA	1.01e-12	0.493873
Cluster_47	RSP_1790	RSP_4276	CTTGAAGCTACAGTGGCTGTAGATCGTA	2.05e-13	0.241894
Cluster_47	RSP_1790	RSP_4277	ATACGATCTACAGCCACTGTAGCTTCAA	3.04e-12	0.0908743
Cluster_48	RSP_0981	RSP_0967	GTGATCACACCCTTCGAGCCCGTGATCACA	1.96e-11	-0.127439
Cluster_48	RSP_0981	RSP_0974	GTGATCACAGGCCCGCATCTTGTGATCACA	9.8e-11	-0.0887544
Cluster_48	RSP_0981	RSP_3899	GAAAGCACGCGGTGCTTTCCAGAGGTCAGA	2.58e-15	0.275042
Cluster_48	RSP_0981	RSP_4149	GAAAGCACGCGGTGCTTTCCGGAGGTCAGA	1.52e-15	-0.0399439
Cluster_48	RSP_0981	RSP_4150	GAAAGCACCGCGTGCTTTCCGGAGGACAGA	4.55e-13	0.224851
Cluster_48	RSP_0981	RSP_6250	GTTTACTTTGTCTTAAATCCTGATCTCACT	8.8e-10
Cluster_49	RSP_1922	RSP_1400	GCATCCTGCATCGCATTGGGCAGCT	2.33e-09	0.704353
Cluster_49	RSP_1922	RSP_1891	GCATTCTGCAATGCAATTTGCAGCG	6.01e-12	-0.47593
Cluster_49	RSP_1922	RSP_1892	GCAAATTGCATTGCAGAATGCAAAA	9.58e-11	-0.389437
Cluster_49	RSP_1922	RSP_2188	GATATTTGCAAATGACTTTGCAAAT	9.66e-13	-0.612183
Cluster_49	RSP_1922	RSP_2189	GGGATTTGCAAAGTCATTTGCAAAT	3.71e-11	-0.370587
Cluster_49	RSP_1922	RSP_4051	GCAATATGCAATTGACTCTTCGGAT	9.58e-11	-0.34809
Cluster_50	RSP_0122	RSP_0129	TCGTGAGTTCGAATCTCATCGCCCGCTCCA	2.83e-15	-0.144273
Cluster_50	RSP_0122	RSP_0142	GTGGGGGTTCGAGTCCCTTCACCCGCACCA	1.78e-11	-0.295793
Cluster_50	RSP_0122	RSP_0205	TCGTAGGTTCGATCCCTACCGCCGGAGCCA	2.48e-12	0.186639
Cluster_50	RSP_0122	RSP_0937	TCGTGGGTTCGATACCCACCCCGCTCACCA	7.45e-13	0.424579
Cluster_50	RSP_0122	RSP_1152	GTGGAGGTTCGAGTCCTCTCCTGGGCACCA	1.78e-10	0.310099
Cluster_50	RSP_0122	RSP_1398	CCACTGGTTCGATCCCAGTACCGCCCACCA	5.28e-10	-0.0815414
Cluster_50	RSP_0122	RSP_1705	TCGTGGGTTCGAGTCCCCCTGCCCCTGCCA	5.95e-12	-0.225005
Cluster_50	RSP_0122	RSP_2088	TCGTGAGTTCGAATCTCATCGCCCGCTCCA	2.83e-15	-0.260334
Cluster_50	RSP_0122	RSP_2609	TCGCGAGTTCGAATCTCGCCGGCCCGACCA	1e-11	0.00825842
Cluster_50	RSP_0122	RSP_3003	CCGCAGGTTCAAATCCTGCCCCCGCAACCA	2.08e-11	-0.179533
Cluster_50	RSP_0122	RSP_3313	CCGTGGGTTCGAATCCCACCGCTTCCGCCA	1.05e-12	0.213097
Cluster_51	RSP_1014	RSP_0195	GCTGGACCTCGGCGGCGGCATTTGCCATA	2.91e-14	0.134771
Cluster_51	RSP_1014	RSP_0718	GGTGGACAGCCCCACCCGTCTCTGTTATA	7.01e-08	-0.115806
Cluster_51	RSP_1014	RSP_1016	TCTTGAAATCGCCGCGGCGCCTGCCCAGA	7.01e-08	0.323272
Cluster_51	RSP_1014	RSP_1353	GCCGGACCTCGGTCGGGCAGGAGGCCATC	2.06e-08	-0.317092
Cluster_51	RSP_1014	RSP_1949	ACTGGACCTCGGGCCCCGCATTCCCTATA	1.23e-09	0.0545757
Cluster_51	RSP_1014	RSP_1950	GCTTGACTTCCCCCGCCGGAGACTTCTTC	2.38e-08	-0.291151
Cluster_51	RSP_1014	RSP_2782	GCTGGACGTTGTCGGGCCGGTGCGCCTTC	1.85e-09	0.134416
Cluster_51	RSP_1014	RSP_3295	TCTGAACGTCGTCGCCGACATCTGCCATC	3.6e-10	-0.179527
Cluster_51	RSP_1014	RSP_3893	TCTGGGCATCCGCGGTGCTGGCGCTCAAA	3.64e-08	-0.181531
Cluster_51	RSP_1014	RSP_6179	TCTGGACCTTCTGCGGCCTGCCCGCCGTC	1.2e-08
Cluster_52	RSP_0395	RSP_0092	CTTCCGCGGGCCGGCCCTGACCGGCCGG	1.42e-06	0.156446
Cluster_52	RSP_0395	RSP_0106	CTTGCCGGCACGGGCCCACCCCGCCCGG	4.37e-06	-0.177947
Cluster_52	RSP_0395	RSP_0371	CTTGCCTTGGCCCGGGATTTGCGCCCTA	8.95e-07	0.304783
Cluster_52	RSP_0395	RSP_0407	GATCCCGGACCCTGCGGCCCGCCGCAGC	4.37e-06	0.221731
Cluster_52	RSP_0395	RSP_0408	CTTGCGGAGGCTCGGGCCGCTTCCCATC	2.11e-05	-0.236031
Cluster_52	RSP_0395	RSP_1031	CTTGCTCCGCCCGACCGGCTCGGGCATA	1.42e-08	0.690638
Cluster_52	RSP_0395	RSP_1032	TATGCCCGAGCCGGTCGGGCGGAGCAAG	8.14e-07	-0.262785
Cluster_52	RSP_0395	RSP_1766	GTTGCCGTGCCGCGGGCTTTGGGCCATA	2.71e-08	0.416445
Cluster_52	RSP_0395	RSP_1767	CGTGGTGGGCCGGTCCCTCTATGGCCCA	3.83e-05	0.462631
Cluster_52	RSP_0395	RSP_2125	CTTGCCCGGCCCTGCGCGCGAGGGCATA	7.02e-11	-0.135913
Cluster_52	RSP_0395	RSP_2126	TATGCCCTCGCGCGCAGGGCCGGGCAAG	5e-07	0.625962
Cluster_52	RSP_0395	RSP_2214	CTTGACTTGGCGGGTCGGGAAGCGCATA	1.76e-07	-0.384722
Cluster_52	RSP_0395	RSP_2266	GCCTTCTCTCGCCCCGCAGGCTCCGAAC	1.51e-07
Cluster_52	RSP_0395	RSP_3069	GTTCCCCGAGCGCGCCGGGCAGGCCTTA	3.48e-08	0.0434007
Cluster_52	RSP_0395	RSP_3071	TAAGGCCTGCCCGGCGCGCTCGGGGAAC	2.42e-06	-0.374217
Cluster_52	RSP_0395	RSP_6044	CTTTGCCGTGGCCGCGCGCCGCGCTAGC	1.19e-05
Cluster_53	RSP_3700	RSP_0591	ATCTTGCCCTGACTGAGCCGAGCCGCCGCA	2.74e-14	-0.208324
Cluster_53	RSP_3700	RSP_1952	ACTCTGACGAAACTGAGCCAGGCCACCGCA	1.58e-18	0.384133
Cluster_53	RSP_3700	RSP_2024	ACTCTGACGAGACTGGGCCGGGCCATCGCA	5.52e-16	0.326463
Cluster_53	RSP_3700	RSP_3621	ACTCTGACGAAACTGAGCCAGGCCACCGCA	1.58e-18	0.457007
Cluster_54	RSP_0395	RSP_0233	TTGCATCTTCCCCTCGCGCCGACTGTCC	4.49e-11	-0.247926
Cluster_54	RSP_0395	RSP_0929	TTGCATTTCCCGCCCCTCCGGACTATCT	1.13e-12	0.712579
Cluster_54	RSP_0395	RSP_1199	GTGAATTGTCGCCACTCGCGGCGAGAGA	3.1e-08	0.70855
Cluster_54	RSP_0395	RSP_1200	TTGCATTTGAACAGCCTGCGGCCTTTCT	2.45e-11	0.629289
Cluster_54	RSP_0395	RSP_2737	GTGCATCCCAAGCGCGCGCCGCAGGAGA	1.3e-07	0.745001
Cluster_55	RSP_3771	RSP_0006	CATTCATTCTGGCCCAAATATCCTCGGGG	2.45e-15	0.328133
Cluster_55	RSP_3771	RSP_0299	CTTTCATTCTGGCCCAAATATCCCGGGGG	1.77e-16	-0.536859
Cluster_55	RSP_3771	RSP_0392	CTTTCACGCTGGCGCAAATATCCCGGGGG	7.64e-13	0.707934
Cluster_55	RSP_3771	RSP_0447	CTTTCATTCTGGCCCAAATATCCCGGGGG	1.77e-16	0.625128
Cluster_55	RSP_3771	RSP_0541	GCTTTCACTCTGCCCAAATATCCCGCGGG	8.34e-13	-0.569063
Cluster_55	RSP_3771	RSP_0804	CTTTCATTCTGGCCCAAATATCCCCGCCG	1.13e-13	-0.205255
Cluster_55	RSP_3771	RSP_0896	TCTTTCACTCTGCGCAAATATCCTCGGGG	1.89e-13	0.431364
Cluster_55	RSP_3771	RSP_0962	CCCTTCACTCTGTTCAAATATCCTCGGGG	2.77e-12	0.765373
Cluster_55	RSP_3771	RSP_1046	TCTTTCACTCTGCCCAAATATCCTCGGGG	7.26e-14	-0.0941847
Cluster_55	RSP_3771	RSP_1294	CATTCATTCTGGCGAAAATATCCCCGCCG	4.6e-12	-0.081843
Cluster_55	RSP_3771	RSP_1552	CGCTTCACTCTGTGCAAATATCCTCGGGG	1.79e-11	0.568357
Cluster_55	RSP_3771	RSP_1601	CCTTCCCTTTCGCCCAAGTTTCTCACGGC	3.58e-09	-0.398542
Cluster_55	RSP_3771	RSP_1842	CCTCTCACTCTGGAAAAATATCCTCGGGG	5.77e-11	0.221456
Cluster_55	RSP_3771	RSP_1859	CCTTCATTCTGGCCCAAATATCCCACGGG	2.18e-14	0.73261
Cluster_55	RSP_3771	RSP_1886	CCCTTCACTCTGCCCAAATATCCCGGGGG	4.49e-13	0.499266
Cluster_55	RSP_3771	RSP_1932	CTTTCAGTCTGGCGCAAATATCCTCGGGG	1.42e-14	-0.456979
Cluster_55	RSP_3771	RSP_2016	CCTTCAGTCTGGCCCAAATATCCCGCGGG	4.54e-14	0.375371
Cluster_55	RSP_3771	RSP_2100	TCTTCATTCTGGCAGAAATATCCCGGGGG	5.9e-13	0.0806016
Cluster_55	RSP_3771	RSP_2138	GCTTTCACTCTGCCCAAATATCCCCGGGG	1.89e-13	0.467127
Cluster_55	RSP_3771	RSP_2242	GCTTTCACTCTGCCCAAATATCCCGGGGG	2.55e-13	0.604505
Cluster_55	RSP_3771	RSP_2266	CTTTCACTCTGGTCCAAATATCCTCCGGG	1.7e-13	0.0814684
Cluster_55	RSP_3771	RSP_2392	CTTTCATTCTGGCTCAAATATCCCGGGGG	1.45e-15	-0.668131
Cluster_55	RSP_3771	RSP_2509	CTTTCATTCTGGCAAAAATATCCTCGGGG	1.62e-14	0.734275
Cluster_55	RSP_3771	RSP_2645	CTTTCATTCTGGCTCAAATATCCCCGCCG	2.81e-13	-0.228222
Cluster_55	RSP_3771	RSP_2907	TCTTCAGTCTGGCGCAAATATCCTCGGGG	7.26e-14	0.417229
Cluster_55	RSP_3771	RSP_2944	CTTTCATTCTGGCTCAAATATCCCGGGGG	1.45e-15	-0.616328
Cluster_55	RSP_3771	RSP_3566	CCGTTCACTCTGCCCAAATATCCTGCGGG	2.98e-12	-0.598835
Cluster_56	RSP_0794	RSP_0787	ACCCGCGAGTCAGGAGACCTGCCGTCG	1.37e-15	0.0994906
Cluster_56	RSP_0794	RSP_2402	ACCCGCAAGTCAGGAGACCTGCCGGAG	2.4e-15	0.546004
Cluster_56	RSP_0794	RSP_2829	ATCCGCAAGCCGGGAGACCTGCCAGCG	5.26e-14	-0.182209
Cluster_56	RSP_0794	RSP_3186	ACCCGCGAGTCAGGAGACCTGCCGTCG	1.37e-15	-0.214647
Cluster_56	RSP_0794	RSP_3392	ACCCGCCAGTCAGGAGACCTGCCGGCG	3.23e-15	0.593229
Cluster_57	RSP_2681	RSP_0244	CCTTCACCTGCGGGCACTGAGGCCCTATCT	1.02e-08	0.307292
Cluster_57	RSP_2681	RSP_0625	CCTTGAAAATTGGCGCGAAAACGCGCATTT	5.14e-13	-0.122668
Cluster_57	RSP_2681	RSP_0626	CCTTGAAAATTGGCGCGAAAACGCGCATTT	5.14e-13	0.255544
Cluster_57	RSP_2681	RSP_0819	GCTTGACTTGTGCCCCCAAATCCCCCATCT	9.82e-13	-0.0446359
Cluster_57	RSP_2681	RSP_0883	GCTGGACAGCGGCCCGCCGCTCGCCTATCT	6.37e-09	-0.0535839
Cluster_57	RSP_2681	RSP_1254	CCTCGAGAGTGGCAACATGATCGCCAAGCA	6.6e-08	0.283732
Cluster_57	RSP_2681	RSP_1889	CCTTGAATTGCGGGGCCAGCTTTCCAATAT	8.49e-12	0.334884
Cluster_57	RSP_2681	RSP_2310	CGTTGACAGGTGCCGGACGCTCTCATATCT	2.85e-10	-0.221108
Cluster_57	RSP_2681	RSP_4172	CCTTGACTTGTGGGGGAAAAATGTACATAT	3.27e-12	0.41119
Cluster_57	RSP_2681	RSP_7368	CCTGAAACTACAAACAGAAAATTTCTATGT	4.14e-08
Cluster_58	RSP_3095	RSP_0370	GCGCTTGGCAGCCCGCAGGCGGCGCTCTA	1.11e-07	0.00675896
Cluster_58	RSP_3095	RSP_0459	TCCCTTGCATCCGTCCCCGGAAGGCTCAT	5.29e-06	-0.288667
Cluster_58	RSP_3095	RSP_0657	CCTCTTGCCCTTGGCGGGGCTCGGCCCTA	4.62e-06	-0.616448
Cluster_58	RSP_3095	RSP_0658	GCCCTTTCCGCCCTATCCCCCGCGCCCTA	3.76e-05	-0.244385
Cluster_58	RSP_3095	RSP_0710	GCGCTTGCAAATGCCCCCGGCCCGGCCTA	3.26e-09	-0.482729
Cluster_58	RSP_3095	RSP_0718	GCGCTCCGCCCCGGCAGGGGCCGCGGGTG	2.89e-05	-0.316857
Cluster_58	RSP_3095	RSP_0743	TGCCTTGGCAAAGGCGGCGGACGCGTCTA	2.85e-09	-0.385677
Cluster_58	RSP_3095	RSP_1067	CGCCTTTGCGGGGGCCTGCCAAGCGGCGG	6.47e-06	0.223396
Cluster_58	RSP_3095	RSP_1068	CCGCTTGGCAGGCCCCCGCAAAGGCGCTA	7e-10	-0.636456
Cluster_58	RSP_3095	RSP_1550	GCCCTTGCCAAGTGCAGCTGCAGCATTTT	5.82e-07	-0.585161
Cluster_58	RSP_3095	RSP_1669	GCCCTTGTCAAGAGGCGGGGCGGCCGTTA	7.93e-09	-0.400806
Cluster_58	RSP_3095	RSP_1786	CCGCTCGACAATGCGCCGGACGGGGCCGT	2.63e-07	0.250577
Cluster_58	RSP_3095	RSP_2007	CGGCTTGAAACACGGGCGGGGCGGGTGTA	2.63e-07	-0.523536
Cluster_58	RSP_3095	RSP_2175	CCGCTTGACAGGCGGGGCGGCGGCGGCTA	4.15e-11	-0.712583
Cluster_58	RSP_3095	RSP_2307	GGGCGTGACAAGGGGCCTCGCGGCTTCTA	9.12e-08	-0.59025
Cluster_58	RSP_3095	RSP_2332	GCCTTTCCCTTGCCCGGCAGTCTGGTAG	8.28e-07
Cluster_58	RSP_3095	RSP_2333	GCCTTTCCCTTGCCCGGCAGTCTGGTAG	8.28e-07
Cluster_58	RSP_3095	RSP_2537	GCGCTTTCCAAGCCGCGGGCCAGCGGCTA	1.57e-11	-0.609042
Cluster_58	RSP_3095	RSP_2538	CGGCTTGGAAAGCGCGTCCTGAGCGCCCG	7.87e-06	-0.00241546
Cluster_58	RSP_3095	RSP_2909	GCCCCTGACAAGCGACGGGGCGGCGGCAG	1.49e-07	-0.585528
Cluster_58	RSP_3095	RSP_3082	GCGCTTGGCAGGGCGCCGGAAATCTTCTT	1.28e-08	0.107709
Cluster_59	RSP_1997	RSP_0306	CCCGGACATATTTTGAACA	2.78e-07	-0.363168
Cluster_59	RSP_1997	RSP_0352	TGTGAACATAGAAAGAACA	4.16e-11	-0.107169
Cluster_59	RSP_1997	RSP_0424	TGAGAACATAGGCGGAACA	1.73e-10	0.0736424
Cluster_59	RSP_1997	RSP_0452	TCGGAACATAGGGCGAACT	1.23e-08	0.676095
Cluster_59	RSP_1997	RSP_1458	GAACGAAACAGGAAC	6.19e-07
Cluster_59	RSP_1997	RSP_1656	TCTCGAACATGATCAGGTCAT	7.9e-07
Cluster_59	RSP_1997	RSP_1997	GAACGCGGGCAGAAC	3.9e-05
Cluster_59	RSP_1997	RSP_2092	GAACGATTGCGGAAC	2.35e-06
Cluster_59	RSP_1997	RSP_2115	TGAGAAGAAATGCGCGACA	1.78e-07	0.0439048
Cluster_59	RSP_1997	RSP_2234	TAGGAACATATTAAGAACA	9.14e-11	0.432624
Cluster_59	RSP_1997	RSP_2624	TGGGAACAATGACGGAACA	1.43e-08	0.452669
Cluster_59	RSP_1997	RSP_2966	GAACATAGTATGAAC	3.57e-10
Cluster_59	RSP_1997	RSP_6187	GAACGAACTGTGAAC	4.65e-07
Cluster_59	RSP_1997	RSP_6249	TCTGAAAATAATAACAACA	6.14e-09
Cluster_60	RSP_0282	RSP_0263	TGTCCAATAAAGTTGACACTT	1.12e-10	0.0759533
Cluster_60	RSP_0282	RSP_0265	TGTAAGAAAAAGTTGACACCT	2.87e-09	0.126914
Cluster_60	RSP_0282	RSP_0266	TGTCAACTTTTTCTTACACCT	1.03e-09	0.0782088
Cluster_60	RSP_0282	RSP_0271	TGTAAACCTGACTAGACAGTC	1.01e-06	0.0460247
Cluster_60	RSP_0282	RSP_0272	TGTCTAGTCAGGTTTACAATG	1.96e-07	0.0876993
Cluster_60	RSP_0282	RSP_0279	CGTCATGCTTAGGTGACACAC	7.28e-07	0.13467
Cluster_60	RSP_0282	RSP_0281	TGTCAACTGAAATGGACACAG	4.15e-08	0.0807524
Cluster_60	RSP_0282	RSP_0283	TGTCAATTCTGACTTACATCT	2.83e-08	0.158047
Cluster_60	RSP_0282	RSP_0284	TGTCAAAGAAAATTGACACCT	8.06e-11	0.040259
Cluster_60	RSP_0282	RSP_0314	TGTCAGCGCAATGTGACACCC	3.12e-08	-0.0547967
Cluster_60	RSP_0282	RSP_1518	TGTCAACTTCCTTTGACGCTC	1.42e-07	0.083486
Cluster_60	RSP_0282	RSP_1556	TGTCATGCCATGCAGACATTG	8.31e-07	0.0965256
Cluster_60	RSP_0282	RSP_4172	TGTACATATTGTTTGAGTCCT	1.46e-06	-0.113682
Cluster_61		RSP_1039	TCAACCTCCGGGTTGAATGTG	2.73e-08
Cluster_61		RSP_1040	TCAACCCGGAGGTTGACGATG	6.56e-11
Cluster_61		RSP_1084	TCACCCTGAGAGTGGAAGATG	3.04e-08
Cluster_61		RSP_2309	ACACTCCCTAGGTTCCAGGTT	1.2e-06
Cluster_61		RSP_2310	TCAACCTGGAACCTAGGGAGT	4.69e-06
Cluster_61		RSP_3007	TCAATGGGTAGGTTGAGGATG	1.98e-09
Cluster_61		RSP_3894	TGAATTGCCGGGCGGCCGATT	3.94e-07
Cluster_61		RSP_6146	TCCACTCTCAGGGTGACAATT	3.94e-07
Cluster_61		RSP_7377	TCAATCGGAAGTCGGCCAATC	2.89e-07
Cluster_62		RSP_0446	TCCGGTATACCGCGGCATACCGGT	8.42e-13
Cluster_62		RSP_1559	TCCGGTATACCGCGGCATACCGGT	8.42e-13
Cluster_62		RSP_1771	TTCGGTTCGCAATATTATACCGAA	1.52e-09
Cluster_62		RSP_1806	TTCGGCATACATCGGTATACAAGA	9.63e-10
Cluster_62		RSP_1807	TCTTGTATACCGATGTATGCCGAA	5.38e-10
Cluster_62		RSP_2138	TGCGGTATGCGACGGCATGCCGAT	1.74e-10
Cluster_62		RSP_2512	TTCAGTTCACCATTGCATACCAAT	3.78e-10
Cluster_62		RSP_4156	CGGGCTATTCCGCAGCATGTAGAA	3.51e-08
Cluster_63		RSP_0024	CGCCCCTTCGTCTTCTTG	6.56e-08
Cluster_63		RSP_0911	CCGCCTTTCCCTTTCCCG	1.61e-07
Cluster_63		RSP_2052	TGCCCATTCCCGATCATG	2.32e-07
Cluster_63		RSP_2053	CTAAAGTTCCCTCTCGTG	5.29e-07
Cluster_63		RSP_3956	CGCCCCTTCCCTTTCCTG	3.53e-11
Cluster_63		RSP_6083	CGCCCCTTCGCTTTCGTG	6.12e-10
Cluster_63		RSP_6221	CGACCCTTCCCTTTCCTT	9.73e-10
Cluster_64		RSP_2483	ACGAAAAATGGTGATTTCTG	7.26e-10
Cluster_64		RSP_2484	ACCAGAAATCACCATTTTTC	6.55e-09
Cluster_64		RSP_3436	AGAAAAAATGGCTTTTTGTT	9.16e-10
Cluster_64		RSP_3437	ACAAAAAGCCATTTTTTCTT	4.54e-10
Cluster_64		RSP_3790	GCCACAAGACCGGATTTCTT	1.03e-07
Cluster_64		RSP_3791	TCAAGAAATCCGGTCTTGTG	4.08e-08
Cluster_64		RSP_6250	ACCAAAAATGTTTACTTTGT	2.88e-09
Cluster_65		RSP_0039	GATTTCGAGAAGGGCGGCGAGATCGCCGAC	5.67e-12
Cluster_65		RSP_1219	GATTTCGAGCGGATCCGCACGCTCTTCGAC	4.09e-11
Cluster_65		RSP_2123	GTTTGCGACATGGGGCGGATGAAAGCCGAC	1.13e-11
Cluster_65		RSP_2771	GTTTTCGACATGGTGCGCGCGCGGAGCGAC	2.39e-14
Cluster_65		RSP_2871	GTCTTCGACATCGTGCTGGCCATGACCAAC	7.39e-12
Cluster_65		RSP_3658	GATATCGACCTTGCGCGCGCGCGCACCAAG	6.11e-11
Cluster_65		RSP_3951	GATCCCGAACTGGTGCGCGAGGTGCTCGAC	2.59e-10
Cluster_65		RSP_0029	AATGCATGGCTGCCATTCCGCCCTGAA	1.9e-06
Cluster_66		RSP_0556	GCAATGCCGCATTGCAGAAAACGCAAGGCT	1.31e-11
Cluster_66		RSP_0557	GAATTGGAGCCTTGCGTTTTCTGCAATGCG	3.23e-11
Cluster_66		RSP_0927	GCATGCCACCCATGCCGTCGCTGCAACGCA	5.18e-10
Cluster_66		RSP_2093	GCAATGCTGCCATGCGGCGTCTGCATGGCT	1.42e-14
Cluster_66		RSP_2308	GTTTTGCTGCGATGCAGCATGTGCTTGGCT	2.58e-10
Cluster_66		RSP_2805	CCATGGCGGCCATGCGGCGGGCGCATGGCG	3.37e-10
Cluster_66		RSP_3363	GCGACGACGACTTGCAGCTACGGCACGACT	2.23e-08
Cluster_66		RSP_6037	GCGGGAGAGCCATGCAGACGCCGCATGGCA	5.67e-10
Cluster_66		RSP_6234	AACCTGCAGTCGTGCCGTAGCTGCAAGTCG	8.82e-09
Cluster_67		RSP_0205	TAGAGCAGTTGACTGTTAATCAATT	2.88e-14
Cluster_67		RSP_0217	ACGACCAATTGATTAACAGTCAATC	6.96e-12
Cluster_67		RSP_0936	ACGACCAGCTGATTAAAAGTCAGCT	3.19e-12
Cluster_67		RSP_0937	TAGAGCAGCTGACTTTTAATCAGCT	1.02e-12
Cluster_67		RSP_1705	TAGCTCAGTTGGTAGAGCATCGGTC	4.44e-10
Cluster_68		RSP_0240	GCAATTTTCTTGCG	1.1e-08
Cluster_68		RSP_0747	TGCGCAATAATGTTGC	1.29e-09
Cluster_68		RSP_0870	TGCGAAATATTCTTTC	2.87e-10
Cluster_68		RSP_0927	CGCAATTTTGTTGCG	1.61e-08
Cluster_68		RSP_0960	GACATTATCTTTCG	3.23e-06
Cluster_68		RSP_0961	GCAATATCCTTGCC	4.76e-06
Cluster_68		RSP_0970	GCAAGATTGTTGCT	6.09e-07
Cluster_68		RSP_1291	CGCAACATTATTGCT	1.28e-07
Cluster_68		RSP_1576	GCAATAATGTTTCG	3.32e-08
Cluster_68		RSP_1592	GAAACAATCTTGCG	1.76e-07
Cluster_68		RSP_1679	CGCAACAAAAATTC	3.6e-06
Cluster_68		RSP_2189	GAAATTTTCTTTCG	1.57e-08
Cluster_68		RSP_2305	GAAATTTTATTGCG	5.54e-08
Cluster_68		RSP_2553	GCAATAATCTTTCC	1.06e-07
Cluster_68		RSP_2791	GAAATATTTTTTCT	1.44e-07
Cluster_68		RSP_2792	GAAATATTTTTTCT	1.44e-07
Cluster_68		RSP_4129	TCAATACTTTTGCG	6.35e-07
Cluster_69		RSP_2482	AAATTATAAATTTAAAAACAGATAGTTA	1.18e-16
Cluster_69		RSP_4189	AAATTATAAATTTAAAAACAGATAGTTA	1.18e-16
Cluster_69		RSP_4190	TAACTATCTGTTTTTAAATTTATAATTT	1.18e-16
Cluster_69		RSP_7212	TAACTATCTGTTTTTAAATTTATAATTT	1.18e-16
Cluster_70		RSP_2482	AAACCTCTCAGAGTGCGAGTTTTCAGGC	2.82e-15
Cluster_70		RSP_4189	AAACCTCTCAGAGTGCGATTTTTCAGGC	1.03e-14
Cluster_70		RSP_4190	AAAAATCGCACTCTGAGAGGTTTGCAGC	2.01e-14
Cluster_70		RSP_7212	AAAACTCGCACTCTGAGAGGTTTACAGC	4.81e-15
Cluster_71		RSP_2482	GCAGCGGGCAAGTTGCACACGGCGAATAGA	1.52e-15
Cluster_71		RSP_4189	GCAGCGGGCAGTTTGCACACGGCGAATAGA	5.43e-15
Cluster_71		RSP_4190	GCCGTGTGCAAACTGCCCGCTGCGTGTACA	8.56e-15
Cluster_71		RSP_7212	GCCGTGTGCAACTTGCCCGCTGCGTGTACA	2.71e-15
Cluster_72		RSP_1217	AGCCCCTCTGCGGGGAAAAGCCGCA	8.72e-10
Cluster_72		RSP_1218	TGCGGCTTTTCCCCGCAGAGGGGCT	8.72e-10
Cluster_72		RSP_2344	TTCCTCTCTTGCGCGGAGCGACCCT	8.31e-09
Cluster_72		RSP_2345	AGGGTCGCTCCGCGCAAGAGAGGAA	8.31e-09
Cluster_72		RSP_3553	AGCATCTTTCCGCGGGAGAGCGGCT	8.39e-12
Cluster_72		RSP_3554	AGCCGCTCTCCCGCGGAAAGATGCT	8.39e-12
Cluster_73		RSP_0704	TCGGGCGGCCTTTTT	1.26e-09
Cluster_73		RSP_0854	GCGGGCGGCCCTTTT	7.64e-08
Cluster_73		RSP_0861	TCGGGCGGCCTTTTT	1.26e-09
Cluster_73		RSP_1390	TCCGGCGGCCCTTTT	2e-08
Cluster_73		RSP_1406	TCAAGCAGCCGTGTT	4.16e-06
Cluster_73		RSP_1408	TGTCGCGGCCTTTTT	3.33e-08
Cluster_73		RSP_1559	TGGGGCGGCCTTTTC	1.11e-07
Cluster_73		RSP_2284	TGGGGCGGCTTTTTT	5.55e-08
Cluster_73		RSP_3349	CCCCGCGGCCCTTTT	4.39e-07
Cluster_73		RSP_3379	GGTGGCGGCCTTTTT	1.01e-07
Cluster_73		RSP_3808	TCGCGCGGCCTTTTT	5.84e-09
Cluster_73		RSP_4007	TCCGGCGGCCCTTTT	2e-08
Cluster_74		RSP_0787	ACTGCCCCCGCAACTGTAGGCGGCGAG	5.35e-16
Cluster_74		RSP_2402	GCTGCCCCCGCAACTGTAGGCGGCGAG	2.2e-15
Cluster_74		RSP_2829	GCCGCCCCCGCGACCGTGACCGGAGAG	6.17e-13
Cluster_74		RSP_3186	ACTGCCCCCGCAACTGTGAGCGGCGAG	2.2e-15
Cluster_74		RSP_3392	ACTGCCCCCGCAACTGTAGGCGGCGAG	5.35e-16
Cluster_75		RSP_0787	AAGAGGGAATGCGGTGCGGG	1.45e-10
Cluster_75		RSP_2401	GAAAGGGTATGCCCCTCCGC	5.64e-08
Cluster_75		RSP_2402	AAAAGGGAACGCGGTGCGGG	8.69e-11
Cluster_75		RSP_2829	AAGAGGGAATGCCCCAGAGG	8.03e-09
Cluster_75		RSP_2830	AGAAGGGGAGGCCCGGAAGG	8.72e-08
Cluster_75		RSP_3186	AAAAGGGAACGCGGTGAGGG	1.45e-10
Cluster_75		RSP_3392	GAAAGGGAATCCGCCGCCGG	4.23e-09
Cluster_76		RSP_3453	GGATACAGTTGGTATACTGAAAT	9.11e-13
Cluster_76		RSP_3454	GTATACCAACTGTATCCCATTTA	2.58e-10
Cluster_76		RSP_3746	GAATGCCAGTGGTATACTGAATT	1.17e-12
Cluster_76		RSP_3747	GAATACGCTCGGTATACTGAAAT	6.27e-13
