# Supplementary material for: An Integrated Approach to Reconstructing Genome-Scale Transcriptional Regulatory Networks
Source: PLoS Comput Biol. 2015 Feb 27;11(2):e1004103. doi: 10.1371/journal.pcbi.1004103 (PMC4344238; doi:10.1371/journal.pcbi.1004103)
Supplement: S4 Table — (XLSX) [file pcbi.1004103.s013.xlsx]

## Sheet: Sheet1
Table S4: List of genes differentially expressed between WT and ΔRSP_0489 cells under aerobic respiratory conditions in R. sphaeorides. Fold change (FC) represents genes up/down regulated in WT w.r.t ΔRSP_0489
GeneID	Gene Annotation	FC	p value
RSP_0482	5-keto-4-deoxyuronate isomerase	-36.0263	2.17e-10
RSP_0773	mannonate dehydratase	-26.1536	6.4e-11
RSP_0485	TRAP-T family transporter DctQ (4 TMs) subunit	-25.6144	5.81e-10
RSP_0481	possible 2-deoxy-D-gluconate 3-dehydrogenase	-25.0035	3.68e-10
RSP_0487	TRAP-T family transporter DctP (periplasmic binding) subunit	-24.011	1.1e-09
RSP_0488	glucuronate isomerase	-23.6301	6.4e-11
RSP_0484	TRAP-T family transporter DctM (12 TMs) subunit	-22.7563	6.4e-11
RSP_0483	hypothetical protein	-13.8451	3.68e-10
RSP_0480	D-mannonate oxidoreductase	-9.87113	9.48e-09
RSP_4242	Hemolysin-type calcium-binding protein	-3.24459	3.35e-06
RSP_0490	carbohydrate kinase	-2.37035	8.28e-06
RSP_3372	TRAP-T family transporter periplasmic binding protein	-2.36787	0.000206454
RSP_0577	hypothetical protein	-2.1991	0.00168916
RSP_1680	phosphoenolpyruvate carboxykinase	2.18971	8.86e-06
RSP_1419	TRAP-T family transporter small (4 TMs) inner membrane subunit	-2.0434	0.00365275
RSP_1141	hypothetical protein	-2.01855	0.00252612
RSP_3102	putative sec-independent protein translocase protein TatE	1.94905	3.31e-05
RSP_3371	TRAP-T family transporter small (4 TMs) inner membrane subunit	-1.91604	0.00163651
RSP_1420	TRAP-T family transporter periplasmic binding protein	-1.91517	0.000862066
RSP_4245	hypothetical protein	-1.8911	4.32e-06
RSP_4160	hypothetical protein	-1.88401	0.000444536
RSP_4297	tRNA-Arg	-1.85875	0.00174054
RSP_4112	hypothetical protein	-1.85708	0.00541573
RSP_4246	putative SinR-like protein	-1.82983	0.000444536
RSP_3168	ABC transporter periplasmic binding protein	1.81659	0.0434135
RSP_3170	Demethylmenaquinone methyltransferase	1.77252	0.0113451
RSP_1615	hypothetical protein	-1.72469	0.000444536
RSP_4297	tRNA-Arg	-1.72456	0.00348903
RSP_3642	putative ExsB	-1.71411	0.0153911
RSP_4298	tRNA-Trp	1.70944	0.00543076
RSP_3169	FAA-hydrolase-family protein	1.69499	0.0176955
RSP_2506	Isovaleryl-CoA dehydrogenase	-1.67973	0.000112527
RSP_0968	malate dehydrogenase	1.65544	8.47e-05
RSP_1614	TRAP-T family transporter with fused DctQ/DctM subunits	-1.65077	0.00168916
RSP_1733	50S ribosomal protein L30	-1.63942	0.000521932
RSP_1418	TRAP-T family transporter large (12 TMs) inner membrane subunit	-1.61555	0.0140966
RSP_2401	putative 6-aminohexanoate-cyclic-dimer hydrolase	-1.60698	0.000659119
RSP_0002	Histone-like nucleoid-structuring protein H-NS	-1.60621	0.000444536
RSP_2508	Methylcrotonyl-CoA carboxylase beta chain	-1.58571	0.000444536
RSP_4113	NapE component of periplasmic nitrate reductase	-1.58223	0.00175134
RSP_4157	Radical SAM superfamily protein	-1.58177	0.0106927
RSP_1613	TRAP-T family transporter DctP subunit	-1.5781	0.000687073
RSP_1883	ABC polyamine/opine transporter periplasmic substrate-binding protein	-1.56972	0.00556423
RSP_2976	hypothetical protein	-1.56378	0.00596992
RSP_0754	hypothetical protein	-1.56084	0.00434706
RSP_3093	Predicted integral membrane protein	-1.54051	0.00582658
RSP_4338	tRNA-Leu	1.54028	0.00404339
RSP_4158	Generic methyltransferase	-1.53517	0.0103399
RSP_0827	50S ribosomal protein L25/general stress protein Ctc	1.53493	0.000223586
RSP_2961	Protein containing a CBS domain	-1.53336	0.000542231
RSP_2663	ABC sugar (glycerol) transporter periplasmic binding protein	-1.51962	0.00760286
RSP_4285	hypothetical protein	-1.51685	0.0131927
RSP_2663	carbohydrate ABC transporter substrate-binding protein	-1.51962	0.00760286
RSP_2137	hypothetical protein	1.51239	0.000444536
RSP_0489	GntR family transcriptional regulator	1.50497	0.000862066
