# Supplementary material for: An Integrated Approach to Reconstructing Genome-Scale Transcriptional Regulatory Networks
Source: PLoS Comput Biol. 2015 Feb 27;11(2):e1004103. doi: 10.1371/journal.pcbi.1004103 (PMC4344238; doi:10.1371/journal.pcbi.1004103)
Supplement: S6 Table — (XLSX) [file pcbi.1004103.s015.xlsx]

## Sheet: Sheet1
Table S6: List of genes differentially expressed between WT and ΔRSP_3341 cells under aerobic respiratory conditions in R. sphaeorides. Fold change (FC) represents genes up/down regulated in WT w.r.t ΔRSP_3341
GeneID	Gene Annotation	FC	p value
RSP_4112	hypothetical protein	-6.29919	0.000123131
RSP_3218	Putative oxidoreductase NAD protein	6.1192	0.00261954
RSP_2506	Isovaleryl-CoA dehydrogenase	5.89241	0.00516818
RSP_4220	TraL	-5.79071	0.00513939
RSP_1770	hypothetical protein	-5.03587	0.0460928
RSP_3594	Antifreeze protein type I	-4.77936	0.00471539
RSP_4221	hypothetical protein	-4.70826	0.0183257
RSP_0156	Acyl-CoA dehydrogenase	4.24979	0.00391564
RSP_1016	small heat shock protein	-4.04068	0.00457097
RSP_0284	2-vinyl bacteriochlorophyllide hydratase	-3.86145	0.00678209
RSP_2408	hypothetical protein	-3.79836	0.0017057
RSP_0040	putative flagellar protein FliS	3.76375	0.00796576
RSP_1572	Heat shock protein Hsp20 family	-3.7027	0.00854254
RSP_0233	Flagellar motor protein MotA	-3.66507	0.0359903
RSP_2508	Methylcrotonyl-CoA carboxylase beta chain	3.49679	0.0363779
RSP_0474	Cytochrome c'	-3.4586	0.010445
RSP_2641	hypothetical protein	-3.34419	0.0145108
RSP_2495	ribonucleotide-diphosphate reductase subunit alpha	3.3256	0.0095709
RSP_0078	Flagellar distal rod protein	-3.29394	0.00535254
RSP_2356	hypothetical protein	3.24666	0.0241394
RSP_4081	hypothetical protein	-3.14212	0.0105099
RSP_0086	hypothetical protein	-3.04026	0.00796576
RSP_3546	hypothetical protein	2.93814	0.0287073
RSP_2482	TonB-dependent receptor protein	-2.92532	0.000676724
RSP_4201	transcriptional regulator ArsR family	-2.89242	0.0017057
RSP_1354	beta-ketothiolase	2.88546	0.00739485
RSP_3872	Molybdenum-pterin binding protein	2.85795	0.00678209
RSP_2424	ferredoxin II	-2.84759	0.0422752
RSP_3993	Hemolysin-type calcium-binding protein	2.81713	0.0150492
RSP_1173	Heat shock protein (Hsp70 DnaK	-2.73796	0.0124759
RSP_3186	hypothetical protein	2.73505	0.00290013
RSP_3341	hypothetical protein	2.66475	0.0329265
RSP_0044	putative cytoplasmic chemoreceptor TlpT	2.52262	0.0231111
RSP_2945	cytochrome c-type biogenesis protein CcmE	-2.50288	0.00985754
RSP_0699	coproporphyrinogen III oxidase	-2.495	0.00773943
RSP_0591	Cold-shock protein	2.49074	0.0364251
RSP_1860	hypothetical protein	-2.47907	0.00516818
RSP_0288	protochlorophyllide reductase iron-sulfur ATP-binding protein	-2.45781	0.0017057
RSP_2899	leucyl aminopeptidase	2.42644	0.00854254
RSP_0042	Chemotaxis histidine protein kinase CheA3	2.42549	0.0201509
RSP_0263	Chlorophyll synthesis pathway bchC	-2.38869	0.0119331
RSP_4113	NapE component of periplasmic nitrate reductase	-2.38486	0.0017057
RSP_0154	3-hydroxyisobutyrate dehydrogenase	2.38153	0.0171321
RSP_2099	UDP-N-acetylmuramoylalanyl-D-glutamate--2 6-diaminopimelate ligase	-2.35101	0.00261954
RSP_1421	hypothetical protein	-2.33974	0.0126095
RSP_3059	ABC proline/glycine betaine transporter periplasmic substrate-binding protein	-2.30774	0.0303624
RSP_0741	putative metallo-beta-lactamase family protein	2.29949	0.00422199
RSP_2886	glucose-1-phosphate adenylyltransferase	2.29927	0.0450383
RSP_0929	Acetyl-CoA carboxylase carboxyl transferase beta subunit	-2.29606	0.00854254
RSP_4149	hypothetical protein	-2.27587	0.00535254
RSP_4228	Sex-pilus assembly protein	-2.261	0.0181998
RSP_3346	5-methyltetrahydrofolate--homocysteine methyltransferase	2.25842	0.0232501
RSP_0125	glucan biosynthesis protein G	-2.18858	0.00348801
RSP_3937	probable transposase protein Y4bF	-2.18617	0.0130483
RSP_3866	hypothetical protein	-2.17795	0.0364251
RSP_2512	NADH dehydrogenase subunit A	-2.14389	0.00516818
RSP_2460	alanine racemase	-2.13209	0.0223093
RSP_4117	hypothetical protein	-2.12477	0.00535254
RSP_2640	hypothetical protein	-2.10515	0.01934
RSP_2189	propionyl-CoA carboxylase beta chain	-2.10483	0.0364251
RSP_0443	Rrf2 family transcriptional regulator	2.10337	0.00516818
RSP_2802	multidrug/cation efflux pump membrane fusion protein subunit	2.08355	0.0385192
RSP_0262	Chlorophyllide reductase BchX subunit	-2.06221	0.01934
RSP_0315	Light-harvesting 1 (B870) complex assembly	-2.05122	0.0143135
RSP_0046	Chemotaxis protein CheW4	2.04117	0.0171321
RSP_0155	enoyl-CoA hydratase	2.02906	0.0201509
RSP_0444	hypothetical protein	-2.02405	0.0231111
RSP_2513	NADH dehydrogenase subunit B	-2.02353	0.0245212
RSP_4225	hypothetical protein	-2.00442	0.0275739	2 - FOLD
RSP_0345	Possible ABC transporter periplasmic binding protein	1.98073	0.0442794
RSP_0286	light-independent protochlorophyllide reductase subunit B	-1.9686	0.0295458
RSP_0294	hypothetical protein	-1.95802	0.0404002
RSP_0626	translation initiation factor IF-1	-1.95142	0.0104302
RSP_3184	putative Thiolase	1.94696	0.00739485
RSP_4322	tRNA-Cys	-1.92639	0.0497886
RSP_2097	Putative FtsL	-1.92436	0.0413945
RSP_2455	putative Colicin V production protein dedE	-1.91726	0.045617
RSP_2738	Probable Rhodanese-related sulfurtransferase	-1.9172	0.0364251
RSP_2268	metallo Beta lactamase superfamily	-1.88581	0.0119331
RSP_1940	hypothetical protein	-1.87904	0.0404002
RSP_1803	ABC heme exporter inner membrane subunit CcmC	-1.87381	0.0421789
RSP_3006	conserved hypothetical protein containing Von Willebrand factor type A domain	1.86538	0.00516818
RSP_0742	probable acyl-CoA dehydrogenase	1.86478	0.0119331
RSP_2898	DNA polymerase III subunit chi	1.85959	0.00687488
RSP_0718	30S ribosomal protein S21	1.85291	0.0364251
RSP_2615	hypothetical protein	-1.83595	0.0359903
RSP_0080	flagellar hook protein FlgE	-1.83282	0.0104302
RSP_0024	Putative dTDP-4-dehydrorhamnose 35-epimerase (dTDP-L-rhamnose synthetase)	1.82844	0.00851978
RSP_3102	putative sec-independent protein translocase protein TatE	-1.82777	0.0201791
RSP_2082	putative NADH-ubiquinone oxidoreductase-related protein	-1.82664	0.0115686
RSP_4042	Peptidyl-prolyl cis-trans isomerase cyclophilin type	1.82556	0.0404002
RSP_1582	Putative sulfate transporter/antisigma-factor antagonist	-1.82378	0.0128018
RSP_2658	HesB/YadR/YfhF family protein	-1.82344	0.0374614
RSP_1837	5'-methylthioadenosine phosphorylase	-1.81399	0.040831
RSP_4233	hypothetical protein	-1.80746	0.031814
RSP_4116	hypothetical protein	-1.8053	0.00699576
RSP_1343	DNA polymerase III subunit beta	1.80134	0.0201791
RSP_4230	hypothetical protein	-1.79944	0.0150492
RSP_2175	ABC transporter ATPase subunit	-1.7994	0.0128018
RSP_1768	Aminotransferase class IV putative D-alanine aminotransferase	-1.79907	0.0352325
RSP_2127	Component of phosphoribosylformylglycinamidine (FGAM) synthetase	1.79827	0.0143762
RSP_2763	hypothetical protein	-1.7967	0.0456214
RSP_1583	Chemotaxis response regulator CheY3	-1.78846	0.0324683
RSP_1507	Aldehyde dehydrogenase	1.7878	0.0422752
RSP_0261	Chlorophyllide reductase BchY subunit	-1.78287	0.0267326
RSP_3241	Two-component transcriptional regulator winged helix family	-1.77811	0.0095709
RSP_0681	hypothetical protein	-1.77765	0.0364251
RSP_3508	predicted acetamidase/formamidase	1.77399	0.0468213
RSP_2505	possible CreA protein	1.76972	0.0139781
RSP_0285	light-independent protochlorophyllide reductase subunit N	-1.76426	0.0126095
RSP_0432	hypothetical protein	-1.75293	0.0403581
RSP_2803	multidrug/cation efflux pump RND superfamily	1.74174	0.0231111
RSP_0554	heat shock protein HtpX	-1.71926	0.0119331
RSP_0128	OpgC protein	-1.71303	0.0115686
RSP_3547	Ribonucleotide reductase	1.70788	0.0442412
RSP_3902	hypothetical protein	-1.7042	0.00746967
RSP_0291	Reaction centre H protein	-1.67857	0.0493978
RSP_0861	putative transmembrane hypothetical protein	-1.67815	0.0119331
RSP_2255	acyl-CoA synthetase	1.6675	0.0317931
RSP_3271	Ribulose bisphosphate carboxylase large chain form II	-1.66457	0.0404002
RSP_2774	hypothetical protein	1.66056	0.0364251
RSP_1168	PpiC-type peptidyl-prolyl cis-trans isomerase	1.66041	0.0183257
RSP_2540	twin-arginine translocation system protein TatA	1.65815	0.00854254
RSP_2959	glyceraldehyde-3-phosphate dehydrogenase	-1.65719	0.045617
RSP_3840	hypothetical protein	-1.65586	0.00516818
RSP_2892	hypothetical protein	-1.64869	0.00527049
RSP_1946	Cytochrome P450 hydroxylase	-1.64576	0.0104302
RSP_3183	3-hydroxyacyl-CoA dehydrogenase type II	1.64192	0.00818147
RSP_0067	hypothetical protein	-1.63984	0.00699576
RSP_4236	hypothetical protein	-1.63688	0.0154902
RSP_3233	ABC peptide transporter inner membrane subunit	1.63364	0.012201
RSP_1461	Putative 3-deoxy-D-manno-octulosonic-acid transferase	-1.62634	0.0364251
RSP_1671	hypothetical protein	-1.62022	0.00861995
RSP_3083	methyl accepting chemotaxis protein	1.62002	0.0364251
RSP_4340	tRNA-Tyr	1.61621	0.0114747
RSP_1997	LexA repressor	1.6139	0.0143135
RSP_0513	hypothetical protein	-1.61367	0.00773943
RSP_1490	Putative ATP-dependent protease La LON	-1.60525	0.0095709
RSP_1903	Putative Flp pilus assembly protein TadC	-1.60451	0.00858861
RSP_2730	Transcriptional regulator ArsR family	-1.5992	0.0364251
RSP_0019	hypothetical protein	-1.59723	0.0385192
RSP_1766	Pyruvate kinase	1.59421	0.0436126
RSP_1556	light-harvesting complex beta subunit	1.59231	0.0497886
RSP_3261	aminotransferase	-1.58902	0.0283478
RSP_0711	hypothetical protein	1.57676	0.0139781
RSP_4277	transcriptional regulator MerR family	-1.57386	0.0134539
RSP_1639	hypothetical protein	-1.56879	0.0374614
RSP_2126	SAICAR synthetase	-1.5612	0.0374614
RSP_0060	Flagellar switch protein FliM	-1.56098	0.0386962
RSP_3313	possible phage integrase family protein	-1.55769	0.0361008
RSP_1797	Putative preprotein translocase subunit YajC	-1.55199	0.0359833
RSP_2134	putative cytochrome c-type biogenesis protein CcdA	-1.54777	0.00699576
RSP_1200	hypothetical protein	-1.54704	0.0211671
RSP_2343	Putative threonine efflux protein RhtB family	-1.54567	0.0351112
RSP_1459	hypothetical protein	1.54409	0.0332675
RSP_3454	hypothetical protein	-1.53555	0.030061
RSP_0996	pH adaption potassium efflux system PhaF subunit	-1.5348	0.0145108
RSP_1492	UbiH/COQ6 monooxygenase family	-1.53163	0.0314602
RSP_2639	arginyl-tRNA-protein transferase	-1.53083	0.0423714
RSP_2091	Putative benzoate transporter BenE	-1.52763	0.0442412
RSP_4115	NapD	-1.52389	0.00851206
RSP_2771	putative Exopolyphosphatase	-1.51947	0.0375435
