# Supplementary material for: An Integrated Approach to Reconstructing Genome-Scale Transcriptional Regulatory Networks
Source: PLoS Comput Biol. 2015 Feb 27;11(2):e1004103. doi: 10.1371/journal.pcbi.1004103 (PMC4344238; doi:10.1371/journal.pcbi.1004103)
Supplement: S7 Table — (XLSX) [file pcbi.1004103.s016.xlsx]

## Sheet: Sheet1
Table S7: Other genomic locations enriched for RSP_3341 in R. sphaeroides
ID	Annot	chrID	peakStart	peakStop	FC
RSP_0281	bchE	chr1	2007600	2007999	4.81784
RSP_0499	HycI hydrogenase maturation protease	chr1	2235600	2236199	3.34062
RSP_0557	Holliday junction resolvase	chr1	2294000	2294599	2.61609
RSP_0559	Peptide methionine sulfoxide reductase	chr1	2296600	2296999	2.1884
RSP_0682 | RSP_0683	hemF | Hypothetical protein	chr1	2426800	2427399	3.84719
RSP_0744	DNA-3-methyladenine glycosylase I	chr1	2489000	2489399	3.3122
RSP_1403	conserved hypoothetical protein	chr1	3180400	3180999	3.94041
RSP_1409 | RSP_1410	Beta-Ig-H3/Fasciclin | Sulfite oxidase-like oxidoreductase	chr1	3186400	3186799	4.07517
RSP_1563	putative oxidoreductase	chr1	153600	153999	1.90542
RSP_1992	hypothetical protein	chr1	588600	589199	3.77365
RSP_2161/3	Efflux channel	chr1	765600	765999	2.92121
RSP_2346	Cold-shock DNA-binding domain protein	chr1	971000	971599	10.6822
RSP_2392	putative membrane protein similar to periplasmic nitrate reductase NnuR	chr1	1020800	1021199	2.04592
RSP_2630 | RSP_2631	DNA gyrase subunit A | USG protein	chr1	1271000	1271399	2.47798
RSP_3322 | RSP_3323	acetoin transcriptional regulator sigma54 specific AcoR | Putative flavoprotein containing monooxygenase involved in K+ transport	chr2	384800	385399	13.3746
RSP_3476	hypothetical protein	chr2	546000	546599	4.4926
RSP_3545	hypothetical protein	chr2	634800	635399	2.67373
RSP_3808	hypothetical protein	chr2	8000	8599	2.69924
RSP_4060	putative blue-light receptor BLUF domain	plasmidC	13400	13799	2.78546
RSP_4133	two component transcriptional regulator LuxR family	plasmidC	103200	103799	5.08719
RSP_6142	hypothetical protein	chr1	2739400	2739999	3.22387
RSP_7368 | RSP_4000	Transcriptional regulator GntR family | ABC Glycine betaine/L-proline transporter	plasmidB	47800	48399	6.60015
