# Supplementary material for: An Integrated Approach to Reconstructing Genome-Scale Transcriptional Regulatory Networks
Source: PLoS Comput Biol. 2015 Feb 27;11(2):e1004103. doi: 10.1371/journal.pcbi.1004103 (PMC4344238; doi:10.1371/journal.pcbi.1004103)
Supplement: S9 Table — (XLSX) [file pcbi.1004103.s018.xlsx]

## Sheet: Sheet1
Table S9: Clusters identified in the 7 other species used in our comparatives genomics analysis
		Rhodobacter sphaeroides ATCC 17025		Rhodobacter capsulatus		Roseobacter denitrificans		Paracoccus denitrificans		Dinoroseobacter shibae		Rhodopseudomonas palustris		Bradyrhizobium japonicum
Cluster*	Rsp2.4.1 regulator	Targets	Regulator	Targets	Regulator	Targets	Regulator	Targets	Regulator	Targets	Regulator	Targets	Regulator	Targets	Regulator
Cluster_1	RSP_2838 (NtrC)	YP_001167685.1	YP_001167687.1			YP_682813.1	YP_682980.1					NP_946821.1	NP_947935.1	NP_773766.1	NP_771128.1
Cluster_2	RSP_4260	YP_001169187.1, YP_001167654.1, YP_001167655.1, YP_001166361.1		YP_003578048.1		YP_684050.1, YP_681711.1, YP_683027.1, YP_683103.1, YP_681688.1, YP_681712.1		YP_914611.1, YP_914612.1		YP_001532150.1, YP_001532317.1, YP_001534705.1				NP_767274.1, NP_774048.1, NP_774049.1
Cluster_3	RSP_2171 (MetJ)	YP_001168515.1, YP_001168516.1	YP_001168516.1	YP_003576662.1, YP_003576661.1, YP_003579484.1	YP_003576661.1	YP_682067.1, YP_682068.1, YP_682532.1	YP_682068.1	YP_916106.1, YP_915725.1, YP_915724.1, YP_916105.1	YP_916105.1					NP_768099.1
Cluster_4	RSP_2410 (RpoHI)	YP_001166427.1, YP_001166220.1	YP_001167770.1	YP_003576207.1, YP_003578025.1, YP_003578026.1, YP_003579532.1, YP_003577742.1, YP_003579217.1	YP_003578947.1			YP_916455.1, YP_916129.1, YP_916493.1	YP_916004.1	YP_001532030.1, YP_001532679.1, YP_001532419.1, YP_001532418.1, YP_001531984.1, YP_001531985.1, YP_001532029.1	YP_001533943.1	NP_947941.2	NP_945720.1	NP_774071.1, NP_769171.1, NP_767729.1	NP_773977.1
Cluster_5	RSP_0527 (RpoN)	YP_001167447.1, YP_001167452.1		YP_003579417.1, YP_003579418.1		YP_682801.1		YP_914553.1		YP_001534439.1		NP_949856.1
Cluster_6	RSP_0547 (NifA)	YP_001167131.1, YP_001168206.1, YP_001166268.1, YP_001166247.1, YP_001166553.1, YP_001166932.1, YP_001166246.1, YP_001169303.1, YP_001167319.1, YP_001166291.1, YP_001169117.1, YP_001168447.1, YP_001168474.1, YP_001166221.1, YP_001166804.1, YP_001166856.1, YP_001168268.1, YP_001167322.1, YP_001167329.1, YP_001166576.1, YP_001168054.1, YP_001168557.1, YP_001167054.1, YP_001167253.1, YP_001169313.1,…	YP_001167446.1	YP_003577665.1, YP_003579538.1, YP_003578542.1, YP_003576586.1, YP_003578433.1, YP_003576898.1, YP_003577318.1, YP_003578898.1, YP_003577392.1, YP_003579349.1, YP_003578202.1, YP_003577769.1, YP_003576600.1, YP_003577726.1, YP_003577828.1, YP_003578302.1, YP_003578229.1, YP_003579194.1, YP_003577973.1, YP_003579439.1, YP_003578598.1, YP_003577307.1, YP_003579569.1, YP_003577402.1, YP_003579179.1,…						YP_001532566.1		NP_948853.1	NP_949966.1
Cluster_7	RSP_2801	YP_001167360.1, YP_001168236.1, YP_001168235.1, YP_001167359.1	YP_001167359.1							YP_001534847.1, YP_001534848.1, YP_001533743.1
Cluster_8	RSP_2780 (OxyR)	YP_001167578.1, YP_001167579.1, YP_001170327.1	YP_001169496.1	YP_003577889.1, YP_003579069.1, YP_003577875.1, YP_003579597.1, YP_003577876.1	YP_003577889.1	YP_680591.1, YP_682295.1, YP_683351.1, YP_682934.1, YP_683847.1	YP_682475.1			YP_001531386.1, YP_001534786.1, YP_001534173.1, YP_001533064.1, YP_001531456.1, YP_001534785.1, YP_001534131.1, YP_001532232.1, YP_001531457.1, YP_001533771.1	YP_001542013.1	NP_949731.1, NP_946085.1	NP_945783.1	NP_771559.1, NP_773635.1, NP_769778.1, NP_769779.1, NP_774535.1, NP_769560.1	NP_767417.1
Cluster_9	RSP_0122, RSP_0907	YP_001169170.1, YP_001167266.1, YP_001168999.1, YP_001168998.1, YP_001169169.1, YP_001166800.1, YP_001167096.1	YP_001167907.1, YP_001166460.1	YP_003577348.1, YP_003579539.1, YP_003577349.1, YP_003579540.1	YP_003579157.1	YP_681095.1	YP_681951.1, YP_683282.1	YP_915749.1, YP_916176.1, YP_913869.1, YP_914343.1, YP_913868.1, YP_914344.1	YP_914927.1	YP_001534720.1, YP_001532320.1, YP_001532198.1, YP_001533118.1, YP_001531736.1, YP_001531737.1	YP_001534186.1, YP_001533902.1	NP_945620.1, NP_946311.1, NP_947922.1, NP_948869.1, NP_946312.1, NP_948646.1		NP_767234.1, NP_769297.1, NP_773857.1
Cluster_10	RSP_3505	YP_001169274.1, YP_001168719.1, YP_001169060.1, YP_001169275.1		YP_003577726.1, YP_003576517.1	YP_003579019.1	YP_682886.1, YP_681778.1	YP_683778.1	YP_915442.1, YP_914661.1, YP_914684.1, YP_914662.1, YP_916223.1, YP_916224.1		YP_001533741.1, YP_001531678.1, YP_001533742.1				NP_767255.1, NP_771603.1
Cluster_11	RSP_0698 (FnrL)	YP_001166744.1, YP_001168208.1, YP_001166875.1, YP_001168444.1, YP_001166824.1, YP_001166745.1, YP_001166620.1, YP_001168207.1, YP_001166743.1, YP_001167578.1, YP_001168887.1, YP_001167220.1, YP_001166825.1, YP_001167886.1, YP_001168888.1, YP_001167579.1, YP_001168581.1, YP_001168582.1, YP_001167676.1, YP_001167675.1, YP_001168443.1, YP_001170067.1, YP_001166569.1, YP_001167786.1, YP_001167887.1,…	YP_001166743.1	YP_003577321.1, YP_003579729.1, YP_003577322.1, YP_003578821.1, YP_003578459.1, YP_003579741.1, YP_003577875.1, YP_003577064.1, YP_003577884.1, YP_003577885.1, YP_003578727.1, YP_003576919.1, YP_003578520.1, YP_003578985.1, YP_003577876.1, YP_003578986.1, YP_003578822.1	YP_003578630.1	YP_680466.1, YP_681602.1, YP_681600.1, YP_682007.1	YP_681600.1	YP_915642.1, YP_917399.1, YP_914701.1, YP_915641.1, YP_915616.1, YP_915629.1, YP_917400.1, YP_915643.1, YP_918182.1, YP_914700.1, YP_917987.1, YP_917986.1	YP_915643.1	YP_001533529.1, YP_001533528.1, YP_001533549.1, YP_001532642.1, YP_001532482.1, YP_001532008.1, YP_001532524.1, YP_001532643.1, YP_001532007.1, YP_001532483.1, YP_001534303.1, YP_001532682.1, YP_001533420.1, YP_001533989.1, YP_001532158.1, YP_001532753.1, YP_001533990.1, YP_001533421.1, YP_001533003.1	YP_001532007.1	NP_947264.1, NP_949836.1, NP_945375.1, NP_947795.1, NP_949570.1, NP_946257.1, NP_947014.1, NP_945732.1, NP_946441.1, NP_949578.1	NP_949570.1	NP_767109.1, NP_767949.1, NP_769403.1, NP_772701.1, NP_772713.1, NP_774512.1, NP_772412.1, NP_770754.1, NP_770879.1	NP_772701.1
Cluster_12	RSP_0395 (RpoD)	YP_001167431.1, YP_001166670.1, YP_001166843.1, YP_001168447.1, YP_001168684.1, YP_001168665.1, YP_001169051.1, YP_001167430.1, YP_001166503.1, YP_001166844.1	YP_001167050.1	YP_003578526.1, YP_003576453.1, YP_003579302.1, YP_003577642.1, YP_003577863.1, YP_003577864.1, YP_003578936.1, YP_003578937.1, YP_003578527.1, YP_003577417.1, YP_003577418.1	YP_003579185.1	YP_683728.1	YP_682098.1	YP_915711.1, YP_917787.1, YP_916540.1, YP_916212.1, YP_915796.1, YP_916129.1, YP_915605.1	YP_917834.1	YP_001533399.1, YP_001534059.1, YP_001534924.1, YP_001534923.1, YP_001533037.1, YP_001533588.1, YP_001533369.1, YP_001534060.1	YP_001533598.1	NP_948559.1	NP_946639.1		NP_773989.1
Cluster_13	RSP_1139		YP_001168979.1		YP_003578902.1		YP_680943.1	YP_914329.1	YP_916384.1		YP_001534634.1	NP_948897.1	NP_949705.1		NP_774100.1
Cluster_14	RSP_0547 (NifA)	YP_001168206.1, YP_001166268.1, YP_001166247.1, YP_001166932.1, YP_001166246.1, YP_001169303.1, YP_001167319.1, YP_001166291.1, YP_001168976.1, YP_001170041.1, YP_001166804.1, YP_001168268.1, YP_001167277.1, YP_001167253.1, YP_001169313.1, YP_001166613.1, YP_001166881.1, YP_001166467.1, YP_001167378.1, YP_001166561.1, YP_001168426.1, YP_001168425.1, YP_001166424.1, YP_001168044.1, YP_001167024.1,…	YP_001167446.1	YP_003579342.1, YP_003577392.1, YP_003577726.1, YP_003578302.1, YP_003579439.1, YP_003578598.1, YP_003576994.1, YP_003577637.1, YP_003578914.1, YP_003578660.1, YP_003579341.1, YP_003578452.1, YP_003577894.1, YP_003579336.1				YP_916355.1, YP_914763.1, YP_916356.1, YP_914349.1, YP_914762.1, YP_915046.1, YP_914207.1, YP_915494.1, YP_916639.1		YP_001534022.1, YP_001533692.1, YP_001532417.1
Cluster_15	RSP_1663	YP_001166892.1, YP_001166296.1, YP_001166302.1, YP_001168775.1, YP_001167976.1, YP_001166297.1, YP_001167596.1, YP_001167302.1, YP_001166891.1, YP_001167595.1	YP_001168775.1	YP_003578521.1, YP_003576218.1, YP_003576301.1, YP_003578545.1, YP_003578547.1	YP_003576301.1	YP_684114.1, YP_682944.1, YP_683189.1, YP_683092.1, YP_683190.1	YP_680647.1	YP_916064.1, YP_918189.1, YP_915742.1, YP_916065.1	YP_915766.1	YP_001533482.1, YP_001533027.1, YP_001532996.1, YP_001533082.1, YP_001533481.1, YP_001532995.1				NP_767642.1, NP_772736.1	NP_770556.1
Cluster_16	RSP_1034	YP_001167104.1, YP_001169268.1, YP_001167103.1, YP_001166561.1, YP_001166423.1, YP_001167969.1, YP_001166422.1	YP_001166409.1	YP_003578628.1, YP_003579549.1	YP_003578628.1					YP_001533105.1, YP_001533106.1, YP_001534623.1	YP_001534360.1			NP_770937.1	NP_773475.1
Cluster_17	RSP_1269, RSP_2621 (CtrA)	YP_001169147.1, YP_001168569.1, YP_001168101.1, YP_001168100.1, YP_001168503.1, YP_001167873.1, YP_001166361.1, YP_001169069.1	YP_001169951.1, YP_001168099.1	YP_003577537.1, YP_003577538.1, YP_003576214.1, YP_003577018.1, YP_003577401.1, YP_003576605.1, YP_003578548.1	YP_003578393.1, YP_003577815.1	YP_681529.1, YP_681660.1, YP_683668.1, YP_680838.1, YP_682431.1, YP_681366.1, YP_682436.1, YP_682256.1, YP_771847.1, YP_680816.1, YP_680815.1, YP_681661.1, YP_681951.1	YP_682838.1	YP_917723.1, YP_916558.1, YP_917724.1, YP_917698.1, YP_915954.1, YP_917697.1, YP_917737.1, YP_917886.1	YP_917858.1	YP_001533751.1, YP_001531386.1, YP_001531587.1, YP_001533131.1, YP_001532987.1, YP_001533980.1, YP_001532547.1, YP_001534186.1	YP_001532851.1	NP_949317.1, NP_946396.1, NP_949246.1, NP_949253.1, NP_949523.1	NP_948341.1, NP_946978.1	NP_767083.1, NP_770946.1, NP_771227.1, NP_771228.1, NP_773243.1, NP_773769.1, NP_773770.1, NP_774110.1	NP_773415.1, NP_768840.1
Cluster_18	RSP_2026	YP_001168830.1, YP_001168829.1, YP_001170479.1		YP_003579403.1								NP_948908.1		NP_770455.1
Cluster_19	RSP_3616	YP_001168719.1, YP_001167969.1, YP_001166540.1		YP_003579267.1, YP_003579266.1		YP_683479.1, YP_684249.1, YP_684286.1		YP_915708.1, YP_915707.1, YP_917586.1, YP_914553.1		YP_001533818.1, YP_001531826.1, YP_001531910.1		NP_949672.1
Cluster_20	RSP_2965, RSP_2922	YP_001167591.1, YP_001167710.1, YP_001168499.1, YP_001169200.1, YP_001169199.1, YP_001168500.1	YP_001167306.1	YP_003576614.1, YP_003577367.1, YP_003576802.1	YP_003578003.1					YP_001533090.1	YP_001532868.1			NP_769174.1
Cluster_21	RSP_1243	YP_001166892.1, YP_001167062.1, YP_001166295.1, YP_001167063.1, YP_001168051.1, YP_001168887.1, YP_001168888.1, YP_001169260.1, YP_001167064.1, YP_001168388.1, YP_001168390.1, YP_001166891.1	YP_001168872.1	YP_003576887.1, YP_003576190.1, YP_003576919.1, YP_003579374.1, YP_003576191.1, YP_003579502.1		YP_684053.1, YP_682186.1, YP_683556.1, YP_681950.1, YP_681948.1, YP_683688.1, YP_683279.1		YP_914389.1, YP_915821.1, YP_915173.1, YP_917574.1, YP_917733.1, YP_914411.1, YP_915820.1, YP_916620.1, YP_914766.1, YP_917904.1, YP_917635.1, YP_917424.1, YP_915691.1, YP_915174.1		YP_001534208.1, YP_001533707.1, YP_001533569.1, YP_001533708.1, YP_001533771.1	YP_001533369.1	NP_948170.1, NP_949510.1		NP_769792.1	NP_772997.1
Cluster_22	RSP_3684	YP_001166418.1, YP_001166417.1, YP_001167660.1, YP_001169026.1, YP_001169025.1, YP_001168506.1, YP_001168507.1, YP_001167659.1	YP_001169338.1	YP_003578746.1, YP_003577068.1, YP_003577067.1		YP_683297.1, YP_683298.1, YP_682876.1, YP_682310.1		YP_915689.1, YP_915690.1
Cluster_23	RSP_0186, RSP_0185	YP_001167660.1, YP_001167654.1, YP_001167655.1, YP_001167265.1, YP_001167659.1	YP_001167658.1, YP_001167659.1	YP_003576772.1, YP_003578663.1, YP_003576771.1, YP_003576721.1	YP_003578736.1	YP_683297.1, YP_683298.1, YP_681134.1	YP_683298.1	YP_914917.1, YP_917698.1, YP_917697.1, YP_916693.1, YP_916694.1	YP_914925.1	YP_001532717.1, YP_001532709.1, YP_001532708.1	YP_001532708.1			NP_768396.1
Cluster_24	RSP_2963	YP_001166362.1, YP_001166821.1, YP_001166820.1, YP_001170342.1	YP_001168040.1	YP_003578182.1, YP_003578181.1	YP_003577713.1	YP_682059.1, YP_682174.1, YP_771870.1, YP_682455.1	YP_681154.1	YP_914444.1			YP_001533855.1		NP_946441.1	NP_773789.1, NP_773828.1
Cluster_25	RSP_0768	YP_001166843.1, YP_001168447.1, YP_001167640.1, YP_001168708.1, YP_001167641.1, YP_001169307.1, YP_001167679.1, YP_001169306.1, YP_001166844.1, YP_001167678.1, YP_001168617.1	YP_001166619.1	YP_003578526.1, YP_003576502.1, YP_003576567.1, YP_003578523.1, YP_003578527.1, YP_003577584.1				YP_914727.1, YP_914728.1, YP_915700.1		YP_001542203.1		NP_946102.1
Cluster_26	RSP_0395 (RpoD)	YP_001166411.1, YP_001166847.1, YP_001166684.1, YP_001166412.1, YP_001168680.1, YP_001168473.1, YP_001169971.1, YP_001168063.1, YP_001168049.1, YP_001168339.1, YP_001167709.1, YP_001168719.1, YP_001168467.1, YP_001169972.1, YP_001167150.1, YP_001168426.1, YP_001168425.1, YP_001166732.1, YP_001167679.1, YP_001166733.1, YP_001167798.1, YP_001166490.1, YP_001167708.1, YP_001169100.1, YP_001170406.1,…	YP_001167050.1	YP_003578433.1, YP_003578525.1, YP_003577348.1, YP_003579286.1, YP_003577871.1, YP_003577872.1, YP_003578738.1, YP_003579246.1, YP_003577933.1, YP_003576532.1, YP_003576567.1, YP_003576597.1, YP_003576598.1, YP_003578231.1, YP_003577349.1, YP_003578279.1, YP_003576745.1	YP_003579185.1	YP_681550.1, YP_683393.1, YP_681571.1, YP_681549.1	YP_682098.1	YP_913855.1, YP_916062.1, YP_914661.1, YP_916176.1, YP_917441.1, YP_917884.1, YP_915100.1, YP_916338.1, YP_918231.1, YP_917375.1, YP_916339.1, YP_914662.1, YP_915101.1, YP_915605.1, YP_915742.1, YP_915991.1, YP_914499.1	YP_917834.1	YP_001534358.1, YP_001534357.1, YP_001532030.1, YP_001534172.1, YP_001532527.1, YP_001534096.1, YP_001534424.1, YP_001534222.1, YP_001533437.1, YP_001533203.1, YP_001532090.1, YP_001534425.1, YP_001534576.1, YP_001532443.1, YP_001533534.1, YP_001532427.1, YP_001533279.1, YP_001533280.1, YP_001534575.1, YP_001531554.1, YP_001534044.1, YP_001534412.1, YP_001534440.1, YP_001532029.1, YP_001534246.1,…	YP_001533598.1	NP_947943.1, NP_949154.1, NP_948063.1	NP_946639.1	NP_772390.1, NP_772391.1, NP_774027.1	NP_773989.1
Cluster_27	RSP_3202	YP_001166570.1, YP_001166638.1, YP_001169960.1, YP_001166637.1		YP_003578300.1, YP_003577933.1, YP_003578249.1, YP_003578674.1, YP_003578301.1	YP_003578386.1	YP_684248.1		YP_914763.1, YP_914762.1				NP_949604.1
Cluster_28	RSP_3700	YP_001167091.1, YP_001168735.1, YP_001168180.1, YP_001169393.1, YP_001169134.1			YP_003578511.1					YP_001534653.1
Cluster_29	RSP_0722	YP_001166885.1, YP_001166886.1				YP_682127.1, YP_680954.1, YP_681602.1		YP_915487.1, YP_918872.1, YP_918873.1				NP_948034.1, NP_948033.1		NP_768840.1, NP_768841.1, NP_772917.1
Cluster_30	RSP_3937			YP_003577321.1, YP_003577322.1				YP_916612.1						NP_768649.1, NP_774426.1, NP_774315.1
Cluster_31	RSP_2865	YP_001167711.1, YP_001169954.1		YP_003576297.1		YP_682838.1, YP_681218.1		YP_914279.1		YP_001533340.1, YP_001533341.1
Cluster_32	RSP_2681	YP_001167756.1, YP_001168348.1, YP_001168349.1	YP_001167426.1	YP_003577348.1, YP_003577349.1					YP_914941.1					NP_767967.1
Cluster_33	RSP_1922	YP_001168208.1, YP_001166810.1, YP_001168207.1, YP_001169297.1, YP_001167790.1, YP_001167281.1, YP_001168358.1, YP_001168357.1, YP_001169200.1, YP_001169199.1, YP_001167789.1, YP_001168778.1, YP_001167302.1, YP_001169296.1		YP_003577675.1, YP_003576990.1, YP_003579232.1, YP_003578641.1, YP_003577367.1, YP_003579372.1, YP_003579585.1, YP_003579586.1	YP_003577262.1			YP_914371.1, YP_914698.1, YP_918256.1, YP_917934.1, YP_914358.1, YP_918457.1		YP_001531481.1, YP_001534609.1, YP_001534189.1	YP_001531956.1	NP_945597.1, NP_948789.1, NP_948438.1, NP_949157.1, NP_948854.1, NP_946085.1, NP_949263.1		NP_774048.1, NP_774049.1, NP_771923.1
Cluster_34	RSP_1890	YP_001167414.1, YP_001166912.1, YP_001166884.1, YP_001166883.1	YP_001166884.1	YP_003577552.1		YP_681291.1, YP_681292.1, YP_680651.1, YP_682940.1, YP_681460.1	YP_682294.1	YP_918246.1, YP_915487.1	YP_917163.1	YP_001531956.1, YP_001532232.1	YP_001534111.1	NP_945863.1, NP_945864.1, NP_946163.1, NP_949692.1, NP_946211.1, NP_946821.1, NP_947819.1		NP_771423.1, NP_773325.1
Cluster_35	RSP_1741	YP_001168111.1, YP_001168449.1, YP_001167102.1, YP_001167379.1, YP_001166912.1, YP_001169254.1	YP_001168701.1	YP_003576609.1, YP_003579458.1, YP_003577288.1, YP_003577291.1, YP_003577827.1, YP_003577695.1, YP_003579605.1, YP_003579579.1, YP_003577836.1, YP_003578555.1, YP_003577866.1, YP_003576549.1, YP_003579778.1, YP_003577834.1	YP_003576500.1	YP_681728.1, YP_682057.1, YP_680607.1, YP_683353.1, YP_680954.1, YP_682056.1, YP_683026.1, YP_681699.1, YP_680440.1		YP_914553.1, YP_918871.1	YP_914594.1	YP_001532887.1, YP_001532812.1, YP_001532888.1, YP_001533908.1, YP_001533515.1, YP_001534535.1, YP_001531661.1, YP_001542300.1	YP_001531661.1	NP_945552.1, NP_945648.1, NP_945395.1, NP_946934.1, NP_948649.1, NP_947751.1		NP_771506.1, NP_773143.1, NP_774470.1, NP_774554.1
Cluster_36	RSP_1663	YP_001168043.1, YP_001167300.1, YP_001166490.1, YP_001167245.1	YP_001168775.1	YP_003577708.1, YP_003577857.1, YP_003576616.1	YP_003576301.1	YP_683200.1, YP_683214.1, YP_684121.1	YP_680647.1	YP_914419.1, YP_917654.1, YP_916011.1	YP_915766.1	YP_001533154.1, YP_001533495.1, YP_001532173.1				NP_771084.1	NP_770556.1
Cluster_37	RSP_1181 (XylR)	YP_001166912.1, YP_001167732.1, YP_001168811.1, YP_001168812.1, YP_001167733.1, YP_001170381.1	YP_001168812.1	YP_003579069.1, YP_003576190.1, YP_003576191.1	YP_003576191.1	YP_682261.1, YP_684276.1, YP_680579.1, YP_684277.1, YP_680923.1, YP_682491.1, YP_682801.1, YP_682859.1, YP_682492.1		YP_914917.1, YP_917962.1, YP_917815.1, YP_914611.1, YP_914612.1		YP_001532115.1, YP_001532819.1, YP_001534538.1, YP_001533340.1, YP_001532820.1, YP_001532116.1, YP_001534073.1, YP_001533341.1, YP_001534501.1	YP_001533341.1			NP_770719.1	NP_768908.1
Cluster_38	RSP_2888	YP_001167706.1, YP_001167705.1	YP_001167337.1	YP_003577695.1, YP_003577696.1, YP_003578952.1	YP_003577874.1	YP_681364.1, YP_682960.1	YP_681155.1			YP_001532887.1, YP_001532888.1, YP_001532958.1	YP_001533003.1
Cluster_39	RSP_0395 (RpoD)	YP_001167706.1, YP_001167369.1, YP_001166391.1, YP_001166439.1, YP_001167705.1, YP_001168339.1, YP_001169274.1, YP_001166438.1, YP_001167368.1, YP_001167150.1, YP_001169051.1, YP_001167798.1, YP_001169111.1, YP_001169275.1, YP_001166273.1, YP_001167797.1	YP_001167050.1	YP_003576609.1, YP_003578936.1, YP_003578937.1, YP_003576693.1, YP_003576597.1, YP_003576598.1, YP_003579072.1	YP_003579185.1	YP_683393.1	YP_682098.1	YP_914248.1, YP_916745.1, YP_917649.1, YP_915725.1, YP_915724.1, YP_916289.1, YP_917656.1, YP_914127.1	YP_917834.1	YP_001534210.1, YP_001533263.1, YP_001532679.1, YP_001532844.1, YP_001532443.1, YP_001533534.1, YP_001533279.1, YP_001533264.1, YP_001533280.1, YP_001532426.1, YP_001533153.1	YP_001533598.1	NP_947943.1, NP_948155.1	NP_946639.1	NP_766856.1, NP_769175.1	NP_773989.1
Cluster_40	RSP_1607	YP_001167247.1, YP_001166922.1, YP_001166921.1, YP_001166732.1, YP_001167246.1, YP_001166733.1, YP_001170250.1	YP_001166500.1			YP_683479.1								NP_772330.1
Cluster_41	RSP_3700			YP_003576453.1	YP_003578511.1					YP_001532818.1		NP_947925.1
Cluster_42	RSP_1890	YP_001166885.1, YP_001166886.1, YP_001168772.1, YP_001166912.1, YP_001166872.1, YP_001166873.1, YP_001168771.1	YP_001166884.1	YP_003577044.1, YP_003577045.1		YP_682102.1, YP_680923.1	YP_682294.1	YP_915186.1, YP_915185.1	YP_917163.1		YP_001534111.1
Cluster_43	RSP_0395 (RpoD)	YP_001166682.1, YP_001166681.1, YP_001167303.1, YP_001167237.1, YP_001166534.1, YP_001167304.1, YP_001166666.1, YP_001168707.1, YP_001166712.1, YP_001166713.1, YP_001166732.1, YP_001167679.1, YP_001166733.1, YP_001167438.1, YP_001167666.1, YP_001167236.1, YP_001169111.1, YP_001166665.1, YP_001170066.1, YP_001167678.1, YP_001169837.1	YP_001167050.1	YP_003578319.1, YP_003578320.1, YP_003578053.1, YP_003576392.1, YP_003576391.1, YP_003576890.1, YP_003579286.1, YP_003577860.1, YP_003576562.1, YP_003577751.1, YP_003577861.1, YP_003577933.1, YP_003576567.1, YP_003576430.1, YP_003579454.1, YP_003576597.1, YP_003576598.1, YP_003576889.1, YP_003579453.1, YP_003576745.1	YP_003579185.1		YP_682098.1	YP_916578.1, YP_916579.1, YP_917861.1, YP_916129.1, YP_915193.1, YP_915605.1, YP_915192.1	YP_917834.1	YP_001532633.1, YP_001532527.1, YP_001532144.1, YP_001531567.1, YP_001531655.1, YP_001534246.1	YP_001533598.1	NP_946225.1, NP_945903.1, NP_945890.1	NP_946639.1	NP_771117.1, NP_771116.1	NP_773989.1
Cluster_44	RSP_1269	YP_001168995.1	YP_001169951.1	YP_003579652.1, YP_003579583.1, YP_003579582.1, YP_003579651.1	YP_003578393.1	YP_680764.1							NP_948341.1		NP_773415.1
Cluster_45	RSP_3339	YP_001169811.1, YP_001169810.1, YP_001170381.1	YP_001169811.1	YP_003578578.1, YP_003577749.1, YP_003577748.1	YP_003578578.1	YP_683384.1, YP_683027.1, YP_680680.1, YP_680681.1, YP_681460.1	YP_681211.1	YP_918060.1, YP_913814.1, YP_916612.1	YP_914488.1	YP_001542139.1, YP_001532395.1	YP_001542139.1				NP_772212.1
Cluster_46	RSP_3731	YP_001167059.1, YP_001167102.1, YP_001170479.1, YP_001168977.1	YP_001169542.1	YP_003577907.1				YP_916570.1
Cluster_47	RSP_1790	YP_001169593.1, YP_001169592.1, YP_001167081.1	YP_001169592.1	YP_003578327.1, YP_003578328.1	YP_003578328.1	YP_682569.1, YP_681272.1, YP_681211.1, YP_682570.1	YP_681272.1	YP_916130.1	YP_916130.1				NP_948600.1	NP_769076.1
Cluster_48	RSP_0981	YP_001166295.1, YP_001166302.1	YP_001166309.1	YP_003576892.1	YP_003578604.1	YP_681928.1, YP_681939.1	YP_681348.1	YP_914367.1	YP_917440.1	YP_001534212.1	YP_001534319.1
Cluster_49	RSP_1922	YP_001166885.1, YP_001166886.1, YP_001170327.1		YP_003577044.1, YP_003577045.1	YP_003577262.1	YP_683336.1				YP_001534110.1, YP_001534109.1, YP_001534065.1	YP_001531956.1
Cluster_50	RSP_0122	YP_001166877.1, YP_001169170.1, YP_001168968.1, YP_001168967.1, YP_001168111.1, YP_001168267.1, YP_001168775.1, YP_001168063.1, YP_001169255.1, YP_001167551.1, YP_001167266.1, YP_001166876.1, YP_001168999.1, YP_001167918.1, YP_001168741.1, YP_001167712.1, YP_001169194.1, YP_001168998.1, YP_001169169.1, YP_001167967.1, YP_001168776.1, YP_001166800.1, YP_001167096.1, YP_001167550.1	YP_001167907.1	YP_003579135.1, YP_003579607.1, YP_003577348.1, YP_003576337.1, YP_003576456.1, YP_003578066.1, YP_003579270.1, YP_003576301.1, YP_003577405.1, YP_003578964.1, YP_003579539.1, YP_003578965.1, YP_003576457.1, YP_003577264.1, YP_003577349.1, YP_003579087.1, YP_003579540.1, YP_003577417.1, YP_003578722.1, YP_003579711.1, YP_003578056.1, YP_003577418.1		YP_681176.1, YP_680488.1, YP_683353.1, YP_682265.1, YP_680647.1, YP_682525.1, YP_682264.1, YP_681095.1, YP_682757.1, YP_683635.1, YP_683266.1	YP_681951.1	YP_914205.1, YP_917546.1, YP_915658.1, YP_915766.1, YP_916176.1, YP_915700.1, YP_913869.1, YP_916870.1, YP_915033.1, YP_914343.1, YP_914302.1, YP_913868.1, YP_914344.1, YP_915723.1		YP_001534562.1, YP_001534924.1, YP_001534923.1, YP_001532320.1, YP_001533066.1, YP_001532198.1, YP_001533118.1, YP_001533718.1, YP_001531736.1, YP_001533179.1, YP_001531429.1, YP_001531680.1, YP_001531683.1, YP_001533156.1, YP_001534665.1, YP_001531737.1, YP_001534322.1	YP_001534186.1	NP_945415.1, NP_945620.1, NP_945401.1, NP_945402.1, NP_945894.1, NP_946311.1, NP_947922.1, NP_948303.1, NP_948703.1, NP_945721.1, NP_947895.1, NP_946312.1, NP_949418.1, NP_948646.1		NP_767234.1, NP_767357.1, NP_767980.1, NP_769297.1, NP_771585.1, NP_772139.1, NP_771078.1, NP_773857.1, NP_768924.1
Cluster_51	RSP_1014	YP_001169324.1, YP_001167649.1, YP_001166339.1		YP_003579511.1, YP_003577994.1						YP_001531527.1		NP_945841.1, NP_945417.1
Cluster_52	RSP_0395 (RpoD)	YP_001168385.1, YP_001166411.1, YP_001166412.1, YP_001168473.1, YP_001166439.1, YP_001166438.1, YP_001166922.1, YP_001166921.1, YP_001166732.1, YP_001166733.1, YP_001167918.1, YP_001169111.1, YP_001168386.1, YP_001167823.1, YP_001167824.1	YP_001167050.1	YP_003579465.1, YP_003577064.1, YP_003577585.1, YP_003577586.1	YP_003579185.1	YP_683366.1	YP_682098.1	YP_916089.1, YP_914248.1, YP_916641.1, YP_916642.1, YP_916003.1, YP_914514.1, YP_914499.1, YP_917802.1, YP_914625.1	YP_917834.1	YP_001531508.1, YP_001533153.1	YP_001533598.1	NP_948789.1, NP_945738.1	NP_946639.1	NP_771333.1	NP_773989.1
Cluster_53	RSP_3700	YP_001166706.1, YP_001170479.1, YP_001166705.1		YP_003579272.1	YP_003578511.1	YP_681728.1				YP_001533604.1
Cluster_54	RSP_0395 (RpoD)	YP_001169177.1, YP_001166732.1, YP_001166733.1, YP_001168741.1, YP_001168813.1, YP_001169178.1, YP_001169441.1	YP_001167050.1	YP_003576408.1, YP_003577948.1, YP_003577516.1, YP_003578041.1	YP_003579185.1		YP_682098.1	YP_917640.1, YP_917489.1, YP_915605.1, YP_917807.1	YP_917834.1	YP_001531481.1	YP_001533598.1	NP_946474.1	NP_946639.1	NP_767659.1	NP_773989.1
Cluster_55	RSP_3771	YP_001167131.1, YP_001168206.1, YP_001166268.1, YP_001166247.1, YP_001166553.1, YP_001166932.1, YP_001166246.1, YP_001169303.1, YP_001167319.1, YP_001166291.1, YP_001169117.1, YP_001168447.1, YP_001168474.1, YP_001166221.1, YP_001166804.1, YP_001166856.1, YP_001168268.1, YP_001167322.1, YP_001167329.1, YP_001166576.1, YP_001168054.1, YP_001168557.1, YP_001167054.1, YP_001167253.1, YP_001169313.1,…		YP_003577191.1, YP_003577665.1, YP_003579538.1, YP_003576656.1, YP_003578542.1, YP_003576586.1, YP_003578823.1, YP_003578433.1, YP_003579342.1, YP_003576898.1, YP_003577318.1, YP_003578898.1, YP_003577294.1, YP_003576407.1, YP_003577392.1, YP_003579349.1, YP_003578551.1, YP_003578202.1, YP_003577892.1, YP_003577769.1, YP_003576600.1, YP_003577726.1, YP_003577828.1, YP_003578302.1, YP_003577753.1,…		YP_680618.1, YP_680619.1, YP_681218.1		YP_916214.1, YP_914467.1	YP_914782.1	YP_001533720.1, YP_001533076.1, YP_001532364.1, YP_001533057.1, YP_001532904.1, YP_001533229.1, YP_001532891.1, YP_001533056.1, YP_001534229.1, YP_001532178.1, YP_001532449.1, YP_001532890.1, YP_001531537.1, YP_001534325.1		NP_948853.1, NP_949705.1
Cluster_56	RSP_0794	YP_001167583.1, YP_001167715.1, YP_001167584.1, YP_001170485.1, YP_001167714.1, YP_001166604.1, YP_001169619.1	YP_001166596.1	YP_003578512.1, YP_003578201.1, YP_003578200.1, YP_003579489.1, YP_003579711.1		YP_683980.1, YP_683979.1		YP_916312.1, YP_916313.1, YP_915159.1		YP_001531513.1		NP_946066.1, NP_947425.1, NP_950061.1, NP_950136.1		NP_769900.1, NP_769901.1, NP_769914.1
Cluster_57	RSP_2681	YP_001166570.1, YP_001166339.1, YP_001168606.1, YP_001168605.1	YP_001167426.1	YP_003578614.1, YP_003578652.1, YP_003578613.1		YP_681352.1, YP_681353.1		YP_914329.1, YP_915549.1, YP_915550.1	YP_914941.1	YP_001532325.1, YP_001534049.1, YP_001533479.1, YP_001534048.1		NP_949008.1, NP_949007.1, NP_946506.1, NP_946160.1, NP_945937.1, NP_948063.1		NP_767275.1, NP_772008.1
Cluster_58	RSP_3095, RSP_0395 (RpoD)	YP_001166929.1, YP_001168447.1, YP_001166695.1, YP_001169293.1, YP_001169294.1, YP_001168656.1, YP_001168655.1, YP_001168182.1, YP_001167709.1, YP_001166612.1, YP_001169974.1, YP_001167433.1, YP_001168394.1, YP_001169056.1, YP_001166732.1, YP_001169221.1, YP_001166638.1, YP_001169057.1, YP_001168181.1, YP_001166733.1, YP_001169220.1, YP_001166611.1, YP_001167708.1, YP_001166928.1, YP_001166470.1,…	YP_001169844.1, YP_001167050.1	YP_003578003.1, YP_003576405.1, YP_003576257.1, YP_003579284.1, YP_003579286.1, YP_003577011.1, YP_003577860.1, YP_003576562.1, YP_003576576.1, YP_003576577.1, YP_003577649.1, YP_003578002.1, YP_003577861.1, YP_003577933.1, YP_003577973.1, YP_003579449.1, YP_003577078.1, YP_003579238.1, YP_003577012.1, YP_003577972.1, YP_003577015.1, YP_003576919.1, YP_003577077.1, YP_003576745.1, YP_003577648.1	YP_003579185.1	YP_681034.1, YP_681033.1, YP_682327.1	YP_682098.1	YP_913855.1, YP_917751.1, YP_914709.1, YP_914710.1, YP_914440.1, YP_916134.1, YP_917750.1, YP_915605.1, YP_915723.1, YP_917435.1	YP_917834.1	YP_001533037.1, YP_001534049.1, YP_001534418.1, YP_001534419.1, YP_001533437.1, YP_001534282.1, YP_001534650.1, YP_001532427.1, YP_001534651.1, YP_001534008.1, YP_001534048.1, YP_001532691.1, YP_001532802.1, YP_001533438.1	YP_001533598.1	NP_947922.1, NP_949122.1	NP_946639.1
Cluster_59	RSP_1997 (LexA)	YP_001168041.1, YP_001168567.1, YP_001168541.1, YP_001168568.1, YP_001168542.1, YP_001168455.1, YP_001166969.1	YP_001169283.1	YP_003577537.1, YP_003577538.1, YP_003579186.1, YP_003579187.1	YP_003578498.1	YP_680727.1, YP_682110.1, YP_682935.1, YP_682764.1, YP_682763.1, YP_680630.1	YP_683404.1	YP_918055.1, YP_917713.1	YP_915930.1	YP_001532679.1, YP_001532986.1, YP_001533818.1, YP_001532566.1, YP_001542203.1	YP_001533146.1	NP_945671.1, NP_946450.1, NP_948157.1, NP_948265.1, NP_949188.1, NP_950061.1	NP_948244.1	NP_771506.1, NP_771712.1, NP_774106.1	NP_771466.1
Cluster_60	RSP_0282 (PpsR)	YP_001167220.1, YP_001167230.1, YP_001168236.1, YP_001168235.1, YP_001168233.1, YP_001167222.1, YP_001167217.1, YP_001167229.1, YP_001167218.1	YP_001167219.1	YP_003577338.1, YP_003577337.1, YP_003576841.1, YP_003576565.1, YP_003576855.1, YP_003576856.1, YP_003576858.1, YP_003576838.1, YP_003576839.1	YP_003576840.1	YP_683175.1, YP_682798.1, YP_682799.1, YP_682242.1, YP_683327.1, YP_682967.1, YP_682007.1, YP_681614.1, YP_682966.1, YP_680541.1, YP_680536.1, YP_680535.1, YP_680533.1, YP_680564.1, YP_680561.1, YP_680542.1, YP_680562.1	YP_680563.1			YP_001532493.1, YP_001532349.1, YP_001534841.1, YP_001533971.1, YP_001533746.1, YP_001534842.1, YP_001534850.1, YP_001534864.1, YP_001534867.1, YP_001531716.1, YP_001531717.1, YP_001534835.1, YP_001534866.1	YP_001534865.1	NP_947014.1, NP_946860.1, NP_946866.1, NP_946867.1, NP_946887.1, NP_949856.1, NP_945365.1, NP_948555.1
Cluster_61	ND	YP_001166403.1, YP_001166404.1		YP_003578597.1, YP_003578919.1						YP_001533422.1				NP_774208.1
Cluster_62	ND	YP_001166675.1, YP_001166932.1, YP_001166296.1, YP_001166676.1, YP_001168203.1, YP_001166297.1		YP_003578287.1, YP_003578962.1, YP_003578286.1, YP_003577669.1, YP_003576887.1				YP_915699.1, YP_918060.1, YP_917813.1		YP_001532664.1		NP_948731.1, NP_945465.1		NP_774093.1
Cluster_63	ND	YP_001168735.1, YP_001168372.1, YP_001168497.1		YP_003578174.1, YP_003578919.1, YP_003579154.1, YP_003579667.1				YP_917713.1
Cluster_64	ND	YP_001169418.1, YP_001168701.1, YP_001168257.1, YP_001170472.1, YP_001170473.1, YP_001168256.1		YP_003578003.1, YP_003577536.1, YP_003576238.1, YP_003576456.1, YP_003578002.1, YP_003578459.1, YP_003576239.1, YP_003576457.1		YP_771832.1				YP_001533876.1, YP_001534313.1, YP_001534312.1		NP_948035.1, NP_948034.1, NP_948033.1		NP_767286.1, NP_767463.1
Cluster_65	ND	YP_001167237.1, YP_001166919.1, YP_001166918.1, YP_001167236.1		YP_003576301.1, YP_003577769.1, YP_003577768.1		YP_683256.1		YP_913814.1		YP_001533016.1, YP_001533017.1		NP_946020.1, NP_945861.1
Cluster_66	ND	YP_001166892.1, YP_001167436.1, YP_001167102.1, YP_001169180.1, YP_001167363.1, YP_001167596.1, YP_001168378.1, YP_001167023.1, YP_001167435.1, YP_001166891.1, YP_001167595.1		YP_003578521.1, YP_003579525.1				YP_914389.1, YP_914411.1		YP_001533203.1, YP_001533406.1		NP_946960.1
Cluster_67	ND	YP_001169170.1, YP_001168741.1, YP_001169169.1		YP_003579607.1, YP_003576456.1, YP_003576457.1, YP_003578722.1		YP_681176.1, YP_682505.1		YP_914205.1		YP_001534171.1, YP_001534562.1		NP_947922.1, NP_948703.1, NP_949708.1		NP_772139.1
Cluster_68	ND	YP_001166298.1, YP_001166488.1, YP_001168499.1, YP_001169180.1, YP_001167780.1, YP_001166472.1, YP_001166471.1, YP_001168390.1, YP_001166362.1, YP_001168500.1, YP_001168913.1		YP_003579155.1, YP_003579309.1, YP_003579310.1, YP_003576899.1, YP_003576685.1, YP_003579156.1, YP_003577669.1, YP_003576686.1, YP_003578949.1, YP_003578950.1, YP_003578973.1, YP_003578972.1, YP_003579372.1, YP_003578231.1		YP_683673.1, YP_683674.1, YP_682505.1, YP_682225.1, YP_681460.1		YP_915815.1, YP_917810.1, YP_914490.1, YP_915997.1, YP_915996.1		YP_001534208.1, YP_001534409.1, YP_001534410.1, YP_001533987.1, YP_001533988.1, YP_001542139.1, YP_001532121.1		NP_946448.1, NP_948612.1, NP_946905.1		NP_774019.1, NP_774020.1
Cluster_69	ND	YP_001169187.1				YP_680514.1, YP_682563.1, YP_682960.1, YP_683103.1		YP_918104.1, YP_915629.1, YP_915725.1, YP_915724.1, YP_917557.1, YP_914973.1		YP_001532320.1, YP_001534538.1		NP_948692.1		NP_767274.1, NP_771603.1, NP_773235.1, NP_773861.1
Cluster_70	ND	YP_001169155.1, YP_001169154.1				YP_682214.1, YP_682213.1				YP_001531518.1
Cluster_71	ND	YP_001169137.1		YP_003577723.1						YP_001542322.1		NP_947156.1, NP_946313.1
Cluster_72	ND	YP_001168847.1, YP_001170172.1		YP_003579569.1
Cluster_73	ND	YP_001168957.1, YP_001170033.1, YP_001168408.1, YP_001166737.1, YP_001166376.1, YP_001166861.1				YP_681595.1, YP_681095.1		YP_918442.1, YP_918062.1		YP_001532002.1, YP_001532709.1, YP_001532708.1, YP_001531686.1, YP_001542201.1		NP_949039.1, NP_948117.1, NP_948215.1, NP_945721.1, NP_946257.1, NP_949038.1, NP_945526.1		NP_767821.1, NP_769676.1, NP_771712.1, NP_774371.1, NP_769617.1
Cluster_74	ND	YP_001167583.1, YP_001167715.1, YP_001167584.1, YP_001170485.1, YP_001167714.1, YP_001166604.1, YP_001169619.1		YP_003578512.1, YP_003578201.1, YP_003578200.1, YP_003579489.1, YP_003579711.1, YP_003579482.1, YP_003579673.1		YP_683980.1, YP_683979.1		YP_916312.1, YP_918229.1, YP_916313.1, YP_915159.1		YP_001532938.1, YP_001531513.1		NP_949410.1, NP_949411.1, NP_946066.1, NP_947425.1, NP_950136.1		NP_769900.1, NP_769901.1, NP_769914.1
Cluster_75	ND	YP_001167583.1, YP_001167043.1, YP_001167715.1, YP_001167584.1, YP_001167044.1, YP_001170485.1, YP_001167714.1, YP_001166604.1, YP_001169619.1		YP_003579228.1, YP_003579227.1		YP_682859.1		YP_917881.1, YP_915159.1				NP_945761.1, NP_950066.1, NP_948247.1, NP_946066.1, NP_947425.1		NP_768114.1
Cluster_76	ND	YP_001168239.1, YP_001168240.1						YP_917193.1, YP_917194.1
*Notes
1. Clusters IDs correspond to those used in Table S1
2. Predicted targets are genes with instances of the motif for the cluster in their promoter regions
3. No operon extension was performed
4. The predicted regulator is the homolog of the predicted R. sphaeroides 2.4.1 regulator of the cluster
