# Supplementary material for: An Integrated Approach to Reconstructing Genome-Scale Transcriptional Regulatory Networks
Source: PLoS Comput Biol. 2015 Feb 27;11(2):e1004103. doi: 10.1371/journal.pcbi.1004103 (PMC4344238; doi:10.1371/journal.pcbi.1004103)
Supplement: S10 Table — (XLSX) [file pcbi.1004103.s019.xlsx]

## Sheet: Sheet1
Table S10: Top 3 predicted transcriptional regulators for each of the identified clusters with phylogenetically conserved motifs
Cluster_ID	Regulator	Gene Annotation	Corr. score	Dist. score	PWM score	PC score	RScore
Cluster_1	RSP_2838	nitrogen metabolism transcriptional regulator NtrC	3	3	0.154902	3	9.1549
Cluster_1	RSP_0547	NifA transcriptional activator	2.52288	0.00656377	1.06048	3	6.58992
Cluster_1	RSP_2840	Nitrogen assimilation transcriptional regulator NtrX	0.863279	1.82391	0.158015	3	5.8452
Cluster_2	RSP_4260	transcriptional regulator LysR family	1.55284	0.899629	3	3	8.45247
Cluster_2	RSP_4275	sigma24 FecI	3	1.03152	0.161781	1.34679	5.54009
Cluster_2	RSP_0927	transcriptional regulator LyrR family	0.323306	1.45593	3	0.224026	5.00326
Cluster_3	RSP_2171	transcriptional regulator LysR family	3	3	1.45593	0.835647	8.29158
Cluster_3	RSP_2719	transcriptional regulator AsnC/Lrp family	1.22915	0.283162	0.0619809	3	4.57429
Cluster_3	RSP_1890	Transcriptional regulator LysR family	1.88606	0.467246	1.55284	0.420216	4.32636
Cluster_4	RSP_2410	RNA polymerase factor sigma-32	1.37675	1.00877	3	2.22185	7.60737
Cluster_4	RSP_2681	sigma factor RpoE	0.617983	3	3	0	6.61798
Cluster_4	RSP_1014	sigma24	2	0.142668	3	0.123205	5.26587
Cluster_5	RSP_0527	sigma-54 RpoN	3	1.60206	3	0	7.60206
Cluster_5	RSP_0547	NifA transcriptional activator	2.30103	1.92082	0.939302	0.995679	6.15683
Cluster_5	RSP_3202	transcriptional regulator AraC family	1.07058	3	0.59176	1.30103	5.96337
Cluster_6	RSP_0547	NifA transcriptional activator	3	0.302771	3	1.03152	7.33429
Cluster_6	RSP_2719	transcriptional regulator AsnC/Lrp family	1.11919	1.16115	0.0680339	3	5.34837
Cluster_6	RSP_0507	HupR response regulator	1.22915	0.260428	3	0.396856	4.88643
Cluster_7	RSP_2801	transcriptional regulator TetR family	1.17393	3	3	0	7.17393
Cluster_7	RSP_0402	transcriptional regulator TetR family	0.79588	0.886057	3	0.790485	5.47242
Cluster_7	RSP_0660	hypothetical protein	3	0.327902	0.0555173	1.45593	4.83935
Cluster_8	RSP_2780	Transcriptional regulator OxyR LysR family	3	3	0.917215	0.201349	7.11856
Cluster_8	RSP_2200	transcriptional regulator MerR family	0.856985	0.141463	3	0.310691	4.30914
Cluster_8	RSP_2610	trancriptional regulator MerR family	0.525784	0.567031	3	0.0347983	4.12761
Cluster_9	RSP_0907	two component transcriptional regulator LuxR family	0.408935	1.22915	3	3	7.63808
Cluster_9	RSP_0122	transcriptional regulator LuxR family	0.196543	3	3	0.798603	6.99515
Cluster_9	RSP_0186	Transcriptional regulator TetR family	0.546682	1.74473	0.189096	3	5.4805
Cluster_10	RSP_3505	transcriptional regulator DeoR family	0.565431	3	3	0.390406	6.95584
Cluster_10	RSP_2681	sigma factor RpoE	0.369572	0.0809219	3	1.34679	4.79728
Cluster_10	RSP_1092	RNA polymerase sigma factor RpoE	0.00966115	1.3098	3	0.335358	4.65482
Cluster_11	RSP_0698	Crp-Fnr regulatory protein (FnrL)	0.522879	3	3	0.387216	6.91009
Cluster_11	RSP_3341	hypothetical protein	3	3	0.143271	0.447332	6.5906
Cluster_11	RSP_2572	crpK Fnr-type transcriptional regulator	1.09151	1.65758	3	0	5.74909
Cluster_12	RSP_0395	RNA polymerase sigma factor RpoD	0.327902	0.521434	3	3	6.84934
Cluster_12	RSP_3026	Transcriptional regulator MocR family	1.39794	0.490797	0.764472	3	5.65321
Cluster_12	RSP_2681	sigma factor RpoE	0.935542	1.24413	3	0.196543	5.37621
Cluster_13	RSP_1139	transcriptional regulator MarR family	3	3	0.752027	0.0741724	6.8262
Cluster_13	RSP_1138	two component transcriptional regulator winged helix family	2	3	0.267606	0.0726296	5.34024
Cluster_13	RSP_0616	transcriptional regulator AraC family	0.094744	0.549751	1.60206	3	5.24655
Cluster_14	RSP_0547	NifA transcriptional activator	2	0.835647	3	0.896196	6.73184
Cluster_14	RSP_1612	Sigma-54 dependent transcriptional regulator	0.714443	0.645892	3	0.812479	5.17281
Cluster_14	RSP_0507	HupR response regulator	1.22915	0.270026	3	0.258848	4.75802
Cluster_15	RSP_1663	putative transcriptional regulator LacI family	0.271646	3	3	0.390406	6.66205
Cluster_15	RSP_1590	two component sigma54 specific transcriptional regulator fis family	3	0.514279	1.46852	0.0872467	5.07005
Cluster_15	RSP_2965	Transcriptional regulator LysR family	1.72125	2	0.910095	0	4.63134
Cluster_16	RSP_1034	Pyruvate dehydrogenase complex repressor	3	3	0.305395	0.321482	6.62688
Cluster_16	RSP_0186	Transcriptional regulator TetR family	0.886057	1.50864	3	0.562249	5.95694
Cluster_16	RSP_0185	Transcriptional regulator TetR family	0.276544	1.88606	3	0	5.1626
Cluster_17	RSP_1269	two component transcriptional regulator winged helix family	3	0.381952	3	0.187087	6.56904
Cluster_17	RSP_2621	two component transcriptional regulator winged helix family	0.163676	3	3	0.156767	6.32044
Cluster_17	RSP_3026	Transcriptional regulator MocR family	1.08619	0.00612309	0.747147	3	4.83946
Cluster_18	RSP_2026	transcriptional regulator AraC family	1.04576	2.52288	3	0	6.56864
Cluster_18	RSP_3202	transcriptional regulator AraC family	0.275724	0.221126	3	1.69897	5.19582
Cluster_18	RSP_3203	transcriptional regulator AraC family	0.149967	0.237321	3	1.58503	4.97231
Cluster_19	RSP_3616	transcriptional regulator Crp-Fnr family	0.527244	3	3	0	6.52724
Cluster_19	RSP_1866	Transcriptional regulator AsnC family	1.3279	3	0.0777937	0.211125	4.61682
Cluster_19	RSP_1083	two component transcriptional regulator winged helix family	0.480172	0.253366	0.798603	3	4.53214
Cluster_20	RSP_2965	Transcriptional regulator LysR family	3	3	0	0.50307	6.50307
Cluster_20	RSP_2922	Transcriptional regulator AraC family	2.09691	3	0.341035	0.958607	6.39655
Cluster_20	RSP_2681	sigma factor RpoE	0.288193	0.273273	2.1549	3	5.71637
Cluster_21	RSP_1243	transcriptional regulator LacI family	1.79588	3	0.809668	0.896196	6.50174
Cluster_21	RSP_1890	Transcriptional regulator LysR family	3	0.377786	0.732828	0.744727	4.85534
Cluster_21	RSP_3700	transcriptional regulator LacI family	1.46852	1.08092	0.850781	0.737549	4.13777
Cluster_22	RSP_3684	transcriptional regulator LuxR family	3	3	0.467246	0	6.46725
Cluster_22	RSP_3418	transcriptional regulator AraC family	0.628932	1.4318	2.30103	1.27572	5.63748
Cluster_22	RSP_0185	Transcriptional regulator TetR family	1.76955	3	0.325139	0	5.09469
Cluster_23	RSP_0186	Transcriptional regulator TetR family	1.58503	3	1.16115	0.543634	6.28981
Cluster_23	RSP_0185	Transcriptional regulator TetR family	1.79588	3	1.22915	0	6.02503
Cluster_23	RSP_1269	two component transcriptional regulator winged helix family	2.09691	0.0594835	3	0.0851282	5.24152
Cluster_24	RSP_2963	transcriptional regulator Crp-Fnr family	1.85387	1.20761	3	0.178486	6.23997
Cluster_24	RSP_3026	Transcriptional regulator MocR family	0.876148	0.832683	0.209715	3	4.91855
Cluster_24	RSP_1275	Crp-Fnr family transciptional regulator	0.327902	0.821023	3	0.610834	4.75976
Cluster_25	RSP_0768	transcriptional regulator LuxR family	0.158641	3	3	0	6.15864
Cluster_25	RSP_1741	Possible LuxR family protein	0.374688	1.79588	3	0.449772	5.62034
Cluster_25	RSP_1922	Transcriptional regulator GntR family with aminotransferase domain	3	0.906578	0.415669	0.552842	4.87509
Cluster_26	RSP_0395	RNA polymerase sigma factor RpoD	1.22915	1.76955	3	0.127261	6.12596
Cluster_26	RSP_2681	sigma factor RpoE	1.01773	0.66354	0.364516	3	5.04579
Cluster_26	RSP_3026	Transcriptional regulator MocR family	0.68403	0.920819	3	0.21467	4.81952
Cluster_27	RSP_3202	transcriptional regulator AraC family	1.09691	1.56864	0.436519	3	6.10207
Cluster_27	RSP_3203	transcriptional regulator AraC family	0.688246	1.46852	0.414539	3	5.57131
Cluster_27	RSP_1014	sigma24	0.331614	1.14267	3	0	4.47428
Cluster_28	RSP_3700	transcriptional regulator LacI family	3	1.0655	0.325139	1.69897	6.08961
Cluster_28	RSP_3771	hypothetical protein	0.627088	0.619789	3	1.09691	5.34379
Cluster_28	RSP_3324	transcriptional regulator LuxR family	0.527244	3	1.61979	0	5.14703
Cluster_29	RSP_0722	transcriptional regulator AsnC family	3	0.080399	3	0	6.0804
Cluster_29	RSP_1866	Transcriptional regulator AsnC family	0.348722	1.50864	3	0.260428	5.11779
Cluster_29	RSP_1892	putative Cro/CI transcriptional regulator	1.56864	3	0.130768	0.0985417	4.79795
Cluster_30	RSP_3937	probable transposase protein Y4bF	3	3	0.0584886	0	6.05849
Cluster_30	RSP_4260	transcriptional regulator LysR family	0.0777937	1.13077	1.14874	3	5.3573
Cluster_30	RSP_2865	putative transposase	2.09691	3	0.0447935	0	5.1417
Cluster_31	RSP_2865	putative transposase	3	3	0.0452752	0	6.04528
Cluster_31	RSP_4278	transcriptional regulator AraC family	1.4437	1.92082	1.74473	0.377786	5.48703
Cluster_31	RSP_3937	probable transposase protein Y4bF	2.04576	3	0.05061	0	5.09637
Cluster_32	RSP_2681	sigma factor RpoE	0.196543	1.85387	0.974694	3	6.02511
Cluster_32	RSP_1272	RNA polymerase sigma factor	0.274905	1.34679	0.123205	3	4.7449
Cluster_32	RSP_0415	RNA polymerase sigma factor	0.756962	0.205512	0.488117	3	4.45059
Cluster_33	RSP_1922	Transcriptional regulator GntR family with aminotransferase domain	3	1.24413	0.966576	0.806875	6.01758
Cluster_33	RSP_0395	RNA polymerase sigma factor RpoD	1.22915	1.30103	3	0.094744	5.62492
Cluster_33	RSP_3700	transcriptional regulator LacI family	0.769551	1.04576	0.462181	3	5.27749
Cluster_34	RSP_1890	Transcriptional regulator LysR family	1.69897	3	0.844664	0.459671	6.0033
Cluster_34	RSP_2681	sigma factor RpoE	0.333482	1.50864	0.143876	3	4.986
Cluster_34	RSP_2572	crpK Fnr-type transcriptional regulator	1.45593	0.484126	3	0	4.94006
Cluster_35	RSP_1741	Possible LuxR family protein	1.76955	3	0.761954	0.467246	5.99875
Cluster_35	RSP_2719	transcriptional regulator AsnC/Lrp family	0.0540393	0.661544	3	2.1549	5.87048
Cluster_35	RSP_1191	transcriptional regulator MarR family	3	0.025028	0.138466	0.274905	3.4384
Cluster_36	RSP_1663	putative transcriptional regulator LacI family	1.09691	1.65758	3	0.20621	5.9607
Cluster_36	RSP_1590	two component sigma54 specific transcriptional regulator fis family	1.40894	3	0.486782	0.117475	5.01319
Cluster_36	RSP_0186	Transcriptional regulator TetR family	0.600326	0.333482	0.437707	3	4.37152
Cluster_37	RSP_1181	xylose operon repressor	0.761954	3	1.06048	1.02687	5.84931
Cluster_37	RSP_3064	transcriptional regulator DeoR family	0.517126	1.55284	3	0.782516	5.85248
Cluster_37	RSP_0457	probable glycerol-3-phosphate regulon repressor	0.259637	1.74473	3	0.157391	5.16176
Cluster_38	RSP_2888	Transcriptional regulator	3	0.761954	0.643974	1.39794	5.80387
Cluster_38	RSP_1890	Transcriptional regulator LysR family	0.533132	0.0783135	3	1.72125	5.33269
Cluster_38	RSP_2780	Transcriptional regulator OxyR LysR family	0.359519	1.48149	3	0.243364	5.08437
Cluster_39	RSP_0395	RNA polymerase sigma factor RpoD	0.91364	1.76955	3	0.111821	5.79501
Cluster_39	RSP_0415	RNA polymerase sigma factor	0.508638	0.853872	3	0.412289	4.7748
Cluster_40	RSP_1607	Putative regulatory protein GntR family	1.69897	1.08619	3	0	5.78516
Cluster_40	RSP_1577	Proline dehydrogenase transcriptional activator	1.76955	3	0.188425	0.122629	5.0806
Cluster_40	RSP_2780	Transcriptional regulator OxyR LysR family	1.1549	3	0.625252	0.112383	4.89254
Cluster_41	RSP_3700	transcriptional regulator LacI family	0.645892	0.910095	3	1.22185	5.77784
Cluster_41	RSP_3686	transcriptional regulator LacI family	1.25181	0.847712	3	0.148742	5.24827
Cluster_41	RSP_1243	transcriptional regulator LacI family	0.761954	0.486782	3	0.621602	4.87034
Cluster_42	RSP_1890	Transcriptional regulator LysR family	0.954677	1.07572	3	0.665546	5.69594
Cluster_42	RSP_1915	Transcriptional regulator LysR family	0.651695	1.61979	3	0.355561	5.62705
Cluster_42	RSP_1892	putative Cro/CI transcriptional regulator	1.82391	3	0.0634863	0.176526	5.06392
Cluster_43	RSP_0395	RNA polymerase sigma factor RpoD	0.413413	0.634512	3	1.5376	5.58553
Cluster_43	RSP_2681	sigma factor RpoE	0.774691	1	3	0.8041	5.57879
Cluster_43	RSP_0601	RNA polymerase factor sigma-32	0.0319843	1.88606	3	0.5867	5.50474
Cluster_44	RSP_1269	two component transcriptional regulator winged helix family	1.69897	0.609065	3	0.262013	5.57005
Cluster_44	RSP_1922	Transcriptional regulator GntR family with aminotransferase domain	3	0.0883098	0.369572	1.46852	4.9264
Cluster_44	RSP_3045	DMSO/TMAO-two component transcriptional regulator winged helix family	0.460924	1.1549	3	0.300162	4.91599
Cluster_45	RSP_3339	transcriptional regulator GntR family	2	3	0.308919	0.232102	5.54102
Cluster_45	RSP_0527	sigma-54 RpoN	3	1.74473	0.323306	0	5.06803
Cluster_45	RSP_0122	transcriptional regulator LuxR family	0.244125	0.549751	2.52288	1.17393	4.49068
Cluster_46	RSP_3731	transcriptional regulator DeoR family	1.45593	0.823909	1.61979	1.63827	5.5379
Cluster_46	RSP_3700	transcriptional regulator LacI family	1.55284	0.79588	3	0.327902	5.27181
Cluster_46	RSP_2026	transcriptional regulator AraC family	1.04576	2.52288	1.36653	0	4.93517
Cluster_47	RSP_1790	probable transcriptional regulator	1.65758	3	0.294992	0.546682	5.49925
Cluster_47	RSP_1890	Transcriptional regulator LysR family	1.27572	0.79588	2.39794	0.263603	4.73315
Cluster_47	RSP_4277	transcriptional regulator MerR family	1.11919	3	0.308035	0	4.42722
Cluster_48	RSP_0981	Transcriptional regulator GntR family	0.176526	3	1.22185	1.03152	5.42989
Cluster_48	RSP_0601	RNA polymerase factor sigma-32	0.0132283	0.266001	3	1.56864	4.84787
Cluster_48	RSP_1014	sigma24	0.344862	1.3279	3	0	4.67276
Cluster_49	RSP_1922	Transcriptional regulator GntR family with aminotransferase domain	3	1.04576	0.227678	1.1549	5.42834
Cluster_49	RSP_1892	putative Cro/CI transcriptional regulator	1.92082	3	0.0535477	0.223299	5.19767
Cluster_49	RSP_1243	transcriptional regulator LacI family	0.935542	0.554396	1.72125	0.823909	4.03509
Cluster_50	RSP_0122	transcriptional regulator LuxR family	0.153663	1.48149	3	0.790485	5.42563
Cluster_50	RSP_3324	transcriptional regulator LuxR family	0.321482	1.37675	3	0	4.69823
Cluster_50	RSP_1741	Possible LuxR family protein	0.514279	0.764472	3	0.347754	4.6265
Cluster_51	RSP_1014	sigma24	0.294136	1.95861	3	0	5.25274
Cluster_51	RSP_3202	transcriptional regulator AraC family	0.568636	0.416801	1.25964	3	5.24507
Cluster_51	RSP_1092	RNA polymerase sigma factor RpoE	1.02228	0.442493	3	0.276544	4.74131
Cluster_52	RSP_0395	RNA polymerase sigma factor RpoD	0.910095	1.22915	3	0.100727	5.23997
Cluster_52	RSP_0415	RNA polymerase sigma factor	0.413413	1.40894	3	0.36251	5.18486
Cluster_52	RSP_2681	sigma factor RpoE	0.401209	0.0629839	3	1.5376	5.0018
Cluster_53	RSP_3700	transcriptional regulator LacI family	1.45593	0.823909	1.31876	1.63827	5.23687
Cluster_53	RSP_1890	Transcriptional regulator LysR family	3	0.79588	0.705534	0.327902	4.82932
Cluster_53	RSP_2026	transcriptional regulator AraC family	1.04576	2.52288	1.16115	0	4.72979
Cluster_54	RSP_0395	RNA polymerase sigma factor RpoD	1.92082	0.183096	3	0.112383	5.2163
Cluster_54	RSP_2681	sigma factor RpoE	0.0154727	1.01773	3	1.10237	5.13557
Cluster_54	RSP_0927	transcriptional regulator LyrR family	0.149967	3	1.20066	0.412289	4.76292
Cluster_55	RSP_3771	hypothetical protein	1.79588	0.0655015	3	0.326979	5.18836
Cluster_55	RSP_1892	putative Cro/CI transcriptional regulator	0.554396	1.20761	3	0.177178	4.93918
Cluster_55	RSP_1297	transcriptional regulator LysR family	0.383	3	1.19382	0.266803	4.84362
Cluster_56	RSP_0794	transcriptional regulator LysR family	0.525784	3	1.63827	0	5.16406
Cluster_56	RSP_3400	transcriptional regulator LysR family	0.100727	3	1.67778	0.0127808	4.79129
Cluster_56	RSP_3385	transcriptional regulator LysR family	0.0385789	3	1.69897	0.00217692	4.73973
Cluster_57	RSP_2681	sigma factor RpoE	0.371611	0.0624821	3	1.49485	4.92894
Cluster_57	RSP_0395	RNA polymerase sigma factor RpoD	1.50864	0.249492	3	0.145694	4.90382
Cluster_57	RSP_1890	Transcriptional regulator LysR family	1.33724	3	0.739929	0.421361	5.49853
Cluster_58	RSP_3095	RNA polymerase sigma factor	0.841638	1.02687	0	3	4.86851
Cluster_58	RSP_0395	RNA polymerase sigma factor RpoD	0.917215	0.779892	0.0883098	3	4.78542
Cluster_58	RSP_2007	conservd hypothetical protein	1.5376	3	0.0942041	0.0710923	4.7029
Cluster_59	RSP_1997	LexA repressor	0.958607	3	0.174574	0.30103	4.43421
Cluster_59	RSP_2621	two component transcriptional regulator winged helix family	0.215383	0.872895	3	0.280669	4.36895
Cluster_59	RSP_1472	hypothetical protein	1.06048	0.0172766	3	0.0979971	4.17575
Cluster_60	RSP_0282	Transcriptional regulator PpsR	0.20204	2.04576	0.318759	1.67778	4.24434
Cluster_60	RSP_2281	two-component trancriptional regulator winged helix family	0.869666	0.0680339	3	0.193142	4.13084
