# Supplementary material for: An Integrated Approach to Reconstructing Genome-Scale Transcriptional Regulatory Networks
Source: PLoS Comput Biol. 2015 Feb 27;11(2):e1004103. doi: 10.1371/journal.pcbi.1004103 (PMC4344238; doi:10.1371/journal.pcbi.1004103)
Supplement: S11 Table — (XLSX) [file pcbi.1004103.s020.xlsx]

## Sheet: Sheet1
Table S11: TF-target interactions predicted using the consensus predictions from 3 direct inference approaches
TF	Target	CLR score	ANOVA score	GENIE3 score	Rexp
RSP_0032	RSP_0032	2.95861	0.361012	3.69897	2.33953
RSP_0032	RSP_0033	2.95861	0.361012	3.69897	2.33953
RSP_0032	RSP_0034	2.95861	0.361012	3.69897	2.33953
RSP_0032	RSP_0035	2.31876	0.297225	2.25964	1.62521
RSP_0032	RSP_0036	2.3098	0	2.92082	1.74354
RSP_0032	RSP_0037	2.3098	0	2.92082	1.74354
RSP_0032	RSP_0038	2.27572	0.0490027	2.22915	1.51796
RSP_0032	RSP_0040	2.69897	0	3.22185	1.97361
RSP_0032	RSP_0042	2.4437	0.450629	4	2.29811
RSP_0032	RSP_0043	2.63827	0.105629	3.52288	2.08893
RSP_0032	RSP_0044	2.67778	0.387216	4	2.355
RSP_0032	RSP_0045	2.67778	0.387216	4	2.355
RSP_0032	RSP_0046	2.67778	0.387216	4	2.355
RSP_0032	RSP_0047	2.67778	0.387216	4	2.355
RSP_0032	RSP_0048	2.67778	0.387216	4	2.355
RSP_0032	RSP_0049	2.67778	0.387216	4	2.355
RSP_0032	RSP_0051	2.67778	0.657972	1.82974	1.72183
RSP_0032	RSP_0052	2.67778	0.657972	1.82974	1.72183
RSP_0032	RSP_0053	2.67778	0.657972	1.82974	1.72183
RSP_0032	RSP_0054	2.67778	0.657972	1.82974	1.72183
RSP_0032	RSP_0055	2.67778	0.657972	1.82974	1.72183
RSP_0032	RSP_0056	2.67778	0.657972	1.82974	1.72183
RSP_0032	RSP_0057	2.67778	0.657972	1.82974	1.72183
RSP_0032	RSP_0058	3.52288	0.567993	2.08092	2.05726
RSP_0032	RSP_0059	3.52288	0.567993	2.08092	2.05726
RSP_0032	RSP_0060	3.52288	0.567993	2.08092	2.05726
RSP_0032	RSP_0061	3.52288	0.567993	2.08092	2.05726
RSP_0032	RSP_0062	3.52288	0.567993	2.08092	2.05726
RSP_0032	RSP_0063	3.52288	0.567993	2.08092	2.05726
RSP_0032	RSP_0064	3.52288	0.567993	2.08092	2.05726
RSP_0032	RSP_0065	3.52288	0.567993	2.08092	2.05726
RSP_0032	RSP_0066	3.52288	0.567993	2.08092	2.05726
RSP_0032	RSP_0067	2.39794	0.451119	2.12494	1.658
RSP_0032	RSP_0068	2.11919	0.346016	2.20761	1.5576
RSP_0032	RSP_0069	1.73993	0	2.56864	1.43619
RSP_0032	RSP_0070	2.63827	0.293965	2.85387	1.9287
RSP_0032	RSP_0072	3.52288	0.445874	2.46852	2.14576
RSP_0032	RSP_0073	3.52288	0.445874	2.46852	2.14576
RSP_0032	RSP_0074	3.52288	0.445874	2.46852	2.14576
RSP_0032	RSP_0076	3.30103	0.608183	2.67778	2.19566
RSP_0032	RSP_0077	3.30103	0.608183	2.67778	2.19566
RSP_0032	RSP_0078	3.30103	0.608183	2.67778	2.19566
RSP_0032	RSP_0079	3.30103	0.608183	2.67778	2.19566
RSP_0032	RSP_0080	3.30103	0.608183	2.67778	2.19566
RSP_0032	RSP_0081	3.30103	0.608183	2.67778	2.19566
RSP_0032	RSP_0082	3.30103	0.608183	2.67778	2.19566
RSP_0032	RSP_0083	3.30103	0.608183	2.67778	2.19566
RSP_0032	RSP_0084	2.3098	0.308211	2.03152	1.54984
RSP_0032	RSP_0231	2.69897	0.419874	2.61979	1.91288
RSP_0032	RSP_0233	2.69897	0.419874	2.61979	1.91288
RSP_0032	RSP_1582	2.20066	0.477165	3	1.89261
RSP_0032	RSP_1583	2.08619	0.431329	2.63827	1.7186
RSP_0032	RSP_1584	2.20066	0.477165	3	1.89261
RSP_0032	RSP_1585	2.20066	0.477165	3	1.89261
RSP_0032	RSP_1586	2.20066	0.477165	3	1.89261
RSP_0032	RSP_1587	2.20066	0.477165	3	1.89261
RSP_0032	RSP_1588	2.20066	0.477165	3	1.89261
RSP_0032	RSP_1589	2.20066	0.477165	3	1.89261
RSP_0032	RSP_3083	2.25181	0.108351	3.69897	2.01971
RSP_0032	RSP_3302	2.14267	0.247644	4	2.1301
RSP_0032	RSP_3303	2.14267	0.247644	4	2.1301
RSP_0068	RSP_0032	2.76955	1.53018	3.39794	2.56589
RSP_0068	RSP_0033	2.76955	1.53018	3.39794	2.56589
RSP_0068	RSP_0034	2.76955	1.53018	3.39794	2.56589
RSP_0068	RSP_0035	2.4437	1.82102	2.76955	2.34476
RSP_0068	RSP_0036	2.63827	1.37572	2.88606	2.30002
RSP_0068	RSP_0037	2.63827	1.37572	2.88606	2.30002
RSP_0068	RSP_0038	2.82391	1.6925	3.22185	2.57942
RSP_0068	RSP_0040	2.52288	0.151872	2.5376	1.73745
RSP_0068	RSP_0042	2.76955	1.34679	2.60206	2.23947
RSP_0068	RSP_0043	3.22185	1.41908	2.69897	2.44663
RSP_0068	RSP_0044	2.37675	1.64397	3.22185	2.41419
RSP_0068	RSP_0045	2.37675	1.64397	3.22185	2.41419
RSP_0068	RSP_0046	2.37675	1.64397	3.22185	2.41419
RSP_0068	RSP_0047	2.37675	1.64397	3.22185	2.41419
RSP_0068	RSP_0048	2.37675	1.64397	3.22185	2.41419
RSP_0068	RSP_0049	2.37675	1.64397	3.22185	2.41419
RSP_0068	RSP_0051	3.52288	2.36653	3.69897	3.19613
RSP_0068	RSP_0052	3.52288	2.36653	3.69897	3.19613
RSP_0068	RSP_0053	3.52288	2.36653	3.69897	3.19613
RSP_0068	RSP_0054	3.52288	2.36653	3.69897	3.19613
RSP_0068	RSP_0055	2.24413	1.37161	2.36653	1.99409
RSP_0068	RSP_0056	3.52288	2.36653	3.69897	3.19613
RSP_0068	RSP_0057	2.21467	1.44977	3	2.22148
RSP_0068	RSP_0058	3.22185	1.66756	3.30103	2.73015
RSP_0068	RSP_0059	3.22185	1.66756	3.30103	2.73015
RSP_0068	RSP_0060	3.22185	1.66756	3.30103	2.73015
RSP_0068	RSP_0061	3.22185	1.66756	3.30103	2.73015
RSP_0068	RSP_0062	3.22185	1.66756	3.30103	2.73015
RSP_0068	RSP_0063	3.22185	1.66756	3.30103	2.73015
RSP_0068	RSP_0064	3.22185	1.66756	3.30103	2.73015
RSP_0068	RSP_0065	2.95861	1.80688	3.09691	2.6208
RSP_0068	RSP_0066	2.95861	1.80688	3.09691	2.6208
RSP_0068	RSP_0067	2.76955	1.83565	2.95861	2.52127
RSP_0068	RSP_0069	1.79317	0.212185	2.09151	1.36562
RSP_0068	RSP_0070	1.84466	0.38563	2.69897	1.64309
RSP_0068	RSP_0071	1.99568	0.929224	2.18709	1.704
RSP_0068	RSP_0072	1.8041	0.453828	2.69897	1.6523
RSP_0068	RSP_0073	2.88606	1.73518	3.1549	2.59205
RSP_0068	RSP_0074	2.88606	1.73518	3.1549	2.59205
RSP_0068	RSP_0076	3.30103	2.11351	3.69897	3.03784
RSP_0068	RSP_0077	3.30103	2.11351	3.69897	3.03784
RSP_0068	RSP_0078	3.30103	2.11351	3.69897	3.03784
RSP_0068	RSP_0079	3.30103	2.11351	3.69897	3.03784
RSP_0068	RSP_0080	3.30103	2.11351	3.69897	3.03784
RSP_0068	RSP_0081	3.30103	2.11351	3.69897	3.03784
RSP_0068	RSP_0082	3.30103	2.11351	3.69897	3.03784
RSP_0068	RSP_0083	3.30103	2.11351	3.69897	3.03784
RSP_0068	RSP_0231	3.04576	1.92082	3.69897	2.88852
RSP_0068	RSP_0233	3.04576	1.92082	3.69897	2.88852
RSP_0068	RSP_1582	3.22185	0.671009	2.3279	2.07359
RSP_0068	RSP_1583	3.22185	0.671009	2.3279	2.07359
RSP_0068	RSP_1584	3.22185	0.671009	2.3279	2.07359
RSP_0068	RSP_1585	3.22185	0.671009	2.3279	2.07359
RSP_0068	RSP_1586	3.22185	0.671009	2.3279	2.07359
RSP_0068	RSP_1587	3.22185	0.671009	2.3279	2.07359
RSP_0068	RSP_1588	3.22185	0.671009	2.3279	2.07359
RSP_0068	RSP_1589	3.22185	0.671009	2.3279	2.07359
RSP_0068	RSP_3083	1.98297	0.150396	1.78516	1.30617
RSP_0068	RSP_3302	2.60206	0.271809	2.4437	1.77252
RSP_0068	RSP_3303	2.60206	0.271809	2.4437	1.77252
RSP_0071	RSP_0041	1.90658	0.282579	1.83268	1.34061
RSP_0071	RSP_0051	2.10791	1.01773	1.79048	1.63871
RSP_0071	RSP_0052	2.10791	1.01773	1.79048	1.63871
RSP_0071	RSP_0053	2.10791	1.01773	1.79048	1.63871
RSP_0071	RSP_0054	2.10791	1.01773	1.79048	1.63871
RSP_0071	RSP_0056	2.10791	1.01773	1.79048	1.63871
RSP_0071	RSP_0068	1.99568	0.929224	1.9393	1.6214
RSP_0071	RSP_0513	2.00436	0.611721	1.8041	1.4734
RSP_0071	RSP_1582	2.88606	1.00877	2.37675	2.09053
RSP_0071	RSP_1583	2.88606	1.00877	2.37675	2.09053
RSP_0071	RSP_1584	2.88606	1.00877	2.37675	2.09053
RSP_0071	RSP_1585	2.88606	1.00877	2.37675	2.09053
RSP_0071	RSP_1586	2.88606	1.00877	2.37675	2.09053
RSP_0071	RSP_1587	2.88606	1.00877	2.37675	2.09053
RSP_0071	RSP_1588	2.88606	1.00877	2.37675	2.09053
RSP_0071	RSP_1589	2.88606	1.00877	2.37675	2.09053
RSP_0071	RSP_3432	2.56864	1.48413	2.46852	2.17376
RSP_0380	RSP_1681	2.07058	1.07007	1.83565	1.65877
RSP_0380	RSP_2729	2.03621	1.05159	1.62342	1.57041
RSP_0380	RSP_3836	2.36653	0.717378	2.02228	1.70206
RSP_0402	RSP_2506	1.77989	0.113058	2.11919	1.33738
RSP_0402	RSP_2508	2.14874	0.211478	1.98716	1.44913
RSP_0402	RSP_2509	2.14874	0.211478	1.98716	1.44913
RSP_0402	RSP_2510	2.14874	0.211478	1.98716	1.44913
RSP_0402	RSP_2511	2.14874	0.211478	1.98716	1.44913
RSP_0443	RSP_0431	1.46471	1.82102	2.03621	1.77398
RSP_0443	RSP_0433	1.46471	1.82102	2.03621	1.77398
RSP_0443	RSP_0437	2.3279	1.99568	2.31876	2.21411
RSP_0443	RSP_0439	2.3279	1.99568	2.31876	2.21411
RSP_0443	RSP_0440	2.31876	2.3098	2.35655	2.32837
RSP_0443	RSP_0442	2.27572	1.82391	2.18709	2.09557
RSP_0443	RSP_0920	1.38934	1.52143	1.25885	1.38987
RSP_0443	RSP_0921	1.38934	1.52143	1.25885	1.38987
RSP_0443	RSP_0922	1.38934	1.52143	1.25885	1.38987
RSP_0443	RSP_1547	1.98297	1.46092	1.78516	1.74302
RSP_0443	RSP_1548	1.85387	1.70774	0.912219	1.49128
RSP_0443	RSP_1827	1.17005	1.99568	0.873544	1.34643
RSP_0443	RSP_2779	1.59517	2.13077	1.85387	1.85994
RSP_0443	RSP_4112	1.5986	1.43652	1.45346	1.49619
RSP_0443	RSP_4113	1.5986	1.43652	1.45346	1.49619
RSP_0443	RSP_4114	1.44009	1.69897	1.25885	1.46597
RSP_0443	RSP_4115	1.5986	1.43652	1.45346	1.49619
RSP_0443	RSP_4116	1.5986	1.43652	1.45346	1.49619
RSP_0443	RSP_4117	1.5986	1.43652	1.45346	1.49619
RSP_0443	RSP_4118	1.5986	1.43652	1.45346	1.49619
RSP_0489	RSP_0480	1.70553	2.36653	2.46852	2.1802
RSP_0489	RSP_0481	1.70553	2.36653	2.46852	2.1802
RSP_0489	RSP_0482	1.70553	2.36653	2.46852	2.1802
RSP_0489	RSP_0483	2.79588	2.3279	3.39794	2.84057
RSP_0489	RSP_0484	2.79588	2.3279	3.39794	2.84057
RSP_0489	RSP_0485	2.79588	2.3279	3.39794	2.84057
RSP_0489	RSP_0487	2.79588	2.3279	3.39794	2.84057
RSP_0489	RSP_0488	2.79588	2.3279	3.39794	2.84057
RSP_0489	RSP_0490	2.01323	1.80134	2.61979	2.14479
RSP_0489	RSP_0773	2.95861	2.49485	3.39794	2.95047
RSP_0489	RSP_3165	1.70774	2.95861	2.10237	2.25624
RSP_0489	RSP_3166	1.70774	2.95861	2.10237	2.25624
RSP_0489	RSP_3167	1.70774	2.95861	2.10237	2.25624
RSP_0489	RSP_3168	1.70774	2.95861	2.10237	2.25624
RSP_0489	RSP_3169	0.260507	2.33724	1.88606	1.4946
RSP_0489	RSP_3170	0.199077	2.35655	1.9393	1.49831
RSP_0489	RSP_3171	0.199077	2.35655	1.9393	1.49831
RSP_0489	RSP_3172	0.199077	2.35655	1.9393	1.49831
RSP_0507	RSP_0495	2.25964	0.769551	2.49485	1.84135
RSP_0507	RSP_0496	2.25964	0.769551	2.49485	1.84135
RSP_0507	RSP_0497	2.25964	0.769551	2.49485	1.84135
RSP_0507	RSP_0499	2.74473	0.350957	3.39794	2.16454
RSP_0507	RSP_0500	2.74473	0.350957	3.39794	2.16454
RSP_0507	RSP_0501	2.74473	0.350957	3.39794	2.16454
RSP_0507	RSP_0502	2.74473	0.350957	3.39794	2.16454
RSP_0507	RSP_0503	2.74473	0.350957	3.39794	2.16454
RSP_0507	RSP_0504	2.74473	0.350957	3.39794	2.16454
RSP_0507	RSP_0505	2.74473	0.350957	3.39794	2.16454
RSP_0507	RSP_0506	2.74473	0.350957	3.39794	2.16454
RSP_0507	RSP_0507	2.74473	0.350957	3.39794	2.16454
RSP_0507	RSP_0508	2.74473	0.350957	3.39794	2.16454
RSP_0507	RSP_0509	2.74473	0.350957	3.39794	2.16454
RSP_0601	RSP_0152	1.57187	1.09259	2.14874	1.6044
RSP_0601	RSP_1025	2.284	1.50864	2.09691	1.96318
RSP_0601	RSP_1026	2.3098	1.19997	1.9914	1.83372
RSP_0601	RSP_1258	1.11464	1.32057	2.01323	1.48281
RSP_0601	RSP_1542	1.29243	1.07727	2.49485	1.62152
RSP_0601	RSP_1546	2.35655	1.85387	1.87615	2.02886
RSP_0601	RSP_1591	1.31785	1.68403	2.14267	1.71485
RSP_0601	RSP_1956	2.11919	0.607831	2.18709	1.63803
RSP_0601	RSP_2294	1.07935	1.24336	1.81248	1.3784
RSP_0601	RSP_2314	1.14813	1.34008	1.82391	1.43737
RSP_0601	RSP_2388	1.09151	1.56543	2.07058	1.57584
RSP_0601	RSP_2389	1.46471	1.60906	2.21467	1.76281
RSP_0601	RSP_3075	2.13077	1.99568	2.03152	2.05265
RSP_0601	RSP_3076	2.13077	1.99568	2.03152	2.05265
RSP_0601	RSP_3272	1.44855	1.48945	2.14267	1.69356
RSP_0601	RSP_3537	1.5544	1.57512	2.18709	1.7722
RSP_0601	RSP_4209	0.313811	1.8729	1.74473	1.31048
RSP_0611	RSP_0418	1.91364	1.66354	1.63827	1.73848
RSP_0611	RSP_2228	1.47237	1.89279	1.36957	1.57824
RSP_0611	RSP_2346	2.11351	1.44612	0.603452	1.38769
RSP_0611	RSP_2347	2.11351	1.44612	0.603452	1.38769
RSP_0611	RSP_2913	1.45346	1.23657	1.47625	1.38876
RSP_0611	RSP_2961	1.39686	1.75203	2.38722	1.84537
RSP_0611	RSP_2976	1.32975	1.383	1.767	1.49325
RSP_0611	RSP_4072	2.00436	0	1.91721	1.30719
RSP_0660	RSP_0100	1.31336	2.05061	1.46597	1.60998
RSP_0660	RSP_0101	0.788879	2.65758	1.73755	1.728
RSP_0660	RSP_0102	0.788879	2.65758	1.73755	1.728
RSP_0660	RSP_0103	0.788879	2.65758	1.73755	1.728
RSP_0660	RSP_0104	0.788879	2.65758	1.73755	1.728
RSP_0660	RSP_0105	0.788879	2.65758	1.73755	1.728
RSP_0660	RSP_0106	0.788879	2.65758	1.73755	1.728
RSP_0660	RSP_0107	0.788879	2.65758	1.73755	1.728
RSP_0660	RSP_0108	0.788879	2.65758	1.73755	1.728
RSP_0660	RSP_0109	0.788879	2.65758	1.73755	1.728
RSP_0660	RSP_0110	0.788879	2.65758	1.73755	1.728
RSP_0660	RSP_0166	1.49757	1.57349	1.53165	1.53424
RSP_0660	RSP_0228	1.767	1.9914	1.64016	1.79952
RSP_0660	RSP_0266	1.61261	2.27572	0.864867	1.5844
RSP_0660	RSP_0267	1.61261	2.27572	0.864867	1.5844
RSP_0660	RSP_0284	2.01323	1.17393	1.37779	1.52165
RSP_0660	RSP_0285	2.01323	1.17393	1.37779	1.52165
RSP_0660	RSP_0286	2.01323	1.17393	1.37779	1.52165
RSP_0660	RSP_0287	2.01323	1.17393	1.37779	1.52165
RSP_0660	RSP_0288	2.01323	1.17393	1.37779	1.52165
RSP_0660	RSP_0289	2.01323	1.17393	1.37779	1.52165
RSP_0660	RSP_0290	2.01323	1.17393	1.37779	1.52165
RSP_0660	RSP_0291	2.01323	1.17393	1.37779	1.52165
RSP_0660	RSP_0292	2.01323	1.17393	1.37779	1.52165
RSP_0660	RSP_0293	2.01323	1.17393	1.37779	1.52165
RSP_0660	RSP_0317	2.26761	1.35754	1.48545	1.70353
RSP_0660	RSP_0464	1.97469	1.57025	1.25885	1.60126
RSP_0660	RSP_0465	1.97469	1.57025	1.25885	1.60126
RSP_0660	RSP_0466	1.97469	1.57025	1.25885	1.60126
RSP_0660	RSP_0476	1.16685	2.63827	1.47237	1.75917
RSP_0660	RSP_0590	1.61261	2.74473	1.64207	1.9998
RSP_0660	RSP_0643	1.59007	1.49894	1.52288	1.5373
RSP_0660	RSP_0752	1.36251	2.63827	1.24565	1.74881
RSP_0660	RSP_0820	2.76955	1.80134	1.48413	2.01834
RSP_0660	RSP_1087	2.26761	2.79588	2.55284	2.53878
RSP_0660	RSP_1134	0.838033	2.72125	1.31158	1.62362
RSP_0660	RSP_1254	1.79048	1.85078	1.13787	1.59304
RSP_0660	RSP_1255	1.79048	1.85078	1.13787	1.59304
RSP_0660	RSP_1256	1.79048	1.85078	1.13787	1.59304
RSP_0660	RSP_1257	1.79048	1.85078	1.13787	1.59304
RSP_0660	RSP_1406	2.13668	1.56703	1.0511	1.58494
RSP_0660	RSP_1574	2.27572	1.70774	2.20761	2.06369
RSP_0660	RSP_1688	2.18709	3.30103	1.96658	2.4849
RSP_0660	RSP_1759	1.70553	2.13077	1.83268	1.88966
RSP_0660	RSP_1762	1.64975	1.75696	1.17134	1.52602
RSP_0660	RSP_1817	1.6073	2.05552	1.16941	1.61074
RSP_0660	RSP_1818	1.6073	2.05552	1.16941	1.61074
RSP_0660	RSP_1819	1.6073	2.05552	1.16941	1.61074
RSP_0660	RSP_1974	0.95117	2.46852	1.11748	1.51239
RSP_0660	RSP_2085	0.440452	3.22185	1.71897	1.79376
RSP_0660	RSP_2086	1.58838	2.31876	1.27819	1.72844
RSP_0660	RSP_2087	1.61618	2.88606	1.44612	1.98279
RSP_0660	RSP_2386	1.5544	2.72125	1.64397	1.97321
RSP_0660	RSP_2505	1.23136	1.91364	1.74232	1.62911
RSP_0660	RSP_2572	1.80688	2.92082	1.61439	2.11403
RSP_0660	RSP_2656	1.68194	2.31876	1.36452	1.7884
RSP_0660	RSP_2864	2.25181	2.25964	1.6073	2.03958
RSP_0660	RSP_2888	1.42713	2.05552	1.78516	1.75593
RSP_0660	RSP_2982	2.19382	2.05552	2.03152	2.09362
RSP_0660	RSP_2984	1.84771	2.46852	1.65365	1.98996
RSP_0660	RSP_3070	1.74958	3.22185	1.81816	2.2632
RSP_0660	RSP_3341	2.20761	2.19382	1.67778	2.0264
RSP_0660	RSP_3588	2.22185	2.31876	1.3363	1.95897
RSP_0660	RSP_3706	1.8041	1.80134	1.98297	1.8628
RSP_0660	RSP_3707	1.25493	1.82391	1.45967	1.51283
RSP_0660	RSP_4067	1.74473	2.72125	1.31158	1.92585
RSP_0660	RSP_4068	1.74473	2.72125	1.31158	1.92585
RSP_0660	RSP_4202	1.84771	2.65758	1.29671	1.934
RSP_0847	RSP_0559	2.61979	0.438779	1.9393	1.66596
RSP_0847	RSP_0610	1.70997	0	2.5376	1.41586
RSP_0847	RSP_1194	2.18709	0	2.00436	1.39715
RSP_0847	RSP_1238	2.12494	0.0357404	2.07572	1.41213
RSP_0847	RSP_2658	2.3279	0	2.03152	1.45314
RSP_0847	RSP_3602	2.26761	0.082337	2.25964	1.53653
RSP_0847	RSP_3603	2.26761	0.082337	2.25964	1.53653
RSP_0927	RSP_0399	2.74473	0	3.22185	1.98886
RSP_0927	RSP_0400	2.74473	0	3.22185	1.98886
RSP_0927	RSP_0401	2.37675	0	2.95861	1.77845
RSP_0927	RSP_1046	2.284	0	2.34679	1.54359
RSP_0927	RSP_1905	2.37675	0	2.20761	1.52812
RSP_0927	RSP_1910	2.18046	0	3.39794	1.85947
RSP_0927	RSP_3725	2.92082	0	2.69897	1.87326
RSP_0927	RSP_3727	2.26761	0	2.46852	1.57871
RSP_0927	RSP_3768	2.49485	0	3.39794	1.96426
RSP_1092	RSP_1088	2.85387	1.95861	2.69897	2.50382
RSP_1092	RSP_1089	2.85387	1.95861	2.69897	2.50382
RSP_1092	RSP_1090	4	1.62893	3.39794	3.00896
RSP_1092	RSP_1091	4	1.62893	3.39794	3.00896
RSP_1092	RSP_1092	4	1.81248	3.22185	3.01144
RSP_1092	RSP_1093	4	1.81248	3.22185	3.01144
RSP_1092	RSP_1852	3.22185	1.68194	2.04576	2.31651
RSP_1092	RSP_2143	2.48149	1.17457	2.18709	1.94772
RSP_1138	RSP_1139	1.79048	0.832683	1.99568	1.53962
RSP_1191	RSP_1189	3.22185	0.161718	3.09691	2.16016
RSP_1191	RSP_1190	3.22185	0.161718	3.09691	2.16016
RSP_1191	RSP_1191	3.22185	0.161718	3.09691	2.16016
RSP_1191	RSP_1236	2.40894	0.333108	1.78516	1.50907
RSP_1191	RSP_1271	2.4437	0.0330608	2.20066	1.55914
RSP_1191	RSP_1272	2.4437	0.0330608	2.20066	1.55914
RSP_1191	RSP_1387	2.23657	0	2.65758	1.63138
RSP_1191	RSP_1882	1.95078	0	2.09151	1.34743
RSP_1272	RSP_0948	2.11351	1.02503	2.16749	1.76868
RSP_1272	RSP_0949	2.11351	1.02503	2.16749	1.76868
RSP_1272	RSP_1271	2.37675	0.315873	2.10237	1.59833
RSP_1272	RSP_1272	2.37675	0.315873	2.10237	1.59833
RSP_1272	RSP_1273	2.95861	0.204537	2.52288	1.89534
RSP_1272	RSP_1274	3.22185	0.33517	2.4318	1.99627
RSP_1272	RSP_1275	2.79588	0.680686	2.5376	2.00472
RSP_1272	RSP_1276	2.39794	0.497163	2.17393	1.68968
RSP_1272	RSP_1387	2.10791	0	2.20761	1.4385
RSP_1275	RSP_0948	1.05651	2.65758	1.55752	1.7572
RSP_1275	RSP_0949	1.05651	2.65758	1.55752	1.7572
RSP_1275	RSP_1259	1.88273	0.315155	1.81531	1.33773
RSP_1275	RSP_1271	2.79588	0.680686	2.38722	1.95459
RSP_1275	RSP_1272	2.79588	0.680686	2.38722	1.95459
RSP_1275	RSP_1273	2.25181	0.0850225	2.14267	1.49317
RSP_1275	RSP_1274	2.85387	0.236797	2.61979	1.90349
RSP_1275	RSP_1276	2.08619	0.545155	1.60555	1.4123
RSP_1275	RSP_2445	1.9431	1.80134	1.08991	1.61145
RSP_1486	RSP_1488	2.24413	0.603104	1.85699	1.56807
RSP_1518	RSP_0256	0.369572	2.49485	1.39147	1.41863
RSP_1518	RSP_0257	0.369572	2.49485	1.39147	1.41863
RSP_1518	RSP_0258	0.369572	2.49485	1.39147	1.41863
RSP_1518	RSP_0283	1.8041	2.07058	0.873544	1.58274
RSP_1518	RSP_0284	1.383	2.03152	1.19654	1.53702
RSP_1518	RSP_0285	1.383	2.03152	1.19654	1.53702
RSP_1518	RSP_0286	1.383	2.03152	1.19654	1.53702
RSP_1518	RSP_0287	1.383	2.03152	1.19654	1.53702
RSP_1518	RSP_0288	1.383	2.03152	1.19654	1.53702
RSP_1518	RSP_0289	1.383	2.03152	1.19654	1.53702
RSP_1518	RSP_0290	1.383	2.03152	1.19654	1.53702
RSP_1518	RSP_0291	1.383	2.03152	1.19654	1.53702
RSP_1518	RSP_0292	1.383	2.03152	1.19654	1.53702
RSP_1518	RSP_0293	1.383	2.03152	1.19654	1.53702
RSP_1518	RSP_0294	0.914709	1.92812	1.26281	1.36854
RSP_1518	RSP_0295	0.914709	1.92812	1.26281	1.36854
RSP_1518	RSP_0427	1.50307	2.65758	0.695079	1.61858
RSP_1518	RSP_0580	1.4908	2.95861	1.44129	1.96357
RSP_1518	RSP_0679	1.91721	1.86967	1.20135	1.66274
RSP_1518	RSP_1565	0.306537	2.48149	1.27819	1.3554
RSP_1518	RSP_2313	1.24795	1.66555	1.15739	1.35696
RSP_1518	RSP_2831	0.829445	1.91364	1.22475	1.32261
RSP_1518	RSP_2888	2.24413	2.34679	1.11748	1.9028
RSP_1518	RSP_2984	1.15552	2.49485	0.710634	1.45367
RSP_1518	RSP_3157	1.7167	3.52288	1.43297	2.22418
RSP_1518	RSP_3159	1.7167	3.52288	1.43297	2.22418
RSP_1518	RSP_3160	1.7167	3.52288	1.43297	2.22418
RSP_1518	RSP_3588	1.38195	2.25181	0.950394	1.52805
RSP_1518	RSP_3933	0.371407	2.27572	1.30539	1.31751
RSP_1518	RSP_4067	0.797239	2.88606	0.532836	1.40538
RSP_1518	RSP_4068	0.797239	2.88606	0.532836	1.40538
RSP_1606	RSP_1602	1.48149	1.6968	1.61979	1.59936
RSP_1606	RSP_1866	1.73049	1.26281	1.51856	1.50395
RSP_1606	RSP_1876	1.09583	1.22768	1.84164	1.38838
RSP_1606	RSP_3968	1.84164	0.716473	1.35458	1.30423
RSP_1622	RSP_1624	2.48149	0.588212	2.10791	1.72587
RSP_1681	RSP_0346	1.97881	0.428175	1.51999	1.30899
RSP_1681	RSP_0380	2.07058	1.07007	2.10237	1.74767
RSP_1681	RSP_1299	1.42713	0.956638	1.78781	1.39053
RSP_1681	RSP_1356	1.41341	0.654626	1.9393	1.33578
RSP_1681	RSP_1859	2.4318	0.455436	1.85387	1.58037
RSP_1681	RSP_1917	2.11351	1.44977	2.05061	1.8713
RSP_1681	RSP_2551	1.5544	1.02182	1.58336	1.38652
RSP_1681	RSP_3836	2.39794	0.869023	2.40894	1.89197
RSP_1681	RSP_3864	2.88606	0.705093	1.96658	1.85258
RSP_1866	RSP_1606	1.73049	1.26281	1.04479	1.34603
RSP_1866	RSP_2367	1.41117	1.02228	1.76195	1.39847
RSP_1866	RSP_2370	1.41117	1.02228	1.76195	1.39847
RSP_1866	RSP_2371	1.49757	1.01547	1.4023	1.30512
RSP_2130	RSP_0356	2.36653	0.586533	2.09691	1.68332
RSP_2130	RSP_0357	2.36653	0.586533	2.09691	1.68332
RSP_2130	RSP_1421	1.72816	0.0968557	2.10237	1.30913
RSP_2130	RSP_1531	1.88273	0.258061	3.39794	1.84624
RSP_2130	RSP_1532	2.85387	0.45556	2.88606	2.06516
RSP_2130	RSP_1563	1.61618	0.726304	2.16749	1.50333
RSP_2130	RSP_2657	2.4437	0.427012	2.69897	1.85656
RSP_2130	RSP_3602	1.5544	0.404283	2.31876	1.42581
RSP_2130	RSP_3603	1.5544	0.404283	2.31876	1.42581
RSP_2200	RSP_0525	2.284	2.21467	2.00877	2.16915
RSP_2200	RSP_0741	2.4318	2.18046	1.94692	2.18639
RSP_2200	RSP_0742	2.4318	2.18046	1.94692	2.18639
RSP_2200	RSP_0850	1.22988	1.37161	1.60555	1.40235
RSP_2200	RSP_2196	1.61618	3.22185	0.743282	1.86044
RSP_2200	RSP_2197	1.61618	3.22185	0.743282	1.86044
RSP_2200	RSP_2198	3.52288	3.52288	2.76955	3.27177
RSP_2200	RSP_2199	3.52288	3.52288	2.76955	3.27177
RSP_2200	RSP_2200	3.52288	3.52288	2.76955	3.27177
RSP_2200	RSP_2244	1.84771	1.58838	1.85387	1.76332
RSP_2200	RSP_3181	1.94692	2.31876	1.07831	1.78133
RSP_2200	RSP_3182	1.94692	2.31876	1.07831	1.78133
RSP_2200	RSP_3183	1.94692	2.31876	1.07831	1.78133
RSP_2200	RSP_3184	1.94692	2.31876	1.07831	1.78133
RSP_2281	RSP_0741	1.2644	1.11748	2.27572	1.55253
RSP_2281	RSP_0742	1.2644	1.11748	2.27572	1.55253
RSP_2281	RSP_2196	1.31247	1.79317	1.57675	1.5608
RSP_2281	RSP_2197	1.31247	1.79317	1.57675	1.5608
RSP_2281	RSP_2198	1.61618	1.42366	1.62342	1.55442
RSP_2281	RSP_2199	1.61618	1.42366	1.62342	1.55442
RSP_2281	RSP_2200	1.61618	1.42366	1.62342	1.55442
RSP_2281	RSP_2244	1.83565	2.04576	1.70774	1.86305
RSP_2281	RSP_2280	2.06048	2.13668	1.87615	2.02444
RSP_2281	RSP_3181	2.36653	2.49485	2.00877	2.29005
RSP_2281	RSP_3182	2.36653	2.49485	2.00877	2.29005
RSP_2281	RSP_3183	2.36653	2.49485	2.00877	2.29005
RSP_2281	RSP_3184	2.36653	2.49485	2.00877	2.29005
RSP_2494	RSP_0687	1.92082	0.50962	1.56067	1.33037
RSP_2494	RSP_2082	2.01323	0.914709	1.67366	1.53387
RSP_2494	RSP_2246	1.69897	0.499764	1.767	1.32191
RSP_2572	RSP_0100	2.10791	1.99568	1.43297	1.84552
RSP_2572	RSP_0101	0.866461	2.74473	1.28233	1.63117
RSP_2572	RSP_0102	0.866461	2.74473	1.28233	1.63117
RSP_2572	RSP_0103	0.866461	2.74473	1.28233	1.63117
RSP_2572	RSP_0104	0.866461	2.74473	1.28233	1.63117
RSP_2572	RSP_0105	0.866461	2.74473	1.28233	1.63117
RSP_2572	RSP_0106	0.866461	2.74473	1.28233	1.63117
RSP_2572	RSP_0107	0.866461	2.74473	1.28233	1.63117
RSP_2572	RSP_0108	0.866461	2.74473	1.28233	1.63117
RSP_2572	RSP_0109	0.866461	2.74473	1.28233	1.63117
RSP_2572	RSP_0110	0.866461	2.74473	1.28233	1.63117
RSP_2572	RSP_0166	1.54975	1.4023	1.34294	1.43167
RSP_2572	RSP_0276	1.30452	1.62525	1.52724	1.48567
RSP_2572	RSP_0277	1.30452	1.62525	1.52724	1.48567
RSP_2572	RSP_0278	1.30452	1.62525	1.52724	1.48567
RSP_2572	RSP_0279	1.30452	1.62525	1.52724	1.48567
RSP_2572	RSP_0280	1.30452	1.62525	1.52724	1.48567
RSP_2572	RSP_0281	1.30452	1.62525	1.52724	1.48567
RSP_2572	RSP_0283	1.21896	1.75696	1.03292	1.33628
RSP_2572	RSP_0284	1.46725	1.75945	1.15739	1.46136
RSP_2572	RSP_0285	1.46725	1.75945	1.15739	1.46136
RSP_2572	RSP_0286	1.46725	1.75945	1.15739	1.46136
RSP_2572	RSP_0287	1.46725	1.75945	1.15739	1.46136
RSP_2572	RSP_0288	1.46725	1.75945	1.15739	1.46136
RSP_2572	RSP_0289	1.46725	1.75945	1.15739	1.46136
RSP_2572	RSP_0290	1.46725	1.75945	1.15739	1.46136
RSP_2572	RSP_0291	1.46725	1.75945	1.15739	1.46136
RSP_2572	RSP_0292	1.46725	1.75945	1.15739	1.46136
RSP_2572	RSP_0293	1.46725	1.75945	1.15739	1.46136
RSP_2572	RSP_0317	1.88273	1.43771	1.80134	1.70726
RSP_2572	RSP_0464	1.73755	1.58336	1.60206	1.64099
RSP_2572	RSP_0465	1.73755	1.58336	1.60206	1.64099
RSP_2572	RSP_0466	1.73755	1.58336	1.60206	1.64099
RSP_2572	RSP_0476	1.58503	2.31876	0.633204	1.51233
RSP_2572	RSP_0660	1.80688	2.92082	1.6968	2.1415
RSP_2572	RSP_0679	1.40561	2.3279	1.74473	1.82608
RSP_2572	RSP_0697	1.79048	1.19314	1.62709	1.5369
RSP_2572	RSP_0699	1.59176	1.76955	1.78516	1.71549
RSP_2572	RSP_0752	2.16115	3	1.86967	2.34361
RSP_2572	RSP_0775	1.39903	1.47886	1.36957	1.41582
RSP_2572	RSP_0820	1.73518	1.80134	1.77469	1.77041
RSP_2572	RSP_1087	1.98716	2.63827	1.767	2.13081
RSP_2572	RSP_1134	1.28233	3.22185	1.57187	2.02535
RSP_2572	RSP_1254	1.17914	1.93181	1.66555	1.59217
RSP_2572	RSP_1255	1.17914	1.93181	1.66555	1.59217
RSP_2572	RSP_1256	1.17914	1.93181	1.66555	1.59217
RSP_2572	RSP_1257	1.17914	1.93181	1.66555	1.59217
RSP_2572	RSP_1476	1.5867	2.65758	1.00833	1.75087
RSP_2572	RSP_1574	1.94692	1.8962	1.87615	1.90642
RSP_2572	RSP_1688	1.99568	3.04576	2.22915	2.42353
RSP_2572	RSP_1762	1.69897	2.01323	1.04818	1.58679
RSP_2572	RSP_1817	1.71444	1.67366	1.16877	1.51896
RSP_2572	RSP_1818	1.71444	1.67366	1.16877	1.51896
RSP_2572	RSP_1819	1.71444	1.67366	1.16877	1.51896
RSP_2572	RSP_1974	1.13668	2.85387	1.50585	1.83213
RSP_2572	RSP_2085	1.47625	3.30103	1.8041	2.19379
RSP_2572	RSP_2086	1.78252	2.82391	0.88773	1.83139
RSP_2572	RSP_2087	0.83654	2.72125	1.71444	1.75741
RSP_2572	RSP_2656	1.6216	2.56864	1.40894	1.86639
RSP_2572	RSP_2864	1.24565	2.76955	1.36653	1.79391
RSP_2572	RSP_2982	0.999132	2.05061	1.88606	1.64527
RSP_2572	RSP_2984	1.54975	2.92082	1.1986	1.88972
RSP_2572	RSP_3070	2.11351	3.52288	1.5867	2.4077
RSP_2572	RSP_3341	2.4318	2.52288	1.83268	2.26245
RSP_2572	RSP_3588	1.97881	3.30103	1.66959	2.31648
RSP_2572	RSP_3706	2.07058	1.96257	1.56864	1.86726
RSP_2572	RSP_4067	1.70553	3.22185	0.989276	1.97222
RSP_2572	RSP_4068	1.70553	3.22185	0.989276	1.97222
RSP_2572	RSP_4153	1.39794	2.07058	1.08991	1.51948
RSP_2572	RSP_4201	1.58004	1.34872	1.21325	1.38067
RSP_2572	RSP_4202	1.42829	2.03621	0.915781	1.46009
RSP_2591	RSP_0910	2.36653	0.0530077	2.16749	1.52901
RSP_2591	RSP_0911	2.36653	0.0530077	2.16749	1.52901
RSP_2591	RSP_0912	2.36653	0.0530077	2.16749	1.52901
RSP_2591	RSP_1249	2.38722	0.489187	2.16115	1.67918
RSP_2591	RSP_1599	2.95861	0.184157	1.66354	1.6021
RSP_2591	RSP_1913	2.4318	0	1.9393	1.45703
RSP_2591	RSP_1914	2.4318	0	1.9393	1.45703
RSP_2591	RSP_2578	2.23657	0.719422	2.00436	1.65345
RSP_2591	RSP_2579	2.23657	0.719422	2.00436	1.65345
RSP_2591	RSP_2580	2.39794	0.397289	2.14267	1.64597
RSP_2591	RSP_2581	2.39794	0.397289	2.14267	1.64597
RSP_2591	RSP_2582	2.37675	0.628563	2.14267	1.71599
RSP_2591	RSP_2583	2.37675	0.628563	2.14267	1.71599
RSP_2591	RSP_2584	2.37675	0.628563	2.14267	1.71599
RSP_2591	RSP_2585	2.37675	0.628563	2.14267	1.71599
RSP_2591	RSP_2586	2.37675	0.628563	2.14267	1.71599
RSP_2591	RSP_2592	2.63827	0.360215	2.33724	1.77858
RSP_2591	RSP_2593	2.38722	0	1.85078	1.41267
RSP_2591	RSP_3500	2.82391	0.275724	1.95861	1.68608
RSP_2591	RSP_3732	2.74473	0.321664	1.53462	1.53367
RSP_2591	RSP_3736	2.74473	0.321664	1.53462	1.53367
RSP_2591	RSP_3738	2.74473	0.321664	1.53462	1.53367
RSP_2599	RSP_2601	1.61083	1.11351	1.47237	1.3989
RSP_2599	RSP_2602	1.61083	1.11351	1.47237	1.3989
RSP_2599	RSP_2603	1.61083	1.11351	1.47237	1.3989
RSP_2800	RSP_0790	1.99568	0.475085	1.53462	1.33513
RSP_2800	RSP_0792	1.99568	0.475085	1.53462	1.33513
RSP_2800	RSP_0793	1.99568	0.475085	1.53462	1.33513
RSP_2800	RSP_3151	1.67366	1.4023	1.52578	1.53392
RSP_2800	RSP_3153	1.67366	1.4023	1.52578	1.53392
RSP_2800	RSP_3154	1.67366	1.4023	1.52578	1.53392
RSP_2800	RSP_3323	2.11351	0.276544	1.8041	1.39805
RSP_2800	RSP_3369	2.0655	1.82102	1.71897	1.8685
RSP_2853	RSP_2854	2.284	0	2.31876	1.53425
RSP_2853	RSP_2855	2.39794	0	1.75696	1.38497
RSP_2888	RSP_0284	1.59688	2.31876	1.52724	1.81429
RSP_2888	RSP_0285	1.59688	2.31876	1.52724	1.81429
RSP_2888	RSP_0286	1.59688	2.31876	1.52724	1.81429
RSP_2888	RSP_0287	1.59688	2.31876	1.52724	1.81429
RSP_2888	RSP_0288	1.59688	2.31876	1.52724	1.81429
RSP_2888	RSP_0289	1.59688	2.31876	1.52724	1.81429
RSP_2888	RSP_0290	1.59688	2.31876	1.52724	1.81429
RSP_2888	RSP_0291	1.59688	2.31876	1.52724	1.81429
RSP_2888	RSP_0292	1.59688	2.31876	1.52724	1.81429
RSP_2888	RSP_0293	1.59688	2.31876	1.52724	1.81429
RSP_2888	RSP_0294	2.00436	2.01773	1.4023	1.80813
RSP_2888	RSP_0295	2.00436	2.01773	1.4023	1.80813
RSP_2888	RSP_0317	1.81816	2.65758	0.91151	1.79575
RSP_2888	RSP_0427	1.92812	2.65758	1.70774	2.09781
RSP_2888	RSP_0820	2.35655	2.95861	0.307417	1.87419
RSP_2888	RSP_1518	2.24413	1.67366	1.28483	1.73421
RSP_2888	RSP_1565	1.46725	2.74473	2.25181	2.1546
RSP_2888	RSP_2687	2.03152	2.74473	2.03152	2.26925
RSP_2888	RSP_2688	2.03152	2.74473	2.03152	2.26925
RSP_2888	RSP_2984	2.67778	3.69897	1.71897	2.69857
RSP_2888	RSP_3070	1.68825	3.30103	0.977159	1.98881
RSP_2888	RSP_3157	1.41454	2.88606	0.899974	1.73352
RSP_2888	RSP_3159	1.41454	2.88606	0.899974	1.73352
RSP_2888	RSP_3160	1.41454	2.88606	0.899974	1.73352
RSP_2888	RSP_3341	1.64016	3.22185	1.01909	1.96037
RSP_2888	RSP_4067	1.69465	3.52288	0.321118	1.84621
RSP_2888	RSP_4068	1.69465	3.52288	0.321118	1.84621
RSP_2889	RSP_2890	2.3098	0.240332	2.60206	1.7174
RSP_2950	RSP_0682	1.31426	1.56067	2.26761	1.71418
RSP_2950	RSP_0910	2.26761	0.454322	1.79588	1.50594
RSP_2950	RSP_0911	2.26761	0.454322	1.79588	1.50594
RSP_2950	RSP_0912	2.26761	0.454322	1.79588	1.50594
RSP_2950	RSP_1418	1.62709	1.36552	2.14267	1.71176
RSP_2950	RSP_1419	1.62709	1.36552	2.14267	1.71176
RSP_2950	RSP_1420	1.62709	1.36552	2.14267	1.71176
RSP_2950	RSP_1827	1.13549	1.79317	1.91364	1.6141
RSP_2950	RSP_1828	0.986741	1.60906	1.82102	1.47228
RSP_2950	RSP_1829	0.986741	1.60906	1.82102	1.47228
RSP_2950	RSP_2229	0.792904	1.47756	1.64782	1.30609
RSP_2950	RSP_2363	1.99568	1.266	1.86328	1.70832
RSP_2950	RSP_2364	1.99568	1.266	1.86328	1.70832
RSP_2950	RSP_2365	1.99568	1.266	1.86328	1.70832
RSP_2950	RSP_2512	1.19586	1.53018	1.92445	1.55016
RSP_2950	RSP_2513	1.19586	1.53018	1.92445	1.55016
RSP_2950	RSP_2514	1.19586	1.53018	1.92445	1.55016
RSP_2950	RSP_2515	1.19586	1.53018	1.92445	1.55016
RSP_2950	RSP_2516	1.19586	1.53018	1.92445	1.55016
RSP_2950	RSP_2517	1.40561	1.20066	1.5817	1.39599
RSP_2950	RSP_2518	1.19586	1.53018	1.92445	1.55016
RSP_2950	RSP_2538	1.24795	1.69465	2.35655	1.76638
RSP_2950	RSP_2582	1.46725	1.5867	1.60906	1.55434
RSP_2950	RSP_2583	1.46725	1.5867	1.60906	1.55434
RSP_2950	RSP_2584	1.46725	1.5867	1.60906	1.55434
RSP_2950	RSP_2585	1.46725	1.5867	1.60906	1.55434
RSP_2950	RSP_2586	1.46725	1.5867	1.60906	1.55434
RSP_2950	RSP_2913	1.47108	1.37572	1.5376	1.46147
RSP_2950	RSP_3370	1.02595	1.55752	1.73755	1.44034
RSP_2950	RSP_3371	1.02595	1.55752	1.73755	1.44034
RSP_2950	RSP_3372	1.02595	1.55752	1.73755	1.44034
RSP_2950	RSP_3674	1.30892	1.51286	1.25885	1.36021
RSP_3095	RSP_3094	2.35655	0.211125	2.60206	1.72324
RSP_3095	RSP_3095	2.35655	0.211125	2.60206	1.72324
RSP_3165	RSP_0480	2.07058	2.4318	2.22915	2.24384
RSP_3165	RSP_0481	2.07058	2.4318	2.22915	2.24384
RSP_3165	RSP_0482	2.07058	2.4318	2.22915	2.24384
RSP_3165	RSP_0483	2.24413	2.69897	1.78516	2.24275
RSP_3165	RSP_0484	2.24413	2.69897	1.78516	2.24275
RSP_3165	RSP_0485	2.24413	2.69897	1.78516	2.24275
RSP_3165	RSP_0487	2.24413	2.69897	1.78516	2.24275
RSP_3165	RSP_0488	2.24413	2.69897	1.78516	2.24275
RSP_3165	RSP_0489	1.36957	2.39794	2.02228	1.92993
RSP_3165	RSP_0490	0.668775	2.1549	2.08092	1.63487
RSP_3165	RSP_0773	0.35125	1.99568	1.5784	1.30844
RSP_3165	RSP_3165	1.81816	3.52288	2.76955	2.70353
RSP_3165	RSP_3166	1.81816	3.52288	2.76955	2.70353
RSP_3165	RSP_3167	1.81816	3.52288	2.76955	2.70353
RSP_3165	RSP_3168	1.81816	3.52288	2.76955	2.70353
RSP_3165	RSP_3169	1.89963	2.49485	3.69897	2.69782
RSP_3165	RSP_3170	1.73283	4	2.85387	2.86223
RSP_3165	RSP_3171	1.73283	4	2.85387	2.86223
RSP_3165	RSP_3172	1.73283	4	2.85387	2.86223
RSP_3322	RSP_2578	2.01323	0.553308	1.66959	1.41204
RSP_3322	RSP_2579	2.284	0.355168	2.00436	1.54784
RSP_3322	RSP_2580	2.284	0.355168	2.00436	1.54784
RSP_3322	RSP_2581	2.01323	0.553308	1.66959	1.41204
RSP_3341	RSP_4112	1.51145	0	2.48149	1.33098
RSP_3341	RSP_4113	1.51145	0	2.48149	1.33098
RSP_3341	RSP_4114	1.51145	0	2.48149	1.33098
RSP_3341	RSP_4115	1.51145	0	2.48149	1.33098
RSP_3341	RSP_4116	1.51145	0	2.48149	1.33098
RSP_3341	RSP_4117	1.51145	0	2.48149	1.33098
RSP_3341	RSP_4118	1.51145	0	2.48149	1.33098
RSP_3667	RSP_3666	1.33255	0	2.82391	1.38549
RSP_3667	RSP_3669	1.33255	0	2.82391	1.38549
RSP_3748	RSP_0214	2.03152	0	2.04096	1.35749
RSP_3748	RSP_1821	2.18709	0	2.20066	1.46258
RSP_3748	RSP_2443	1.91721	0	2.09151	1.33624
RSP_3748	RSP_2750	2.25964	0.192465	1.95468	1.46893
RSP_4019	RSP_1116	1.80688	0	2.12494	1.3106
RSP_4019	RSP_1118	1.80688	0	2.12494	1.3106
RSP_4019	RSP_1119	1.80688	0	2.12494	1.3106
RSP_4210	RSP_4210	2.92082	1.36351	2.69897	2.32777
RSP_4210	RSP_4211	2.92082	1.36351	2.69897	2.32777
RSP_4210	RSP_4212	2.26761	0.821311	1.9393	1.67607
