# Supplementary material for: An Integrated Approach to Reconstructing Genome-Scale Transcriptional Regulatory Networks
Source: PLoS Comput Biol. 2015 Feb 27;11(2):e1004103. doi: 10.1371/journal.pcbi.1004103 (PMC4344238; doi:10.1371/journal.pcbi.1004103)
Supplement: S12 Table — (XLSX) [file pcbi.1004103.s021.xlsx]

## Sheet: Sheet1
Table S12: Plasmids, strains and primers used in this study
Plasmid	Relevant properties	Ref
pIND5	Kanr R. sphaeroides-E. Coli shuttle vector with IPTG-inducible promoter. Modified to include an NdeI cloning site.	Ind AC, Porter SL, Brown MT, Byles ED, de Beyer JA, Godfrey SA, Armitage JP. Inducible-expression plasmid for Rhodobacter sphaeroides and Paracoccus denitrificans. Appl Environ Microbiol. 2009 Oct;75(20):6613-5.
pK18mobSacB	Broad host range mobilizable vector; Kmr sacB+ RP4 oriT	Schafer, A., A. Tauch, W. Jager, J. Kalinowski, G. Thierbach, and A. Puhler. 1994. Small mobilizable multi-purpose cloning vectors derived from the Escherichia coli plasmids pK18 and pK19: selection of defined deletions in the chromosome of Corynebacterium glutamicum. Gene 145:69-73
pIND5-myc	pIND5 modified to include N/C-terminal 3xmyc tag	This study
pSI87	N-terminal 3x myc tagged ppsR cloned into pIND5-myc	This study
pSI88	C-terminal 3x myc tagged RSP_3341 cloned into pIND5-myc	This study
pSI89	C-terminal 3x myc tagged RSP_0489 cloned into pIND5-myc	This study
pSI90	RSP_3341 ~1500bp upstream and downstream fragments cloned into pK18mobSacB	This study
pSI91	RSP_0489 ~1500bp upstream and downstream fragments cloned into pK18mobSacB	This study
Strain	Relevant properties	Ref
DH5α	E. coli Φ80dlacZ ∆M15 (argF-lac) U169 recA1endA1 hsdR17(r-m+) supE44- thi-1gyrA96 relA1 phoA	Bethesda Research Laboratories. 1986. BRL pUC host: E. coli DH5a competent cells. Focus 8(2):9.
S17-1	E. coli recA1 pro thi; has the tra genes from plasmid RP4 integrated in the chromosome	Simon, R., U. Priefer, and A. Puhler. 1983. A broad host range mobilization system for in vivo genetic engineering: Transposon mutagenesis in gram negative bacteria. Bio/Technology. 784-791
WT	R. sphaeroides strain 2.4.1	Lab strain
pps1	2.4.1;ΔppsR::ΩKmr	Gomelsky M, Kaplan S. Molecular genetic analysis suggesting interactions between AppA and PpsR in regulation of photosynthesis gene expression in Rhodobacter sphaeroides 2.4.1. J Bacteriol. 1997 Jan;179(1):128-34. PubMed PMID: 8981989; PubMed Central PMCID: PMC178670.
ΔRSP_3341	2.4.1;ΔRSP_3341	This study
ΔRSP_0489	2.4.1;ΔRSP_0489	This study
SI75	pps1 carrying pSI87	This study
SI76	ΔRSP_3341 carrying pSI88	This study
SI77	ΔRSP_0489 carrying pSI89	This study
qPCR primers
Name	Sequence	Description	Efficiency (%)
bchE_FW	CTCCCGCTGTGTCCATTT	bchE qPCR forward primer	95.6
bchE_RV	CCCGCCTTTGGGAAAGT	bchE qPCR reverse primer
bchF_FW	TCATCCAAGGAGGAACGCATGTCA	bchF qPCR forward primer	96
bchF_RV	GAAGCTGCGACACTCTGTCGTAAA	bchF qPCR reverse primer
puc2B_FW	GGAACGTCCGGCAATAAGTC	puc2B qPCR forward primer	91
puc2B_RV	GAATCCCTGACATTCGCAATG	puc2B qPCR reverse primer
RSP_2095_FW	ATCCCTAGCTCACGAGATGA	RSP_2095 qPCR forward primer	89
RSP_2095_RV	GAAAGCGGGTGCCTGTAT	RSP_2095 qPCR reverse primer
RSP_3000_FW	TCGCAGTAGCCTGACAGTA	RSP_3000 qPCR forward primer	89
RSP_3000_RV	GGAGTCGAGAAGGTTAGCAATC	RSP_3000 qPCR reverse primer
prrA_FW	GTTGACACATGGCTGTCATTC	prrA qPCR forward primer	118
prrA_RV	CCATTCGACCTTCACCTACTT	prrA qPCR reverse primer
hemE/C_FW	GGAGTGTGTCATGCCGATTT	hemE/C qPCR forward primer	93.7
hemE/C_RV	GCTGAGCATGGGATGTCAATA	hemE/C qPCR reverse primer
crtA/I_FW	TGCGACTTCGCGACTAATG	crtA/I qPCR forward primer	97.3
crtA/I_RV	CTCGTTGAACCGGAAGATACTG	crtA/I qPCR reverse primer
pucB_FW	TTCCCGCGCGCCTGCGGCAAAAT	pucB qPCR forward primer	101
pucB_RV	GTGTTGGCTGACAAGGCCGTTTTGGG	pucB qPCR reverse primer
RSP_0488_FW	CTGCATTTATCGGTGGCATTC	RSP_0488 qPCR forward primer	85
RSP_0488_RV	GTCATGTCCACTCCGTTGA	RSP_0488 qPCR reverse primer
RSP_4112_FW	AAACGGCGCTGACTGGAAAGCA	RSP_4112 qPCR forward primer	79
RSP_4112_RV	GCATGAAGCTCATCGATGCGGAAA	RSP_4112 qPCR reverse primer
Gene deletion primers
Name	Sequence	Description
RSP_3341_KO_UP_FW_EcoRI	GAGCAGAATTCTAGCGGCCCATGTCGACGAGCT	RSP_3341 gene deletion upstream fragment forward primer
RSP_3341_KO_UP_RV_XbaI	GTGCATCTAGACAATCGCATCTTGCACTCCGGG	RSP_3341 gene deletion upstream fragment reverse primer
RSP_3341_KO_DN_FW_XbaI	TGCAGTCTAGAGAGGCCTAGCGCCGGGTGGCGC	RSP_3341 gene deletion downstream fragment forward primer
RSP_3341_KO_DN_RV_HindIII	CAGTGAAGCTTCGGTAGTGCAGCCAATACTGGC	RSP_3341 gene deletion downstream fragment reverse primer
RSP_3341_SEQ_FW	CATCATCGCGCTCTACTGGCA	Primer ~300bp upstream of RSP_3341 to screen for deletion mutants - forward primer
RSP_3341_SEQ_RV	TGCTGATCTGGGTGGAAGGGT	Primer ~300bp downstream of RSP_3341 to screen for deletion mutants - reverse primer
RSP_0489_KO_UP_FW_HindIII	CAGTGAAGCTTGCCATGAACTTGACGCCCTCG	RSP_0489 gene deletion upstream fragment forward primer
RSP_0489_KO_UP_RV_XbaI	GTGCATCTAGAGTCGGTCATGTCCACTCCGTTG	RSP_0489 gene deletion upstream fragment reverse primer
RSP_0489_KO_DN_FW_XbaI	TGCAGTCTAGAGATCTTTGAACCCGCGCATC	RSP_0489 gene deletion downstream fragment forward primer
RSP_0489_KO_DN_RV_EcoRI	GAGCAGAATTCAGGCATGGAACGAGCGCAGGCT	RSP_0489 gene deletion downstream fragment reverse primer
RSP_0489_SEQ_FW	AGACGTAATGGTCGGGCGT	Primer ~300bp upstream of RSP_0489 to screen for deletion mutants - forward primer
RSP_0489_SEQ_RV	CAGTAGGCGAAGCTGCGCT	Primer ~300bp downstream of RSP_0489 to screen for deletion mutants - reverse primer
Gene expression primers
Name	Sequence	Description
ppsR_3xMyc_Gene_FW_BamHI	GTGCAGGATCCCTGGCCGGCGGGAGCCTCCCGT	ppsR gene amplication forward primer for cloning into pIND5-myc (N-term)
ppsR_3xMyc_Gene_RV_HindIII	GCACTAAGCTTTCACTCGTCCTTGTTCAGGAGGC	ppsR gene amplication reverse primer for cloning into pIND5-myc (N-term)
RSP_3341_Gene_FW_NdeI	GTGCACATATGCGATTGACCAAGTTCAGTG	RSP_3341 gene amplication forward primer for cloning into pIND5
RSP_3341_Gene_RV_BglII	GCACTAGATCTCTAGGCCTCGAGCGGGTCC	RSP_3341 gene amplication reverse primer for cloning into pIND5
RSP_3341_3xMyc_Gene_RV_NcoI	GCACTCCATGGGGCCTCGAGCGGGTCCTCGAG	RSP_3341 gene amplication reverse primer for cloning into pIND5-myc (C-term)
RSP_0489_Gene_FW_NdeI	GTGCACATATGACCGACGCGATCACGCTGC	RSP_0489 gene amplication forward primer for cloning into pIND5
RSP_0489_Gene_RV_BamHI	GCACTGGATCCTCAAAGATCGGGCAGACATGCG	RSP_0489 gene amplication reverse primer for cloning into pIND5
RSP_0489_3xMyc_Gene_RV_NcoI	GCACTCCATGGAAGATCGGGCAGACATGCG	RSP_0489 gene amplication reverse primer for cloning into pIND5-myc (C-term)
