# Supplementary material for: An Integrated Approach to Reconstructing Genome-Scale Transcriptional Regulatory Networks
Source: PLoS Comput Biol. 2015 Feb 27;11(2):e1004103. doi: 10.1371/journal.pcbi.1004103 (PMC4344238; doi:10.1371/journal.pcbi.1004103)
Supplement: S1 Dataset — This dataset consists of 3 folders containing data used for the analysis presented in the main text and a summary of the results from the E. coli analysis. These folder include: “Ecoli _results”, which contains a summary of the results obtained from the E. coli analysis; “Integrate_v1.0”, which contains sample code for running the presented analysis (the most up-to-date version of this code can be obtained from the figshare link provided in the Materials and methods); and “Rsp_data”, which contains the R. sphaeroides gene expression compendium used in our analysis. (ZIP) [file pcbi.1004103.s024.zip]

Archive with 187 entries (152 files):
- S1 Dataset/Ecoli_results/
- S1 Dataset/Ecoli_results/Ecoli_Summary_final.pdf
- S1 Dataset/Ecoli_results/Final_sorted_interactions.txt
- S1 Dataset/Ecoli_results/Motifs.txt
- S1 Dataset/Ecoli_results/TFs.txt
- S1 Dataset/Integrate_v1.0/
- S1 Dataset/Integrate_v1.0/bin/
- S1 Dataset/Integrate_v1.0/bin/.class
- S1 Dataset/Integrate_v1.0/bin/All_motifs_Ecoli
- S1 Dataset/Integrate_v1.0/bin/AUPR_preprocessing.class
- S1 Dataset/Integrate_v1.0/bin/commands
- S1 Dataset/Integrate_v1.0/bin/CreateFasta_for_MEME.class
- S1 Dataset/Integrate_v1.0/bin/deleteFolder.class
- S1 Dataset/Integrate_v1.0/bin/DISTILLER_extend_corr.class
- S1 Dataset/Integrate_v1.0/bin/DISTILLER_extend_corr_operons.class
- S1 Dataset/Integrate_v1.0/bin/DISTILLER_motif_matrix.class
- S1 Dataset/Integrate_v1.0/bin/DISTILLER_parse.class
- S1 Dataset/Integrate_v1.0/bin/DISTILLER-V2/
- S1 Dataset/Integrate_v1.0/bin/DISTILLER-V2/.classpath
- S1 Dataset/Integrate_v1.0/bin/DISTILLER-V2/bin/
- S1 Dataset/Integrate_v1.0/bin/DISTILLER-V2/bin/META-INF/
- S1 Dataset/Integrate_v1.0/bin/DISTILLER-V2/bin/META-INF/1-MANIFEST.MF
- S1 Dataset/Integrate_v1.0/bin/DISTILLER-V2/bin/META-INF/MANIFEST.MF
- S1 Dataset/Integrate_v1.0/bin/DISTILLER-V2/bin/mitram/
- S1 Dataset/Integrate_v1.0/bin/DISTILLER-V2/bin/mitram/data/
- S1 Dataset/Integrate_v1.0/bin/DISTILLER-V2/bin/mitram/data/BinaryLabeled2DData.class
- S1 Dataset/Integrate_v1.0/bin/DISTILLER-V2/bin/mitram/data/BoxThresholdChooser.class
- S1 Dataset/Integrate_v1.0/bin/DISTILLER-V2/bin/mitram/data/Labeled2DData.class
- S1 Dataset/Integrate_v1.0/bin/DISTILLER-V2/bin/mitram/data/LowerBoundThresholdChooser.class
- S1 Dataset/Integrate_v1.0/bin/DISTILLER-V2/bin/mitram/data/ReadData.class
- S1 Dataset/Integrate_v1.0/bin/DISTILLER-V2/bin/mitram/data/RealLabeled2DData.class
- S1 Dataset/Integrate_v1.0/bin/DISTILLER-V2/bin/mitram/EquivalenceClass.class
- S1 Dataset/Integrate_v1.0/bin/DISTILLER-V2/bin/mitram/filter/
- S1 Dataset/Integrate_v1.0/bin/DISTILLER-V2/bin/mitram/filter/AnnotatedClosedSets.class
- S1 Dataset/Integrate_v1.0/bin/DISTILLER-V2/bin/mitram/filter/AnnotatedTidSetSetItemSet.class
- S1 Dataset/Integrate_v1.0/bin/DISTILLER-V2/bin/mitram/filter/BinarySignificanceComputer.class
- S1 Dataset/Integrate_v1.0/bin/DISTILLER-V2/bin/mitram/filter/Functions.class
- S1 Dataset/Integrate_v1.0/bin/DISTILLER-V2/bin/mitram/filter/RealSignificanceComputer.class
- S1 Dataset/Integrate_v1.0/bin/DISTILLER-V2/bin/mitram/filter/SignificanceComputer.class
- S1 Dataset/Integrate_v1.0/bin/DISTILLER-V2/bin/mitram/ITPair.class
- S1 Dataset/Integrate_v1.0/bin/DISTILLER-V2/bin/mitram/Miner.class
- S1 Dataset/Integrate_v1.0/bin/DISTILLER-V2/bin/mitram/Mitram.class
- S1 Dataset/Integrate_v1.0/bin/DISTILLER-V2/bin/mitram/MitramGreedy.class
- S1 Dataset/Integrate_v1.0/bin/DISTILLER-V2/bin/mitram/sets/
- S1 Dataset/Integrate_v1.0/bin/DISTILLER-V2/bin/mitram/sets/ArraySetWorker.class
- S1 Dataset/Integrate_v1.0/bin/DISTILLER-V2/bin/mitram/sets/BoxedTidSet.class
- S1 Dataset/Integrate_v1.0/bin/DISTILLER-V2/bin/mitram/sets/CompressedClosedItemSet.class
- S1 Dataset/Integrate_v1.0/bin/DISTILLER-V2/bin/mitram/sets/ItemSet.class
- S1 Dataset/Integrate_v1.0/bin/DISTILLER-V2/bin/mitram/sets/TidSet.class
- S1 Dataset/Integrate_v1.0/bin/DISTILLER-V2/bin/mitram/sets/TidSetSet.class
- S1 Dataset/Integrate_v1.0/bin/DISTILLER-V2/bin/mitram/sets/TidSetSetItemSet.class
- S1 Dataset/Integrate_v1.0/bin/DISTILLER-V2/bin/mitram/tools/
- S1 Dataset/Integrate_v1.0/bin/DISTILLER-V2/bin/mitram/tools/InputReader.class
- S1 Dataset/Integrate_v1.0/bin/DISTILLER-V2/bin/mitram/tools/InputReaderGreedy.class
- S1 Dataset/Integrate_v1.0/bin/DISTILLER-V2/bin/mitram/tools/Logger.class
- S1 Dataset/Integrate_v1.0/bin/DISTILLER-V2/bin/mitram/tools/OutputWriter.class
- S1 Dataset/Integrate_v1.0/bin/DISTILLER-V2/bin/mitram/tools/ReadData.class
- S1 Dataset/Integrate_v1.0/bin/DISTILLER-V2/bin/mitram/tools/Timer.class
- S1 Dataset/Integrate_v1.0/bin/DISTILLER-V2/Data/
- S1 Dataset/Integrate_v1.0/bin/DISTILLER-V2/dataFolder/
- S1 Dataset/Integrate_v1.0/bin/DISTILLER-V2/Filter.jar
- S1 Dataset/Integrate_v1.0/bin/DISTILLER-V2/input.txt
- S1 Dataset/Integrate_v1.0/bin/DISTILLER-V2/inputModuleSelection.txt
- S1 Dataset/Integrate_v1.0/bin/DISTILLER-V2/lib/
- S1 Dataset/Integrate_v1.0/bin/DISTILLER-V2/lib/commons-collections-3.2.jar
- S1 Dataset/Integrate_v1.0/bin/DISTILLER-V2/Miner.jar
- S1 Dataset/Integrate_v1.0/bin/DISTILLER-V2/readme.pdf
- S1 Dataset/Integrate_v1.0/bin/Extract_upstream_regions_revcomp.class
- S1 Dataset/Integrate_v1.0/bin/gene_cluster_map.class
- S1 Dataset/Integrate_v1.0/bin/gff_parse.class
- S1 Dataset/Integrate_v1.0/bin/GO_descriptions.txt
- S1 Dataset/Integrate_v1.0/bin/GO_enrichment.class
- S1 Dataset/Integrate_v1.0/bin/initialize.class
- S1 Dataset/Integrate_v1.0/bin/mast_bash
- S1 Dataset/Integrate_v1.0/bin/Mean_SD.class
- S1 Dataset/Integrate_v1.0/bin/meme_bash
- S1 Dataset/Integrate_v1.0/bin/MemeParse_clusters.class
- S1 Dataset/Integrate_v1.0/bin/MemeParse_forMast.class
- S1 Dataset/Integrate_v1.0/bin/MemeParse_forTOMTOM2.class
- S1 Dataset/Integrate_v1.0/bin/MemeParse_forTOMTOM3.class
- S1 Dataset/Integrate_v1.0/bin/Merge_motifs.class
- S1 Dataset/Integrate_v1.0/bin/Merge_motifs2.class
- S1 Dataset/Integrate_v1.0/bin/Motif_bindsite_overlap.class
- S1 Dataset/Integrate_v1.0/bin/orthomclSoftware-v2.0.9/
- S1 Dataset/Integrate_v1.0/bin/orthomclSoftware-v2.0.9/bin/
- S1 Dataset/Integrate_v1.0/bin/orthomclSoftware-v2.0.9/bin/orthomclAdjustFasta
- S1 Dataset/Integrate_v1.0/bin/orthomclSoftware-v2.0.9/bin/orthomclBlastParser
- S1 Dataset/Integrate_v1.0/bin/orthomclSoftware-v2.0.9/bin/orthomclDropSchema
- S1 Dataset/Integrate_v1.0/bin/orthomclSoftware-v2.0.9/bin/orthomclDumpPairsFiles
- S1 Dataset/Integrate_v1.0/bin/orthomclSoftware-v2.0.9/bin/orthomclExtractProteinIdsFromGroupsFile
- S1 Dataset/Integrate_v1.0/bin/orthomclSoftware-v2.0.9/bin/orthomclExtractProteinPairsFromGroupsFile
- S1 Dataset/Integrate_v1.0/bin/orthomclSoftware-v2.0.9/bin/orthomclFilterFasta
- S1 Dataset/Integrate_v1.0/bin/orthomclSoftware-v2.0.9/bin/orthomclInstallSchema
- S1 Dataset/Integrate_v1.0/bin/orthomclSoftware-v2.0.9/bin/orthomclInstallSchema.sql
- S1 Dataset/Integrate_v1.0/bin/orthomclSoftware-v2.0.9/bin/orthomclLoadBlast
- S1 Dataset/Integrate_v1.0/bin/orthomclSoftware-v2.0.9/bin/orthomclLoadBlast.sql
- S1 Dataset/Integrate_v1.0/bin/orthomclSoftware-v2.0.9/bin/orthomclMclToGroups
- S1 Dataset/Integrate_v1.0/bin/orthomclSoftware-v2.0.9/bin/orthomclPairs
- S1 Dataset/Integrate_v1.0/bin/orthomclSoftware-v2.0.9/bin/orthomclReduceFasta
- S1 Dataset/Integrate_v1.0/bin/orthomclSoftware-v2.0.9/bin/orthomclReduceGroups
- S1 Dataset/Integrate_v1.0/bin/orthomclSoftware-v2.0.9/bin/orthomclRemoveIdenticalGroups
- S1 Dataset/Integrate_v1.0/bin/orthomclSoftware-v2.0.9/bin/orthomclSingletons
- S1 Dataset/Integrate_v1.0/bin/orthomclSoftware-v2.0.9/bin/orthomclSortGroupMembersByScore
- S1 Dataset/Integrate_v1.0/bin/orthomclSoftware-v2.0.9/bin/orthomclSortGroupsFile
- S1 Dataset/Integrate_v1.0/bin/orthomclSoftware-v2.0.9/config/
- S1 Dataset/Integrate_v1.0/bin/orthomclSoftware-v2.0.9/config/.build.info
- S1 Dataset/Integrate_v1.0/bin/orthomclSoftware-v2.0.9/config/gus.config
- S1 Dataset/Integrate_v1.0/bin/orthomclSoftware-v2.0.9/doc/
- S1 Dataset/Integrate_v1.0/bin/orthomclSoftware-v2.0.9/doc/OrthoMCLEngine/
- S1 Dataset/Integrate_v1.0/bin/orthomclSoftware-v2.0.9/doc/OrthoMCLEngine/Main/
- S1 Dataset/Integrate_v1.0/bin/orthomclSoftware-v2.0.9/doc/OrthoMCLEngine/Main/HintsFromUsers.txt
- S1 Dataset/Integrate_v1.0/bin/orthomclSoftware-v2.0.9/doc/OrthoMCLEngine/Main/mysql.cnf
- S1 Dataset/Integrate_v1.0/bin/orthomclSoftware-v2.0.9/doc/OrthoMCLEngine/Main/mysqlConfigurationGuide.txt
- S1 Dataset/Integrate_v1.0/bin/orthomclSoftware-v2.0.9/doc/OrthoMCLEngine/Main/mysqlInstallGuide.txt
- S1 Dataset/Integrate_v1.0/bin/orthomclSoftware-v2.0.9/doc/OrthoMCLEngine/Main/oracleConfigurationGuide.txt
- S1 Dataset/Integrate_v1.0/bin/orthomclSoftware-v2.0.9/doc/OrthoMCLEngine/Main/orthomcl.config.template
- S1 Dataset/Integrate_v1.0/bin/orthomclSoftware-v2.0.9/doc/OrthoMCLEngine/Main/releaseNotes.txt
- S1 Dataset/Integrate_v1.0/bin/orthomclSoftware-v2.0.9/doc/OrthoMCLEngine/Main/SoftwareLicense.txt
- S1 Dataset/Integrate_v1.0/bin/orthomclSoftware-v2.0.9/doc/OrthoMCLEngine/Main/UserGuide.txt
- S1 Dataset/Integrate_v1.0/bin/orthomclSoftware-v2.0.9/lib/
- S1 Dataset/Integrate_v1.0/bin/orthomclSoftware-v2.0.9/lib/perl/
- S1 Dataset/Integrate_v1.0/bin/orthomclSoftware-v2.0.9/lib/perl/OrthoMCLEngine/
- S1 Dataset/Integrate_v1.0/bin/orthomclSoftware-v2.0.9/lib/perl/OrthoMCLEngine/Main/
- S1 Dataset/Integrate_v1.0/bin/orthomclSoftware-v2.0.9/lib/perl/OrthoMCLEngine/Main/Base.pm
- S1 Dataset/Integrate_v1.0/bin/orthomclSoftware-v2.0.9/orthomcl.config
- S1 Dataset/Integrate_v1.0/bin/orthomclSoftware-v2.0.9/orthomcl_pairs.log
- S1 Dataset/Integrate_v1.0/bin/orthomclSoftware-v2.0.9/UserGuide.txt
- S1 Dataset/Integrate_v1.0/bin/Pfam_TF_results.txt
- S1 Dataset/Integrate_v1.0/bin/regulator_predict_corr.class
- S1 Dataset/Integrate_v1.0/bin/regulator_predict_distance.class
- S1 Dataset/Integrate_v1.0/bin/regulator_predict_merge.class
- S1 Dataset/Integrate_v1.0/bin/src/
- S1 Dataset/Integrate_v1.0/bin/src/AUPR_preprocessing.java
- S1 Dataset/Integrate_v1.0/bin/src/CreateFasta_for_MEME.java
- S1 Dataset/Integrate_v1.0/bin/src/deleteFolder.java
- S1 Dataset/Integrate_v1.0/bin/src/DISTILLER_extend_corr.java
- S1 Dataset/Integrate_v1.0/bin/src/DISTILLER_extend_corr_operons.java
- S1 Dataset/Integrate_v1.0/bin/src/DISTILLER_motif_matrix.java
- S1 Dataset/Integrate_v1.0/bin/src/DISTILLER_parse.java
- S1 Dataset/Integrate_v1.0/bin/src/Extract_upstream_regions_revcomp.java
- S1 Dataset/Integrate_v1.0/bin/src/gene_cluster_map.java
- S1 Dataset/Integrate_v1.0/bin/src/gff_parse.java
- S1 Dataset/Integrate_v1.0/bin/src/GO_enrichment.java
- S1 Dataset/Integrate_v1.0/bin/src/initialize.java
- S1 Dataset/Integrate_v1.0/bin/src/Mean_SD.java
- S1 Dataset/Integrate_v1.0/bin/src/MemeParse_clusters.java
- S1 Dataset/Integrate_v1.0/bin/src/MemeParse_forMast.java
- S1 Dataset/Integrate_v1.0/bin/src/MemeParse_forTOMTOM2.java
- S1 Dataset/Integrate_v1.0/bin/src/MemeParse_forTOMTOM3.java
- S1 Dataset/Integrate_v1.0/bin/src/Merge_motifs.java
- S1 Dataset/Integrate_v1.0/bin/src/Merge_motifs2.java
- S1 Dataset/Integrate_v1.0/bin/src/Motif_bindsite_overlap.java
- S1 Dataset/Integrate_v1.0/bin/src/regulator_predict_corr.java
- S1 Dataset/Integrate_v1.0/bin/src/regulator_predict_distance.java
- S1 Dataset/Integrate_v1.0/bin/src/regulator_predict_merge.java
- S1 Dataset/Integrate_v1.0/bin/src/Summary.java
- S1 Dataset/Integrate_v1.0/bin/src/Summary2.java
- S1 Dataset/Integrate_v1.0/bin/src/TF_Domain_family.java
- S1 Dataset/Integrate_v1.0/bin/src/TF_seq_retrieve.java
- S1 Dataset/Integrate_v1.0/bin/src/Tomtom_parse.java
- S1 Dataset/Integrate_v1.0/bin/src/Unique_interactions.java
- S1 Dataset/Integrate_v1.0/bin/Summary.class
- S1 Dataset/Integrate_v1.0/bin/Summary2.class
- S1 Dataset/Integrate_v1.0/bin/TF_Domain_family.class
- S1 Dataset/Integrate_v1.0/bin/TF_seq_retrieve.class
- S1 Dataset/Integrate_v1.0/bin/Tomtom_parse.class
- S1 Dataset/Integrate_v1.0/bin/Unique_interactions.class
- S1 Dataset/Integrate_v1.0/Data/
- S1 Dataset/Integrate_v1.0/Data/bg/
- S1 Dataset/Integrate_v1.0/Data/bg/Background_dist_2_order.txt
- S1 Dataset/Integrate_v1.0/Data/bg/Background_dist_target_2_order.txt
- S1 Dataset/Integrate_v1.0/Data/Expression/
- S1 Dataset/Integrate_v1.0/Data/Genomes/
- S1 Dataset/Integrate_v1.0/Data/Gffs/
- S1 Dataset/Integrate_v1.0/Data/GO_terms/
- S1 Dataset/Integrate_v1.0/Data/IGRs/
- S1 Dataset/Integrate_v1.0/Data/Operons/
- S1 Dataset/Integrate_v1.0/Data/Proteomes/
- S1 Dataset/Integrate_v1.0/Integrate.class
- S1 Dataset/Integrate_v1.0/Integrate.java
- S1 Dataset/Integrate_v1.0/Parameters.txt
- S1 Dataset/Integrate_v1.0/User Guide.doc
- S1 Dataset/Read_me.txt
- S1 Dataset/Rsp_data/
- S1 Dataset/Rsp_data/Array_annotations.xls
- S1 Dataset/Rsp_data/Expression_matrix.txt
- S1 Dataset/Rsp_data/TFs.txt
