# Supplementary material for: An Integrated Approach to Reconstructing Genome-Scale Transcriptional Regulatory Networks
Source: PLoS Comput Biol. 2015 Feb 27;11(2):e1004103. doi: 10.1371/journal.pcbi.1004103 (PMC4344238; doi:10.1371/journal.pcbi.1004103)
Supplement: S1 Dataset — This dataset consists of 3 folders containing data used for the analysis presented in the main text and a summary of the results from the E. coli analysis. These folder include: “Ecoli _results”, which contains a summary of the results obtained from the E. coli analysis; “Integrate_v1.0”, which contains sample code for running the presented analysis (the most up-to-date version of this code can be obtained from the figshare link provided in the Materials and methods); and “Rsp_data”, which contains the R. sphaeroides gene expression compendium used in our analysis. (ZIP) [file pcbi.1004103.s024.zip › S1 Dataset/Ecoli_results/Final_sorted_interactions.txt]

TF	Target	Cumulative score	Cluster_ID
b3418	b4036	9.541951796429135	Cluster_43
b3418	b4035	9.541951796429135	Cluster_43
b3418	b4033	9.541951796429135	Cluster_43
b3418	b4032	9.541951796429135	Cluster_43
b3418	b4034	9.541951796429135	Cluster_43
b0399	b0964	9.441368136974232	Cluster_237
b1658	b1688	8.995277756710923	Cluster_166
b1658	b1686	8.995277756710923	Cluster_166
b1658	b1687	8.995277756710923	Cluster_166
b0399	b2186	8.922907374299069	Cluster_237
b3418	b0403	8.78916608649775	Cluster_43
b3418	b3416	8.7477922998097	Cluster_43
b3418	b3417	8.7477922998097	Cluster_43
b3520	b3002	8.692424490441919	Cluster_271
b3520	b3003	8.692424490441919	Cluster_271
b3938	b3939	8.657848802645214	Cluster_10
b3938	b3938	8.657848802645214	Cluster_10
b1658	b0947	8.380953407395994	Cluster_205
b1658	b0949	8.380953407395994	Cluster_205
b1658	b0948	8.380953407395994	Cluster_205
b1658	b1714	8.380953407395994	Cluster_205
b2217	b0331	8.350986518224882	Cluster_68
b2217	b4340	8.350986518224882	Cluster_68
b2217	b0330	8.350986518224882	Cluster_68
b3520	b3521	8.254421544962055	Cluster_279
b3520	b3520	8.254421544962055	Cluster_279
b0566	b0751	8.178429372024308	Cluster_109
b0566	b0750	8.178429372024308	Cluster_109
b2217	b2224	8.140288461836946	Cluster_68
b2217	b2223	8.140288461836946	Cluster_68
b2217	b2222	8.140288461836946	Cluster_68
b2217	b2221	8.140288461836946	Cluster_68
b3938	b3941	8.137414717783274	Cluster_10
b3461	b3492	8.13517689435006	Cluster_47
b3461	b3493	8.13517689435006	Cluster_47
b0399	b0400	8.10568461061404	Cluster_38
b0399	b0399	8.10568461061404	Cluster_38
b0399	b1788	8.089143513198584	Cluster_239
b0399	b1789	8.089143513198584	Cluster_239
b1658	b4064	8.070575333328044	Cluster_166
b1658	b0172	8.05567693619337	Cluster_205
b3938	b0260	8.031796955126886	Cluster_10
b3520	b2419	8.014872387274588	Cluster_279
b0399	b2739	7.993028669843664	Cluster_237
b0399	b2738	7.993028669843664	Cluster_237
b1557	b1558	7.979703067280613	Cluster_150
b1557	b1557	7.979703067280613	Cluster_150
b1739	b1740	7.95837491102873	Cluster_240
b1739	b1739	7.95837491102873	Cluster_240
b3520	b3519	7.950658805204655	Cluster_271
b3938	b4012	7.908281592578024	Cluster_10
b3938	b4013	7.908281592578024	Cluster_10
b1557	b0989	7.903607381850059	Cluster_150
b1557	b0990	7.903607381850059	Cluster_150
b2491	b4108	7.857692301329337	Cluster_83
b1557	b0989	7.843778989043332	Cluster_291
b1557	b0990	7.843778989043332	Cluster_291
b0113	b0008	7.800934483516308	Cluster_88
b3520	b1343	7.786797325789631	Cluster_271
b3512	b1492	7.753238927582803	Cluster_232
b3512	b1493	7.753238927582803	Cluster_232
b1013	b1013	7.7153247247647645	Cluster_413
b1013	b1011	7.7153247247647645	Cluster_413
b1013	b1010	7.7153247247647645	Cluster_413
b1013	b1009	7.7153247247647645	Cluster_413
b1013	b1008	7.7153247247647645	Cluster_413
b1013	b1006	7.7153247247647645	Cluster_413
b1013	b1012	7.7153247247647645	Cluster_413
b1892	b3989	7.708228918655959	Cluster_2
b1892	b3228	7.708228918655959	Cluster_2
b1892	b3229	7.708228918655959	Cluster_2
b1557	b0989	7.686632221624232	Cluster_151
b1557	b0990	7.686632221624232	Cluster_151
b1557	b1558	7.686632221624232	Cluster_151
b1557	b1557	7.686632221624232	Cluster_151
b0315	b2067	7.668365978925724	Cluster_55
b0399	b4105	7.666196118832948	Cluster_239
b0399	b4104	7.666196118832948	Cluster_239
b0399	b4106	7.666196118832948	Cluster_239
b2409	b2737	7.618378445965606	Cluster_274
b2409	b2736	7.618378445965606	Cluster_274
b2409	b2735	7.618378445965606	Cluster_274
b1658	b2558	7.613037544989841	Cluster_18
b1658	b2557	7.613037544989841	Cluster_18
b4043	b0581	7.607882484285194	Cluster_14
b1922	b1926	7.5873976306113	Cluster_330
b1922	b1925	7.5873976306113	Cluster_330
b1922	b1924	7.5873976306113	Cluster_330
b1922	b1923	7.5873976306113	Cluster_330
b1922	b1874	7.578342041839908	Cluster_195
b1922	b1875	7.578342041839908	Cluster_195
b1922	b3119	7.578342041839908	Cluster_195
b1922	b1876	7.578342041839908	Cluster_195
b3755	b0380	7.549052711695872	Cluster_70
b3755	b0379	7.549052711695872	Cluster_70
b1557	b1558	7.532303215743399	Cluster_291
b1557	b1557	7.532303215743399	Cluster_291
b3357	b3518	7.529470483700382	Cluster_393
b3357	b3519	7.529470483700382	Cluster_393
b4043	b4616	7.514203388414612	Cluster_14
b4043	b4618	7.514203388414612	Cluster_14
b1892	b1275	7.501744553610016	Cluster_24
b1013	b0033	7.486974089965822	Cluster_413
b1013	b0032	7.486974089965822	Cluster_413
b0399	b3727	7.4762863270177355	Cluster_38
b0399	b3726	7.4762863270177355	Cluster_38
b0399	b3725	7.4762863270177355	Cluster_38
b0399	b3724	7.4762863270177355	Cluster_38
b0399	b3728	7.4762863270177355	Cluster_38
b1658	b2552	7.475990199919883	Cluster_18
b1658	b2551	7.475990199919883	Cluster_18
b4043	b1061	7.456489812063485	Cluster_14
b4401	b2105	7.448162432959103	Cluster_12
b4401	b2106	7.448162432959103	Cluster_12
b1892	b3292	7.445414977799018	Cluster_2
b1892	b4550	7.445414977799018	Cluster_2
b1892	b3293	7.445414977799018	Cluster_2
b1892	b3800	7.445414977799018	Cluster_2
b3418	b4036	7.443606951124421	Cluster_84
b3418	b4035	7.443606951124421	Cluster_84
b3418	b4033	7.443606951124421	Cluster_84
b3418	b4032	7.443606951124421	Cluster_84
b3418	b4034	7.443606951124421	Cluster_84
b3702	b2829	7.44172055728644	Cluster_56
b3702	b2830	7.44172055728644	Cluster_56
b3702	b2831	7.44172055728644	Cluster_56
b2079	b0955	7.435477188894475	Cluster_236
b1557	b3556	7.4014249136314305	Cluster_150
b0535	b0435	7.39749440359534	Cluster_173
b1658	b2509	7.362424192564128	Cluster_119
b1658	b2507	7.362424192564128	Cluster_119
b1658	b2508	7.362424192564128	Cluster_119
b1739	b0382	7.351328411206505	Cluster_240
b1739	b0381	7.351328411206505	Cluster_240
b2491	b2399	7.348708889992449	Cluster_83
b2491	b2398	7.348708889992449	Cluster_83
b2409	b2233	7.3310282015984685	Cluster_274
b2217	b2323	7.329123687742122	Cluster_27
b1892	b1206	7.327560678157205	Cluster_2
b3418	b0835	7.324746611551767	Cluster_84
b4178	b4209	7.310798505347255	Cluster_33
b4401	b4047	7.3102926294292665	Cluster_140
b4401	b4046	7.3102926294292665	Cluster_140
b3237	b3236	7.304955391930504	Cluster_8
b3237	b3171	7.304955391930504	Cluster_8
b3237	b3237	7.304955391930504	Cluster_8
b3237	b3172	7.304955391930504	Cluster_8
b1922	b2345	7.286384399128834	Cluster_195
b1658	b2608	7.281822191199792	Cluster_205
b1658	b2607	7.281822191199792	Cluster_205
b1658	b2606	7.281822191199792	Cluster_205
b1658	b2609	7.281822191199792	Cluster_205
b0064	b0064	7.278193030776506	Cluster_136
b0064	b0062	7.278193030776506	Cluster_136
b0064	b0063	7.278193030776506	Cluster_136
b1658	b4602	7.2695496617187105	Cluster_18
b1658	b1658	7.2695496617187105	Cluster_18
b3261	b0643	7.26665269996573	Cluster_152
b0113	b4262	7.264476320328612	Cluster_88
b0113	b4261	7.264476320328612	Cluster_88
b0113	b4259	7.264476320328612	Cluster_88
b0113	b4258	7.264476320328612	Cluster_88
b0113	b4260	7.264476320328612	Cluster_88
b0020	b3673	7.25558691249063	Cluster_50
b3357	b3576	7.25277460987145	Cluster_393
b3357	b3575	7.25277460987145	Cluster_393
b3357	b3574	7.25277460987145	Cluster_393
b0080	b1780	7.235415394800547	Cluster_112
b0080	b1779	7.235415394800547	Cluster_112
b0080	b1777	7.235415394800547	Cluster_112
b0080	b1778	7.235415394800547	Cluster_112
b1658	b3715	7.230126771901404	Cluster_18
b1658	b3714	7.230126771901404	Cluster_18
b2217	b0954	7.198879984166045	Cluster_27
b3702	b3862	7.196126714026885	Cluster_200
b3702	b3863	7.196126714026885	Cluster_200
b4401	b0778	7.19120871558523	Cluster_12
b4401	b0777	7.19120871558523	Cluster_12
b4401	b0776	7.19120871558523	Cluster_12
b4401	b0775	7.19120871558523	Cluster_12
b4401	b0774	7.19120871558523	Cluster_12
b1439	b1353	7.18359564788644	Cluster_318
b1439	b4526	7.18359564788644	Cluster_318
b1439	b1351	7.18359564788644	Cluster_318
b1439	b1352	7.18359564788644	Cluster_318
b1040	b0486	7.164386754480876	Cluster_87
b1040	b0485	7.164386754480876	Cluster_87
b1040	b0123	7.164386754480876	Cluster_87
b1040	b0484	7.164386754480876	Cluster_87
b2491	b1254	7.1599379130198875	Cluster_83
b2491	b1255	7.1599379130198875	Cluster_83
b1658	b4064	7.1564884263351365	Cluster_167
b1658	b4459	7.1564884263351365	Cluster_167
b0694	b0699	7.1485167004438575	Cluster_361
b0694	b1395	7.1485167004438575	Cluster_361
b0694	b1394	7.1485167004438575	Cluster_361
b0694	b1393	7.1485167004438575	Cluster_361
b0694	b1392	7.1485167004438575	Cluster_361
b0694	b1391	7.1485167004438575	Cluster_361
b0694	b1390	7.1485167004438575	Cluster_361
b0694	b1389	7.1485167004438575	Cluster_361
b0694	b1388	7.1485167004438575	Cluster_361
b0694	b1387	7.1485167004438575	Cluster_361
b1658	b1062	7.1376104045973525	Cluster_18
b3868	b2308	7.136710987742781	Cluster_29
b3868	b2307	7.136710987742781	Cluster_29
b3868	b2306	7.136710987742781	Cluster_29
b3868	b2309	7.136710987742781	Cluster_29
b3868	b0857	7.1348127855141845	Cluster_29
b3868	b0856	7.1348127855141845	Cluster_29
b3868	b0854	7.1348127855141845	Cluster_29
b3868	b0855	7.1348127855141845	Cluster_29
b2213	b3087	7.127777077872229	Cluster_372
b2213	b2469	7.127777077872229	Cluster_372
b2213	b2468	7.127777077872229	Cluster_372
b1439	b1322	7.11908745461429	Cluster_318
b1439	b1321	7.11908745461429	Cluster_318
b1439	b1320	7.11908745461429	Cluster_318
b3604	b3518	7.105840895998421	Cluster_41
b3604	b3519	7.105840895998421	Cluster_41
b4340	b4277	7.104422582566667	Cluster_394
b4340	b4310	7.104422582566667	Cluster_394
b4340	b3224	7.104422582566667	Cluster_394
b4340	b3223	7.104422582566667	Cluster_394
b4340	b3222	7.104422582566667	Cluster_394
b4340	b3221	7.104422582566667	Cluster_394
b4340	b3225	7.104422582566667	Cluster_394
b0080	b1539	7.10120627410438	Cluster_112
b0080	b1538	7.10120627410438	Cluster_112
b1508	b0223	7.081927425255994	Cluster_13
b3884	b0896	7.080477176481184	Cluster_4
b3884	b0895	7.080477176481184	Cluster_4
b3884	b0894	7.080477176481184	Cluster_4
b3237	b0860	7.077973697823205	Cluster_8
b3512	b0210	7.077515932543824	Cluster_232
b3512	b0209	7.077515932543824	Cluster_232
b3512	b0208	7.077515932543824	Cluster_232
b3357	b1112	7.053108910192299	Cluster_1
b3357	b1111	7.053108910192299	Cluster_1
b1508	b2971	7.046154859152177	Cluster_13
b1508	b2972	7.046154859152177	Cluster_13
b0840	b0840	7.042618517270188	Cluster_192
b0840	b0841	7.042618517270188	Cluster_192
b0840	b4205	7.042618517270188	Cluster_192
b0840	b0842	7.042618517270188	Cluster_192
b4178	b2552	7.037943975288274	Cluster_33
b1384	b1395	7.035342216341381	Cluster_301
b1384	b1394	7.035342216341381	Cluster_301
b1384	b1393	7.035342216341381	Cluster_301
b1384	b1392	7.035342216341381	Cluster_301
b1384	b1391	7.035342216341381	Cluster_301
b1384	b1390	7.035342216341381	Cluster_301
b1384	b1389	7.035342216341381	Cluster_301
b1384	b1388	7.035342216341381	Cluster_301
b1384	b1387	7.035342216341381	Cluster_301
b2573	b1675	7.025226908391115	Cluster_20
b2573	b1676	7.025226908391115	Cluster_20
b3461	b1633	7.021823174309319	Cluster_47
b3461	b1632	7.021823174309319	Cluster_47
b3461	b1631	7.021823174309319	Cluster_47
b3461	b1630	7.021823174309319	Cluster_47
b3461	b1629	7.021823174309319	Cluster_47
b3461	b1628	7.021823174309319	Cluster_47
b3461	b1626	7.021823174309319	Cluster_47
b3461	b1625	7.021823174309319	Cluster_47
b3461	b1627	7.021823174309319	Cluster_47
b3261	b3068	7.016461018200474	Cluster_374
b1508	b0029	7.015003689472546	Cluster_13
b1508	b0027	7.015003689472546	Cluster_13
b1508	b0026	7.015003689472546	Cluster_13
b1508	b0025	7.015003689472546	Cluster_13
b1508	b0028	7.015003689472546	Cluster_13
b1508	b3083	7.015003689472546	Cluster_13
b1508	b4106	7.015003689472546	Cluster_13
b1508	b4104	7.015003689472546	Cluster_13
b1508	b3586	7.015003689472546	Cluster_13
b1508	b3587	7.015003689472546	Cluster_13
b1508	b4102	7.015003689472546	Cluster_13
b1508	b4101	7.015003689472546	Cluster_13
b1508	b4100	7.015003689472546	Cluster_13
b1508	b4099	7.015003689472546	Cluster_13
b1508	b4098	7.015003689472546	Cluster_13
b1508	b4097	7.015003689472546	Cluster_13
b1508	b4095	7.015003689472546	Cluster_13
b1508	b4096	7.015003689472546	Cluster_13
b1508	b3523	7.015003689472546	Cluster_13
b1508	b4237	7.015003689472546	Cluster_13
b4401	b2672	7.010609259792667	Cluster_268
b4401	b2671	7.010609259792667	Cluster_268
b4401	b1220	7.010609259792667	Cluster_268
b1508	b0061	6.987400240593605	Cluster_13
b1508	b4384	6.987400240593605	Cluster_13
b1508	b4383	6.987400240593605	Cluster_13
b1508	b4382	6.987400240593605	Cluster_13
b1508	b4381	6.987400240593605	Cluster_13
b1508	b3071	6.987400240593605	Cluster_13
b1508	b4620	6.987400240593605	Cluster_13
b1508	b4180	6.987400240593605	Cluster_13
b1508	b2812	6.987400240593605	Cluster_13
b1508	b0727	6.987400240593605	Cluster_13
b1508	b0726	6.987400240593605	Cluster_13
b1508	b3937	6.987400240593605	Cluster_13
b1508	b3956	6.987400240593605	Cluster_13
b1508	b3869	6.987400240593605	Cluster_13
b1508	b4016	6.987400240593605	Cluster_13
b1508	b3070	6.987400240593605	Cluster_13
b1508	b0584	6.987400240593605	Cluster_13
b1508	b0583	6.987400240593605	Cluster_13
b1508	b2236	6.987400240593605	Cluster_13
b1508	b2234	6.987400240593605	Cluster_13
b1508	b2235	6.987400240593605	Cluster_13
b1508	b3901	6.987400240593605	Cluster_13
b1508	b3902	6.987400240593605	Cluster_13
b1508	b2130	6.987400240593605	Cluster_13
b1508	b2129	6.987400240593605	Cluster_13
b1508	b2128	6.987400240593605	Cluster_13
b1508	b2131	6.987400240593605	Cluster_13
b1508	b4145	6.987400240593605	Cluster_13
b1508	b4030	6.987400240593605	Cluster_13
b1508	b3382	6.987400240593605	Cluster_13
b1508	b3383	6.987400240593605	Cluster_13
b1508	b4322	6.987400240593605	Cluster_13
b1508	b4323	6.987400240593605	Cluster_13
b1508	b0323	6.987400240593605	Cluster_13
b1508	b2062	6.987400240593605	Cluster_13
b1508	b2061	6.987400240593605	Cluster_13
b1508	b2060	6.987400240593605	Cluster_13
b1508	b2058	6.987400240593605	Cluster_13
b1508	b2056	6.987400240593605	Cluster_13
b1508	b2055	6.987400240593605	Cluster_13
b1508	b2054	6.987400240593605	Cluster_13
b1508	b2051	6.987400240593605	Cluster_13
b1508	b2046	6.987400240593605	Cluster_13
b1508	b2059	6.987400240593605	Cluster_13
b1508	b3452	6.987400240593605	Cluster_13
b1508	b0860	6.987400240593605	Cluster_13
b1508	b0353	6.987400240593605	Cluster_13
b1508	b1082	6.987400240593605	Cluster_13
b1508	b1081	6.987400240593605	Cluster_13
b1508	b1080	6.987400240593605	Cluster_13
b1508	b1079	6.987400240593605	Cluster_13
b1508	b1077	6.987400240593605	Cluster_13
b1508	b1076	6.987400240593605	Cluster_13
b1508	b1075	6.987400240593605	Cluster_13
b1508	b1074	6.987400240593605	Cluster_13
b1508	b1073	6.987400240593605	Cluster_13
b1508	b1078	6.987400240593605	Cluster_13
b1508	b0598	6.987400240593605	Cluster_13
b1508	b4512	6.987400240593605	Cluster_13
b1508	b3954	6.987400240593605	Cluster_13
b1557	b3556	6.985355758502618	Cluster_291
b3868	b3868	6.9787327226335085	Cluster_29
b3868	b3869	6.9787327226335085	Cluster_29
b3202	b2156	6.978522121284872	Cluster_31
b1284	b1852	6.975294067913102	Cluster_257
b1557	b3556	6.972921385717354	Cluster_151
b1892	b1561	6.961845834797397	Cluster_2
b3512	b3517	6.950475494065617	Cluster_232
b1334	b2580	6.948221018798942	Cluster_23
b1334	b2579	6.948221018798942	Cluster_23
b3438	b4476	6.945607422101059	Cluster_299
b3438	b3437	6.945607422101059	Cluster_299
b1658	b4006	6.940462392337716	Cluster_167
b4043	b3645	6.925042809238011	Cluster_14
b3868	b3870	6.922223521780208	Cluster_29
b3669	b0417	6.9146408062267914	Cluster_6
b3669	b0416	6.9146408062267914	Cluster_6
b3669	b0414	6.9146408062267914	Cluster_6
b3669	b0413	6.9146408062267914	Cluster_6
b3669	b0415	6.9146408062267914	Cluster_6
b4401	b3135	6.907746263418944	Cluster_140
b4401	b3134	6.907746263418944	Cluster_140
b4401	b3133	6.907746263418944	Cluster_140
b4401	b3132	6.907746263418944	Cluster_140
b4401	b3131	6.907746263418944	Cluster_140
b1892	b3290	6.904092534613112	Cluster_37
b1892	b3288	6.904092534613112	Cluster_37
b1892	b3287	6.904092534613112	Cluster_37
b1892	b3289	6.904092534613112	Cluster_37
b0399	b0571	6.903370879607343	Cluster_48
b0399	b0575	6.903370879607343	Cluster_48
b0399	b0574	6.903370879607343	Cluster_48
b0399	b0573	6.903370879607343	Cluster_48
b0399	b0572	6.903370879607343	Cluster_48
b0399	b1970	6.903370879607343	Cluster_48
b0399	b1968	6.903370879607343	Cluster_48
b0399	b1969	6.903370879607343	Cluster_48
b3755	b2311	6.897005172274497	Cluster_70
b0683	b4292	6.878520274149556	Cluster_62
b0683	b4293	6.878520274149556	Cluster_62
b4043	b0225	6.876176762607307	Cluster_14
b4043	b0226	6.876176762607307	Cluster_14
b4043	b2009	6.876176762607307	Cluster_14
b4043	b0227	6.876176762607307	Cluster_14
b4043	b1182	6.876176762607307	Cluster_14
b4043	b3813	6.876176762607307	Cluster_14
b4043	b1184	6.876176762607307	Cluster_14
b4043	b1183	6.876176762607307	Cluster_14
b0399	b0680	6.872639471548407	Cluster_38
b1508	b2764	6.871952309479311	Cluster_13
b1508	b2763	6.871952309479311	Cluster_13
b1508	b2762	6.871952309479311	Cluster_13
b1508	b2312	6.871952309479311	Cluster_13
b1508	b2313	6.871952309479311	Cluster_13
b1557	b1552	6.852801061575212	Cluster_291
b3702	b0779	6.852130188866133	Cluster_56
b4043	b2616	6.841662496280389	Cluster_14
b1658	b2476	6.834794156316714	Cluster_18
b0064	b3418	6.828314138568868	Cluster_136
b0464	b0464	6.810500887210316	Cluster_79
b0464	b0462	6.810500887210316	Cluster_79
b0464	b0463	6.810500887210316	Cluster_79
b3357	b3211	6.809187627693735	Cluster_395
b3357	b3126	6.809187627693735	Cluster_395
b3357	b3125	6.809187627693735	Cluster_395
b3357	b3124	6.809187627693735	Cluster_395
b3357	b3127	6.809187627693735	Cluster_395
b3357	b3128	6.809187627693735	Cluster_395
b3261	b3001	6.80749375794553	Cluster_374
b3261	b4658	6.80749375794553	Cluster_374
b3237	b0646	6.804909543049435	Cluster_296
b3237	b0645	6.804909543049435	Cluster_296
b3237	b0644	6.804909543049435	Cluster_296
b1508	b4107	6.802609196772762	Cluster_13
b1508	b4037	6.802609196772762	Cluster_13
b1508	b4034	6.802609196772762	Cluster_13
b1508	b4032	6.802609196772762	Cluster_13
b1508	b4033	6.802609196772762	Cluster_13
b1508	b3244	6.802609196772762	Cluster_13
b1508	b4068	6.802609196772762	Cluster_13
b1892	b3635	6.802304721049019	Cluster_2
b1892	b2414	6.788449950063789	Cluster_94
b3755	b3804	6.781545375397743	Cluster_337
b3755	b3803	6.781545375397743	Cluster_337
b3755	b3802	6.781545375397743	Cluster_337
b3755	b3805	6.781545375397743	Cluster_337
b3755	b3806	6.781545375397743	Cluster_337
b1508	b0681	6.774297656447409	Cluster_13
b1508	b0808	6.774297656447409	Cluster_13
b1508	b0335	6.774297656447409	Cluster_13
b1508	b0334	6.774297656447409	Cluster_13
b1508	b0333	6.774297656447409	Cluster_13
b1508	b3601	6.774297656447409	Cluster_13
b1508	b3600	6.774297656447409	Cluster_13
b1508	b0038	6.774297656447409	Cluster_13
b1508	b3698	6.774297656447409	Cluster_13
b1508	b0729	6.774297656447409	Cluster_13
b1508	b0728	6.774297656447409	Cluster_13
b1508	b3542	6.774297656447409	Cluster_13
b1508	b3541	6.774297656447409	Cluster_13
b1508	b3540	6.774297656447409	Cluster_13
b1508	b3543	6.774297656447409	Cluster_13
b1508	b0689	6.774297656447409	Cluster_13
b1508	b2924	6.774297656447409	Cluster_13
b1508	b2044	6.774297656447409	Cluster_13
b1508	b2045	6.774297656447409	Cluster_13
b1508	b3917	6.774297656447409	Cluster_13
b1508	b2522	6.774297656447409	Cluster_13
b1508	b3944	6.774297656447409	Cluster_13
b1508	b3451	6.774297656447409	Cluster_13
b1508	b3453	6.774297656447409	Cluster_13
b1508	b4026	6.774297656447409	Cluster_13
b1508	b1050	6.774297656447409	Cluster_13
b1508	b0674	6.774297656447409	Cluster_13
b1508	b2530	6.774297656447409	Cluster_13
b1508	b2529	6.774297656447409	Cluster_13
b1508	b2528	6.774297656447409	Cluster_13
b1508	b2527	6.774297656447409	Cluster_13
b1508	b2526	6.774297656447409	Cluster_13
b1508	b2525	6.774297656447409	Cluster_13
b1508	b2524	6.774297656447409	Cluster_13
b1508	b2531	6.774297656447409	Cluster_13
b1508	b1921	6.774297656447409	Cluster_13
b1508	b1922	6.774297656447409	Cluster_13
b3755	b0237	6.772868540140481	Cluster_35
b1658	b4245	6.767500488418796	Cluster_18
b1658	b4244	6.767500488418796	Cluster_18
b1658	b4246	6.767500488418796	Cluster_18
b2217	b2899	6.766227711935793	Cluster_27
b3755	b3862	6.7541970817707355	Cluster_35
b3755	b3863	6.7541970817707355	Cluster_35
b0399	b1456	6.751692592761516	Cluster_48
b4178	b2732	6.74940552318777	Cluster_33
b3237	b0273	6.741969654730664	Cluster_8
b3569	b3568	6.740795783288679	Cluster_142
b3569	b3567	6.740795783288679	Cluster_142
b3569	b3566	6.740795783288679	Cluster_142
b3569	b3565	6.740795783288679	Cluster_142
b1508	b3673	6.726640657368111	Cluster_13
b2573	b0911	6.726507916596992	Cluster_20
b2573	b0910	6.726507916596992	Cluster_20
b2577	b2593	6.706840535020937	Cluster_203
b2577	b2594	6.706840535020937	Cluster_203
b2577	b2595	6.706840535020937	Cluster_203
b4293	b0987	6.702230998270807	Cluster_148
b4293	b4292	6.702230998270807	Cluster_148
b4293	b4291	6.702230998270807	Cluster_148
b4293	b4293	6.702230998270807	Cluster_148
b3755	b4005	6.697485451373959	Cluster_25
b3755	b4006	6.697485451373959	Cluster_25
b2220	b0530	6.691159227305667	Cluster_104
b2220	b2151	6.691159227305667	Cluster_104
b1508	b4088	6.690470081152918	Cluster_13
b1508	b4086	6.690470081152918	Cluster_13
b1508	b4085	6.690470081152918	Cluster_13
b1508	b4084	6.690470081152918	Cluster_13
b1508	b4087	6.690470081152918	Cluster_13
b1892	b1555	6.68546554556471	Cluster_2
b1892	b1554	6.68546554556471	Cluster_2
b1892	b1556	6.68546554556471	Cluster_2
b2697	b4136	6.677845947316104	Cluster_145
b2697	b4137	6.677845947316104	Cluster_145
b1530	b3755	6.676736921065839	Cluster_392
b1530	b2591	6.676736921065839	Cluster_392
b1530	b3756	6.676736921065839	Cluster_392
b3261	b4061	6.67206616688616	Cluster_152
b3755	b0201	6.671081801040025	Cluster_25
b1892	b1372	6.6665189931913345	Cluster_37
b1892	b1370	6.6665189931913345	Cluster_37
b2079	b1482	6.659306290822913	Cluster_236
b2079	b1480	6.659306290822913	Cluster_236
b2079	b1481	6.659306290822913	Cluster_236
b3357	b1904	6.652405915651202	Cluster_1
b1892	b0381	6.644859302547251	Cluster_262
b0535	b4026	6.644257913865256	Cluster_173
b1384	b1805	6.6376181644834595	Cluster_301
b0464	b3345	6.637162919505391	Cluster_79
b0464	b3344	6.637162919505391	Cluster_79
b0464	b3343	6.637162919505391	Cluster_79
b0464	b3346	6.637162919505391	Cluster_79
b0464	b3264	6.637162919505391	Cluster_79
b1658	b2288	6.635616864215671	Cluster_205
b1658	b2287	6.635616864215671	Cluster_205
b1658	b2286	6.635616864215671	Cluster_205
b1658	b2285	6.635616864215671	Cluster_205
b1658	b2284	6.635616864215671	Cluster_205
b1658	b2283	6.635616864215671	Cluster_205
b1658	b2282	6.635616864215671	Cluster_205
b1658	b2281	6.635616864215671	Cluster_205
b1658	b2280	6.635616864215671	Cluster_205
b1658	b2279	6.635616864215671	Cluster_205
b1658	b2278	6.635616864215671	Cluster_205
b1658	b2276	6.635616864215671	Cluster_205
b1658	b2277	6.635616864215671	Cluster_205
b3237	b0033	6.6339497804007355	Cluster_8
b3237	b0032	6.6339497804007355	Cluster_8
b3828	b3828	6.63087089118574	Cluster_126
b3828	b3829	6.63087089118574	Cluster_126
b3604	b0608	6.628247447045618	Cluster_41
b3604	b0607	6.628247447045618	Cluster_41
b1508	b3706	6.627478733558785	Cluster_13
b1508	b3081	6.627478733558785	Cluster_13
b0020	b1657	6.618894883918012	Cluster_50
b3190	b3181	6.614619571531581	Cluster_66
b3190	b3182	6.614619571531581	Cluster_66
b0683	b4582	6.607490370572731	Cluster_5
b1508	b2288	6.605190220197718	Cluster_13
b1508	b2287	6.605190220197718	Cluster_13
b1508	b2286	6.605190220197718	Cluster_13
b1508	b2285	6.605190220197718	Cluster_13
b1508	b2284	6.605190220197718	Cluster_13
b1508	b2283	6.605190220197718	Cluster_13
b1508	b2282	6.605190220197718	Cluster_13
b1508	b2281	6.605190220197718	Cluster_13
b1508	b2280	6.605190220197718	Cluster_13
b1508	b2279	6.605190220197718	Cluster_13
b1508	b2278	6.605190220197718	Cluster_13
b1508	b2276	6.605190220197718	Cluster_13
b1508	b2277	6.605190220197718	Cluster_13
b1508	b3136	6.605190220197718	Cluster_13
b1658	b0411	6.597440394579547	Cluster_119
b4401	b3422	6.596850322877467	Cluster_408
b4401	b3421	6.596850322877467	Cluster_408
b4043	b0798	6.5967860193741865	Cluster_14
b4043	b4059	6.5967860193741865	Cluster_14
b4043	b0799	6.5967860193741865	Cluster_14
b4043	b4058	6.5967860193741865	Cluster_14
b1916	b1915	6.596716914397065	Cluster_53
b1916	b1913	6.596716914397065	Cluster_53
b1916	b1914	6.596716914397065	Cluster_53
b3884	b2598	6.582899389893306	Cluster_4
b3357	b0610	6.580636672978181	Cluster_1
b1922	b1612	6.567484379263104	Cluster_330
b1922	b1611	6.567484379263104	Cluster_330
b0435	b1953	6.55822473650731	Cluster_144
b0435	b1952	6.55822473650731	Cluster_144
b0535	b3089	6.557536650391928	Cluster_173
b4043	b1177	6.557426051950789	Cluster_14
b4043	b1175	6.557426051950789	Cluster_14
b4043	b1174	6.557426051950789	Cluster_14
b4043	b1176	6.557426051950789	Cluster_14
b4043	b0779	6.557426051950789	Cluster_14
b3202	b4004	6.549728105180246	Cluster_92
b3202	b4003	6.549728105180246	Cluster_92
b3202	b4002	6.549728105180246	Cluster_92
b1530	b3279	6.549455477224422	Cluster_392
b1530	b0201	6.549455477224422	Cluster_392
b2852	b0113	6.54872583940838	Cluster_75
b2852	b3434	6.5483415455353695	Cluster_222
b2852	b3433	6.5483415455353695	Cluster_222
b1892	b4291	6.5456606494310545	Cluster_37
b1892	b4290	6.5456606494310545	Cluster_37
b1892	b4288	6.5456606494310545	Cluster_37
b1892	b4287	6.5456606494310545	Cluster_37
b1892	b4289	6.5456606494310545	Cluster_37
b3755	b2591	6.538970807104491	Cluster_25
b3755	b3755	6.538970807104491	Cluster_25
b3755	b3756	6.538970807104491	Cluster_25
b1284	b1605	6.534377171277421	Cluster_257
b3669	b3777	6.527876483104436	Cluster_6
b3669	b3778	6.527876483104436	Cluster_6
b4043	b1849	6.52624429260396	Cluster_14
b4043	b1847	6.52624429260396	Cluster_14
b4043	b1848	6.52624429260396	Cluster_14
b1334	b2110	6.52487552380254	Cluster_23
b1334	b2109	6.52487552380254	Cluster_23
b1334	b2111	6.52487552380254	Cluster_23
b2220	b0117	6.523352965767548	Cluster_321
b2220	b0118	6.523352965767548	Cluster_321
b3702	b2236	6.521743335982235	Cluster_200
b3702	b2235	6.521743335982235	Cluster_200
b3702	b2234	6.521743335982235	Cluster_200
b0080	b0118	6.519965113236972	Cluster_187
b3669	b0797	6.513310971657843	Cluster_6
b3669	b0795	6.513310971657843	Cluster_6
b3669	b0794	6.513310971657843	Cluster_6
b3669	b0796	6.513310971657843	Cluster_6
b3868	b1987	6.511253824721869	Cluster_29
b3868	b1988	6.511253824721869	Cluster_29
b1508	b0337	6.503869892245553	Cluster_13
b1508	b0336	6.503869892245553	Cluster_13
b1508	b4369	6.503869892245553	Cluster_13
b1508	b4260	6.503869892245553	Cluster_13
b1508	b4258	6.503869892245553	Cluster_13
b1508	b4259	6.503869892245553	Cluster_13
b1658	b3653	6.503117434435043	Cluster_17
b1658	b3654	6.503117434435043	Cluster_17
b3357	b3831	6.491882965406818	Cluster_1
b3357	b3830	6.491882965406818	Cluster_1
b3438	b4268	6.490879806278334	Cluster_299
b3438	b4266	6.490879806278334	Cluster_299
b3438	b4267	6.490879806278334	Cluster_299
b3190	b0416	6.490482773455482	Cluster_66
b3190	b0415	6.490482773455482	Cluster_66
b3190	b0414	6.490482773455482	Cluster_66
b3190	b0413	6.490482773455482	Cluster_66
b0113	b0115	6.486516398576396	Cluster_209
b0113	b0114	6.486516398576396	Cluster_209
b0113	b0116	6.486516398576396	Cluster_209
b3094	b3622	6.4842768462853915	Cluster_358
b3094	b3621	6.4842768462853915	Cluster_358
b3094	b3620	6.4842768462853915	Cluster_358
b3094	b3619	6.4842768462853915	Cluster_358
b3094	b3618	6.4842768462853915	Cluster_358
b3755	b3279	6.4807191369945585	Cluster_225
b3755	b3755	6.4807191369945585	Cluster_225
b3755	b0201	6.4807191369945585	Cluster_225
b3755	b2591	6.4807191369945585	Cluster_225
b3755	b3756	6.4807191369945585	Cluster_225
b4063	b3634	6.475034306423991	Cluster_357
b4063	b3633	6.475034306423991	Cluster_357
b4063	b3631	6.475034306423991	Cluster_357
b4063	b3630	6.475034306423991	Cluster_357
b4063	b3629	6.475034306423991	Cluster_357
b4063	b3628	6.475034306423991	Cluster_357
b4063	b3627	6.475034306423991	Cluster_357
b4063	b3626	6.475034306423991	Cluster_357
b4063	b3625	6.475034306423991	Cluster_357
b4063	b3624	6.475034306423991	Cluster_357
b4063	b3623	6.475034306423991	Cluster_357
b4063	b3632	6.475034306423991	Cluster_357
b1508	b3496	6.4729236969389	Cluster_13
b4043	b4613	6.470209648530117	Cluster_14
b4043	b0060	6.466441442825814	Cluster_14
b1892	b4354	6.461712391323621	Cluster_2
b1892	b4353	6.461712391323621	Cluster_2
b1892	b4352	6.461712391323621	Cluster_2
b1892	b1144	6.461712391323621	Cluster_2
b1916	b0423	6.447927821539098	Cluster_53
b1916	b0421	6.447927821539098	Cluster_53
b1916	b0420	6.447927821539098	Cluster_53
b1916	b0422	6.447927821539098	Cluster_53
b3938	b3008	6.446163161542287	Cluster_51
b1328	b1330	6.443735241801346	Cluster_178
b1328	b2193	6.443735241801346	Cluster_178
b1328	b3219	6.443735241801346	Cluster_178
b1328	b0260	6.443735241801346	Cluster_178
b3357	b3243	6.442469834346813	Cluster_1
b3357	b3242	6.442469834346813	Cluster_1
b3357	b4268	6.442469834346813	Cluster_1
b3357	b4266	6.442469834346813	Cluster_1
b3357	b4267	6.442469834346813	Cluster_1
b0840	b1804	6.442058117786011	Cluster_192
b2573	b2562	6.424211136363267	Cluster_20
b3357	b3745	6.4195136035411675	Cluster_333
b3357	b3746	6.4195136035411675	Cluster_333
b3357	b3747	6.4195136035411675	Cluster_333
b4401	b2711	6.419350921002894	Cluster_408
b4401	b2710	6.419350921002894	Cluster_408
b4401	b2709	6.419350921002894	Cluster_408
b1658	b1847	6.410405555570129	Cluster_17
b1658	b1848	6.410405555570129	Cluster_17
b1658	b1849	6.410405555570129	Cluster_17
b3237	b4019	6.409668913449628	Cluster_8
b3237	b4018	6.409668913449628	Cluster_8
b3604	b2347	6.403609765323461	Cluster_41
b3755	b1288	6.392711397025631	Cluster_337
b3357	b2343	6.392633095806871	Cluster_385
b1508	b4161	6.388931051932893	Cluster_13
b1508	b4160	6.388931051932893	Cluster_13
b0020	b1288	6.381173699155077	Cluster_50
b1399	b1277	6.380030617761905	Cluster_90
b1399	b1278	6.380030617761905	Cluster_90
b2725	b2670	6.373227874652432	Cluster_277
b2725	b2730	6.373227874652432	Cluster_277
b2725	b2729	6.373227874652432	Cluster_277
b2725	b2728	6.373227874652432	Cluster_277
b2725	b2727	6.373227874652432	Cluster_277
b2725	b2726	6.373227874652432	Cluster_277
b2725	b3521	6.373227874652432	Cluster_277
b2725	b2725	6.373227874652432	Cluster_277
b3868	b0451	6.371420694673668	Cluster_29
b3868	b0450	6.371420694673668	Cluster_29
b3357	b3118	6.369223459098617	Cluster_197
b1659	b0896	6.366839750460071	Cluster_114
b1659	b0895	6.366839750460071	Cluster_114
b1659	b0894	6.366839750460071	Cluster_114
b0399	b4444	6.362410499108092	Cluster_48
b4043	b1728	6.348167600478072	Cluster_14
b0020	b3794	6.3458802763771205	Cluster_50
b0020	b3793	6.3458802763771205	Cluster_50
b0020	b3792	6.3458802763771205	Cluster_50
b0020	b3791	6.3458802763771205	Cluster_50
b0020	b3790	6.3458802763771205	Cluster_50
b0020	b3789	6.3458802763771205	Cluster_50
b0020	b3788	6.3458802763771205	Cluster_50
b0020	b3787	6.3458802763771205	Cluster_50
b0020	b3785	6.3458802763771205	Cluster_50
b0020	b3784	6.3458802763771205	Cluster_50
b0020	b3786	6.3458802763771205	Cluster_50
b0020	b1637	6.3458802763771205	Cluster_50
b0020	b1636	6.3458802763771205	Cluster_50
b3884	b4015	6.345812907590364	Cluster_4
b3884	b4014	6.345812907590364	Cluster_4
b3261	b0622	6.343062853523417	Cluster_267
b3357	b1459	6.342979480072536	Cluster_1
b1508	b3726	6.341900982075495	Cluster_13
b1508	b3724	6.341900982075495	Cluster_13
b1508	b3725	6.341900982075495	Cluster_13
b1508	b4218	6.340326555685733	Cluster_13
b3237	b2670	6.336812230529452	Cluster_8
b3237	b2669	6.336812230529452	Cluster_8
b3202	b2711	6.334130899447621	Cluster_22
b3202	b2710	6.334130899447621	Cluster_22
b3202	b2709	6.334130899447621	Cluster_22
b3743	b2839	6.3318360836003	Cluster_165
b3237	b2818	6.331318405109962	Cluster_64
b2220	b2214	6.320425144748838	Cluster_321
b3237	b3957	6.318712648680308	Cluster_64
b3237	b3960	6.318712648680308	Cluster_64
b3237	b3959	6.318712648680308	Cluster_64
b3237	b3958	6.318712648680308	Cluster_64
b0483	b0483	6.317755919055452	Cluster_74
b0483	b0482	6.317755919055452	Cluster_74
b1014	b2959	6.316046439007687	Cluster_231
b1014	b2960	6.316046439007687	Cluster_231
b1014	b2962	6.316046439007687	Cluster_231
b1014	b2961	6.316046439007687	Cluster_231
b0315	b0323	6.3094202855384	Cluster_55
b3684	b3689	6.302433119459149	Cluster_260
b3684	b3690	6.302433119459149	Cluster_260
b0080	b1823	6.297402701966831	Cluster_67
b0080	b1824	6.297402701966831	Cluster_67
b0080	b0382	6.297402701966831	Cluster_67
b0080	b0381	6.297402701966831	Cluster_67
b1658	b2312	6.2950700080025	Cluster_17
b1658	b2313	6.2950700080025	Cluster_17
b3604	b2451	6.293416771806927	Cluster_41
b3604	b2452	6.293416771806927	Cluster_41
b3237	b4539	6.284432553348003	Cluster_8
b3237	b2016	6.284432553348003	Cluster_8
b3237	b2017	6.284432553348003	Cluster_8
b3237	b2061	6.284432553348003	Cluster_8
b3237	b2060	6.284432553348003	Cluster_8
b3237	b2059	6.284432553348003	Cluster_8
b3237	b2058	6.284432553348003	Cluster_8
b3237	b2057	6.284432553348003	Cluster_8
b3237	b2055	6.284432553348003	Cluster_8
b3237	b2054	6.284432553348003	Cluster_8
b3237	b2053	6.284432553348003	Cluster_8
b3237	b2052	6.284432553348003	Cluster_8
b3237	b2051	6.284432553348003	Cluster_8
b3237	b2050	6.284432553348003	Cluster_8
b3237	b2049	6.284432553348003	Cluster_8
b3237	b2048	6.284432553348003	Cluster_8
b3237	b2047	6.284432553348003	Cluster_8
b3237	b2046	6.284432553348003	Cluster_8
b3237	b2062	6.284432553348003	Cluster_8
b3237	b4451	6.284432553348003	Cluster_8
b3237	b2018	6.284432553348003	Cluster_8
b3237	b3441	6.284432553348003	Cluster_8
b1508	b1846	6.282142816802756	Cluster_13
b2697	b2700	6.281891015357943	Cluster_145
b0267	b0475	6.2802517389143855	Cluster_19
b0267	b3728	6.2802517389143855	Cluster_19
b0267	b3727	6.2802517389143855	Cluster_19
b0267	b3726	6.2802517389143855	Cluster_19
b0267	b3724	6.2802517389143855	Cluster_19
b0267	b3725	6.2802517389143855	Cluster_19
b0267	b1288	6.2802517389143855	Cluster_19
b0267	b2902	6.2802517389143855	Cluster_19
b0267	b0597	6.2802517389143855	Cluster_19
b0267	b0596	6.2802517389143855	Cluster_19
b0267	b0595	6.2802517389143855	Cluster_19
b0267	b0594	6.2802517389143855	Cluster_19
b0267	b0593	6.2802517389143855	Cluster_19
b3237	b0273	6.278465988234942	Cluster_45
b1334	b3156	6.271749835406449	Cluster_23
b1334	b3157	6.271749835406449	Cluster_23
b1334	b3159	6.271749835406449	Cluster_23
b1334	b3158	6.271749835406449	Cluster_23
b3669	b1835	6.270918567627697	Cluster_6
b0399	b0383	6.263100148860622	Cluster_48
b4043	b1741	6.261656504329401	Cluster_14
b3569	b2009	6.2608168172535414	Cluster_142
b3868	b0132	6.258846296053548	Cluster_342
b3868	b0131	6.258846296053548	Cluster_342
b3868	b2127	6.258846296053548	Cluster_342
b3702	b0779	6.258432454502193	Cluster_200
b3884	b1662	6.25777944332781	Cluster_4
b3884	b1663	6.25777944332781	Cluster_4
b4043	b2412	6.256314068033803	Cluster_91
b1892	b0400	6.253889810560444	Cluster_37
b1892	b0399	6.253889810560444	Cluster_37
b1892	b3775	6.253889810560444	Cluster_37
b0435	b0389	6.253464132999444	Cluster_144
b1508	b0892	6.2476507335815485	Cluster_13
b1508	b0891	6.2476507335815485	Cluster_13
b3938	b1558	6.247342079024124	Cluster_51
b3938	b1557	6.247342079024124	Cluster_51
b3237	b4251	6.246844083968144	Cluster_307
b3237	b0713	6.246844083968144	Cluster_307
b3237	b0712	6.246844083968144	Cluster_307
b3237	b0711	6.246844083968144	Cluster_307
b3237	b0710	6.246844083968144	Cluster_307
b3237	b0709	6.246844083968144	Cluster_307
b3237	b4255	6.238854194125412	Cluster_8
b3237	b4254	6.238854194125412	Cluster_8
b3702	b2829	6.226187846278644	Cluster_200
b3702	b2830	6.226187846278644	Cluster_200
b3702	b2831	6.226187846278644	Cluster_200
b1892	b1370	6.225626256107408	Cluster_2
b1892	b1372	6.225626256107408	Cluster_2
b3202	b2142	6.224662339217683	Cluster_31
b3202	b2141	6.224662339217683	Cluster_31
b3202	b2140	6.224662339217683	Cluster_31
b1892	b4065	6.223503180410276	Cluster_94
b3828	b2942	6.219317501595817	Cluster_126
b0566	b1566	6.2156510141863786	Cluster_109
b3743	b2239	6.212811393347032	Cluster_165
b3743	b2240	6.212811393347032	Cluster_165
b3743	b2243	6.212811393347032	Cluster_165
b3743	b2242	6.212811393347032	Cluster_165
b3743	b2241	6.212811393347032	Cluster_165
b3357	b1891	6.203182925078286	Cluster_1
b3357	b1890	6.203182925078286	Cluster_1
b3357	b1889	6.203182925078286	Cluster_1
b3357	b1888	6.203182925078286	Cluster_1
b3357	b1887	6.203182925078286	Cluster_1
b3357	b1886	6.203182925078286	Cluster_1
b3357	b1885	6.203182925078286	Cluster_1
b3357	b1884	6.203182925078286	Cluster_1
b3357	b1883	6.203182925078286	Cluster_1
b3357	b1882	6.203182925078286	Cluster_1
b3357	b1881	6.203182925078286	Cluster_1
b3357	b1892	6.203182925078286	Cluster_1
b3520	b3499	6.196272627887678	Cluster_130
b3520	b3498	6.196272627887678	Cluster_130
b1014	b3279	6.1928639987163505	Cluster_231
b1284	b4469	6.1919558573085896	Cluster_257
b1334	b0872	6.182338593132317	Cluster_59
b1334	b0873	6.182338593132317	Cluster_59
b1334	b0875	6.182338593132317	Cluster_59
b0683	b4292	6.181228008377241	Cluster_5
b0683	b4293	6.181228008377241	Cluster_5
b3261	b2136	6.180737954720007	Cluster_267
b3261	b2135	6.180737954720007	Cluster_267
b1658	b2497	6.180611348381091	Cluster_17
b1658	b2498	6.180611348381091	Cluster_17
b1658	b4311	6.180611348381091	Cluster_17
b1658	b2500	6.180611348381091	Cluster_17
b1658	b2499	6.180611348381091	Cluster_17
b4401	b1056	6.179991868356223	Cluster_140
b4401	b1057	6.179991868356223	Cluster_140
b3669	b3775	6.178569588802677	Cluster_6
b3884	b1612	6.175789678269135	Cluster_4
b3884	b1611	6.175789678269135	Cluster_4
b1892	b4037	6.166801000524975	Cluster_262
b3684	b2734	6.1637689761581145	Cluster_260
b1659	b1047	6.161037346170508	Cluster_71
b1659	b1049	6.161037346170508	Cluster_71
b1659	b1048	6.161037346170508	Cluster_71
b3237	b1974	6.156823538129218	Cluster_296
b4043	b2698	6.155395849355487	Cluster_14
b4043	b2699	6.155395849355487	Cluster_14
b1892	b3338	6.150486610701793	Cluster_2
b0080	b1675	6.145972278225461	Cluster_113
b0080	b1676	6.145972278225461	Cluster_113
b0080	b2168	6.145972278225461	Cluster_113
b0080	b2167	6.145972278225461	Cluster_113
b0080	b2169	6.145972278225461	Cluster_113
b1892	b1730	6.140585086584287	Cluster_37
b3357	b4237	6.134957677667189	Cluster_333
b3357	b4238	6.134957677667189	Cluster_333
b0683	b3441	6.134541754420207	Cluster_5
b0683	b4451	6.134541754420207	Cluster_5
b3884	b2214	6.134529258122712	Cluster_4
b1659	b1662	6.129959335503699	Cluster_114
b1659	b1663	6.129959335503699	Cluster_114
b0566	b1253	6.129609860478008	Cluster_109
b1892	b2927	6.125372903339884	Cluster_24
b1892	b2926	6.125372903339884	Cluster_24
b1892	b2925	6.125372903339884	Cluster_24
b1508	b2451	6.125274418009361	Cluster_13
b1508	b2452	6.125274418009361	Cluster_13
b1508	b1020	6.125274418009361	Cluster_13
b3357	b4354	6.123660964607063	Cluster_1
b3357	b4352	6.123660964607063	Cluster_1
b3357	b4353	6.123660964607063	Cluster_1
b3237	b4255	6.1177394274978205	Cluster_45
b3237	b4254	6.1177394274978205	Cluster_45
b0020	b0019	6.11562425522705	Cluster_50
b0020	b0020	6.11562425522705	Cluster_50
b1892	b4252	6.1146794699832	Cluster_262
b1712	b1303	6.114080881281174	Cluster_190
b1712	b1307	6.114080881281174	Cluster_190
b1712	b1306	6.114080881281174	Cluster_190
b1712	b1305	6.114080881281174	Cluster_190
b1712	b1304	6.114080881281174	Cluster_190
b1608	b1384	6.114046741831569	Cluster_124
b1608	b1385	6.114046741831569	Cluster_124
b4043	b4044	6.111230091528363	Cluster_14
b4043	b4043	6.111230091528363	Cluster_14
b0113	b3609	6.108561319465729	Cluster_209
b0113	b3608	6.108561319465729	Cluster_209
b0113	b3607	6.108561319465729	Cluster_209
b0113	b3610	6.108561319465729	Cluster_209
b3357	b0044	6.104496625803671	Cluster_1
b3357	b0043	6.104496625803671	Cluster_1
b3357	b0042	6.104496625803671	Cluster_1
b3357	b0041	6.104496625803671	Cluster_1
b3357	b0040	6.104496625803671	Cluster_1
b2220	b4313	6.10377845314424	Cluster_104
b3773	b3804	6.100345683850314	Cluster_411
b3773	b3803	6.100345683850314	Cluster_411
b3773	b3805	6.100345683850314	Cluster_411
b3773	b3806	6.100345683850314	Cluster_411
b4043	b0959	6.09872084597733	Cluster_14
b4043	b0958	6.09872084597733	Cluster_14
b3669	b0096	6.097875763655488	Cluster_6
b3202	b3778	6.097322617309964	Cluster_31
b3520	b1800	6.0970762188787315	Cluster_139
b3520	b1799	6.0970762188787315	Cluster_139
b3884	b0170	6.093317013122518	Cluster_4
b3884	b0169	6.093317013122518	Cluster_4
b3884	b4414	6.093317013122518	Cluster_4
b3884	b0171	6.093317013122518	Cluster_4
b4018	b4061	6.090074113585563	Cluster_175
b4018	b4060	6.090074113585563	Cluster_175
b1439	b1372	6.0883714936484035	Cluster_347
b1439	b1370	6.0883714936484035	Cluster_347
b0399	b1020	6.07965927081624	Cluster_48
b4043	b3175	6.076876589153793	Cluster_91
b1892	b4464	6.075552939027032	Cluster_2
b1892	b2883	6.075552939027032	Cluster_2
b1892	b2882	6.075552939027032	Cluster_2
b0020	b0752	6.073199613713557	Cluster_50
b3884	b0751	6.072625790170447	Cluster_4
b3884	b0750	6.072625790170447	Cluster_4
b3094	b3096	6.068343802120408	Cluster_358
b3094	b3095	6.068343802120408	Cluster_358
b3261	b3544	6.068197674874148	Cluster_152
b1658	b2873	6.066136063413631	Cluster_17
b1658	b2871	6.066136063413631	Cluster_17
b1658	b2870	6.066136063413631	Cluster_17
b3357	b1780	6.066006173285776	Cluster_1
b3357	b1779	6.066006173285776	Cluster_1
b3357	b1777	6.066006173285776	Cluster_1
b3357	b1778	6.066006173285776	Cluster_1
b3520	b2849	6.06522981745983	Cluster_139
b3520	b2850	6.06522981745983	Cluster_139
b1508	b2095	6.063096471957818	Cluster_13
b1508	b2094	6.063096471957818	Cluster_13
b1508	b2093	6.063096471957818	Cluster_13
b1508	b2092	6.063096471957818	Cluster_13
b1508	b2096	6.063096471957818	Cluster_13
b3357	b3597	6.060729120320317	Cluster_385
b3357	b3598	6.060729120320317	Cluster_385
b3357	b3599	6.060729120320317	Cluster_385
b1508	b0228	6.055499131465915	Cluster_13
b1508	b2681	6.055499131465915	Cluster_13
b1508	b2425	6.055499131465915	Cluster_13
b1508	b2424	6.055499131465915	Cluster_13
b1508	b2423	6.055499131465915	Cluster_13
b1508	b2422	6.055499131465915	Cluster_13
b1508	b2421	6.055499131465915	Cluster_13
b1508	b4230	6.055499131465915	Cluster_13
b1508	b4227	6.055499131465915	Cluster_13
b1508	b4485	6.055499131465915	Cluster_13
b1892	b0912	6.05506364299595	Cluster_94
b2852	b2821	6.053752590503461	Cluster_75
b3702	b2061	6.0535018242990795	Cluster_30
b3702	b2060	6.0535018242990795	Cluster_30
b3702	b2059	6.0535018242990795	Cluster_30
b3702	b2058	6.0535018242990795	Cluster_30
b3702	b2057	6.0535018242990795	Cluster_30
b3702	b2055	6.0535018242990795	Cluster_30
b3702	b2054	6.0535018242990795	Cluster_30
b3702	b2053	6.0535018242990795	Cluster_30
b3702	b2052	6.0535018242990795	Cluster_30
b3702	b2051	6.0535018242990795	Cluster_30
b3702	b2050	6.0535018242990795	Cluster_30
b3702	b2049	6.0535018242990795	Cluster_30
b3702	b2048	6.0535018242990795	Cluster_30
b3702	b2047	6.0535018242990795	Cluster_30
b3702	b2046	6.0535018242990795	Cluster_30
b3702	b2062	6.0535018242990795	Cluster_30
b3702	b2040	6.0535018242990795	Cluster_30
b3702	b2039	6.0535018242990795	Cluster_30
b3702	b2038	6.0535018242990795	Cluster_30
b3702	b2037	6.0535018242990795	Cluster_30
b3702	b2036	6.0535018242990795	Cluster_30
b3702	b2035	6.0535018242990795	Cluster_30
b3702	b2034	6.0535018242990795	Cluster_30
b3702	b2033	6.0535018242990795	Cluster_30
b3702	b2032	6.0535018242990795	Cluster_30
b3702	b2041	6.0535018242990795	Cluster_30
b2852	b0575	6.049904480705545	Cluster_75
b2852	b0576	6.049904480705545	Cluster_75
b3357	b2737	6.049547692745326	Cluster_1
b3357	b2736	6.049547692745326	Cluster_1
b3357	b2735	6.049547692745326	Cluster_1
b1892	b0765	6.047048180349339	Cluster_37
b1892	b0764	6.047048180349339	Cluster_37
b1892	b0763	6.047048180349339	Cluster_37
b0267	b0811	6.042721358870708	Cluster_19
b0267	b0809	6.042721358870708	Cluster_19
b0267	b0810	6.042721358870708	Cluster_19
b0080	b1778	6.037414378421727	Cluster_187
b0080	b1777	6.037414378421727	Cluster_187
b4063	b0115	6.0355072768598985	Cluster_357
b4063	b0114	6.0355072768598985	Cluster_357
b4063	b0116	6.0355072768598985	Cluster_357
b0076	b3188	6.033977657143287	Cluster_226
b1399	b1431	6.033111591327112	Cluster_90
b2217	b0876	6.030252787629022	Cluster_58
b2217	b0875	6.030252787629022	Cluster_58
b1658	b0945	6.0287293645333095	Cluster_17
b3357	b2844	6.023238991609909	Cluster_1
b3357	b2845	6.023238991609909	Cluster_1
b3357	b0044	6.021419600460655	Cluster_197
b3357	b0043	6.021419600460655	Cluster_197
b3357	b0042	6.021419600460655	Cluster_197
b3357	b0041	6.021419600460655	Cluster_197
b3357	b0040	6.021419600460655	Cluster_197
b1221	b0835	6.020824953989333	Cluster_263
b0267	b3089	6.011287302262737	Cluster_19
b3961	b3962	6.00867721962036	Cluster_125
b3961	b3964	6.00867721962036	Cluster_125
b3961	b3963	6.00867721962036	Cluster_125
b3202	b1987	6.001661000582064	Cluster_22
b3202	b1988	6.001661000582064	Cluster_22
b3884	b2796	6.0014948151640715	Cluster_73
b3884	b2797	6.0014948151640715	Cluster_73
b3884	b1551	5.992968218957396	Cluster_4
b3357	b1333	5.98765655635716	Cluster_385
b3357	b1334	5.98765655635716	Cluster_385
b0435	b1953	5.985984966322934	Cluster_36
b0435	b1952	5.985984966322934	Cluster_36
b4396	b0840	5.980542928368473	Cluster_157
b4396	b0841	5.980542928368473	Cluster_157
b4396	b0842	5.980542928368473	Cluster_157
b3346	b3345	5.978776556479957	Cluster_80
b3346	b3344	5.978776556479957	Cluster_80
b3346	b3343	5.978776556479957	Cluster_80
b3346	b3346	5.978776556479957	Cluster_80
b2577	b2664	5.975156451754629	Cluster_203
b2577	b2663	5.975156451754629	Cluster_203
b2577	b2662	5.975156451754629	Cluster_203
b2577	b2661	5.975156451754629	Cluster_203
b2577	b2660	5.975156451754629	Cluster_203
b2577	b2659	5.975156451754629	Cluster_203
b2577	b4623	5.975156451754629	Cluster_203
b1508	b0343	5.974444175471833	Cluster_13
b1508	b0342	5.974444175471833	Cluster_13
b1508	b2664	5.974444175471833	Cluster_13
b1508	b2662	5.974444175471833	Cluster_13
b1508	b2661	5.974444175471833	Cluster_13
b1508	b2660	5.974444175471833	Cluster_13
b1508	b2659	5.974444175471833	Cluster_13
b1508	b2663	5.974444175471833	Cluster_13
b3884	b4350	5.967531034126842	Cluster_252
b3884	b4349	5.967531034126842	Cluster_252
b3884	b4348	5.967531034126842	Cluster_252
b3702	b3634	5.963554491329469	Cluster_30
b3702	b3633	5.963554491329469	Cluster_30
b3702	b3631	5.963554491329469	Cluster_30
b3702	b3630	5.963554491329469	Cluster_30
b3702	b3629	5.963554491329469	Cluster_30
b3702	b3628	5.963554491329469	Cluster_30
b3702	b3627	5.963554491329469	Cluster_30
b3702	b3626	5.963554491329469	Cluster_30
b3702	b3625	5.963554491329469	Cluster_30
b3702	b3624	5.963554491329469	Cluster_30
b3702	b3623	5.963554491329469	Cluster_30
b3702	b3632	5.963554491329469	Cluster_30
b3868	b0810	5.963542477360827	Cluster_29
b3868	b0809	5.963542477360827	Cluster_29
b3868	b0811	5.963542477360827	Cluster_29
b3357	b0459	5.962794191754171	Cluster_1
b3884	b2523	5.956623068290122	Cluster_252
b1014	b4226	5.956068512741237	Cluster_381
b1014	b4231	5.956068512741237	Cluster_381
b1014	b4230	5.956068512741237	Cluster_381
b1014	b4485	5.956068512741237	Cluster_381
b1014	b4227	5.956068512741237	Cluster_381
b2573	b4469	5.950644051630862	Cluster_20
b1508	b3409	5.950074761585326	Cluster_13
b1508	b3408	5.950074761585326	Cluster_13
b3094	b3872	5.947565739727416	Cluster_358
b3357	b0124	5.9441883180579405	Cluster_1
b3357	b0125	5.9441883180579405	Cluster_1
b1334	b0617	5.936583767953514	Cluster_23
b1334	b0616	5.936583767953514	Cluster_23
b1334	b0615	5.936583767953514	Cluster_23
b1334	b0614	5.936583767953514	Cluster_23
b1334	b0613	5.936583767953514	Cluster_23
b1334	b0618	5.936583767953514	Cluster_23
b0683	b1683	5.927368825447808	Cluster_62
b0683	b1682	5.927368825447808	Cluster_62
b0683	b1681	5.927368825447808	Cluster_62
b0683	b1680	5.927368825447808	Cluster_62
b0683	b1679	5.927368825447808	Cluster_62
b0683	b1684	5.927368825447808	Cluster_62
b4018	b0467	5.926958261034353	Cluster_175
b1642	b1604	5.925137740776504	Cluster_143
b1642	b1602	5.925137740776504	Cluster_143
b1642	b1603	5.925137740776504	Cluster_143
b3755	b3279	5.923811413376949	Cluster_25
b0683	b3070	5.920758897187894	Cluster_5
b0683	b3071	5.920758897187894	Cluster_5
b3346	b4350	5.915126459934624	Cluster_11
b3346	b4349	5.915126459934624	Cluster_11
b3346	b4348	5.915126459934624	Cluster_11
b0113	b0122	5.909684601494108	Cluster_384
b4401	b1395	5.9071457416262	Cluster_408
b4401	b1394	5.9071457416262	Cluster_408
b4401	b1393	5.9071457416262	Cluster_408
b4401	b1392	5.9071457416262	Cluster_408
b4401	b1391	5.9071457416262	Cluster_408
b4401	b1390	5.9071457416262	Cluster_408
b4401	b1389	5.9071457416262	Cluster_408
b4401	b1388	5.9071457416262	Cluster_408
b4401	b1387	5.9071457416262	Cluster_408
b1892	b2924	5.906722428132967	Cluster_2
b2573	b3670	5.903176763083638	Cluster_20
b2573	b3671	5.903176763083638	Cluster_20
b0683	b1451	5.901751225067413	Cluster_5
b0683	b1452	5.901751225067413	Cluster_5
b3202	b3421	5.895133469431966	Cluster_22
b3202	b3422	5.895133469431966	Cluster_22
b1659	b1206	5.894155152717068	Cluster_114
b3357	b1528	5.891521236231157	Cluster_1
b3938	b0989	5.886955017688498	Cluster_51
b3938	b0990	5.886955017688498	Cluster_51
b3202	b2713	5.8834504516297095	Cluster_92
b4043	b0221	5.8793671333344175	Cluster_91
b4043	b0222	5.8793671333344175	Cluster_91
b1508	b2804	5.873945837072244	Cluster_13
b1508	b2803	5.873945837072244	Cluster_13
b1508	b0786	5.873945837072244	Cluster_13
b1892	b2678	5.87375671124394	Cluster_37
b1892	b2677	5.87375671124394	Cluster_37
b1892	b2679	5.87375671124394	Cluster_37
b3520	b2218	5.870421116066059	Cluster_130
b3346	b3499	5.868110365296113	Cluster_80
b3346	b3497	5.868110365296113	Cluster_80
b3346	b3498	5.868110365296113	Cluster_80
b3755	b2400	5.864791024361086	Cluster_25
b2852	b1282	5.859089535522067	Cluster_75
b2852	b1281	5.859089535522067	Cluster_75
b0683	b3908	5.856312569521819	Cluster_5
b3357	b3597	5.855832772605016	Cluster_1
b3357	b3598	5.855832772605016	Cluster_1
b3357	b3599	5.855832772605016	Cluster_1
b1508	b1507	5.854585085424621	Cluster_13
b1508	b1508	5.854585085424621	Cluster_13
b1334	b1593	5.851243376675635	Cluster_59
b2364	b2366	5.845112434032586	Cluster_169
b2364	b2365	5.845112434032586	Cluster_169
b2364	b2364	5.845112434032586	Cluster_169
b3237	b2552	5.836779100100426	Cluster_8
b3237	b2551	5.836779100100426	Cluster_8
b1892	b2450	5.835927774520755	Cluster_2
b1508	b0780	5.829449721391865	Cluster_13
b1508	b0785	5.829449721391865	Cluster_13
b1508	b0784	5.829449721391865	Cluster_13
b1508	b0783	5.829449721391865	Cluster_13
b1508	b0782	5.829449721391865	Cluster_13
b1508	b0781	5.829449721391865	Cluster_13
b1608	b3002	5.828158932708351	Cluster_124
b1608	b3003	5.828158932708351	Cluster_124
b3357	b1520	5.821569132864935	Cluster_1
b3357	b2775	5.821569132864935	Cluster_1
b3357	b4463	5.821569132864935	Cluster_1
b3357	b2771	5.821569132864935	Cluster_1
b3357	b2770	5.821569132864935	Cluster_1
b3357	b2769	5.821569132864935	Cluster_1
b3357	b2774	5.821569132864935	Cluster_1
b0683	b0755	5.821517645938748	Cluster_62
b1214	b0947	5.801159587729444	Cluster_353
b1214	b0949	5.801159587729444	Cluster_353
b1214	b0948	5.801159587729444	Cluster_353
b3405	b4340	5.798781031427795	Cluster_69
b3405	b4339	5.798781031427795	Cluster_69
b3755	b3644	5.797303407755051	Cluster_25
b3755	b3643	5.797303407755051	Cluster_25
b3237	b3506	5.789470115304652	Cluster_64
b3884	b3267	5.783964643166626	Cluster_4
b0315	b0660	5.7780075068861025	Cluster_55
b0315	b0659	5.7780075068861025	Cluster_55
b0315	b0658	5.7780075068861025	Cluster_55
b1892	b0239	5.755386378604642	Cluster_37
b0113	b0947	5.750525335736918	Cluster_359
b0113	b0949	5.750525335736918	Cluster_359
b0113	b0948	5.750525335736918	Cluster_359
b4401	b1472	5.741945637733345	Cluster_408
b4043	b2395	5.741422604464072	Cluster_91
b1221	b1221	5.737470299105017	Cluster_263
b1221	b1222	5.737470299105017	Cluster_263
b1221	b1223	5.737470299105017	Cluster_263
b1642	b1953	5.7351540157177485	Cluster_317
b1642	b1952	5.7351540157177485	Cluster_317
b4327	b4330	5.732573470068758	Cluster_410
b4327	b4328	5.732573470068758	Cluster_410
b4327	b4329	5.732573470068758	Cluster_410
b0113	b2317	5.728894438520929	Cluster_209
b1659	b0589	5.727651499533101	Cluster_71
b1659	b0588	5.727651499533101	Cluster_71
b1659	b0590	5.727651499533101	Cluster_71
b1659	b0591	5.727651499533101	Cluster_71
b1659	b1660	5.726872411671011	Cluster_71
b1659	b1659	5.726872411671011	Cluster_71
b0080	b0431	5.724699371632284	Cluster_187
b0080	b0430	5.724699371632284	Cluster_187
b0080	b0429	5.724699371632284	Cluster_187
b0080	b0428	5.724699371632284	Cluster_187
b0080	b0432	5.724699371632284	Cluster_187
b3357	b2143	5.72376045706371	Cluster_197
b1508	b4054	5.717967984052201	Cluster_13
b4043	b0234	5.714907933146804	Cluster_14
b4043	b0233	5.714907933146804	Cluster_14
b4043	b0232	5.714907933146804	Cluster_14
b4043	b0231	5.714907933146804	Cluster_14
b3938	b0600	5.711068445017261	Cluster_51
b3938	b0599	5.711068445017261	Cluster_51
b1508	b3170	5.709772143619088	Cluster_13
b1508	b3169	5.709772143619088	Cluster_13
b1508	b3168	5.709772143619088	Cluster_13
b1508	b3166	5.709772143619088	Cluster_13
b1508	b3165	5.709772143619088	Cluster_13
b1508	b3167	5.709772143619088	Cluster_13
b1214	b1714	5.708410346108585	Cluster_353
b0267	b0269	5.70740057954159	Cluster_19
b0267	b0268	5.70740057954159	Cluster_19
b0267	b0267	5.70740057954159	Cluster_19
b1892	b2568	5.705160851861955	Cluster_37
b1892	b2569	5.705160851861955	Cluster_37
b0483	b2381	5.703061679809736	Cluster_380
b0483	b2380	5.703061679809736	Cluster_380
b0483	b2379	5.703061679809736	Cluster_380
b3357	b0517	5.700267098900171	Cluster_1
b3357	b0521	5.700267098900171	Cluster_1
b3357	b0520	5.700267098900171	Cluster_1
b3357	b4572	5.700267098900171	Cluster_1
b3357	b0518	5.700267098900171	Cluster_1
b1508	b1302	5.69346768541018	Cluster_13
b1508	b1301	5.69346768541018	Cluster_13
b1508	b1300	5.69346768541018	Cluster_13
b2852	b2851	5.687968376058083	Cluster_222
b0840	b1613	5.68789424769601	Cluster_77
b0840	b1611	5.68789424769601	Cluster_77
b0840	b1612	5.68789424769601	Cluster_77
b3357	b2344	5.682202162160071	Cluster_1
b3357	b2343	5.682202162160071	Cluster_1
b0076	b1411	5.681418534045569	Cluster_226
b0076	b1410	5.681418534045569	Cluster_226
b0076	b1409	5.681418534045569	Cluster_226
b0076	b1408	5.681418534045569	Cluster_226
b3010	b3011	5.676284587134242	Cluster_276
b3010	b3010	5.676284587134242	Cluster_276
b0683	b4367	5.67596103573593	Cluster_5
b0683	b4365	5.67596103573593	Cluster_5
b0683	b4366	5.67596103573593	Cluster_5
b1642	b1683	5.675515660114666	Cluster_143
b1642	b1682	5.675515660114666	Cluster_143
b1642	b1681	5.675515660114666	Cluster_143
b1642	b1680	5.675515660114666	Cluster_143
b1642	b1679	5.675515660114666	Cluster_143
b1642	b1684	5.675515660114666	Cluster_143
b0267	b0598	5.675330061988094	Cluster_19
b0267	b4512	5.675330061988094	Cluster_19
b1540	b1853	5.671407954389534	Cluster_100
b0900	b0898	5.666889369902281	Cluster_235
b0900	b0897	5.666889369902281	Cluster_235
b0900	b3766	5.666889369902281	Cluster_235
b0267	b3879	5.661215278546029	Cluster_19
b3773	b4249	5.658199807453851	Cluster_411
b3357	b2461	5.649786401373114	Cluster_1
b3357	b2460	5.649786401373114	Cluster_1
b3357	b2459	5.649786401373114	Cluster_1
b3357	b2458	5.649786401373114	Cluster_1
b3357	b2457	5.649786401373114	Cluster_1
b3357	b2462	5.649786401373114	Cluster_1
b3357	b4140	5.649786401373114	Cluster_1
b3357	b4139	5.649786401373114	Cluster_1
b1658	b2476	5.648698275851175	Cluster_17
b1712	b4519	5.645756942454531	Cluster_190
b3357	b1036	5.637595559699558	Cluster_1
b0817	b0820	5.635924293168609	Cluster_106
b0817	b0819	5.635924293168609	Cluster_106
b1508	b1109	5.630378274787706	Cluster_13
b1434	b1435	5.6245254488613945	Cluster_28
b3346	b4236	5.620582686725973	Cluster_11
b4327	b3265	5.6190370074991245	Cluster_410
b4043	b4237	5.618084456109171	Cluster_91
b4043	b4238	5.618084456109171	Cluster_91
b3961	b3962	5.617871554598415	Cluster_204
b3961	b3964	5.617871554598415	Cluster_204
b3961	b3963	5.617871554598415	Cluster_204
b1892	b4536	5.612427981578221	Cluster_24
b1892	b1825	5.612427981578221	Cluster_24
b1892	b1826	5.612427981578221	Cluster_24
b3010	b2209	5.6122826018747585	Cluster_276
b3010	b2207	5.6122826018747585	Cluster_276
b3010	b2206	5.6122826018747585	Cluster_276
b3010	b2205	5.6122826018747585	Cluster_276
b3010	b2204	5.6122826018747585	Cluster_276
b3010	b2203	5.6122826018747585	Cluster_276
b3010	b2202	5.6122826018747585	Cluster_276
b3010	b2201	5.6122826018747585	Cluster_276
b3010	b2208	5.6122826018747585	Cluster_276
b0683	b0586	5.60210055086233	Cluster_5
b0683	b4511	5.60210055086233	Cluster_5
b0683	b0585	5.60210055086233	Cluster_5
b0683	b0583	5.60210055086233	Cluster_5
b0683	b0584	5.60210055086233	Cluster_5
b1658	b0337	5.5973254854078744	Cluster_17
b1658	b0336	5.5973254854078744	Cluster_17
b3357	b4061	5.59350078661181	Cluster_1
b3357	b4060	5.59350078661181	Cluster_1
b1892	b2958	5.586463320202008	Cluster_24
b3868	b2310	5.5789986480680485	Cluster_29
b2573	b1282	5.578793399933052	Cluster_20
b2573	b1281	5.578793399933052	Cluster_20
b1214	b2232	5.5754975015464945	Cluster_54
b1214	b2231	5.5754975015464945	Cluster_54
b3357	b0802	5.5734157963126405	Cluster_1
b0267	b3601	5.568416948610194	Cluster_19
b0267	b3600	5.568416948610194	Cluster_19
b0683	b3337	5.567692954402722	Cluster_5
b3897	b3895	5.560771427431753	Cluster_156
b2364	b1635	5.556725249393306	Cluster_169
b3884	b4441	5.554651960214172	Cluster_4
b0483	b0113	5.554245398647146	Cluster_74
b0483	b3234	5.554245398647146	Cluster_74
b1439	b1704	5.551673325055291	Cluster_347
b3346	b3780	5.5475536621847015	Cluster_11
b3346	b3779	5.5475536621847015	Cluster_11
b3357	b0048	5.54420512739979	Cluster_1
b1659	b2343	5.538407643579869	Cluster_63
b1659	b1660	5.538407643579869	Cluster_63
b1659	b1659	5.538407643579869	Cluster_63
b1659	b2344	5.538407643579869	Cluster_63
b1540	b1540	5.534654244434816	Cluster_100
b0683	b0589	5.53140883118871	Cluster_5
b0683	b0588	5.53140883118871	Cluster_5
b0683	b0590	5.53140883118871	Cluster_5
b0683	b0591	5.53140883118871	Cluster_5
b3842	b0288	5.530664815554511	Cluster_314
b3889	b3641	5.524036117496016	Cluster_16
b3889	b3640	5.524036117496016	Cluster_16
b3889	b3639	5.524036117496016	Cluster_16
b3889	b3638	5.524036117496016	Cluster_16
b2427	b2427	5.516198042727882	Cluster_302
b2427	b2428	5.516198042727882	Cluster_302
b0113	b4175	5.514597110150195	Cluster_209
b0113	b4173	5.514597110150195	Cluster_209
b0113	b4172	5.514597110150195	Cluster_209
b0113	b4170	5.514597110150195	Cluster_209
b0113	b4169	5.514597110150195	Cluster_209
b0113	b4174	5.514597110150195	Cluster_209
b1892	b3564	5.509653182838442	Cluster_24
b3884	b1181	5.507481485792234	Cluster_73
b3669	b3925	5.50170069787395	Cluster_6
b1508	b3813	5.499855342153275	Cluster_13
b0683	b0597	5.499589111352884	Cluster_5
b0683	b0596	5.499589111352884	Cluster_5
b0683	b0595	5.499589111352884	Cluster_5
b0683	b0594	5.499589111352884	Cluster_5
b0683	b0593	5.499589111352884	Cluster_5
b0683	b0592	5.499589111352884	Cluster_5
b3961	b4621	5.494616099258555	Cluster_125
b3961	b4055	5.494616099258555	Cluster_125
b1892	b3018	5.4909501538803696	Cluster_94
b3357	b1241	5.4898375506931005	Cluster_1
b3357	b1242	5.4898375506931005	Cluster_1
b3884	b0436	5.486725978896532	Cluster_4
b3357	b2140	5.477504720650998	Cluster_1
b3357	b2142	5.477504720650998	Cluster_1
b3357	b2141	5.477504720650998	Cluster_1
b3842	b4041	5.474489871735298	Cluster_105
b3842	b4042	5.474489871735298	Cluster_105
b3346	b2012	5.473652818738375	Cluster_80
b3346	b2013	5.473652818738375	Cluster_80
b3010	b3480	5.468445595904729	Cluster_276
b3010	b3479	5.468445595904729	Cluster_276
b3010	b3478	5.468445595904729	Cluster_276
b3010	b3477	5.468445595904729	Cluster_276
b3010	b3476	5.468445595904729	Cluster_276
b0683	b2155	5.466348459564644	Cluster_5
b3842	b3844	5.465541131006274	Cluster_314
b3842	b3843	5.465541131006274	Cluster_314
b0683	b1905	5.4650409207121395	Cluster_62
b3357	b1594	5.459397308984548	Cluster_1
b3357	b1616	5.459397308984548	Cluster_1
b3357	b1615	5.459397308984548	Cluster_1
b3357	b1617	5.459397308984548	Cluster_1
b4401	b2708	5.458822860260033	Cluster_140
b4401	b2706	5.458822860260033	Cluster_140
b4401	b2705	5.458822860260033	Cluster_140
b4401	b2704	5.458822860260033	Cluster_140
b4401	b2703	5.458822860260033	Cluster_140
b4401	b2702	5.458822860260033	Cluster_140
b4401	b2707	5.458822860260033	Cluster_140
b3237	b3574	5.452837894902743	Cluster_45
b2697	b2322	5.452271152238513	Cluster_145
b1892	b1275	5.451926342846255	Cluster_2
b3961	b2618	5.451521964807545	Cluster_204
b3961	b2619	5.451521964807545	Cluster_204
b3961	b2620	5.451521964807545	Cluster_204
b3961	b1781	5.451421551579901	Cluster_125
b3202	b1307	5.447364595369492	Cluster_22
b3202	b1306	5.447364595369492	Cluster_22
b3202	b1305	5.447364595369492	Cluster_22
b3202	b1304	5.447364595369492	Cluster_22
b3202	b1303	5.447364595369492	Cluster_22
b3842	b1092	5.447262958554717	Cluster_314
b3842	b1091	5.447262958554717	Cluster_314
b3842	b1089	5.447262958554717	Cluster_314
b3842	b1088	5.447262958554717	Cluster_314
b3842	b4418	5.447262958554717	Cluster_314
b3842	b1090	5.447262958554717	Cluster_314
b2929	b3816	5.442432248393838	Cluster_251
b1658	b2904	5.434836091966446	Cluster_17
b1658	b2903	5.434836091966446	Cluster_17
b1658	b2905	5.434836091966446	Cluster_17
b1892	b2699	5.430467367858073	Cluster_2
b1892	b2698	5.430467367858073	Cluster_2
b0378	b0387	5.4156756138539555	Cluster_170
b0378	b0386	5.4156756138539555	Cluster_170
b1214	b0630	5.414511756903136	Cluster_54
b3520	b3593	5.4131099726942615	Cluster_284
b1892	b2902	5.40882817082335	Cluster_2
b3889	b0228	5.404534796971428	Cluster_16
b1508	b1973	5.402105400224729	Cluster_13
b1642	b1633	5.399309304527898	Cluster_317
b1642	b1632	5.399309304527898	Cluster_317
b1642	b1631	5.399309304527898	Cluster_317
b1642	b1630	5.399309304527898	Cluster_317
b1642	b1629	5.399309304527898	Cluster_317
b1642	b1628	5.399309304527898	Cluster_317
b1642	b1626	5.399309304527898	Cluster_317
b1642	b1625	5.399309304527898	Cluster_317
b1642	b1627	5.399309304527898	Cluster_317
b1320	b1013	5.398287464679048	Cluster_72
b3357	b1254	5.398245872237155	Cluster_1
b3357	b1255	5.398245872237155	Cluster_1
b3357	b1256	5.398245872237155	Cluster_1
b3889	b0799	5.395014116001853	Cluster_16
b3889	b0798	5.395014116001853	Cluster_16
b3346	b1406	5.387044139683517	Cluster_80
b0817	b1652	5.383972888996549	Cluster_106
b4212	b4206	5.381518755605216	Cluster_32
b4212	b4207	5.381518755605216	Cluster_32
b0076	b0823	5.376167061439631	Cluster_308
b0076	b0824	5.376167061439631	Cluster_308
b0076	b0825	5.376167061439631	Cluster_308
b0076	b4325	5.375323070425599	Cluster_226
b0076	b4324	5.375323070425599	Cluster_226
b3884	b3094	5.372598211810584	Cluster_4
b3357	b2831	5.3690832311269086	Cluster_1
b3357	b2829	5.3690832311269086	Cluster_1
b3357	b2830	5.3690832311269086	Cluster_1
b3357	b1137	5.3690832311269086	Cluster_1
b3357	b1138	5.3690832311269086	Cluster_1
b3357	b1139	5.3690832311269086	Cluster_1
b0435	b0476	5.368237171960246	Cluster_36
b1434	b1868	5.360839535784761	Cluster_28
b1434	b1867	5.360839535784761	Cluster_28
b1434	b1865	5.360839535784761	Cluster_28
b1434	b1864	5.360839535784761	Cluster_28
b1434	b1863	5.360839535784761	Cluster_28
b1434	b1866	5.360839535784761	Cluster_28
b4212	b4214	5.355517161004175	Cluster_123
b4212	b4213	5.355517161004175	Cluster_123
b2929	b2936	5.355418358157283	Cluster_251
b2929	b2935	5.355418358157283	Cluster_251
b1284	b1282	5.349215045382142	Cluster_116
b1284	b1281	5.349215045382142	Cluster_116
b1284	b1019	5.349215045382142	Cluster_116
b1284	b4490	5.349215045382142	Cluster_116
b1284	b1018	5.349215045382142	Cluster_116
b1040	b2302	5.347422440031994	Cluster_310
b1040	b2301	5.347422440031994	Cluster_310
b0080	b2315	5.338693572307648	Cluster_187
b0080	b2316	5.338693572307648	Cluster_187
b0840	b1477	5.335041710158126	Cluster_77
b1914	b1102	5.332358761549854	Cluster_111
b1914	b1108	5.332358761549854	Cluster_111
b1914	b1107	5.332358761549854	Cluster_111
b1914	b1105	5.332358761549854	Cluster_111
b1914	b1104	5.332358761549854	Cluster_111
b1914	b1103	5.332358761549854	Cluster_111
b1540	b2956	5.331524216158437	Cluster_100
b3357	b3363	5.330126304313843	Cluster_1
b3357	b3364	5.330126304313843	Cluster_1
b2369	b0944	5.329157249367966	Cluster_131
b2369	b0943	5.329157249367966	Cluster_131
b2369	b0941	5.329157249367966	Cluster_131
b2369	b0940	5.329157249367966	Cluster_131
b2369	b0939	5.329157249367966	Cluster_131
b2369	b0938	5.329157249367966	Cluster_131
b2369	b0936	5.329157249367966	Cluster_131
b2369	b0935	5.329157249367966	Cluster_131
b2369	b0934	5.329157249367966	Cluster_131
b2369	b0933	5.329157249367966	Cluster_131
b2369	b0937	5.329157249367966	Cluster_131
b3202	b1013	5.32384732705097	Cluster_22
b3202	b1011	5.32384732705097	Cluster_22
b3202	b1010	5.32384732705097	Cluster_22
b3202	b1009	5.32384732705097	Cluster_22
b3202	b1008	5.32384732705097	Cluster_22
b3202	b1006	5.32384732705097	Cluster_22
b3202	b1012	5.32384732705097	Cluster_22
b1508	b2708	5.323782518762489	Cluster_13
b1508	b2707	5.323782518762489	Cluster_13
b1508	b2705	5.323782518762489	Cluster_13
b1508	b2704	5.323782518762489	Cluster_13
b1508	b2703	5.323782518762489	Cluster_13
b1508	b2702	5.323782518762489	Cluster_13
b1508	b2706	5.323782518762489	Cluster_13
b3884	b3635	5.323714033833601	Cluster_4
b0464	b4330	5.32071346614007	Cluster_376
b0464	b4328	5.32071346614007	Cluster_376
b0464	b4329	5.32071346614007	Cluster_376
b0267	b2905	5.318750839343183	Cluster_19
b0267	b2904	5.318750839343183	Cluster_19
b0267	b2903	5.318750839343183	Cluster_19
b3405	b3402	5.31415995149189	Cluster_182
b3405	b3403	5.31415995149189	Cluster_182
b3405	b0826	5.31415995149189	Cluster_182
b3405	b0827	5.31415995149189	Cluster_182
b0683	b4661	5.312251064737508	Cluster_5
b0683	b2339	5.312251064737508	Cluster_5
b1892	b0171	5.311673164689477	Cluster_94
b1892	b0169	5.311673164689477	Cluster_94
b1892	b4414	5.311673164689477	Cluster_94
b1892	b0170	5.311673164689477	Cluster_94
b0483	b0478	5.308868510480992	Cluster_380
b0817	b0813	5.304640549298142	Cluster_352
b0817	b0814	5.304640549298142	Cluster_352
b4396	b4337	5.302789981899639	Cluster_157
b1892	b1695	5.301494819802972	Cluster_94
b1892	b1694	5.301494819802972	Cluster_94
b3884	b0483	5.300568837205338	Cluster_73
b3884	b4224	5.300568837205338	Cluster_73
b1827	b1676	5.282176876208582	Cluster_40
b1827	b1675	5.282176876208582	Cluster_40
b3357	b2802	5.272564310913735	Cluster_1
b3357	b2801	5.272564310913735	Cluster_1
b3357	b2799	5.272564310913735	Cluster_1
b3357	b2800	5.272564310913735	Cluster_1
b3094	b0646	5.271255974859262	Cluster_391
b3094	b0645	5.271255974859262	Cluster_391
b3094	b0644	5.271255974859262	Cluster_391
b1892	b2425	5.269859845784449	Cluster_37
b1892	b2424	5.269859845784449	Cluster_37
b1892	b2423	5.269859845784449	Cluster_37
b1892	b2422	5.269859845784449	Cluster_37
b1892	b2421	5.269859845784449	Cluster_37
b2217	b3812	5.266765087337884	Cluster_58
b2217	b3811	5.266765087337884	Cluster_58
b2217	b3810	5.266765087337884	Cluster_58
b2217	b3809	5.266765087337884	Cluster_58
b2217	b4558	5.266765087337884	Cluster_58
b2217	b3807	5.266765087337884	Cluster_58
b2573	b3678	5.266258166698956	Cluster_20
b2573	b3679	5.266258166698956	Cluster_20
b2573	b3680	5.266258166698956	Cluster_20
b3669	b3606	5.265795217131106	Cluster_6
b1508	b2958	5.26484278899446	Cluster_13
b1540	b4066	5.264359699231819	Cluster_100
b1540	b0188	5.264359699231819	Cluster_100
b1284	b1520	5.263174726697976	Cluster_116
b1914	b4575	5.258566484368253	Cluster_351
b4401	b1013	5.253756800631323	Cluster_348
b0267	b0592	5.24386907010678	Cluster_19
b1334	b0619	5.242922845826893	Cluster_23
b1892	b0073	5.238700402935251	Cluster_2
b1892	b0072	5.238700402935251	Cluster_2
b1892	b0071	5.238700402935251	Cluster_2
b1892	b0074	5.238700402935251	Cluster_2
b2573	b2889	5.233615678798289	Cluster_20
b3237	b3920	5.232600120030396	Cluster_65
b0464	b0465	5.229228100032541	Cluster_376
b3357	b4111	5.224991365845723	Cluster_1
b0629	b1784	5.222563322950319	Cluster_110
b0629	b1783	5.222563322950319	Cluster_110
b0629	b1782	5.222563322950319	Cluster_110
b0113	b4180	5.220438159565634	Cluster_384
b1951	b1955	5.214024696516093	Cluster_388
b4212	b0117	5.208608742616041	Cluster_32
b4212	b0118	5.208608742616041	Cluster_32
b1450	b1537	5.208156381172659	Cluster_147
b1450	b1536	5.208156381172659	Cluster_147
b1450	b0384	5.208156381172659	Cluster_147
b4133	b1263	5.195724040670038	Cluster_3
b4133	b1262	5.195724040670038	Cluster_3
b4133	b1261	5.195724040670038	Cluster_3
b4133	b1260	5.195724040670038	Cluster_3
b4133	b1264	5.195724040670038	Cluster_3
b3669	b3638	5.1942463280892195	Cluster_6
b3669	b3641	5.1942463280892195	Cluster_6
b3669	b3640	5.1942463280892195	Cluster_6
b3669	b3639	5.1942463280892195	Cluster_6
b3755	b2559	5.191434246881587	Cluster_25
b3357	b1795	5.187592535060425	Cluster_1
b1014	b1015	5.187223446214606	Cluster_381
b1014	b1014	5.187223446214606	Cluster_381
b0076	b0076	5.186296451416161	Cluster_308
b4113	b2257	5.180249127867589	Cluster_141
b4113	b2256	5.180249127867589	Cluster_141
b4113	b2255	5.180249127867589	Cluster_141
b4113	b2254	5.180249127867589	Cluster_141
b4113	b2253	5.180249127867589	Cluster_141
b4113	b2252	5.180249127867589	Cluster_141
b1799	b0876	5.175994637749743	Cluster_399
b0113	b0098	5.175944958625042	Cluster_359
b0113	b0097	5.175944958625042	Cluster_359
b0840	b0841	5.17539023840433	Cluster_77
b0840	b0840	5.17539023840433	Cluster_77
b0683	b2966	5.173463892463784	Cluster_383
b0683	b2965	5.173463892463784	Cluster_383
b0683	b1673	5.164124385689396	Cluster_5
b0683	b1672	5.164124385689396	Cluster_5
b0683	b1674	5.164124385689396	Cluster_5
b4116	b3647	5.158055896499441	Cluster_129
b4116	b3651	5.158055896499441	Cluster_129
b4116	b3650	5.158055896499441	Cluster_129
b4116	b3649	5.158055896499441	Cluster_129
b4116	b3648	5.158055896499441	Cluster_129
b0399	b1932	5.157294163201907	Cluster_48
b3889	b3890	5.144714384642979	Cluster_16
b3889	b3889	5.144714384642979	Cluster_16
b3755	b3320	5.139991876798129	Cluster_25
b3755	b3319	5.139991876798129	Cluster_25
b3755	b3318	5.139991876798129	Cluster_25
b3755	b3317	5.139991876798129	Cluster_25
b3755	b3316	5.139991876798129	Cluster_25
b3755	b3315	5.139991876798129	Cluster_25
b3755	b3314	5.139991876798129	Cluster_25
b3755	b3313	5.139991876798129	Cluster_25
b3755	b3312	5.139991876798129	Cluster_25
b3755	b3311	5.139991876798129	Cluster_25
b3755	b3310	5.139991876798129	Cluster_25
b3755	b3309	5.139991876798129	Cluster_25
b3755	b3308	5.139991876798129	Cluster_25
b3755	b3307	5.139991876798129	Cluster_25
b3755	b3306	5.139991876798129	Cluster_25
b3755	b3305	5.139991876798129	Cluster_25
b3755	b3304	5.139991876798129	Cluster_25
b3755	b3303	5.139991876798129	Cluster_25
b3755	b3302	5.139991876798129	Cluster_25
b3755	b3301	5.139991876798129	Cluster_25
b3755	b3300	5.139991876798129	Cluster_25
b3755	b3299	5.139991876798129	Cluster_25
b3755	b3298	5.139991876798129	Cluster_25
b3755	b3297	5.139991876798129	Cluster_25
b3755	b3296	5.139991876798129	Cluster_25
b3755	b3295	5.139991876798129	Cluster_25
b3755	b3294	5.139991876798129	Cluster_25
b3755	b3321	5.139991876798129	Cluster_25
b3897	b1473	5.1295216907178345	Cluster_156
b3897	b1476	5.1295216907178345	Cluster_156
b3897	b1475	5.1295216907178345	Cluster_156
b3897	b1474	5.1295216907178345	Cluster_156
b3202	b3268	5.126859237049225	Cluster_22
b3202	b3871	5.126859237049225	Cluster_22
b3202	b3870	5.126859237049225	Cluster_22
b3711	b3715	5.125403444519713	Cluster_159
b3711	b3714	5.125403444519713	Cluster_159
b3190	b3232	5.108250467548422	Cluster_133
b3190	b3233	5.108250467548422	Cluster_133
b3556	b4553	5.102944259959487	Cluster_49
b2082	b0586	5.101426589622528	Cluster_7
b2082	b4511	5.101426589622528	Cluster_7
b2082	b0585	5.101426589622528	Cluster_7
b2082	b3237	5.101426589622528	Cluster_7
b2082	b0583	5.101426589622528	Cluster_7
b2082	b0584	5.101426589622528	Cluster_7
b1892	b1099	5.09262012317492	Cluster_2
b1892	b1098	5.09262012317492	Cluster_2
b1892	b1097	5.09262012317492	Cluster_2
b1892	b1096	5.09262012317492	Cluster_2
b1799	b1816	5.089577919932685	Cluster_399
b1799	b1819	5.089577919932685	Cluster_399
b1799	b1818	5.089577919932685	Cluster_399
b1799	b1817	5.089577919932685	Cluster_399
b0113	b3723	5.087207730085191	Cluster_384
b3357	b2964	5.0861636535597325	Cluster_1
b4251	b3474	5.086011470356246	Cluster_21
b4251	b3473	5.086011470356246	Cluster_21
b3702	b3438	5.079354264056043	Cluster_30
b1434	b4373	5.0687515084676225	Cluster_28
b1434	b4372	5.0687515084676225	Cluster_28
b1434	b4374	5.0687515084676225	Cluster_28
b3190	b2943	5.067448927443883	Cluster_15
b3190	b2145	5.067448927443883	Cluster_15
b3190	b2144	5.067448927443883	Cluster_15
b3190	b0228	5.067448927443883	Cluster_15
b3190	b0038	5.067448927443883	Cluster_15
b3190	b0029	5.067448927443883	Cluster_15
b3190	b0027	5.067448927443883	Cluster_15
b3190	b0026	5.067448927443883	Cluster_15
b3190	b0025	5.067448927443883	Cluster_15
b3190	b0028	5.067448927443883	Cluster_15
b3190	b0808	5.067448927443883	Cluster_15
b3190	b0681	5.067448927443883	Cluster_15
b3190	b0223	5.067448927443883	Cluster_15
b3190	b3698	5.067448927443883	Cluster_15
b3190	b3083	5.067448927443883	Cluster_15
b3190	b2958	5.067448927443883	Cluster_15
b3190	b3605	5.067448927443883	Cluster_15
b3190	b3604	5.067448927443883	Cluster_15
b3190	b3603	5.067448927443883	Cluster_15
b3190	b0727	5.067448927443883	Cluster_15
b3190	b0726	5.067448927443883	Cluster_15
b3190	b3937	5.067448927443883	Cluster_15
b3190	b3542	5.067448927443883	Cluster_15
b3190	b3541	5.067448927443883	Cluster_15
b3190	b3540	5.067448927443883	Cluster_15
b3190	b3543	5.067448927443883	Cluster_15
b3190	b4016	5.067448927443883	Cluster_15
b3190	b0689	5.067448927443883	Cluster_15
b3190	b4054	5.067448927443883	Cluster_15
b3190	b4260	5.067448927443883	Cluster_15
b3190	b4258	5.067448927443883	Cluster_15
b3190	b4259	5.067448927443883	Cluster_15
b3190	b3728	5.067448927443883	Cluster_15
b3190	b3727	5.067448927443883	Cluster_15
b3190	b3726	5.067448927443883	Cluster_15
b3190	b3724	5.067448927443883	Cluster_15
b3190	b3725	5.067448927443883	Cluster_15
b3190	b2236	5.067448927443883	Cluster_15
b3190	b2234	5.067448927443883	Cluster_15
b3190	b2235	5.067448927443883	Cluster_15
b3190	b2044	5.067448927443883	Cluster_15
b3190	b2045	5.067448927443883	Cluster_15
b3190	b2451	5.067448927443883	Cluster_15
b3190	b2452	5.067448927443883	Cluster_15
b3190	b4107	5.067448927443883	Cluster_15
b3190	b4322	5.067448927443883	Cluster_15
b3190	b4323	5.067448927443883	Cluster_15
b3190	b4037	5.067448927443883	Cluster_15
b3190	b4034	5.067448927443883	Cluster_15
b3190	b4032	5.067448927443883	Cluster_15
b3190	b4033	5.067448927443883	Cluster_15
b3190	b3244	5.067448927443883	Cluster_15
b3190	b2522	5.067448927443883	Cluster_15
b3190	b3586	5.067448927443883	Cluster_15
b3190	b3587	5.067448927443883	Cluster_15
b3190	b2062	5.067448927443883	Cluster_15
b3190	b2061	5.067448927443883	Cluster_15
b3190	b2060	5.067448927443883	Cluster_15
b3190	b2058	5.067448927443883	Cluster_15
b3190	b2056	5.067448927443883	Cluster_15
b3190	b2055	5.067448927443883	Cluster_15
b3190	b2054	5.067448927443883	Cluster_15
b3190	b2051	5.067448927443883	Cluster_15
b3190	b2046	5.067448927443883	Cluster_15
b3190	b2059	5.067448927443883	Cluster_15
b3190	b3452	5.067448927443883	Cluster_15
b3190	b3451	5.067448927443883	Cluster_15
b3190	b3453	5.067448927443883	Cluster_15
b3190	b3081	5.067448927443883	Cluster_15
b3190	b4026	5.067448927443883	Cluster_15
b3190	b1050	5.067448927443883	Cluster_15
b3190	b4102	5.067448927443883	Cluster_15
b3190	b4101	5.067448927443883	Cluster_15
b3190	b4100	5.067448927443883	Cluster_15
b3190	b4099	5.067448927443883	Cluster_15
b3190	b4098	5.067448927443883	Cluster_15
b3190	b4097	5.067448927443883	Cluster_15
b3190	b4095	5.067448927443883	Cluster_15
b3190	b4096	5.067448927443883	Cluster_15
b3190	b0353	5.067448927443883	Cluster_15
b3190	b1921	5.067448927443883	Cluster_15
b3190	b1922	5.067448927443883	Cluster_15
b3190	b1082	5.067448927443883	Cluster_15
b3190	b1081	5.067448927443883	Cluster_15
b3190	b1080	5.067448927443883	Cluster_15
b3190	b1079	5.067448927443883	Cluster_15
b3190	b1077	5.067448927443883	Cluster_15
b3190	b1076	5.067448927443883	Cluster_15
b3190	b1075	5.067448927443883	Cluster_15
b3190	b1074	5.067448927443883	Cluster_15
b3190	b1073	5.067448927443883	Cluster_15
b3190	b1078	5.067448927443883	Cluster_15
b3190	b4068	5.067448927443883	Cluster_15
b3190	b0598	5.067448927443883	Cluster_15
b3190	b4512	5.067448927443883	Cluster_15
b3190	b4237	5.067448927443883	Cluster_15
b0076	b0076	5.064053232411029	Cluster_226
b1014	b4330	5.061883673117658	Cluster_381
b1014	b4328	5.061883673117658	Cluster_381
b1014	b4329	5.061883673117658	Cluster_381
b4212	b1758	5.05627843779717	Cluster_123
b4212	b1759	5.05627843779717	Cluster_123
b3884	b3877	5.050859182756522	Cluster_4
b3884	b3876	5.050859182756522	Cluster_4
b0817	b2496	5.049202812259775	Cluster_352
b2248	b2239	5.048874978845803	Cluster_415
b2248	b2240	5.048874978845803	Cluster_415
b2248	b2243	5.048874978845803	Cluster_415
b2248	b2242	5.048874978845803	Cluster_415
b2248	b2241	5.048874978845803	Cluster_415
b0889	b1559	5.048751674511039	Cluster_108
b0889	b1560	5.048751674511039	Cluster_108
b1040	b2302	5.044373102627066	Cluster_42
b1040	b2301	5.044373102627066	Cluster_42
b1508	b2322	5.044277321400195	Cluster_13
b3912	b0969	5.041771588067912	Cluster_52
b1334	b1378	5.036223736231195	Cluster_117
b2573	b2081	5.032794496770311	Cluster_20
b1892	b0509	5.031225389400901	Cluster_2
b1892	b0508	5.031225389400901	Cluster_2
b1892	b0507	5.031225389400901	Cluster_2
b0076	b0392	5.030716794290916	Cluster_226
b3346	b2825	5.026426851026925	Cluster_80
b3346	b2823	5.026426851026925	Cluster_80
b3346	b2826	5.026426851026925	Cluster_80
b1040	b0927	5.0252130329033005	Cluster_310
b1040	b0926	5.0252130329033005	Cluster_310
b3884	b3780	5.018532087423159	Cluster_252
b3884	b3779	5.018532087423159	Cluster_252
b3237	b1840	5.013071974808814	Cluster_65
b3237	b1839	5.013071974808814	Cluster_65
b3237	b1841	5.013071974808814	Cluster_65
b3237	b1842	5.013071974808814	Cluster_65
b2151	b2154	5.0119421519288	Cluster_98
b2151	b2153	5.0119421519288	Cluster_98
b4133	b0004	5.0077714324368845	Cluster_3
b4133	b0003	5.0077714324368845	Cluster_3
b4133	b0002	5.0077714324368845	Cluster_3
b1497	b3709	5.0073003244730385	Cluster_306
b1497	b3708	5.0073003244730385	Cluster_306
b1214	b3461	5.00446781158927	Cluster_54
b4401	b1604	5.003046126507558	Cluster_348
b4401	b1602	5.003046126507558	Cluster_348
b4401	b1603	5.003046126507558	Cluster_348
b1540	b0509	5.002832789772241	Cluster_100
b1540	b0508	5.002832789772241	Cluster_100
b1540	b0507	5.002832789772241	Cluster_100
b3190	b3662	5.0014816932355775	Cluster_15
b3190	b1741	5.0014816932355775	Cluster_15
b3190	b2476	5.0014816932355775	Cluster_15
b3190	b3071	5.0014816932355775	Cluster_15
b3190	b4369	5.0014816932355775	Cluster_15
b3190	b1109	5.0014816932355775	Cluster_15
b3190	b3601	5.0014816932355775	Cluster_15
b3190	b3600	5.0014816932355775	Cluster_15
b3190	b4180	5.0014816932355775	Cluster_15
b3190	b2312	5.0014816932355775	Cluster_15
b3190	b2313	5.0014816932355775	Cluster_15
b3190	b2812	5.0014816932355775	Cluster_15
b3190	b3070	5.0014816932355775	Cluster_15
b3190	b0584	5.0014816932355775	Cluster_15
b3190	b0583	5.0014816932355775	Cluster_15
b3190	b2924	5.0014816932355775	Cluster_15
b3190	b2530	5.0014816932355775	Cluster_15
b3190	b2529	5.0014816932355775	Cluster_15
b3190	b2528	5.0014816932355775	Cluster_15
b3190	b2527	5.0014816932355775	Cluster_15
b3190	b2526	5.0014816932355775	Cluster_15
b3190	b2525	5.0014816932355775	Cluster_15
b3190	b2524	5.0014816932355775	Cluster_15
b3190	b2531	5.0014816932355775	Cluster_15
b3190	b3382	5.0014816932355775	Cluster_15
b3190	b3383	5.0014816932355775	Cluster_15
b3190	b0323	5.0014816932355775	Cluster_15
b3190	b2664	5.0014816932355775	Cluster_15
b3190	b2662	5.0014816932355775	Cluster_15
b3190	b2661	5.0014816932355775	Cluster_15
b3190	b2660	5.0014816932355775	Cluster_15
b3190	b2659	5.0014816932355775	Cluster_15
b3190	b2663	5.0014816932355775	Cluster_15
b3190	b0674	5.0014816932355775	Cluster_15
b3190	b1020	5.0014816932355775	Cluster_15
b3202	b2921	4.996589624720291	Cluster_31
b0683	b0153	4.993515533669613	Cluster_5
b0683	b0152	4.993515533669613	Cluster_5
b0683	b0151	4.993515533669613	Cluster_5
b0683	b0150	4.993515533669613	Cluster_5
b1334	b1742	4.9906497613427225	Cluster_117
b3190	b3901	4.989540959649588	Cluster_15
b3190	b3902	4.989540959649588	Cluster_15
b0683	b0643	4.98922090529873	Cluster_383
b1434	b0968	4.986678743773939	Cluster_28
b1434	b0967	4.986678743773939	Cluster_28
b3669	b4049	4.983122415559961	Cluster_6
b0378	b2902	4.9804097695413185	Cluster_170
b0889	b0889	4.980252441316886	Cluster_108
b0076	b3723	4.979825231367729	Cluster_226
b3190	b1846	4.975639523220027	Cluster_15
b3190	b3956	4.975639523220027	Cluster_15
b1658	b4313	4.973454470297968	Cluster_17
b1892	b2176	4.969750135203542	Cluster_2
b4212	b3553	4.963338739271124	Cluster_123
b2427	b2443	4.952783859346919	Cluster_302
b3190	b0343	4.950234804342425	Cluster_15
b3190	b0342	4.950234804342425	Cluster_15
b3884	b3839	4.943983142852694	Cluster_4
b3884	b3838	4.943983142852694	Cluster_4
b3884	b3835	4.943983142852694	Cluster_4
b3884	b3834	4.943983142852694	Cluster_4
b3884	b3833	4.943983142852694	Cluster_4
b3884	b4483	4.943983142852694	Cluster_4
b3961	b2800	4.942984082065869	Cluster_125
b3842	b0685	4.936797795874983	Cluster_105
b3842	b0684	4.936797795874983	Cluster_105
b3884	b2599	4.93677033461507	Cluster_4
b3202	b1523	4.932551085924015	Cluster_31
b3202	b1524	4.932551085924015	Cluster_31
b3357	b2715	4.927162824191815	Cluster_1
b3357	b2714	4.927162824191815	Cluster_1
b4133	b0611	4.924091702932067	Cluster_3
b4116	b3804	4.921959152328437	Cluster_129
b4116	b3803	4.921959152328437	Cluster_129
b4116	b3802	4.921959152328437	Cluster_129
b4116	b3805	4.921959152328437	Cluster_129
b4116	b3806	4.921959152328437	Cluster_129
b3842	b3844	4.916303413714398	Cluster_105
b3842	b3843	4.916303413714398	Cluster_105
b3842	b3842	4.916303413714398	Cluster_105
b1320	b2363	4.915002993610736	Cluster_72
b1320	b2362	4.915002993610736	Cluster_72
b1320	b2361	4.915002993610736	Cluster_72
b3190	b0064	4.912618953066821	Cluster_133
b3190	b2066	4.912618953066821	Cluster_133
b3190	b2971	4.907859134221344	Cluster_15
b3190	b2972	4.907859134221344	Cluster_15
b3190	b2130	4.907859134221344	Cluster_15
b3190	b2129	4.907859134221344	Cluster_15
b3190	b2128	4.907859134221344	Cluster_15
b3190	b2131	4.907859134221344	Cluster_15
b3190	b3917	4.907859134221344	Cluster_15
b3190	b4230	4.907859134221344	Cluster_15
b3190	b4227	4.907859134221344	Cluster_15
b3190	b4485	4.907859134221344	Cluster_15
b3357	b2143	4.90213260554524	Cluster_1
b3889	b0442	4.901675641242536	Cluster_16
b3889	b0958	4.8965760359833315	Cluster_16
b3889	b0959	4.8965760359833315	Cluster_16
b0683	b0812	4.889161536130147	Cluster_5
b2573	b2622	4.886132037969341	Cluster_20
b3884	b3555	4.876757838699217	Cluster_252
b3884	b2789	4.876757838699217	Cluster_252
b4251	b2843	4.873098329681921	Cluster_21
b4133	b2028	4.869122505373405	Cluster_3
b1914	b1905	4.869090741022771	Cluster_111
b2369	b2299	4.8660346099230285	Cluster_367
b2369	b2300	4.8660346099230285	Cluster_367
b2369	b3492	4.864467483071676	Cluster_367
b2369	b3493	4.864467483071676	Cluster_367
b2398	b1049	4.860320953492245	Cluster_137
b2398	b1048	4.860320953492245	Cluster_137
b2398	b1047	4.860320953492245	Cluster_137
b2369	b3938	4.851050652441368	Cluster_367
[truncated: 458 more rows]
