# Supplementary material for: An Integrated Approach to Reconstructing Genome-Scale Transcriptional Regulatory Networks
Source: PLoS Comput Biol. 2015 Feb 27;11(2):e1004103. doi: 10.1371/journal.pcbi.1004103 (PMC4344238; doi:10.1371/journal.pcbi.1004103)
Supplement: S1 Dataset — This dataset consists of 3 folders containing data used for the analysis presented in the main text and a summary of the results from the E. coli analysis. These folder include: “Ecoli _results”, which contains a summary of the results obtained from the E. coli analysis; “Integrate_v1.0”, which contains sample code for running the presented analysis (the most up-to-date version of this code can be obtained from the figshare link provided in the Materials and methods); and “Rsp_data”, which contains the R. sphaeroides gene expression compendium used in our analysis. (ZIP) [file pcbi.1004103.s024.zip › S1 Dataset/Ecoli_results/Motifs.txt]

MEME version 4

ALPHABET= ACGT

strands: + -

Background letter frequencies (from meme_bfile):
A 0.295 C 0.205 G 0.205 T 0.295 


MOTIF Cluster_1
letter-probability matrix: alength= 4 w= 17 nsites= 93 E= 8.5e-278 
 0.494624  0.021505  0.021505  0.462366 
 0.580645  0.032258  0.107527  0.279570 
 0.182796  0.193548  0.086022  0.537634 
 0.000000  0.032258  0.903226  0.064516 
 0.000000  0.096774  0.000000  0.903226 
 0.000000  0.010753  0.967742  0.021505 
 0.827957  0.107527  0.064516  0.000000 
 0.118280  0.182796  0.086022  0.612903 
 0.247312  0.215054  0.333333  0.204301 
 0.225806  0.344086  0.161290  0.268817 
 0.666667  0.118280  0.075269  0.139785 
 0.344086  0.118280  0.397849  0.139785 
 0.784946  0.043011  0.075269  0.096774 
 0.000000  0.000000  0.000000  1.000000 
 0.000000  1.000000  0.000000  0.000000 
 0.956989  0.000000  0.000000  0.043011 
 0.086022  0.903226  0.010753  0.000000 


MEME version 4

ALPHABET= ACGT

strands: + -

Background letter frequencies (from meme_bfile):
A 0.295 C 0.205 G 0.205 T 0.295 


MOTIF Cluster_2
letter-probability matrix: alength= 4 w= 20 nsites= 40 E= 1.2e-124 
 0.025000  0.600000  0.225000  0.150000 
 0.075000  0.575000  0.200000  0.150000 
 0.075000  0.150000  0.675000  0.100000 
 0.050000  0.725000  0.150000  0.075000 
 0.050000  0.225000  0.150000  0.575000 
 0.100000  0.300000  0.125000  0.475000 
 0.250000  0.550000  0.125000  0.075000 
 0.225000  0.075000  0.500000  0.200000 
 0.025000  0.125000  0.825000  0.025000 
 0.000000  0.900000  0.075000  0.025000 
 0.150000  0.075000  0.775000  0.000000 
 0.025000  0.075000  0.900000  0.000000 
 0.000000  0.375000  0.600000  0.025000 
 0.000000  0.425000  0.150000  0.425000 
 0.000000  0.200000  0.025000  0.775000 
 0.050000  0.025000  0.025000  0.900000 
 0.000000  0.000000  0.000000  1.000000 
 0.000000  0.025000  0.025000  0.950000 
 0.050000  0.000000  0.075000  0.875000 
 0.125000  0.075000  0.125000  0.675000 


MEME version 4

ALPHABET= ACGT

strands: + -

Background letter frequencies (from meme_bfile):
A 0.295 C 0.205 G 0.205 T 0.295 


MOTIF Cluster_3
letter-probability matrix: alength= 4 w= 15 nsites= 22 E= 1.8e-058 
 0.000000  0.181818  0.727273  0.090909 
 0.000000  0.727273  0.045455  0.227273 
 0.000000  0.318182  0.545455  0.136364 
 0.000000  0.000000  1.000000  0.000000 
 0.000000  0.181818  0.818182  0.000000 
 0.000000  0.681818  0.045455  0.272727 
 0.045455  0.090909  0.000000  0.863636 
 0.000000  0.000000  0.000000  1.000000 
 0.090909  0.000000  0.000000  0.909091 
 0.000000  0.000000  0.000000  1.000000 
 0.000000  0.000000  0.000000  1.000000 
 0.090909  0.000000  0.045455  0.863636 
 0.272727  0.000000  0.000000  0.727273 
 0.090909  0.090909  0.045455  0.772727 
 0.136364  0.045455  0.454545  0.363636 


MEME version 4

ALPHABET= ACGT

strands: + -

Background letter frequencies (from meme_bfile):
A 0.295 C 0.205 G 0.205 T 0.295 


MOTIF Cluster_4
letter-probability matrix: alength= 4 w= 20 nsites= 20 E= 2.6e-071 
 0.050000  0.350000  0.600000  0.000000 
 0.000000  0.800000  0.200000  0.000000 
 0.150000  0.400000  0.400000  0.050000 
 0.100000  0.800000  0.000000  0.100000 
 0.150000  0.550000  0.050000  0.250000 
 0.000000  0.050000  0.150000  0.800000 
 0.000000  0.250000  0.300000  0.450000 
 0.350000  0.550000  0.100000  0.000000 
 0.200000  0.000000  0.750000  0.050000 
 0.000000  0.050000  0.950000  0.000000 
 0.000000  0.050000  0.950000  0.000000 
 0.150000  0.650000  0.050000  0.150000 
 0.000000  0.100000  0.900000  0.000000 
 0.000000  0.550000  0.400000  0.050000 
 0.000000  0.500000  0.050000  0.450000 
 0.000000  0.000000  0.050000  0.950000 
 0.000000  0.000000  0.050000  0.950000 
 0.000000  0.050000  0.000000  0.950000 
 0.050000  0.100000  0.050000  0.800000 
 0.100000  0.000000  0.050000  0.850000 


MEME version 4

ALPHABET= ACGT

strands: + -

Background letter frequencies (from meme_bfile):
A 0.295 C 0.205 G 0.205 T 0.295 


MOTIF Cluster_5
letter-probability matrix: alength= 4 w= 20 nsites= 26 E= 1.5e-103 
 0.961538  0.000000  0.038462  0.000000 
 0.846154  0.000000  0.000000  0.153846 
 0.000000  0.153846  0.000000  0.846154 
 0.153846  0.000000  0.846154  0.000000 
 1.000000  0.000000  0.000000  0.000000 
 0.000000  0.000000  0.115385  0.884615 
 0.846154  0.000000  0.000000  0.153846 
 1.000000  0.000000  0.000000  0.000000 
 0.000000  0.346154  0.000000  0.653846 
 0.115385  0.384615  0.230769  0.269231 
 1.000000  0.000000  0.000000  0.000000 
 0.115385  0.000000  0.038462  0.846154 
 0.000000  0.000000  0.000000  1.000000 
 0.115385  0.269231  0.192308  0.423077 
 0.076923  0.153846  0.076923  0.692308 
 0.000000  0.692308  0.000000  0.307692 
 1.000000  0.000000  0.000000  0.000000 
 0.307692  0.000000  0.038462  0.653846 
 0.153846  0.000000  0.000000  0.846154 
 0.192308  0.307692  0.000000  0.500000 


MEME version 4

ALPHABET= ACGT

strands: + -

Background letter frequencies (from meme_bfile):
A 0.295 C 0.205 G 0.205 T 0.295 


MOTIF Cluster_6
letter-probability matrix: alength= 4 w= 17 nsites= 14 E= 1.2e-039 
 0.428571  0.000000  0.500000  0.071429 
 0.000000  0.071429  0.928571  0.000000 
 0.000000  0.214286  0.642857  0.142857 
 0.142857  0.214286  0.500000  0.142857 
 0.000000  0.000000  1.000000  0.000000 
 0.142857  0.428571  0.428571  0.000000 
 0.000000  0.285714  0.714286  0.000000 
 0.071429  0.285714  0.571429  0.071429 
 1.000000  0.000000  0.000000  0.000000 
 0.000000  0.071429  0.428571  0.500000 
 0.000000  0.000000  0.071429  0.928571 
 0.142857  0.000000  0.428571  0.428571 
 0.000000  0.000000  0.000000  1.000000 
 0.928571  0.000000  0.071429  0.000000 
 0.000000  0.142857  0.714286  0.142857 
 0.000000  1.000000  0.000000  0.000000 
 0.928571  0.000000  0.000000  0.071429 


MEME version 4

ALPHABET= ACGT

strands: + -

Background letter frequencies (from meme_bfile):
A 0.295 C 0.205 G 0.205 T 0.295 


MOTIF Cluster_7
letter-probability matrix: alength= 4 w= 17 nsites= 11 E= 3.9e-027 
 0.000000  0.090909  0.909091  0.000000 
 0.000000  0.818182  0.181818  0.000000 
 0.000000  0.000000  0.909091  0.090909 
 0.000000  0.181818  0.000000  0.818182 
 0.818182  0.000000  0.181818  0.000000 
 0.727273  0.000000  0.090909  0.181818 
 0.363636  0.000000  0.181818  0.454545 
 0.181818  0.181818  0.636364  0.000000 
 0.000000  0.000000  0.272727  0.727273 
 0.363636  0.454545  0.181818  0.000000 
 0.000000  0.000000  1.000000  0.000000 
 0.000000  1.000000  0.000000  0.000000 
 0.000000  0.000000  1.000000  0.000000 
 0.000000  0.727273  0.090909  0.181818 
 0.000000  0.636364  0.272727  0.090909 
 0.272727  0.272727  0.454545  0.000000 
 0.181818  0.090909  0.000000  0.727273 


MEME version 4

ALPHABET= ACGT

strands: + -

Background letter frequencies (from meme_bfile):
A 0.295 C 0.205 G 0.205 T 0.295 


MOTIF Cluster_8
letter-probability matrix: alength= 4 w= 16 nsites= 21 E= 9.4e-072 
 0.000000  0.000000  0.000000  1.000000 
 0.047619  0.095238  0.857143  0.000000 
 0.809524  0.190476  0.000000  0.000000 
 1.000000  0.000000  0.000000  0.000000 
 0.000000  0.000000  0.000000  1.000000 
 0.000000  0.000000  0.095238  0.904762 
 0.238095  0.000000  0.000000  0.761905 
 0.285714  0.000000  0.000000  0.714286 
 0.190476  0.000000  0.095238  0.714286 
 0.904762  0.000000  0.000000  0.095238 
 0.000000  0.000000  0.000000  1.000000 
 0.000000  0.000000  0.476190  0.523810 
 0.095238  0.904762  0.000000  0.000000 
 1.000000  0.000000  0.000000  0.000000 
 0.904762  0.095238  0.000000  0.000000 
 0.428571  0.095238  0.000000  0.476190 


MEME version 4

ALPHABET= ACGT

strands: + -

Background letter frequencies (from meme_bfile):
A 0.295 C 0.205 G 0.205 T 0.295 


MOTIF Cluster_9
letter-probability matrix: alength= 4 w= 14 nsites= 8 E= 8.7e-019 
 0.750000  0.000000  0.000000  0.250000 
 1.000000  0.000000  0.000000  0.000000 
 0.250000  0.000000  0.000000  0.750000 
 1.000000  0.000000  0.000000  0.000000 
 0.750000  0.250000  0.000000  0.000000 
 1.000000  0.000000  0.000000  0.000000 
 1.000000  0.000000  0.000000  0.000000 
 1.000000  0.000000  0.000000  0.000000 
 0.875000  0.000000  0.125000  0.000000 
 0.000000  0.000000  1.000000  0.000000 
 0.000000  0.000000  1.000000  0.000000 
 0.000000  0.750000  0.000000  0.250000 
 0.250000  0.000000  0.750000  0.000000 
 0.000000  0.625000  0.375000  0.000000 


MEME version 4

ALPHABET= ACGT

strands: + -

Background letter frequencies (from meme_bfile):
A 0.295 C 0.205 G 0.205 T 0.295 


MOTIF Cluster_10
letter-probability matrix: alength= 4 w= 20 nsites= 7 E= 1.3e-026 
 0.857143  0.000000  0.000000  0.142857 
 0.285714  0.000000  0.285714  0.428571 
 0.714286  0.285714  0.000000  0.000000 
 0.000000  0.714286  0.000000  0.285714 
 0.714286  0.000000  0.285714  0.000000 
 0.000000  0.000000  0.000000  1.000000 
 0.285714  0.714286  0.000000  0.000000 
 0.000000  0.000000  0.000000  1.000000 
 0.000000  0.000000  1.000000  0.000000 
 0.000000  0.000000  1.000000  0.000000 
 1.000000  0.000000  0.000000  0.000000 
 0.000000  0.714286  0.000000  0.285714 
 0.571429  0.000000  0.428571  0.000000 
 0.000000  0.000000  0.000000  1.000000 
 0.000000  1.000000  0.000000  0.000000 
 0.000000  0.000000  0.000000  1.000000 
 1.000000  0.000000  0.000000  0.000000 
 1.000000  0.000000  0.000000  0.000000 
 1.000000  0.000000  0.000000  0.000000 
 0.000000  1.000000  0.000000  0.000000 


MEME version 4

ALPHABET= ACGT

strands: + -

Background letter frequencies (from meme_bfile):
A 0.295 C 0.205 G 0.205 T 0.295 


MOTIF Cluster_11
letter-probability matrix: alength= 4 w= 20 nsites= 5 E= 5.2e-014 
 1.000000  0.000000  0.000000  0.000000 
 0.000000  0.000000  0.800000  0.200000 
 0.200000  0.000000  0.800000  0.000000 
 0.000000  1.000000  0.000000  0.000000 
 0.800000  0.000000  0.200000  0.000000 
 0.000000  0.000000  1.000000  0.000000 
 0.200000  0.600000  0.000000  0.200000 
 0.000000  0.200000  0.200000  0.600000 
 0.000000  0.000000  0.000000  1.000000 
 0.000000  0.000000  1.000000  0.000000 
 0.800000  0.200000  0.000000  0.000000 
 1.000000  0.000000  0.000000  0.000000 
 0.000000  0.000000  0.800000  0.200000 
 0.000000  0.200000  0.800000  0.000000 
 1.000000  0.000000  0.000000  0.000000 
 0.000000  0.000000  0.000000  1.000000 
 0.000000  0.000000  1.000000  0.000000 
 0.800000  0.000000  0.200000  0.000000 
 0.800000  0.000000  0.000000  0.200000 
 0.000000  0.000000  1.000000  0.000000 


MEME version 4

ALPHABET= ACGT

strands: + -

Background letter frequencies (from meme_bfile):
A 0.295 C 0.205 G 0.205 T 0.295 


MOTIF Cluster_12
letter-probability matrix: alength= 4 w= 20 nsites= 6 E= 4.4e-019 
 0.000000  1.000000  0.000000  0.000000 
 0.666667  0.000000  0.000000  0.333333 
 0.833333  0.000000  0.000000  0.166667 
 0.000000  1.000000  0.000000  0.000000 
 1.000000  0.000000  0.000000  0.000000 
 0.000000  1.000000  0.000000  0.000000 
 0.000000  1.000000  0.000000  0.000000 
 0.000000  0.000000  0.500000  0.500000 
 0.500000  0.000000  0.500000  0.000000 
 0.666667  0.000000  0.333333  0.000000 
 0.000000  0.000000  0.000000  1.000000 
 0.000000  0.000000  0.166667  0.833333 
 0.833333  0.000000  0.000000  0.166667 
 1.000000  0.000000  0.000000  0.000000 
 0.000000  1.000000  0.000000  0.000000 
 1.000000  0.000000  0.000000  0.000000 
 0.833333  0.000000  0.166667  0.000000 
 0.166667  0.333333  0.500000  0.000000 
 1.000000  0.000000  0.000000  0.000000 
 1.000000  0.000000  0.000000  0.000000 


MEME version 4

ALPHABET= ACGT

strands: + -

Background letter frequencies (from meme_bfile):
A 0.295 C 0.205 G 0.205 T 0.295 


MOTIF Cluster_13
letter-probability matrix: alength= 4 w= 13 nsites= 108 E= 7.5e-463 
 0.009259  0.009259  0.009259  0.972222 
 0.009259  0.018519  0.018519  0.953704 
 0.962963  0.037037  0.000000  0.000000 
 0.000000  0.037037  0.000000  0.962963 
 0.000000  0.990741  0.000000  0.009259 
 0.342593  0.629630  0.000000  0.027778 
 0.018519  0.000000  0.944444  0.037037 
 0.074074  0.074074  0.842593  0.009259 
 0.000000  0.944444  0.018519  0.037037 
 0.027778  0.944444  0.000000  0.027778 
 0.092593  0.009259  0.000000  0.898148 
 0.962963  0.009259  0.027778  0.000000 
 0.009259  0.962963  0.009259  0.018519 


MEME version 4

ALPHABET= ACGT

strands: + -

Background letter frequencies (from meme_bfile):
A 0.295 C 0.205 G 0.205 T 0.295 


MOTIF Cluster_14
letter-probability matrix: alength= 4 w= 15 nsites= 32 E= 1.1e-105 
 0.000000  1.000000  0.000000  0.000000 
 0.000000  0.000000  0.000000  1.000000 
 0.000000  0.000000  1.000000  0.000000 
 0.125000  0.000000  0.062500  0.812500 
 0.937500  0.000000  0.000000  0.062500 
 0.000000  0.000000  0.000000  1.000000 
 0.781250  0.000000  0.218750  0.000000 
 0.656250  0.031250  0.093750  0.218750 
 0.875000  0.000000  0.031250  0.093750 
 0.312500  0.125000  0.000000  0.562500 
 0.781250  0.031250  0.062500  0.125000 
 0.375000  0.156250  0.062500  0.406250 
 0.625000  0.375000  0.000000  0.000000 
 0.000000  1.000000  0.000000  0.000000 
 0.968750  0.000000  0.000000  0.031250 


MEME version 4

ALPHABET= ACGT

strands: + -

Background letter frequencies (from meme_bfile):
A 0.295 C 0.205 G 0.205 T 0.295 


MOTIF Cluster_15
letter-probability matrix: alength= 4 w= 12 nsites= 93 E= 9.0e-457 
 0.817204  0.010753  0.161290  0.010753 
 0.010753  0.967742  0.000000  0.021505 
 0.021505  0.000000  0.967742  0.010753 
 0.000000  0.956989  0.021505  0.021505 
 0.000000  0.967742  0.021505  0.010753 
 0.021505  0.021505  0.913978  0.043011 
 0.010753  0.924731  0.000000  0.064516 
 1.000000  0.000000  0.000000  0.000000 
 0.000000  0.000000  0.000000  1.000000 
 0.000000  1.000000  0.000000  0.000000 
 0.010753  0.967742  0.000000  0.021505 
 0.000000  0.000000  1.000000  0.000000 


MEME version 4

ALPHABET= ACGT

strands: + -

Background letter frequencies (from meme_bfile):
A 0.295 C 0.205 G 0.205 T 0.295 


MOTIF Cluster_16
letter-probability matrix: alength= 4 w= 16 nsites= 40 E= 2.1e-127 
 0.000000  0.000000  0.825000  0.175000 
 0.000000  0.300000  0.700000  0.000000 
 0.700000  0.025000  0.275000  0.000000 
 0.775000  0.000000  0.000000  0.225000 
 0.425000  0.075000  0.350000  0.150000 
 0.225000  0.225000  0.500000  0.050000 
 0.125000  0.650000  0.175000  0.050000 
 0.025000  0.050000  0.625000  0.300000 
 0.075000  0.550000  0.350000  0.025000 
 0.000000  0.950000  0.000000  0.050000 
 0.075000  0.075000  0.000000  0.850000 
 0.000000  0.975000  0.000000  0.025000 
 0.050000  0.025000  0.925000  0.000000 
 0.075000  0.850000  0.000000  0.075000 
 0.975000  0.000000  0.025000  0.000000 
 0.625000  0.000000  0.225000  0.150000 


MEME version 4

ALPHABET= ACGT

strands: + -

Background letter frequencies (from meme_bfile):
A 0.295 C 0.205 G 0.205 T 0.295 


MOTIF Cluster_17
letter-probability matrix: alength= 4 w= 15 nsites= 16 E= 1.1e-050 
 0.125000  0.812500  0.062500  0.000000 
 0.937500  0.000000  0.062500  0.000000 
 0.937500  0.062500  0.000000  0.000000 
 0.937500  0.000000  0.000000  0.062500 
 0.000000  0.937500  0.000000  0.062500 
 0.000000  0.000000  1.000000  0.000000 
 0.125000  0.000000  0.000000  0.875000 
 0.062500  0.000000  0.000000  0.937500 
 0.062500  0.125000  0.000000  0.812500 
 0.000000  0.000000  0.562500  0.437500 
 0.000000  0.937500  0.062500  0.000000 
 0.000000  0.000000  0.437500  0.562500 
 0.000000  0.000000  0.000000  1.000000 
 0.187500  0.000000  0.000000  0.812500 
 0.062500  0.125000  0.000000  0.812500 


MEME version 4

ALPHABET= ACGT

strands: + -

Background letter frequencies (from meme_bfile):
A 0.295 C 0.205 G 0.205 T 0.295 


MOTIF Cluster_18
letter-probability matrix: alength= 4 w= 17 nsites= 11 E= 1.7e-033 
 0.000000  0.000000  0.909091  0.090909 
 0.363636  0.272727  0.000000  0.363636 
 1.000000  0.000000  0.000000  0.000000 
 0.909091  0.090909  0.000000  0.000000 
 0.363636  0.272727  0.000000  0.363636 
 0.000000  1.000000  0.000000  0.000000 
 0.000000  0.000000  1.000000  0.000000 
 0.000000  0.000000  0.000000  1.000000 
 0.000000  0.000000  0.000000  1.000000 
 0.000000  0.000000  0.181818  0.818182 
 0.000000  0.272727  0.727273  0.000000 
 0.000000  1.000000  0.000000  0.000000 
 0.000000  0.181818  0.818182  0.000000 
 0.000000  0.181818  0.000000  0.818182 
 0.454545  0.000000  0.181818  0.363636 
 0.181818  0.000000  0.272727  0.545455 
 0.909091  0.090909  0.000000  0.000000 


MEME version 4

ALPHABET= ACGT

strands: + -

Background letter frequencies (from meme_bfile):
A 0.295 C 0.205 G 0.205 T 0.295 


MOTIF Cluster_19
letter-probability matrix: alength= 4 w= 20 nsites= 20 E= 3.2e-090 
 0.250000  0.000000  0.700000  0.050000 
 0.000000  0.000000  1.000000  0.000000 
 0.700000  0.000000  0.250000  0.050000 
 0.050000  0.250000  0.700000  0.000000 
 0.750000  0.250000  0.000000  0.000000 
 0.000000  0.000000  0.800000  0.200000 
 0.050000  0.000000  0.950000  0.000000 
 0.400000  0.000000  0.600000  0.000000 
 0.000000  0.200000  0.000000  0.800000 
 0.250000  0.250000  0.000000  0.500000 
 0.700000  0.000000  0.250000  0.050000 
 0.000000  0.000000  1.000000  0.000000 
 0.000000  0.300000  0.700000  0.000000 
 0.000000  0.000000  1.000000  0.000000 
 0.100000  0.000000  0.000000  0.900000 
 0.250000  0.050000  0.700000  0.000000 
 0.750000  0.000000  0.250000  0.000000 
 0.000000  0.250000  0.750000  0.000000 
 0.150000  0.000000  0.850000  0.000000 
 0.050000  0.250000  0.700000  0.000000 


MEME version 4

ALPHABET= ACGT

strands: + -

Background letter frequencies (from meme_bfile):
A 0.295 C 0.205 G 0.205 T 0.295 


MOTIF Cluster_20
letter-probability matrix: alength= 4 w= 18 nsites= 13 E= 1.3e-028 
 0.307692  0.538462  0.153846  0.000000 
 0.230769  0.307692  0.461538  0.000000 
 0.153846  0.076923  0.769231  0.000000 
 0.076923  0.615385  0.307692  0.000000 
 0.076923  0.076923  0.692308  0.153846 
 0.000000  0.230769  0.000000  0.769231 
 1.000000  0.000000  0.000000  0.000000 
 0.384615  0.076923  0.076923  0.461538 
 0.923077  0.000000  0.076923  0.000000 
 0.769231  0.153846  0.000000  0.076923 
 0.000000  0.230769  0.000000  0.769231 
 0.000000  0.153846  0.846154  0.000000 
 0.000000  0.769231  0.153846  0.076923 
 0.000000  0.230769  0.692308  0.076923 
 0.000000  0.846154  0.000000  0.153846 
 0.000000  0.153846  0.846154  0.000000 
 0.000000  0.461538  0.538462  0.000000 
 0.076923  0.461538  0.384615  0.076923 


MEME version 4

ALPHABET= ACGT

strands: + -

Background letter frequencies (from meme_bfile):
A 0.295 C 0.205 G 0.205 T 0.295 


MOTIF Cluster_21
letter-probability matrix: alength= 4 w= 20 nsites= 16 E= 1.7e-050 
 1.000000  0.000000  0.000000  0.000000 
 0.812500  0.000000  0.187500  0.000000 
 0.812500  0.000000  0.000000  0.187500 
 1.000000  0.000000  0.000000  0.000000 
 0.750000  0.125000  0.125000  0.000000 
 0.187500  0.000000  0.000000  0.812500 
 0.250000  0.000000  0.750000  0.000000 
 0.875000  0.000000  0.125000  0.000000 
 1.000000  0.000000  0.000000  0.000000 
 0.937500  0.000000  0.062500  0.000000 
 0.250000  0.625000  0.000000  0.125000 
 0.625000  0.062500  0.187500  0.125000 
 0.250000  0.375000  0.250000  0.125000 
 0.000000  0.375000  0.000000  0.625000 
 0.000000  0.062500  0.812500  0.125000 
 0.000000  0.000000  0.000000  1.000000 
 0.062500  0.000000  0.000000  0.937500 
 0.000000  0.000000  0.250000  0.750000 
 0.125000  0.187500  0.000000  0.687500 
 0.750000  0.125000  0.125000  0.000000 


MEME version 4

ALPHABET= ACGT

strands: + -

Background letter frequencies (from meme_bfile):
A 0.295 C 0.205 G 0.205 T 0.295 


MOTIF Cluster_22
letter-probability matrix: alength= 4 w= 19 nsites= 13 E= 9.1e-042 
 0.769231  0.000000  0.000000  0.230769 
 0.384615  0.000000  0.000000  0.615385 
 0.230769  0.000000  0.000000  0.769231 
 0.153846  0.000000  0.846154  0.000000 
 0.000000  1.000000  0.000000  0.000000 
 0.846154  0.000000  0.153846  0.000000 
 0.846154  0.000000  0.153846  0.000000 
 0.538462  0.153846  0.153846  0.153846 
 0.384615  0.153846  0.153846  0.307692 
 0.000000  0.153846  0.230769  0.615385 
 0.000000  0.153846  0.615385  0.230769 
 0.076923  0.615385  0.153846  0.153846 
 0.153846  0.000000  0.692308  0.153846 
 0.000000  0.000000  0.000000  1.000000 
 0.000000  0.000000  1.000000  0.000000 
 0.000000  1.000000  0.000000  0.000000 
 0.000000  1.000000  0.000000  0.000000 
 1.000000  0.000000  0.000000  0.000000 
 0.307692  0.000000  0.692308  0.000000 


MEME version 4

ALPHABET= ACGT

strands: + -

Background letter frequencies (from meme_bfile):
A 0.295 C 0.205 G 0.205 T 0.295 


MOTIF Cluster_23
letter-probability matrix: alength= 4 w= 20 nsites= 8 E= 1.3e-016 
 0.125000  0.000000  0.000000  0.875000 
 0.250000  0.000000  0.000000  0.750000 
 0.125000  0.000000  0.000000  0.875000 
 0.000000  0.000000  0.750000  0.250000 
 0.500000  0.375000  0.000000  0.125000 
 0.250000  0.000000  0.000000  0.750000 
 0.000000  0.000000  0.000000  1.000000 
 0.000000  0.125000  0.000000  0.875000 
 1.000000  0.000000  0.000000  0.000000 
 1.000000  0.000000  0.000000  0.000000 
 0.750000  0.000000  0.250000  0.000000 
 0.000000  0.125000  0.250000  0.625000 
 0.125000  0.875000  0.000000  0.000000 
 1.000000  0.000000  0.000000  0.000000 
 0.750000  0.000000  0.250000  0.000000 
 0.000000  0.000000  0.000000  1.000000 
 0.500000  0.125000  0.000000  0.375000 
 1.000000  0.000000  0.000000  0.000000 
 0.875000  0.000000  0.000000  0.125000 
 0.875000  0.000000  0.000000  0.125000 


MEME version 4

ALPHABET= ACGT

strands: + -

Background letter frequencies (from meme_bfile):
A 0.295 C 0.205 G 0.205 T 0.295 


MOTIF Cluster_24
letter-probability matrix: alength= 4 w= 20 nsites= 8 E= 1.1e-016 
 0.000000  0.375000  0.625000  0.000000 
 0.000000  0.000000  1.000000  0.000000 
 0.000000  0.375000  0.625000  0.000000 
 0.000000  0.500000  0.000000  0.500000 
 0.375000  0.375000  0.250000  0.000000 
 0.375000  0.000000  0.625000  0.000000 
 0.250000  0.625000  0.125000  0.000000 
 0.250000  0.125000  0.625000  0.000000 
 0.500000  0.250000  0.250000  0.000000 
 0.875000  0.000000  0.000000  0.125000 
 0.750000  0.000000  0.000000  0.250000 
 0.000000  0.250000  0.750000  0.000000 
 0.000000  0.875000  0.000000  0.125000 
 0.000000  0.000000  0.750000  0.250000 
 0.500000  0.000000  0.500000  0.000000 
 0.000000  0.750000  0.250000  0.000000 
 0.000000  0.750000  0.000000  0.250000 
 0.125000  0.875000  0.000000  0.000000 
 0.250000  0.000000  0.000000  0.750000 
 0.000000  0.000000  0.125000  0.875000 


MEME version 4

ALPHABET= ACGT

strands: + -

Background letter frequencies (from meme_bfile):
A 0.295 C 0.205 G 0.205 T 0.295 


MOTIF Cluster_25
letter-probability matrix: alength= 4 w= 20 nsites= 19 E= 2.5e-109 
 0.736842  0.000000  0.105263  0.157895 
 0.105263  0.578947  0.263158  0.052632 
 0.000000  0.105263  0.000000  0.894737 
 0.210526  0.736842  0.052632  0.000000 
 0.000000  0.736842  0.157895  0.105263 
 0.000000  0.736842  0.263158  0.000000 
 0.000000  0.000000  0.000000  1.000000 
 0.947368  0.000000  0.000000  0.052632 
 0.000000  0.000000  0.000000  1.000000 
 1.000000  0.000000  0.000000  0.000000 
 1.000000  0.000000  0.000000  0.000000 
 0.000000  0.000000  0.000000  1.000000 
 0.000000  0.000000  1.000000  0.000000 
 0.000000  1.000000  0.000000  0.000000 
 0.000000  0.000000  1.000000  0.000000 
 0.105263  0.894737  0.000000  0.000000 
 0.105263  0.842105  0.052632  0.000000 
 0.263158  0.157895  0.210526  0.368421 
 0.000000  0.947368  0.052632  0.000000 
 0.000000  0.789474  0.210526  0.000000 


MEME version 4

ALPHABET= ACGT

strands: + -

Background letter frequencies (from meme_bfile):
A 0.295 C 0.205 G 0.205 T 0.295 


MOTIF Cluster_26
letter-probability matrix: alength= 4 w= 15 nsites= 10 E= 2.3e-011 
 1.000000  0.000000  0.000000  0.000000 
 0.800000  0.000000  0.100000  0.100000 
 1.000000  0.000000  0.000000  0.000000 
 0.400000  0.000000  0.000000  0.600000 
 1.000000  0.000000  0.000000  0.000000 
 0.000000  0.000000  0.000000  1.000000 
 0.200000  0.200000  0.400000  0.200000 
 0.300000  0.000000  0.700000  0.000000 
 0.900000  0.000000  0.000000  0.100000 
 0.000000  0.000000  0.400000  0.600000 
 0.000000  0.000000  0.700000  0.300000 
 0.300000  0.200000  0.200000  0.300000 
 1.000000  0.000000  0.000000  0.000000 
 0.400000  0.300000  0.000000  0.300000 
 0.700000  0.000000  0.000000  0.300000 


MEME version 4

ALPHABET= ACGT

strands: + -

Background letter frequencies (from meme_bfile):
A 0.295 C 0.205 G 0.205 T 0.295 


MOTIF Cluster_27
letter-probability matrix: alength= 4 w= 19 nsites= 4 E= 1.2e-008 
 1.000000  0.000000  0.000000  0.000000 
 0.000000  0.000000  1.000000  0.000000 
 0.000000  1.000000  0.000000  0.000000 
 0.000000  0.000000  0.500000  0.500000 
 0.500000  0.000000  0.000000  0.500000 
 1.000000  0.000000  0.000000  0.000000 
 0.000000  1.000000  0.000000  0.000000 
 1.000000  0.000000  0.000000  0.000000 
 0.000000  0.750000  0.250000  0.000000 
 0.000000  0.000000  0.500000  0.500000 
 0.000000  0.000000  0.000000  1.000000 
 0.000000  0.000000  1.000000  0.000000 
 0.000000  0.000000  0.000000  1.000000 
 0.750000  0.000000  0.000000  0.250000 
 0.000000  1.000000  0.000000  0.000000 
 0.250000  0.000000  0.750000  0.000000 
 0.000000  1.000000  0.000000  0.000000 
 0.000000  0.500000  0.000000  0.500000 
 0.000000  0.000000  1.000000  0.000000 


MEME version 4

ALPHABET= ACGT

strands: + -

Background letter frequencies (from meme_bfile):
A 0.295 C 0.205 G 0.205 T 0.295 


MOTIF Cluster_28
letter-probability matrix: alength= 4 w= 16 nsites= 6 E= 1.7e-014 
 1.000000  0.000000  0.000000  0.000000 
 0.000000  0.000000  0.000000  1.000000 
 0.666667  0.000000  0.333333  0.000000 
 0.000000  0.000000  1.000000  0.000000 
 0.000000  0.666667  0.333333  0.000000 
 0.000000  1.000000  0.000000  0.000000 
 0.000000  0.000000  1.000000  0.000000 
 0.000000  0.666667  0.000000  0.333333 
 0.166667  0.833333  0.000000  0.000000 
 0.666667  0.000000  0.000000  0.333333 
 0.000000  0.000000  0.000000  1.000000 
 0.000000  0.000000  0.000000  1.000000 
 0.000000  0.000000  0.333333  0.666667 
 0.000000  0.000000  0.000000  1.000000 
 0.000000  0.333333  0.000000  0.666667 
 0.000000  1.000000  0.000000  0.000000 


MEME version 4

ALPHABET= ACGT

strands: + -

Background letter frequencies (from meme_bfile):
A 0.295 C 0.205 G 0.205 T 0.295 


MOTIF Cluster_29
letter-probability matrix: alength= 4 w= 15 nsites= 10 E= 4.7e-026 
 0.000000  0.000000  1.000000  0.000000 
 0.200000  0.800000  0.000000  0.000000 
 0.800000  0.100000  0.100000  0.000000 
 0.000000  1.000000  0.000000  0.000000 
 0.000000  0.300000  0.000000  0.700000 
 0.800000  0.000000  0.200000  0.000000 
 0.300000  0.000000  0.000000  0.700000 
 0.600000  0.400000  0.000000  0.000000 
 0.500000  0.000000  0.300000  0.200000 
 0.000000  0.100000  0.000000  0.900000 
 0.200000  0.000000  0.700000  0.100000 
 0.000000  0.000000  1.000000  0.000000 
 0.000000  0.000000  0.100000  0.900000 
 0.000000  0.000000  1.000000  0.000000 
 0.000000  1.000000  0.000000  0.000000 


MEME version 4

ALPHABET= ACGT

strands: + -

Background letter frequencies (from meme_bfile):
A 0.295 C 0.205 G 0.205 T 0.295 


MOTIF Cluster_30
letter-probability matrix: alength= 4 w= 18 nsites= 6 E= 1.1e-024 
 1.000000  0.000000  0.000000  0.000000 
 0.000000  1.000000  0.000000  0.000000 
 0.000000  0.000000  1.000000  0.000000 
 0.000000  1.000000  0.000000  0.000000 
 0.000000  0.000000  0.166667  0.833333 
 1.000000  0.000000  0.000000  0.000000 
 0.000000  1.000000  0.000000  0.000000 
 0.000000  1.000000  0.000000  0.000000 
 0.000000  0.000000  1.000000  0.000000 
 0.000000  0.833333  0.166667  0.000000 
 0.166667  0.833333  0.000000  0.000000 
 0.000000  0.833333  0.166667  0.000000 
 0.000000  1.000000  0.000000  0.000000 
 0.333333  0.000000  0.166667  0.500000 
 0.166667  0.000000  0.833333  0.000000 
 0.000000  0.000000  1.000000  0.000000 
 0.000000  1.000000  0.000000  0.000000 
 0.000000  0.000000  0.166667  0.833333 


MEME version 4

ALPHABET= ACGT

strands: + -

Background letter frequencies (from meme_bfile):
A 0.295 C 0.205 G 0.205 T 0.295 


MOTIF Cluster_31
letter-probability matrix: alength= 4 w= 20 nsites= 7 E= 5.3e-014 
 0.000000  0.000000  0.857143  0.142857 
 0.285714  0.714286  0.000000  0.000000 
 0.000000  0.142857  0.000000  0.857143 
 0.857143  0.142857  0.000000  0.000000 
 0.285714  0.571429  0.000000  0.142857 
 0.571429  0.285714  0.142857  0.000000 
 0.857143  0.142857  0.000000  0.000000 
 0.000000  0.000000  0.000000  1.000000 
 0.428571  0.571429  0.000000  0.000000 
 0.000000  0.285714  0.571429  0.142857 
 0.000000  0.571429  0.000000  0.428571 
 0.142857  0.285714  0.571429  0.000000 
 0.000000  0.857143  0.142857  0.000000 
 0.000000  0.857143  0.142857  0.000000 
 0.000000  0.285714  0.000000  0.714286 
 0.000000  1.000000  0.000000  0.000000 
 0.428571  0.428571  0.000000  0.142857 
 0.000000  0.000000  0.285714  0.714286 
 0.000000  0.000000  0.000000  1.000000 
 0.000000  0.000000  0.000000  1.000000 


MEME version 4

ALPHABET= ACGT

strands: + -

Background letter frequencies (from meme_bfile):
A 0.295 C 0.205 G 0.205 T 0.295 


MOTIF Cluster_32
letter-probability matrix: alength= 4 w= 18 nsites= 7 E= 1.0e-018 
 0.000000  0.000000  0.000000  1.000000 
 0.000000  0.000000  1.000000  0.000000 
 0.428571  0.428571  0.142857  0.000000 
 0.000000  0.000000  0.000000  1.000000 
 1.000000  0.000000  0.000000  0.000000 
 0.000000  0.000000  0.000000  1.000000 
 0.000000  0.000000  0.571429  0.428571 
 0.428571  0.571429  0.000000  0.000000 
 0.000000  0.000000  0.000000  1.000000 
 0.000000  0.000000  0.857143  0.142857 
 0.000000  1.000000  0.000000  0.000000 
 0.000000  0.571429  0.428571  0.000000 
 0.000000  1.000000  0.000000  0.000000 
 0.142857  0.142857  0.714286  0.000000 
 0.000000  0.714286  0.000000  0.285714 
 0.000000  0.428571  0.000000  0.571429 
 0.285714  0.000000  0.428571  0.285714 
 0.000000  0.714286  0.000000  0.285714 


MEME version 4

ALPHABET= ACGT

strands: + -

Background letter frequencies (from meme_bfile):
A 0.295 C 0.205 G 0.205 T 0.295 


MOTIF Cluster_33
letter-probability matrix: alength= 4 w= 20 nsites= 6 E= 3.7e-018 
 1.000000  0.000000  0.000000  0.000000 
 1.000000  0.000000  0.000000  0.000000 
 0.000000  0.000000  1.000000  0.000000 
 0.833333  0.000000  0.000000  0.166667 
 0.000000  0.000000  0.000000  1.000000 
 0.166667  0.000000  0.833333  0.000000 
 0.000000  0.500000  0.000000  0.500000 
 1.000000  0.000000  0.000000  0.000000 
 0.000000  0.000000  0.000000  1.000000 
 0.000000  0.000000  0.000000  1.000000 
 0.000000  0.000000  0.000000  1.000000 
 0.666667  0.000000  0.333333  0.000000 
 0.666667  0.000000  0.000000  0.333333 
 0.500000  0.000000  0.333333  0.166667 
 0.666667  0.000000  0.000000  0.333333 
 0.000000  0.000000  0.000000  1.000000 
 1.000000  0.000000  0.000000  0.000000 
 0.000000  1.000000  0.000000  0.000000 
 1.000000  0.000000  0.000000  0.000000 
 0.000000  0.000000  0.000000  1.000000 


MEME version 4

ALPHABET= ACGT

strands: + -

Background letter frequencies (from meme_bfile):
A 0.295 C 0.205 G 0.205 T 0.295 


MOTIF Cluster_34
letter-probability matrix: alength= 4 w= 17 nsites= 6 E= 7.0e-013 
 0.000000  1.000000  0.000000  0.000000 
 0.000000  0.500000  0.000000  0.500000 
 0.000000  0.000000  0.500000  0.500000 
 0.166667  0.000000  0.000000  0.833333 
 0.000000  0.000000  1.000000  0.000000 
 0.666667  0.000000  0.166667  0.166667 
 0.166667  0.000000  0.833333  0.000000 
 0.000000  0.333333  0.666667  0.000000 
 1.000000  0.000000  0.000000  0.000000 
 0.833333  0.000000  0.000000  0.166667 
 0.000000  0.166667  0.833333  0.000000 
 0.000000  0.000000  0.000000  1.000000 
 0.000000  0.500000  0.000000  0.500000 
 0.000000  1.000000  0.000000  0.000000 
 1.000000  0.000000  0.000000  0.000000 
 0.833333  0.000000  0.166667  0.000000 
 1.000000  0.000000  0.000000  0.000000 


MEME version 4

ALPHABET= ACGT

strands: + -

Background letter frequencies (from meme_bfile):
A 0.295 C 0.205 G 0.205 T 0.295 


MOTIF Cluster_35
letter-probability matrix: alength= 4 w= 15 nsites= 5 E= 4.5e-013 
 1.000000  0.000000  0.000000  0.000000 
 1.000000  0.000000  0.000000  0.000000 
 1.000000  0.000000  0.000000  0.000000 
 0.000000  1.000000  0.000000  0.000000 
 1.000000  0.000000  0.000000  0.000000 
 0.000000  0.000000  1.000000  0.000000 
 0.000000  0.000000  1.000000  0.000000 
 0.000000  0.800000  0.200000  0.000000 
 0.600000  0.000000  0.000000  0.400000 
 0.000000  0.400000  0.600000  0.000000 
 0.000000  0.000000  1.000000  0.000000 
 0.000000  0.000000  1.000000  0.000000 
 1.000000  0.000000  0.000000  0.000000 
 0.000000  0.800000  0.000000  0.200000 
 1.000000  0.000000  0.000000  0.000000 


MEME version 4

ALPHABET= ACGT

strands: + -

Background letter frequencies (from meme_bfile):
A 0.295 C 0.205 G 0.205 T 0.295 


MOTIF Cluster_36
letter-probability matrix: alength= 4 w= 20 nsites= 7 E= 7.0e-023 
 0.000000  0.571429  0.285714  0.142857 
 0.142857  0.000000  0.857143  0.000000 
 0.428571  0.571429  0.000000  0.000000 
 0.000000  0.000000  1.000000  0.000000 
 0.000000  0.571429  0.142857  0.285714 
 0.000000  0.142857  0.857143  0.000000 
 0.285714  0.714286  0.000000  0.000000 
 0.000000  0.000000  1.000000  0.000000 
 0.285714  0.714286  0.000000  0.000000 
 0.285714  0.428571  0.285714  0.000000 
 0.571429  0.000000  0.000000  0.428571 
 0.000000  0.000000  0.714286  0.285714 
 0.571429  0.000000  0.428571  0.000000 
 0.000000  1.000000  0.000000  0.000000 
 0.000000  0.000000  1.000000  0.000000 
 0.000000  1.000000  0.000000  0.000000 
 0.285714  0.000000  0.142857  0.571429 
 0.000000  0.000000  0.714286  0.285714 
 0.000000  1.000000  0.000000  0.000000 
 0.000000  1.000000  0.000000  0.000000 


MEME version 4

ALPHABET= ACGT

strands: + -

Background letter frequencies (from meme_bfile):
A 0.295 C 0.205 G 0.205 T 0.295 


MOTIF Cluster_37
letter-probability matrix: alength= 4 w= 20 nsites= 11 E= 5.3e-039 
 0.000000  0.454545  0.545455  0.000000 
 0.000000  0.909091  0.090909  0.000000 
 0.090909  0.818182  0.000000  0.090909 
 0.090909  0.272727  0.636364  0.000000 
 0.000000  0.000000  1.000000  0.000000 
 0.090909  0.272727  0.181818  0.454545 
 0.090909  0.181818  0.181818  0.545455 
 0.090909  0.363636  0.000000  0.545455 
 0.363636  0.181818  0.000000  0.454545 
 0.090909  0.000000  0.727273  0.181818 
 0.000000  0.727273  0.181818  0.090909 
 0.000000  1.000000  0.000000  0.000000 
 0.090909  0.000000  0.909091  0.000000 
 0.000000  0.000000  1.000000  0.000000 
 0.000000  0.000000  1.000000  0.000000 
 0.090909  0.909091  0.000000  0.000000 
 0.181818  0.000000  0.363636  0.454545 
 0.000000  0.000000  0.000000  1.000000 
 0.000000  0.000000  0.000000  1.000000 
 0.181818  0.000000  0.090909  0.727273 


MEME version 4

ALPHABET= ACGT

strands: + -

Background letter frequencies (from meme_bfile):
A 0.295 C 0.205 G 0.205 T 0.295 


MOTIF Cluster_38
letter-probability matrix: alength= 4 w= 17 nsites= 4 E= 9.8e-005 
 0.000000  0.000000  0.000000  1.000000 
 0.000000  0.750000  0.000000  0.250000 
 0.000000  0.000000  0.000000  1.000000 
 0.000000  0.000000  0.750000  0.250000 
 0.000000  0.000000  0.000000  1.000000 
 0.000000  1.000000  0.000000  0.000000 
 1.000000  0.000000  0.000000  0.000000 
 0.000000  0.000000  0.000000  1.000000 
 0.750000  0.250000  0.000000  0.000000 
 1.000000  0.000000  0.000000  0.000000 
 1.000000  0.000000  0.000000  0.000000 
 0.250000  0.000000  0.000000  0.750000 
 0.000000  1.000000  0.000000  0.000000 
 0.250000  0.000000  0.000000  0.750000 
 0.000000  0.000000  0.750000  0.250000 
 0.500000  0.250000  0.000000  0.250000 
 0.000000  1.000000  0.000000  0.000000 


MEME version 4

ALPHABET= ACGT

strands: + -

Background letter frequencies (from meme_bfile):
A 0.295 C 0.205 G 0.205 T 0.295 


MOTIF Cluster_39
letter-probability matrix: alength= 4 w= 16 nsites= 5 E= 8.3e-012 
 0.000000  1.000000  0.000000  0.000000 
 0.000000  0.400000  0.200000  0.400000 
 0.000000  0.000000  1.000000  0.000000 
 0.000000  0.800000  0.200000  0.000000 
 0.000000  1.000000  0.000000  0.000000 
 0.000000  0.000000  0.200000  0.800000 
 0.000000  0.000000  1.000000  0.000000 
 0.400000  0.000000  0.000000  0.600000 
 0.000000  0.000000  0.000000  1.000000 
 0.600000  0.000000  0.000000  0.400000 
 1.000000  0.000000  0.000000  0.000000 
 0.000000  0.000000  1.000000  0.000000 
 0.000000  0.000000  1.000000  0.000000 
 0.000000  0.000000  0.000000  1.000000 
 0.000000  0.000000  1.000000  0.000000 
 0.000000  0.200000  0.000000  0.800000 


MEME version 4

ALPHABET= ACGT

strands: + -

Background letter frequencies (from meme_bfile):
A 0.295 C 0.205 G 0.205 T 0.295 


MOTIF Cluster_40
letter-probability matrix: alength= 4 w= 18 nsites= 10 E= 2.9e-022 
 0.800000  0.000000  0.000000  0.200000 
 1.000000  0.000000  0.000000  0.000000 
 0.700000  0.000000  0.000000  0.300000 
 0.500000  0.300000  0.000000  0.200000 
 0.800000  0.100000  0.000000  0.100000 
 0.900000  0.000000  0.100000  0.000000 
 1.000000  0.000000  0.000000  0.000000 
 1.000000  0.000000  0.000000  0.000000 
 0.600000  0.000000  0.000000  0.400000 
 0.000000  1.000000  0.000000  0.000000 
 0.900000  0.000000  0.100000  0.000000 
 0.000000  0.300000  0.700000  0.000000 
 0.200000  0.700000  0.000000  0.100000 
 0.500000  0.000000  0.500000  0.000000 
 0.000000  0.200000  0.000000  0.800000 
 0.000000  0.200000  0.000000  0.800000 
 0.000000  0.000000  0.500000  0.500000 
 0.000000  0.600000  0.000000  0.400000 


MEME version 4

ALPHABET= ACGT

strands: + -

Background letter frequencies (from meme_bfile):
A 0.295 C 0.205 G 0.205 T 0.295 


MOTIF Cluster_41
letter-probability matrix: alength= 4 w= 20 nsites= 7 E= 2.3e-022 
 0.000000  0.000000  0.000000  1.000000 
 0.285714  0.000000  0.285714  0.428571 
 0.142857  0.000000  0.000000  0.857143 
 0.000000  1.000000  0.000000  0.000000 
 0.000000  0.000000  0.000000  1.000000 
 0.000000  1.000000  0.000000  0.000000 
 0.000000  1.000000  0.000000  0.000000 
 0.000000  1.000000  0.000000  0.000000 
 0.000000  0.000000  0.000000  1.000000 
 0.000000  0.000000  1.000000  0.000000 
 0.000000  0.000000  0.000000  1.000000 
 0.000000  0.000000  0.000000  1.000000 
 0.428571  0.000000  0.000000  0.571429 
 0.285714  0.000000  0.142857  0.571429 
 0.000000  0.000000  0.000000  1.000000 
 0.000000  0.285714  0.000000  0.714286 
 0.571429  0.000000  0.142857  0.285714 
 0.285714  0.000000  0.000000  0.714286 
 0.000000  0.000000  0.571429  0.428571 
 0.714286  0.000000  0.285714  0.000000 


MEME version 4

ALPHABET= ACGT

strands: + -

Background letter frequencies (from meme_bfile):
A 0.295 C 0.205 G 0.205 T 0.295 


MOTIF Cluster_42
letter-probability matrix: alength= 4 w= 18 nsites= 6 E= 1.6e-005 
 0.000000  0.500000  0.000000  0.500000 
 0.833333  0.166667  0.000000  0.000000 
 0.000000  0.500000  0.166667  0.333333 
 0.000000  0.500000  0.500000  0.000000 
 0.833333  0.166667  0.000000  0.000000 
 0.000000  0.833333  0.166667  0.000000 
 0.666667  0.000000  0.333333  0.000000 
 1.000000  0.000000  0.000000  0.000000 
 0.000000  0.000000  0.833333  0.166667 
 0.000000  0.000000  0.166667  0.833333 
 0.833333  0.000000  0.000000  0.166667 
 0.000000  0.000000  0.000000  1.000000 
 1.000000  0.000000  0.000000  0.000000 
 0.333333  0.000000  0.666667  0.000000 
 0.333333  0.500000  0.166667  0.000000 
 0.666667  0.166667  0.000000  0.166667 
 0.666667  0.000000  0.333333  0.000000 
 0.000000  0.166667  0.666667  0.166667 


MEME version 4

ALPHABET= ACGT

strands: + -

Background letter frequencies (from meme_bfile):
A 0.295 C 0.205 G 0.205 T 0.295 


MOTIF Cluster_43
letter-probability matrix: alength= 4 w= 20 nsites= 4 E= 5.5e-012 
 0.000000  0.000000  0.000000  1.000000 
 0.000000  1.000000  0.000000  0.000000 
 0.750000  0.250000  0.000000  0.000000 
 0.000000  0.000000  0.250000  0.750000 
 0.000000  1.000000  0.000000  0.000000 
 0.000000  1.000000  0.000000  0.000000 
 0.000000  0.500000  0.000000  0.500000 
 0.000000  1.000000  0.000000  0.000000 
 0.000000  0.750000  0.250000  0.000000 
 0.000000  0.750000  0.250000  0.000000 
 0.250000  0.000000  0.500000  0.250000 
 0.250000  0.750000  0.000000  0.000000 
 0.000000  1.000000  0.000000  0.000000 
 0.000000  0.000000  0.000000  1.000000 
 0.000000  1.000000  0.000000  0.000000 
 0.000000  1.000000  0.000000  0.000000 
 0.000000  0.000000  0.000000  1.000000 
 0.000000  1.000000  0.000000  0.000000 
 0.000000  1.000000  0.000000  0.000000 
 0.000000  1.000000  0.000000  0.000000 


MEME version 4

ALPHABET= ACGT

strands: + -

Background letter frequencies (from meme_bfile):
A 0.295 C 0.205 G 0.205 T 0.295 


MOTIF Cluster_44
letter-probability matrix: alength= 4 w= 18 nsites= 4 E= 2.2e-003 
 0.750000  0.250000  0.000000  0.000000 
 0.750000  0.000000  0.250000  0.000000 
 0.000000  0.000000  0.000000  1.000000 
 0.000000  0.000000  0.000000  1.000000 
 0.750000  0.000000  0.000000  0.250000 
 0.250000  0.000000  0.500000  0.250000 
 0.000000  0.750000  0.000000  0.250000 
 0.000000  0.000000  0.750000  0.250000 
 0.000000  0.250000  0.000000  0.750000 
 0.000000  0.250000  0.000000  0.750000 
 1.000000  0.000000  0.000000  0.000000 
 0.000000  0.000000  1.000000  0.000000 
 0.000000  0.000000  0.000000  1.000000 
 0.000000  0.000000  0.000000  1.000000 
 0.000000  0.250000  0.000000  0.750000 
 0.000000  0.000000  1.000000  0.000000 
 0.000000  0.750000  0.250000  0.000000 
 0.000000  0.250000  0.750000  0.000000 


MEME version 4

ALPHABET= ACGT

strands: + -

Background letter frequencies (from meme_bfile):
A 0.295 C 0.205 G 0.205 T 0.295 


MOTIF Cluster_45
letter-probability matrix: alength= 4 w= 20 nsites= 6 E= 1.3e-013 
 1.000000  0.000000  0.000000  0.000000 
 0.000000  0.000000  0.000000  1.000000 
 0.333333  0.000000  0.666667  0.000000 
 0.000000  0.000000  0.333333  0.666667 
 0.333333  0.000000  0.666667  0.000000 
 0.000000  0.333333  0.000000  0.666667 
 0.333333  0.000000  0.666667  0.000000 
 1.000000  0.000000  0.000000  0.000000 
 0.333333  0.000000  0.000000  0.666667 
 0.333333  0.000000  0.000000  0.666667 
 0.666667  0.333333  0.000000  0.000000 
 0.000000  0.000000  0.000000  1.000000 
 0.000000  0.000000  0.000000  1.000000 
 0.000000  0.666667  0.333333  0.000000 
 1.000000  0.000000  0.000000  0.000000 
 0.000000  0.000000  0.000000  1.000000 
 0.000000  0.000000  0.000000  1.000000 
 0.000000  0.000000  0.000000  1.000000 
 0.000000  0.333333  0.666667  0.000000 
 0.333333  0.666667  0.000000  0.000000 


MEME version 4

ALPHABET= ACGT

strands: + -

Background letter frequencies (from meme_bfile):
A 0.295 C 0.205 G 0.205 T 0.295 


MOTIF Cluster_46
letter-probability matrix: alength= 4 w= 15 nsites= 6 E= 8.4e-007 
 0.666667  0.000000  0.000000  0.333333 
 0.166667  0.000000  0.833333  0.000000 
 0.000000  0.000000  0.833333  0.166667 
 1.000000  0.000000  0.000000  0.000000 
 1.000000  0.000000  0.000000  0.000000 
 0.000000  0.000000  0.000000  1.000000 
 0.000000  0.333333  0.000000  0.666667 
 0.666667  0.000000  0.000000  0.333333 
 0.000000  0.000000  0.000000  1.000000 
 0.000000  0.000000  0.000000  1.000000 
 0.500000  0.000000  0.500000  0.000000 
 0.833333  0.000000  0.000000  0.166667 
 0.000000  0.000000  0.333333  0.666667 
 0.000000  0.333333  0.000000  0.666667 
 0.000000  0.833333  0.166667  0.000000 


MEME version 4

ALPHABET= ACGT

strands: + -

Background letter frequencies (from meme_bfile):
A 0.295 C 0.205 G 0.205 T 0.295 


MOTIF Cluster_47
letter-probability matrix: alength= 4 w= 20 nsites= 4 E= 9.6e-009 
 1.000000  0.000000  0.000000  0.000000 
 0.500000  0.500000  0.000000  0.000000 
 0.000000  0.250000  0.750000  0.000000 
 0.000000  0.750000  0.250000  0.000000 
 0.000000  0.250000  0.750000  0.000000 
 0.250000  0.000000  0.750000  0.000000 
 0.000000  1.000000  0.000000  0.000000 
 0.000000  0.250000  0.750000  0.000000 
 0.000000  0.750000  0.000000  0.250000 
 1.000000  0.000000  0.000000  0.000000 
 0.000000  0.000000  0.000000  1.000000 
 0.000000  0.000000  0.000000  1.000000 
 1.000000  0.000000  0.000000  0.000000 
 0.000000  0.000000  0.000000  1.000000 
 0.000000  1.000000  0.000000  0.000000 
 0.750000  0.250000  0.000000  0.000000 
 0.000000  0.000000  1.000000  0.000000 
 0.000000  0.000000  0.000000  1.000000 
 0.000000  0.000000  0.750000  0.250000 
 1.000000  0.000000  0.000000  0.000000 


MEME version 4

ALPHABET= ACGT

strands: + -

Background letter frequencies (from meme_bfile):
A 0.295 C 0.205 G 0.205 T 0.295 


MOTIF Cluster_48
letter-probability matrix: alength= 4 w= 19 nsites= 10 E= 4.1e-019 
 0.500000  0.000000  0.500000  0.000000 
 0.000000  0.000000  0.000000  1.000000 
 0.000000  0.500000  0.200000  0.300000 
 0.900000  0.000000  0.100000  0.000000 
 0.000000  0.400000  0.200000  0.400000 
 0.700000  0.300000  0.000000  0.000000 
 1.000000  0.000000  0.000000  0.000000 
 0.800000  0.100000  0.000000  0.100000 
 0.700000  0.000000  0.100000  0.200000 
 0.100000  0.300000  0.000000  0.600000 
 0.000000  0.000000  0.000000  1.000000 
 0.000000  0.000000  1.000000  0.000000 
 0.000000  0.100000  0.000000  0.900000 
 0.400000  0.600000  0.000000  0.000000 
 1.000000  0.000000  0.000000  0.000000 
 0.100000  0.200000  0.000000  0.700000 
 0.300000  0.100000  0.400000  0.200000 
 0.100000  0.200000  0.300000  0.400000 
 0.000000  0.100000  0.000000  0.900000 


MEME version 4

ALPHABET= ACGT

strands: + -

Background letter frequencies (from meme_bfile):
A 0.295 C 0.205 G 0.205 T 0.295 


MOTIF Cluster_49
letter-probability matrix: alength= 4 w= 16 nsites= 4 E= 1.8e-005 
 0.000000  1.000000  0.000000  0.000000 
 0.500000  0.000000  0.500000  0.000000 
 0.000000  0.000000  1.000000  0.000000 
 0.000000  0.000000  0.000000  1.000000 
 0.000000  0.500000  0.500000  0.000000 
 1.000000  0.000000  0.000000  0.000000 
 0.000000  0.000000  0.500000  0.500000 
 1.000000  0.000000  0.000000  0.000000 
 0.000000  0.500000  0.000000  0.500000 
 0.000000  0.000000  0.000000  1.000000 
 0.000000  0.000000  0.000000  1.000000 
 0.000000  0.000000  0.000000  1.000000 
 0.000000  0.000000  0.000000  1.000000 
 0.000000  0.000000  0.000000  1.000000 
 0.000000  0.000000  0.000000  1.000000 
 0.000000  0.000000  0.000000  1.000000 


MEME version 4

ALPHABET= ACGT

strands: + -

Background letter frequencies (from meme_bfile):
A 0.295 C 0.205 G 0.205 T 0.295 


MOTIF Cluster_50
letter-probability matrix: alength= 4 w= 20 nsites= 7 E= 9.9e-022 
 0.000000  0.000000  1.000000  0.000000 
 0.000000  0.142857  0.571429  0.285714 
 0.000000  0.000000  1.000000  0.000000 
 1.000000  0.000000  0.000000  0.000000 
 0.000000  0.000000  1.000000  0.000000 
 0.142857  0.428571  0.285714  0.142857 
 0.000000  0.142857  0.857143  0.000000 
 0.428571  0.285714  0.285714  0.000000 
 0.285714  0.000000  0.571429  0.142857 
 0.857143  0.000000  0.142857  0.000000 
 1.000000  0.000000  0.000000  0.000000 
 0.571429  0.142857  0.285714  0.000000 
 0.000000  0.285714  0.428571  0.285714 
 0.000000  0.857143  0.142857  0.000000 
 0.142857  0.000000  0.714286  0.142857 
 0.000000  1.000000  0.000000  0.000000 
 0.000000  0.142857  0.000000  0.857143 
 0.000000  1.000000  0.000000  0.000000 
 0.000000  0.857143  0.142857  0.000000 
 0.000000  1.000000  0.000000  0.000000 


MEME version 4

ALPHABET= ACGT

strands: + -

Background letter frequencies (from meme_bfile):
A 0.295 C 0.205 G 0.205 T 0.295 


MOTIF Cluster_51
letter-probability matrix: alength= 4 w= 20 nsites= 8 E= 1.4e-030 
 1.000000  0.000000  0.000000  0.000000 
 0.000000  0.750000  0.000000  0.250000 
 0.000000  0.250000  0.750000  0.000000 
 0.000000  0.000000  0.500000  0.500000 
 0.000000  0.750000  0.000000  0.250000 
 0.000000  0.250000  0.000000  0.750000 
 0.250000  0.000000  0.750000  0.000000 
 0.000000  0.000000  1.000000  0.000000 
 1.000000  0.000000  0.000000  0.000000 
 0.000000  0.250000  0.000000  0.750000 
 0.000000  0.000000  1.000000  0.000000 
 0.000000  0.000000  0.250000  0.750000 
 0.000000  1.000000  0.000000  0.000000 
 0.000000  0.000000  0.000000  1.000000 
 1.000000  0.000000  0.000000  0.000000 
 1.000000  0.000000  0.000000  0.000000 
 1.000000  0.000000  0.000000  0.000000 
 0.500000  0.250000  0.000000  0.250000 
 0.250000  0.000000  0.000000  0.750000 
 1.000000  0.000000  0.000000  0.000000 


MEME version 4

ALPHABET= ACGT

strands: + -

Background letter frequencies (from meme_bfile):
A 0.295 C 0.205 G 0.205 T 0.295 


MOTIF Cluster_52
letter-probability matrix: alength= 4 w= 18 nsites= 7 E= 2.1e-011 
 0.000000  0.000000  1.000000  0.000000 
 0.000000  0.000000  1.000000  0.000000 
 0.000000  0.428571  0.428571  0.142857 
 0.000000  0.000000  1.000000  0.000000 
 0.000000  0.428571  0.285714  0.285714 
 0.000000  0.142857  0.000000  0.857143 
 0.000000  0.000000  0.142857  0.857143 
 0.000000  0.000000  0.000000  1.000000 
 0.000000  0.000000  0.428571  0.571429 
 0.000000  0.285714  0.000000  0.714286 
 0.000000  0.000000  0.000000  1.000000 
 0.000000  0.000000  0.285714  0.714286 
 0.285714  0.000000  0.000000  0.714286 
 0.142857  0.000000  0.142857  0.714286 
 0.000000  0.000000  0.142857  0.857143 
 0.428571  0.285714  0.285714  0.000000 
 0.000000  0.571429  0.000000  0.428571 
 0.000000  0.000000  0.142857  0.857143 


MEME version 4

ALPHABET= ACGT

strands: + -

Background letter frequencies (from meme_bfile):
A 0.295 C 0.205 G 0.205 T 0.295 


MOTIF Cluster_53
letter-probability matrix: alength= 4 w= 17 nsites= 4 E= 7.2e-011 
 0.000000  0.000000  1.000000  0.000000 
 0.000000  0.000000  1.000000  0.000000 
 0.000000  1.000000  0.000000  0.000000 
 0.000000  0.000000  1.000000  0.000000 
 0.000000  0.500000  0.500000  0.000000 
 0.000000  0.500000  0.500000  0.000000 
 0.000000  0.000000  1.000000  0.000000 
 0.500000  0.000000  0.500000  0.000000 
 1.000000  0.000000  0.000000  0.000000 
 0.000000  0.000000  1.000000  0.000000 
 0.000000  0.000000  0.000000  1.000000 
 1.000000  0.000000  0.000000  0.000000 
 0.000000  0.000000  0.000000  1.000000 
 1.000000  0.000000  0.000000  0.000000 
 0.000000  1.000000  0.000000  0.000000 
 0.000000  1.000000  0.000000  0.000000 
 1.000000  0.000000  0.000000  0.000000 


MEME version 4

ALPHABET= ACGT

strands: + -

Background letter frequencies (from meme_bfile):
A 0.295 C 0.205 G 0.205 T 0.295 


MOTIF Cluster_54
letter-probability matrix: alength= 4 w= 20 nsites= 4 E= 5.1e-006 
 0.250000  0.000000  0.750000  0.000000 
 0.000000  0.750000  0.250000  0.000000 
 0.000000  0.250000  0.000000  0.750000 
 0.000000  0.000000  1.000000  0.000000 
 0.000000  0.000000  0.000000  1.000000 
 0.000000  0.000000  1.000000  0.000000 
 0.250000  0.000000  0.000000  0.750000 
 0.000000  0.000000  0.000000  1.000000 
 1.000000  0.000000  0.000000  0.000000 
 0.000000  0.000000  0.000000  1.000000 
 1.000000  0.000000  0.000000  0.000000 
 0.500000  0.500000  0.000000  0.000000 
 0.000000  0.000000  0.000000  1.000000 
 0.000000  0.250000  0.000000  0.750000 
 0.000000  0.000000  0.000000  1.000000 
 0.000000  0.000000  0.500000  0.500000 
 0.000000  0.750000  0.000000  0.250000 
 0.000000  0.500000  0.500000  0.000000 
 0.500000  0.500000  0.000000  0.000000 
 0.000000  1.000000  0.000000  0.000000 


MEME version 4

ALPHABET= ACGT

strands: + -

Background letter frequencies (from meme_bfile):
A 0.295 C 0.205 G 0.205 T 0.295 


MOTIF Cluster_55
letter-probability matrix: alength= 4 w= 18 nsites= 5 E= 6.2e-007 
 1.000000  0.000000  0.000000  0.000000 
 0.400000  0.200000  0.000000  0.400000 
 0.000000  0.400000  0.600000  0.000000 
 0.200000  0.200000  0.600000  0.000000 
 0.000000  0.200000  0.800000  0.000000 
 0.000000  0.000000  1.000000  0.000000 
 0.000000  0.400000  0.600000  0.000000 
 0.000000  0.800000  0.200000  0.000000 
 0.000000  0.000000  0.600000  0.400000 
 1.000000  0.000000  0.000000  0.000000 
 0.000000  1.000000  0.000000  0.000000 
 0.000000  0.000000  1.000000  0.000000 
 0.800000  0.000000  0.000000  0.200000 
 0.600000  0.200000  0.200000  0.000000 
 0.200000  0.000000  0.400000  0.400000 
 0.000000  0.600000  0.400000  0.000000 
 0.000000  0.200000  0.800000  0.000000 
 0.000000  0.800000  0.000000  0.200000 


MEME version 4

ALPHABET= ACGT

strands: + -

Background letter frequencies (from meme_bfile):
A 0.295 C 0.205 G 0.205 T 0.295 


MOTIF Cluster_56
letter-probability matrix: alength= 4 w= 20 nsites= 4 E= 1.3e-009 
 0.000000  0.750000  0.000000  0.250000 
 0.000000  1.000000  0.000000  0.000000 
 0.250000  0.750000  0.000000  0.000000 
 0.500000  0.500000  0.000000  0.000000 
 0.250000  0.000000  0.500000  0.250000 
 0.500000  0.500000  0.000000  0.000000 
 0.000000  0.000000  0.000000  1.000000 
 0.000000  0.000000  0.000000  1.000000 
 0.000000  0.250000  0.000000  0.750000 
 0.000000  1.000000  0.000000  0.000000 
 0.000000  0.000000  0.000000  1.000000 
 0.000000  0.000000  1.000000  0.000000 
 0.000000  0.000000  0.000000  1.000000 
 0.000000  0.000000  1.000000  0.000000 
 0.000000  0.000000  1.000000  0.000000 
 1.000000  0.000000  0.000000  0.000000 
 0.000000  0.000000  0.000000  1.000000 
 1.000000  0.000000  0.000000  0.000000 
 1.000000  0.000000  0.000000  0.000000 
 0.000000  1.000000  0.000000  0.000000 


MEME version 4

ALPHABET= ACGT

strands: + -

Background letter frequencies (from meme_bfile):
A 0.295 C 0.205 G 0.205 T 0.295 


MOTIF Cluster_57
letter-probability matrix: alength= 4 w= 17 nsites= 4 E= 4.6e-009 
 0.000000  0.000000  0.000000  1.000000 
 0.000000  0.000000  0.000000  1.000000 
 0.000000  0.000000  0.000000  1.000000 
 0.000000  1.000000  0.000000  0.000000 
 0.000000  0.000000  1.000000  0.000000 
 1.000000  0.000000  0.000000  0.000000 
 1.000000  0.000000  0.000000  0.000000 
 0.000000  0.000000  0.000000  1.000000 
 0.000000  0.000000  1.000000  0.000000 
 1.000000  0.000000  0.000000  0.000000 
 1.000000  0.000000  0.000000  0.000000 
 1.000000  0.000000  0.000000  0.000000 
 0.000000  0.000000  1.000000  0.000000 
 0.000000  0.000000  0.000000  1.000000 
 0.250000  0.000000  0.000000  0.750000 
 1.000000  0.000000  0.000000  0.000000 
 0.250000  0.000000  0.750000  0.000000 


MEME version 4

ALPHABET= ACGT

strands: + -

Background letter frequencies (from meme_bfile):
A 0.295 C 0.205 G 0.205 T 0.295 


MOTIF Cluster_58
letter-probability matrix: alength= 4 w= 20 nsites= 7 E= 2.0e-015 
 0.142857  0.285714  0.571429  0.000000 
 0.000000  1.000000  0.000000  0.000000 
 0.000000  0.571429  0.000000  0.428571 
 0.285714  0.285714  0.142857  0.285714 
 0.285714  0.000000  0.000000  0.714286 
 0.428571  0.000000  0.000000  0.571429 
 0.285714  0.428571  0.285714  0.000000 
 0.000000  0.714286  0.000000  0.285714 
 0.000000  1.000000  0.000000  0.000000 
 0.000000  0.285714  0.571429  0.142857 
 0.000000  0.285714  0.000000  0.714286 
 0.000000  0.000000  0.000000  1.000000 
 0.714286  0.285714  0.000000  0.000000 
 0.000000  0.285714  0.000000  0.714286 
 1.000000  0.000000  0.000000  0.000000 
 0.000000  1.000000  0.000000  0.000000 
 0.000000  0.285714  0.000000  0.714286 
 0.000000  0.000000  0.714286  0.285714 
 0.000000  1.000000  0.000000  0.000000 
 0.000000  0.714286  0.000000  0.285714 


MEME version 4

ALPHABET= ACGT

strands: + -

Background letter frequencies (from meme_bfile):
A 0.295 C 0.205 G 0.205 T 0.295 


MOTIF Cluster_59
letter-probability matrix: alength= 4 w= 14 nsites= 4 E= 2.8e-006 
 0.000000  0.000000  0.000000  1.000000 
 0.000000  0.000000  0.000000  1.000000 
 0.000000  0.000000  1.000000  0.000000 
 0.000000  1.000000  0.000000  0.000000 
 0.000000  0.500000  0.500000  0.000000 
 0.000000  1.000000  0.000000  0.000000 
 0.000000  0.000000  0.000000  1.000000 
 1.000000  0.000000  0.000000  0.000000 
 0.750000  0.000000  0.000000  0.250000 
 0.750000  0.250000  0.000000  0.000000 
 0.000000  0.000000  0.000000  1.000000 
 0.000000  1.000000  0.000000  0.000000 
 1.000000  0.000000  0.000000  0.000000 
 1.000000  0.000000  0.000000  0.000000 


MEME version 4

ALPHABET= ACGT

strands: + -

Background letter frequencies (from meme_bfile):
A 0.295 C 0.205 G 0.205 T 0.295 


MOTIF Cluster_60
letter-probability matrix: alength= 4 w= 20 nsites= 5 E= 3.8e-003 
 0.000000  0.000000  0.200000  0.800000 
 0.200000  0.200000  0.000000  0.600000 
 0.000000  0.200000  0.000000  0.800000 
 0.200000  0.000000  0.000000  0.800000 
 0.000000  0.000000  0.000000  1.000000 
 0.000000  0.200000  0.800000  0.000000 
 0.000000  0.000000  0.000000  1.000000 
 0.000000  0.000000  0.000000  1.000000 
 0.600000  0.000000  0.000000  0.400000 
 0.800000  0.000000  0.000000  0.200000 
 0.000000  0.200000  0.000000  0.800000 
 0.200000  0.000000  0.400000  0.400000 
 0.600000  0.000000  0.000000  0.400000 
 0.000000  0.200000  0.000000  0.800000 
 0.200000  0.000000  0.000000  0.800000 
 0.000000  0.000000  0.200000  0.800000 
 0.000000  0.000000  0.800000  0.200000 
 0.000000  0.000000  0.000000  1.000000 
 0.800000  0.000000  0.000000  0.200000 
 0.800000  0.200000  0.000000  0.000000 


MEME version 4

ALPHABET= ACGT

strands: + -

Background letter frequencies (from meme_bfile):
A 0.295 C 0.205 G 0.205 T 0.295 


MOTIF Cluster_61
letter-probability matrix: alength= 4 w= 15 nsites= 8 E= 3.7e-023 
 0.000000  0.000000  0.000000  1.000000 
 0.000000  0.000000  1.000000  0.000000 
 0.000000  0.000000  0.000000  1.000000 
 0.000000  0.000000  0.000000  1.000000 
 1.000000  0.000000  0.000000  0.000000 
 0.000000  0.125000  0.000000  0.875000 
 0.750000  0.000000  0.250000  0.000000 
 1.000000  0.000000  0.000000  0.000000 
 0.000000  0.125000  0.000000  0.875000 
 1.000000  0.000000  0.000000  0.000000 
 0.250000  0.000000  0.000000  0.750000 
 0.750000  0.250000  0.000000  0.000000 
 1.000000  0.000000  0.000000  0.000000 
 0.000000  1.000000  0.000000  0.000000 
 1.000000  0.000000  0.000000  0.000000 


MEME version 4

ALPHABET= ACGT

strands: + -

Background letter frequencies (from meme_bfile):
A 0.295 C 0.205 G 0.205 T 0.295 


MOTIF Cluster_62
letter-probability matrix: alength= 4 w= 18 nsites= 5 E= 9.1e-007 
 0.000000  0.000000  0.600000  0.400000 
 1.000000  0.000000  0.000000  0.000000 
 1.000000  0.000000  0.000000  0.000000 
 0.000000  0.000000  0.000000  1.000000 
 0.000000  0.000000  0.800000  0.200000 
 0.400000  0.200000  0.400000  0.000000 
 0.000000  0.000000  0.200000  0.800000 
 0.000000  0.000000  0.000000  1.000000 
 0.800000  0.000000  0.000000  0.200000 
 0.000000  0.000000  0.000000  1.000000 
 0.000000  0.800000  0.000000  0.200000 
 1.000000  0.000000  0.000000  0.000000 
 0.000000  0.000000  0.200000  0.800000 
 0.000000  0.000000  0.000000  1.000000 
 0.600000  0.200000  0.000000  0.200000 
 0.200000  0.800000  0.000000  0.000000 
 0.800000  0.200000  0.000000  0.000000 
 1.000000  0.000000  0.000000  0.000000 


MEME version 4

ALPHABET= ACGT

strands: + -

Background letter frequencies (from meme_bfile):
A 0.295 C 0.205 G 0.205 T 0.295 


MOTIF Cluster_63
letter-probability matrix: alength= 4 w= 20 nsites= 4 E= 1.4e-012 
 0.000000  1.000000  0.000000  0.000000 
 1.000000  0.000000  0.000000  0.000000 
 0.000000  0.500000  0.500000  0.000000 
 0.000000  0.500000  0.500000  0.000000 
 0.500000  0.000000  0.500000  0.000000 
 0.000000  0.500000  0.500000  0.000000 
 0.000000  1.000000  0.000000  0.000000 
 0.000000  0.000000  1.000000  0.000000 
 0.000000  1.000000  0.000000  0.000000 
 0.500000  0.000000  0.500000  0.000000 
 1.000000  0.000000  0.000000  0.000000 
 1.000000  0.000000  0.000000  0.000000 
 0.000000  0.000000  1.000000  0.000000 
 0.000000  0.000000  0.000000  1.000000 
 0.000000  0.000000  1.000000  0.000000 
 0.000000  0.000000  0.000000  1.000000 
 1.000000  0.000000  0.000000  0.000000 
 0.000000  0.000000  1.000000  0.000000 
 0.000000  0.000000  1.000000  0.000000 
 0.000000  0.000000  1.000000  0.000000 


MEME version 4

ALPHABET= ACGT

strands: + -

Background letter frequencies (from meme_bfile):
A 0.295 C 0.205 G 0.205 T 0.295 


MOTIF Cluster_64
letter-probability matrix: alength= 4 w= 17 nsites= 5 E= 2.9e-012 
 0.000000  0.000000  1.000000  0.000000 
 1.000000  0.000000  0.000000  0.000000 
 1.000000  0.000000  0.000000  0.000000 
 0.000000  0.000000  0.000000  1.000000 
 1.000000  0.000000  0.000000  0.000000 
 1.000000  0.000000  0.000000  0.000000 
 1.000000  0.000000  0.000000  0.000000 
 1.000000  0.000000  0.000000  0.000000 
 1.000000  0.000000  0.000000  0.000000 
 0.000000  0.000000  0.000000  1.000000 
 1.000000  0.000000  0.000000  0.000000 
 0.000000  0.800000  0.200000  0.000000 
 1.000000  0.000000  0.000000  0.000000 
 0.000000  0.800000  0.000000  0.200000 
 0.000000  0.000000  0.000000  1.000000 
 0.800000  0.000000  0.000000  0.200000 
 0.800000  0.000000  0.000000  0.200000 


MEME version 4

ALPHABET= ACGT

strands: + -

Background letter frequencies (from meme_bfile):
A 0.295 C 0.205 G 0.205 T 0.295 


MOTIF Cluster_65
letter-probability matrix: alength= 4 w= 20 nsites= 5 E= 2.9e-011 
 0.800000  0.200000  0.000000  0.000000 
 0.000000  0.000000  1.000000  0.000000 
 0.000000  0.000000  0.000000  1.000000 
 0.000000  0.600000  0.000000  0.400000 
 1.000000  0.000000  0.000000  0.000000 
 0.000000  0.000000  0.000000  1.000000 
 0.400000  0.000000  0.000000  0.600000 
 1.000000  0.000000  0.000000  0.000000 
 0.200000  0.800000  0.000000  0.000000 
 1.000000  0.000000  0.000000  0.000000 
 1.000000  0.000000  0.000000  0.000000 
 1.000000  0.000000  0.000000  0.000000 
 1.000000  0.000000  0.000000  0.000000 
 0.400000  0.000000  0.600000  0.000000 
 0.000000  0.000000  1.000000  0.000000 
 0.000000  0.000000  0.600000  0.400000 
 1.000000  0.000000  0.000000  0.000000 
 0.600000  0.400000  0.000000  0.000000 
 0.000000  0.200000  0.000000  0.800000 
 0.400000  0.000000  0.600000  0.000000 


MEME version 4

ALPHABET= ACGT

strands: + -

Background letter frequencies (from meme_bfile):
A 0.295 C 0.205 G 0.205 T 0.295 


MOTIF Cluster_66
letter-probability matrix: alength= 4 w= 20 nsites= 4 E= 1.6e-008 
 0.000000  0.500000  0.500000  0.000000 
 0.000000  0.000000  0.000000  1.000000 
 0.500000  0.000000  0.000000  0.500000 
 0.000000  0.500000  0.000000  0.500000 
 0.000000  0.500000  0.500000  0.000000 
 0.000000  0.000000  1.000000  0.000000 
 0.000000  0.000000  0.500000  0.500000 
 0.500000  0.500000  0.000000  0.000000 
 1.000000  0.000000  0.000000  0.000000 
 0.000000  0.500000  0.500000  0.000000 
 0.000000  0.000000  0.000000  1.000000 
 0.000000  0.000000  0.000000  1.000000 
 0.000000  1.000000  0.000000  0.000000 
 1.000000  0.000000  0.000000  0.000000 
 0.000000  0.000000  1.000000  0.000000 
 0.000000  0.000000  1.000000  0.000000 
 0.000000  0.000000  1.000000  0.000000 
 0.000000  0.000000  0.000000  1.000000 
 1.000000  0.000000  0.000000  0.000000 
 1.000000  0.000000  0.000000  0.000000 


MEME version 4

ALPHABET= ACGT

strands: + -

Background letter frequencies (from meme_bfile):
A 0.295 C 0.205 G 0.205 T 0.295 


MOTIF Cluster_67
letter-probability matrix: alength= 4 w= 15 nsites= 7 E= 1.9e-021 
 1.000000  0.000000  0.000000  0.000000 
 0.000000  0.000000  1.000000  0.000000 
 0.428571  0.142857  0.428571  0.000000 
 0.000000  0.000000  1.000000  0.000000 
 0.857143  0.000000  0.000000  0.142857 
 1.000000  0.000000  0.000000  0.000000 
 0.857143  0.000000  0.142857  0.000000 
 0.000000  1.000000  0.000000  0.000000 
 0.000000  0.000000  1.000000  0.000000 
 0.142857  0.000000  0.000000  0.857143 
 0.000000  0.000000  0.000000  1.000000 
 0.000000  0.000000  0.000000  1.000000 
 0.000000  0.857143  0.000000  0.142857 
 0.000000  0.000000  1.000000  0.000000 
 0.000000  0.857143  0.000000  0.142857 


MEME version 4

ALPHABET= ACGT

strands: + -

Background letter frequencies (from meme_bfile):
A 0.295 C 0.205 G 0.205 T 0.295 


MOTIF Cluster_68
letter-probability matrix: alength= 4 w= 18 nsites= 4 E= 1.7e-012 
 0.000000  0.000000  0.000000  1.000000 
 0.000000  0.000000  0.000000  1.000000 
 0.000000  0.500000  0.500000  0.000000 
 0.000000  0.000000  0.000000  1.000000 
 0.000000  0.000000  1.000000  0.000000 
 0.000000  0.000000  1.000000  0.000000 
 0.000000  1.000000  0.000000  0.000000 
 1.000000  0.000000  0.000000  0.000000 
 0.000000  1.000000  0.000000  0.000000 
 0.750000  0.000000  0.000000  0.250000 
 0.000000  1.000000  0.000000  0.000000 
 0.000000  1.000000  0.000000  0.000000 
 0.000000  0.750000  0.250000  0.000000 
 0.000000  1.000000  0.000000  0.000000 
 0.000000  0.000000  0.000000  1.000000 
 0.000000  0.000000  0.000000  1.000000 
 0.000000  0.000000  1.000000  0.000000 
 0.000000  1.000000  0.000000  0.000000 


MEME version 4

ALPHABET= ACGT

strands: + -

Background letter frequencies (from meme_bfile):
A 0.295 C 0.205 G 0.205 T 0.295 


MOTIF Cluster_69
letter-probability matrix: alength= 4 w= 20 nsites= 7 E= 1.4e-011 
 0.428571  0.000000  0.000000  0.571429 
 0.285714  0.000000  0.714286  0.000000 
 0.000000  0.000000  0.000000  1.000000 
 0.142857  0.857143  0.000000  0.000000 
 0.000000  0.000000  0.000000  1.000000 
 0.285714  0.142857  0.571429  0.000000 
 0.000000  0.000000  0.142857  0.857143 
 1.000000  0.000000  0.000000  0.000000 
 0.000000  0.142857  0.000000  0.857143 
 0.000000  0.142857  0.857143  0.000000 
 0.000000  0.285714  0.000000  0.714286 
 0.285714  0.000000  0.142857  0.571429 
 1.000000  0.000000  0.000000  0.000000 
 0.714286  0.000000  0.285714  0.000000 
 0.428571  0.285714  0.000000  0.285714 
 0.428571  0.000000  0.000000  0.571429 
 1.000000  0.000000  0.000000  0.000000 
 0.714286  0.000000  0.285714  0.000000 
 0.571429  0.000000  0.000000  0.428571 
 0.714286  0.000000  0.000000  0.285714 


MEME version 4

ALPHABET= ACGT

strands: + -

Background letter frequencies (from meme_bfile):
A 0.295 C 0.205 G 0.205 T 0.295 


MOTIF Cluster_70
letter-probability matrix: alength= 4 w= 20 nsites= 4 E= 1.5e-009 
 0.000000  1.000000  0.000000  0.000000 
 0.000000  1.000000  0.000000  0.000000 
 0.000000  0.000000  0.000000  1.000000 
 0.000000  0.000000  1.000000  0.000000 
 0.000000  0.000000  0.000000  1.000000 
 0.000000  1.000000  0.000000  0.000000 
 1.000000  0.000000  0.000000  0.000000 
 0.000000  0.000000  1.000000  0.000000 
 1.000000  0.000000  0.000000  0.000000 
 0.250000  0.750000  0.000000  0.000000 
 0.000000  0.000000  0.000000  1.000000 
 0.000000  0.000000  0.000000  1.000000 
 0.250000  0.000000  0.750000  0.000000 
 0.250000  0.750000  0.000000  0.000000 
 0.250000  0.750000  0.000000  0.000000 
 0.500000  0.000000  0.250000  0.250000 
 0.000000  0.000000  0.250000  0.750000 
 0.750000  0.250000  0.000000  0.000000 
 1.000000  0.000000  0.000000  0.000000 
 0.000000  0.000000  1.000000  0.000000 


MEME version 4

ALPHABET= ACGT

strands: + -

Background letter frequencies (from meme_bfile):
A 0.295 C 0.205 G 0.205 T 0.295 


MOTIF Cluster_71
letter-probability matrix: alength= 4 w= 20 nsites= 6 E= 2.3e-018 
 1.000000  0.000000  0.000000  0.000000 
 1.000000  0.000000  0.000000  0.000000 
 0.666667  0.000000  0.000000  0.333333 
 1.000000  0.000000  0.000000  0.000000 
 0.666667  0.000000  0.000000  0.333333 
 0.666667  0.000000  0.000000  0.333333 
 0.000000  0.000000  0.000000  1.000000 
 0.000000  0.000000  0.000000  1.000000 
 0.000000  0.000000  0.000000  1.000000 
 0.000000  0.000000  1.000000  0.000000 
 0.333333  0.666667  0.000000  0.000000 
 0.333333  0.000000  0.000000  0.666667 
 0.000000  0.000000  1.000000  0.000000 
 0.000000  0.000000  1.000000  0.000000 
 0.000000  1.000000  0.000000  0.000000 
 1.000000  0.000000  0.000000  0.000000 
 0.666667  0.000000  0.333333  0.000000 
 0.666667  0.000000  0.333333  0.000000 
 0.000000  0.666667  0.333333  0.000000 
 0.000000  0.666667  0.000000  0.333333 


MEME version 4

ALPHABET= ACGT

strands: + -

Background letter frequencies (from meme_bfile):
A 0.295 C 0.205 G 0.205 T 0.295 


MOTIF Cluster_72
letter-probability matrix: alength= 4 w= 17 nsites= 5 E= 7.1e-008 
 0.600000  0.000000  0.400000  0.000000 
 0.800000  0.200000  0.000000  0.000000 
 0.800000  0.200000  0.000000  0.000000 
 0.600000  0.000000  0.200000  0.200000 
 0.000000  1.000000  0.000000  0.000000 
 0.000000  1.000000  0.000000  0.000000 
 0.000000  1.000000  0.000000  0.000000 
 0.000000  0.400000  0.000000  0.600000 
 0.000000  1.000000  0.000000  0.000000 
 0.400000  0.000000  0.600000  0.000000 
 0.000000  1.000000  0.000000  0.000000 
 0.000000  1.000000  0.000000  0.000000 
 0.400000  0.400000  0.200000  0.000000 
 0.000000  0.000000  0.400000  0.600000 
 0.000000  0.400000  0.600000  0.000000 
 0.200000  0.800000  0.000000  0.000000 
 0.000000  0.400000  0.600000  0.000000 


MEME version 4

ALPHABET= ACGT

strands: + -

Background letter frequencies (from meme_bfile):
A 0.295 C 0.205 G 0.205 T 0.295 


MOTIF Cluster_73
letter-probability matrix: alength= 4 w= 18 nsites= 4 E= 1.9e-005 
 0.000000  0.750000  0.000000  0.250000 
 0.000000  0.250000  0.750000  0.000000 
 0.000000  1.000000  0.000000  0.000000 
 0.000000  1.000000  0.000000  0.000000 
 0.250000  0.000000  0.500000  0.250000 
 0.000000  1.000000  0.000000  0.000000 
 0.000000  0.250000  0.000000  0.750000 
 0.000000  0.000000  0.000000  1.000000 
 0.250000  0.000000  0.000000  0.750000 
 0.000000  1.000000  0.000000  0.000000 
 0.500000  0.000000  0.500000  0.000000 
 0.000000  0.250000  0.750000  0.000000 
 0.000000  0.000000  0.750000  0.250000 
 0.250000  0.500000  0.000000  0.250000 
 0.000000  0.000000  0.750000  0.250000 
 0.000000  0.000000  1.000000  0.000000 
 0.000000  1.000000  0.000000  0.000000 
 0.250000  0.000000  0.750000  0.000000 


MEME version 4

ALPHABET= ACGT

strands: + -

Background letter frequencies (from meme_bfile):
A 0.295 C 0.205 G 0.205 T 0.295 


MOTIF Cluster_74
letter-probability matrix: alength= 4 w= 20 nsites= 5 E= 4.4e-007 
 0.000000  0.600000  0.400000  0.000000 
 0.200000  0.400000  0.400000  0.000000 
 0.400000  0.600000  0.000000  0.000000 
 0.600000  0.000000  0.400000  0.000000 
 0.000000  0.800000  0.200000  0.000000 
 0.200000  0.200000  0.200000  0.400000 
 0.400000  0.400000  0.200000  0.000000 
 0.200000  0.800000  0.000000  0.000000 
 0.400000  0.200000  0.200000  0.200000 
 0.200000  0.000000  0.000000  0.800000 
 0.000000  0.000000  0.000000  1.000000 
 0.000000  0.000000  0.000000  1.000000 
 0.000000  0.000000  1.000000  0.000000 
 0.000000  1.000000  0.000000  0.000000 
 0.000000  0.000000  1.000000  0.000000 
 0.000000  0.800000  0.000000  0.200000 
 0.000000  0.800000  0.000000  0.200000 
 0.600000  0.400000  0.000000  0.000000 
 0.000000  0.000000  0.000000  1.000000 
 0.000000  0.800000  0.000000  0.200000 


MEME version 4

ALPHABET= ACGT

strands: + -

Background letter frequencies (from meme_bfile):
A 0.295 C 0.205 G 0.205 T 0.295 


MOTIF Cluster_75
letter-probability matrix: alength= 4 w= 16 nsites= 5 E= 3.1e-006 
 0.000000  0.000000  0.600000  0.400000 
 0.000000  0.000000  1.000000  0.000000 
 0.000000  0.000000  0.200000  0.800000 
 0.000000  0.000000  1.000000  0.000000 
 0.000000  1.000000  0.000000  0.000000 
 0.600000  0.200000  0.200000  0.000000 
 0.000000  1.000000  0.000000  0.000000 
 0.800000  0.200000  0.000000  0.000000 
 0.000000  0.000000  0.000000  1.000000 
 0.000000  0.400000  0.000000  0.600000 
 0.400000  0.000000  0.000000  0.600000 
 0.000000  0.000000  0.000000  1.000000 
 0.800000  0.200000  0.000000  0.000000 
 1.000000  0.000000  0.000000  0.000000 
 0.400000  0.600000  0.000000  0.000000 
 0.600000  0.000000  0.400000  0.000000 


MEME version 4

ALPHABET= ACGT

strands: + -

Background letter frequencies (from meme_bfile):
A 0.295 C 0.205 G 0.205 T 0.295 


MOTIF Cluster_76
letter-probability matrix: alength= 4 w= 15 nsites= 3 E= 9.2e-003 
 0.000000  0.000000  0.000000  1.000000 
 1.000000  0.000000  0.000000  0.000000 
 1.000000  0.000000  0.000000  0.000000 
 1.000000  0.000000  0.000000  0.000000 
 0.000000  0.000000  1.000000  0.000000 
 0.000000  0.000000  0.000000  1.000000 
 0.000000  0.000000  0.000000  1.000000 
 0.333333  0.000000  0.666667  0.000000 
 0.000000  0.000000  0.000000  1.000000 
 1.000000  0.000000  0.000000  0.000000 
 0.000000  0.000000  0.000000  1.000000 
 0.000000  0.000000  1.000000  0.000000 
 1.000000  0.000000  0.000000  0.000000 
 0.000000  1.000000  0.000000  0.000000 
 1.000000  0.000000  0.000000  0.000000 


MEME version 4

ALPHABET= ACGT

strands: + -

Background letter frequencies (from meme_bfile):
A 0.295 C 0.205 G 0.205 T 0.295 


MOTIF Cluster_77
letter-probability matrix: alength= 4 w= 20 nsites= 5 E= 4.1e-006 
 0.200000  0.800000  0.000000  0.000000 
 0.000000  0.200000  0.800000  0.000000 
 0.600000  0.000000  0.200000  0.200000 
 0.000000  0.000000  0.800000  0.200000 
 0.200000  0.200000  0.000000  0.600000 
 0.400000  0.600000  0.000000  0.000000 
 0.400000  0.000000  0.600000  0.000000 
 0.000000  1.000000  0.000000  0.000000 
 0.600000  0.000000  0.200000  0.200000 
 0.400000  0.200000  0.400000  0.000000 
 0.400000  0.200000  0.000000  0.400000 
 1.000000  0.000000  0.000000  0.000000 
 0.000000  0.000000  0.000000  1.000000 
 0.200000  0.800000  0.000000  0.000000 
 0.000000  0.600000  0.200000  0.200000 
 0.000000  0.200000  0.000000  0.800000 
 1.000000  0.000000  0.000000  0.000000 
 0.000000  1.000000  0.000000  0.000000 
 0.800000  0.200000  0.000000  0.000000 
 0.000000  1.000000  0.000000  0.000000 


MEME version 4

ALPHABET= ACGT

strands: + -

Background letter frequencies (from meme_bfile):
A 0.295 C 0.205 G 0.205 T 0.295 


MOTIF Cluster_78
letter-probability matrix: alength= 4 w= 16 nsites= 7 E= 1.4e-010 
 1.000000  0.000000  0.000000  0.000000 
 0.571429  0.000000  0.428571  0.000000 
 0.000000  0.000000  0.000000  1.000000 
 1.000000  0.000000  0.000000  0.000000 
 0.285714  0.142857  0.571429  0.000000 
 0.000000  0.000000  0.000000  1.000000 
 0.000000  1.000000  0.000000  0.000000 
 0.857143  0.000000  0.000000  0.142857 
 0.571429  0.000000  0.285714  0.142857 
 0.857143  0.000000  0.000000  0.142857 
 0.571429  0.285714  0.000000  0.142857 
 0.142857  0.142857  0.000000  0.714286 
 0.000000  0.142857  0.857143  0.000000 
 0.428571  0.571429  0.000000  0.000000 
 0.000000  1.000000  0.000000  0.000000 
 0.714286  0.000000  0.000000  0.285714 


MEME version 4

ALPHABET= ACGT

strands: + -

Background letter frequencies (from meme_bfile):
A 0.295 C 0.205 G 0.205 T 0.295 


MOTIF Cluster_79
letter-probability matrix: alength= 4 w= 18 nsites= 4 E= 1.6e-006 
 0.000000  0.000000  1.000000  0.000000 
 1.000000  0.000000  0.000000  0.000000 
 0.500000  0.000000  0.000000  0.500000 
 0.500000  0.000000  0.000000  0.500000 
 0.500000  0.000000  0.500000  0.000000 
 0.000000  0.000000  0.000000  1.000000 
 0.500000  0.000000  0.000000  0.500000 
 0.000000  0.000000  0.000000  1.000000 
 0.000000  0.000000  1.000000  0.000000 
 0.000000  0.000000  0.000000  1.000000 
 1.000000  0.000000  0.000000  0.000000 
 0.000000  0.500000  0.500000  0.000000 
 0.000000  0.500000  0.500000  0.000000 
 1.000000  0.000000  0.000000  0.000000 
 0.000000  0.000000  0.000000  1.000000 
 1.000000  0.000000  0.000000  0.000000 
 0.000000  0.000000  1.000000  0.000000 
 0.000000  1.000000  0.000000  0.000000 


MEME version 4

ALPHABET= ACGT

strands: + -

Background letter frequencies (from meme_bfile):
A 0.295 C 0.205 G 0.205 T 0.295 


MOTIF Cluster_80
letter-probability matrix: alength= 4 w= 18 nsites= 8 E= 1.2e-020 
 0.625000  0.250000  0.125000  0.000000 
 0.625000  0.000000  0.375000  0.000000 
 0.500000  0.000000  0.000000  0.500000 
 1.000000  0.000000  0.000000  0.000000 
 1.000000  0.000000  0.000000  0.000000 
 1.000000  0.000000  0.000000  0.000000 
 0.500000  0.000000  0.500000  0.000000 
 0.750000  0.125000  0.125000  0.000000 
 0.500000  0.000000  0.500000  0.000000 
 0.500000  0.250000  0.250000  0.000000 
 0.000000  1.000000  0.000000  0.000000 
 0.000000  1.000000  0.000000  0.000000 
 0.000000  0.000000  1.000000  0.000000 
 0.125000  0.750000  0.125000  0.000000 
 0.500000  0.500000  0.000000  0.000000 
 0.125000  0.000000  0.875000  0.000000 
 0.000000  0.750000  0.250000  0.000000 
 0.125000  0.875000  0.000000  0.000000 


MEME version 4

ALPHABET= ACGT

strands: + -

Background letter frequencies (from meme_bfile):
A 0.295 C 0.205 G 0.205 T 0.295 


MOTIF Cluster_81
letter-probability matrix: alength= 4 w= 19 nsites= 3 E= 1.8e-004 
 0.000000  1.000000  0.000000  0.000000 
 0.333333  0.666667  0.000000  0.000000 
 1.000000  0.000000  0.000000  0.000000 
 1.000000  0.000000  0.000000  0.000000 
 0.000000  1.000000  0.000000  0.000000 
 1.000000  0.000000  0.000000  0.000000 
 0.000000  0.000000  0.000000  1.000000 
 0.000000  0.333333  0.000000  0.666667 
 1.000000  0.000000  0.000000  0.000000 
 0.000000  0.000000  0.000000  1.000000 
 0.000000  0.000000  1.000000  0.000000 
 0.000000  0.000000  1.000000  0.000000 
 0.000000  0.000000  0.333333  0.666667 
 1.000000  0.000000  0.000000  0.000000 
 0.000000  0.000000  0.000000  1.000000 
 0.000000  0.000000  0.000000  1.000000 
 0.000000  1.000000  0.000000  0.000000 
 0.000000  0.000000  0.000000  1.000000 
 0.000000  0.000000  1.000000  0.000000 


MEME version 4

ALPHABET= ACGT

strands: + -

Background letter frequencies (from meme_bfile):
A 0.295 C 0.205 G 0.205 T 0.295 


MOTIF Cluster_82
letter-probability matrix: alength= 4 w= 20 nsites= 3 E= 5.1e-003 
 0.000000  1.000000  0.000000  0.000000 
 0.000000  1.000000  0.000000  0.000000 
 0.000000  0.666667  0.333333  0.000000 
 0.000000  0.333333  0.000000  0.666667 
 0.000000  0.000000  0.000000  1.000000 
 0.000000  0.000000  0.000000  1.000000 
 1.000000  0.000000  0.000000  0.000000 
 0.000000  0.000000  0.000000  1.000000 
 0.000000  0.000000  0.000000  1.000000 
 0.000000  0.000000  1.000000  0.000000 
 1.000000  0.000000  0.000000  0.000000 
 0.000000  0.000000  0.000000  1.000000 
 0.000000  0.666667  0.333333  0.000000 
 0.000000  0.000000  0.000000  1.000000 
 0.333333  0.000000  0.666667  0.000000 
 0.333333  0.000000  0.666667  0.000000 
 1.000000  0.000000  0.000000  0.000000 
 0.000000  0.000000  0.000000  1.000000 
 0.000000  0.333333  0.000000  0.666667 
 1.000000  0.000000  0.000000  0.000000 


MEME version 4

ALPHABET= ACGT

strands: + -

Background letter frequencies (from meme_bfile):
A 0.295 C 0.205 G 0.205 T 0.295 


MOTIF Cluster_83
letter-probability matrix: alength= 4 w= 20 nsites= 7 E= 3.0e-019 
 1.000000  0.000000  0.000000  0.000000 
 0.000000  0.000000  0.000000  1.000000 
 0.000000  0.571429  0.000000  0.428571 
 0.142857  0.000000  0.857143  0.000000 
 0.000000  1.000000  0.000000  0.000000 
 0.142857  0.285714  0.285714  0.285714 
 0.000000  0.000000  1.000000  0.000000 
 0.714286  0.285714  0.000000  0.000000 
 1.000000  0.000000  0.000000  0.000000 
 1.000000  0.000000  0.000000  0.000000 
 0.714286  0.000000  0.285714  0.000000 
 0.714286  0.000000  0.000000  0.285714 
 0.000000  0.000000  0.714286  0.285714 
 0.000000  0.285714  0.714286  0.000000 
 0.428571  0.571429  0.000000  0.000000 
 0.000000  0.285714  0.714286  0.000000 
 0.285714  0.000000  0.714286  0.000000 
 0.000000  1.000000  0.000000  0.000000 
 0.714286  0.285714  0.000000  0.000000 
 0.714286  0.000000  0.285714  0.000000 


MEME version 4

ALPHABET= ACGT

strands: + -

Background letter frequencies (from meme_bfile):
A 0.295 C 0.205 G 0.205 T 0.295 


MOTIF Cluster_84
letter-probability matrix: alength= 4 w= 20 nsites= 4 E= 1.7e-010 
 1.000000  0.000000  0.000000  0.000000 
 1.000000  0.000000  0.000000  0.000000 
 0.500000  0.000000  0.500000  0.000000 
 0.000000  0.000000  1.000000  0.000000 
 0.000000  1.000000  0.000000  0.000000 
 0.000000  0.500000  0.000000  0.500000 
 0.500000  0.000000  0.500000  0.000000 
 0.000000  0.000000  1.000000  0.000000 
 0.000000  0.000000  1.000000  0.000000 
 0.500000  0.000000  0.500000  0.000000 
 0.500000  0.000000  0.500000  0.000000 
 0.000000  0.000000  1.000000  0.000000 
 0.500000  0.000000  0.000000  0.500000 
 0.000000  0.000000  1.000000  0.000000 
 0.000000  0.000000  1.000000  0.000000 
 1.000000  0.000000  0.000000  0.000000 
 0.000000  0.000000  1.000000  0.000000 
 0.000000  0.000000  1.000000  0.000000 
 1.000000  0.000000  0.000000  0.000000 
 0.000000  0.000000  0.000000  1.000000 


MEME version 4

ALPHABET= ACGT

strands: + -

Background letter frequencies (from meme_bfile):
A 0.295 C 0.205 G 0.205 T 0.295 


MOTIF Cluster_85
letter-probability matrix: alength= 4 w= 15 nsites= 4 E= 7.7e-004 
 1.000000  0.000000  0.000000  0.000000 
 0.000000  0.000000  0.250000  0.750000 
 0.250000  0.250000  0.500000  0.000000 
 0.000000  0.750000  0.250000  0.000000 
 0.000000  0.000000  1.000000  0.000000 
 0.000000  1.000000  0.000000  0.000000 
 0.000000  0.250000  0.750000  0.000000 
 0.000000  0.000000  0.750000  0.250000 
 0.000000  0.000000  1.000000  0.000000 
 0.000000  1.000000  0.000000  0.000000 
 0.000000  0.250000  0.000000  0.750000 
 0.000000  0.000000  0.000000  1.000000 
 0.250000  0.000000  0.250000  0.500000 
 0.000000  0.000000  0.000000  1.000000 
 0.000000  0.500000  0.500000  0.000000 


MEME version 4

ALPHABET= ACGT

strands: + -

Background letter frequencies (from meme_bfile):
A 0.295 C 0.205 G 0.205 T 0.295 


MOTIF Cluster_86
letter-probability matrix: alength= 4 w= 19 nsites= 5 E= 5.2e-007 
 0.000000  0.200000  0.800000  0.000000 
 0.200000  0.000000  0.800000  0.000000 
 0.200000  0.000000  0.800000  0.000000 
 0.000000  0.000000  0.400000  0.600000 
 0.000000  0.000000  1.000000  0.000000 
 0.000000  0.600000  0.400000  0.000000 
 0.000000  0.000000  0.000000  1.000000 
 0.200000  0.000000  0.000000  0.800000 
 0.000000  0.000000  0.000000  1.000000 
 0.000000  0.000000  0.000000  1.000000 
 0.000000  0.000000  0.000000  1.000000 
 0.000000  0.000000  0.000000  1.000000 
 0.000000  0.200000  0.000000  0.800000 
 0.200000  0.200000  0.600000  0.000000 
 0.000000  0.200000  0.000000  0.800000 
 0.000000  0.000000  0.400000  0.600000 
 0.200000  0.200000  0.200000  0.400000 
 0.000000  0.600000  0.000000  0.400000 
 0.000000  0.000000  0.000000  1.000000 


MEME version 4

ALPHABET= ACGT

strands: + -

Background letter frequencies (from meme_bfile):
A 0.295 C 0.205 G 0.205 T 0.295 


MOTIF Cluster_87
letter-probability matrix: alength= 4 w= 18 nsites= 4 E= 5.6e-013 
 0.000000  1.000000  0.000000  0.000000 
 0.000000  0.000000  0.000000  1.000000 
 0.000000  0.000000  0.000000  1.000000 
 0.000000  1.000000  0.000000  0.000000 
 0.000000  1.000000  0.000000  0.000000 
 0.500000  0.500000  0.000000  0.000000 
 0.000000  0.000000  1.000000  0.000000 
 0.000000  0.500000  0.000000  0.500000 
 1.000000  0.000000  0.000000  0.000000 
 1.000000  0.000000  0.000000  0.000000 
 0.000000  0.000000  1.000000  0.000000 
 0.000000  0.000000  1.000000  0.000000 
 0.000000  0.000000  1.000000  0.000000 
 0.000000  0.000000  1.000000  0.000000 
 1.000000  0.000000  0.000000  0.000000 
 1.000000  0.000000  0.000000  0.000000 
 0.000000  0.000000  1.000000  0.000000 
 0.000000  0.000000  1.000000  0.000000 


MEME version 4

ALPHABET= ACGT

strands: + -

Background letter frequencies (from meme_bfile):
A 0.295 C 0.205 G 0.205 T 0.295 


MOTIF Cluster_88
letter-probability matrix: alength= 4 w= 16 nsites= 4 E= 2.7e-009 
 1.000000  0.000000  0.000000  0.000000 
 0.500000  0.500000  0.000000  0.000000 
 0.000000  0.000000  1.000000  0.000000 
 0.000000  0.000000  0.000000  1.000000 
 0.000000  1.000000  0.000000  0.000000 
 1.000000  0.000000  0.000000  0.000000 
 0.000000  0.000000  0.500000  0.500000 
 0.000000  1.000000  0.000000  0.000000 
 0.000000  0.000000  1.000000  0.000000 
 0.000000  1.000000  0.000000  0.000000 
 1.000000  0.000000  0.000000  0.000000 
 1.000000  0.000000  0.000000  0.000000 
 0.000000  1.000000  0.000000  0.000000 
 0.500000  0.500000  0.000000  0.000000 
 0.000000  0.000000  1.000000  0.000000 
 0.000000  1.000000  0.000000  0.000000 


MEME version 4

ALPHABET= ACGT

strands: + -

Background letter frequencies (from meme_bfile):
A 0.295 C 0.205 G 0.205 T 0.295 


MOTIF Cluster_89
letter-probability matrix: alength= 4 w= 16 nsites= 4 E= 1.6e-004 
 0.000000  0.000000  1.000000  0.000000 
 0.000000  1.000000  0.000000  0.000000 
 0.500000  0.000000  0.000000  0.500000 
 1.000000  0.000000  0.000000  0.000000 
 0.000000  1.000000  0.000000  0.000000 
 1.000000  0.000000  0.000000  0.000000 
 0.000000  1.000000  0.000000  0.000000 
 0.000000  0.000000  0.000000  1.000000 
 0.000000  0.000000  0.500000  0.500000 
 0.500000  0.500000  0.000000  0.000000 
 0.500000  0.000000  0.500000  0.000000 
 0.000000  0.000000  0.500000  0.500000 
 1.000000  0.000000  0.000000  0.000000 
 0.000000  0.500000  0.000000  0.500000 
 1.000000  0.000000  0.000000  0.000000 
 1.000000  0.000000  0.000000  0.000000 


MEME version 4

ALPHABET= ACGT

strands: + -

Background letter frequencies (from meme_bfile):
A 0.295 C 0.205 G 0.205 T 0.295 


MOTIF Cluster_90
letter-probability matrix: alength= 4 w= 20 nsites= 3 E= 1.5e-005 
 0.000000  0.000000  0.000000  1.000000 
 0.000000  0.000000  0.000000  1.000000 
 0.000000  0.000000  0.000000  1.000000 
 0.000000  0.000000  1.000000  0.000000 
 0.000000  1.000000  0.000000  0.000000 
 0.000000  1.000000  0.000000  0.000000 
 1.000000  0.000000  0.000000  0.000000 
 0.000000  0.333333  0.000000  0.666667 
 1.000000  0.000000  0.000000  0.000000 
 1.000000  0.000000  0.000000  0.000000 
 0.000000  1.000000  0.000000  0.000000 
 0.333333  0.000000  0.666667  0.000000 
 0.666667  0.333333  0.000000  0.000000 
 0.000000  0.000000  1.000000  0.000000 
 1.000000  0.000000  0.000000  0.000000 
 1.000000  0.000000  0.000000  0.000000 
 0.000000  0.000000  1.000000  0.000000 
 0.000000  0.333333  0.666667  0.000000 
 0.000000  0.000000  1.000000  0.000000 
 0.000000  0.000000  1.000000  0.000000 


MEME version 4

ALPHABET= ACGT

strands: + -

Background letter frequencies (from meme_bfile):
A 0.295 C 0.205 G 0.205 T 0.295 


MOTIF Cluster_91
letter-probability matrix: alength= 4 w= 15 nsites= 7 E= 1.5e-016 
 0.428571  0.000000  0.571429  0.000000 
 0.714286  0.000000  0.000000  0.285714 
 1.000000  0.000000  0.000000  0.000000 
 1.000000  0.000000  0.000000  0.000000 
 1.000000  0.000000  0.000000  0.000000 
 1.000000  0.000000  0.000000  0.000000 
 0.714286  0.000000  0.000000  0.285714 
 0.000000  1.000000  0.000000  0.000000 
 0.857143  0.000000  0.142857  0.000000 
 0.142857  0.000000  0.857143  0.000000 
 0.000000  1.000000  0.000000  0.000000 
 1.000000  0.000000  0.000000  0.000000 
 1.000000  0.000000  0.000000  0.000000 
 0.571429  0.428571  0.000000  0.000000 
 1.000000  0.000000  0.000000  0.000000 


MEME version 4

ALPHABET= ACGT

strands: + -

Background letter frequencies (from meme_bfile):
A 0.295 C 0.205 G 0.205 T 0.295 


MOTIF Cluster_92
letter-probability matrix: alength= 4 w= 19 nsites= 5 E= 2.2e-013 
 0.800000  0.200000  0.000000  0.000000 
 0.600000  0.400000  0.000000  0.000000 
 0.800000  0.000000  0.000000  0.200000 
 0.000000  0.000000  0.800000  0.200000 
 0.000000  1.000000  0.000000  0.000000 
 1.000000  0.000000  0.000000  0.000000 
 0.000000  0.200000  0.800000  0.000000 
 0.600000  0.000000  0.400000  0.000000 
 1.000000  0.000000  0.000000  0.000000 
 1.000000  0.000000  0.000000  0.000000 
 0.000000  0.000000  0.000000  1.000000 
 0.000000  0.600000  0.400000  0.000000 
 1.000000  0.000000  0.000000  0.000000 
 0.000000  0.000000  0.000000  1.000000 
 0.000000  0.000000  1.000000  0.000000 
 0.000000  1.000000  0.000000  0.000000 
 0.000000  1.000000  0.000000  0.000000 
 1.000000  0.000000  0.000000  0.000000 
 0.000000  0.000000  0.200000  0.800000 


MEME version 4

ALPHABET= ACGT

strands: + -

Background letter frequencies (from meme_bfile):
A 0.295 C 0.205 G 0.205 T 0.295 


MOTIF Cluster_93
letter-probability matrix: alength= 4 w= 20 nsites= 4 E= 2.3e-003 
 1.000000  0.000000  0.000000  0.000000 
 0.000000  1.000000  0.000000  0.000000 
 0.250000  0.000000  0.500000  0.250000 
 0.500000  0.000000  0.500000  0.000000 
 0.000000  0.000000  0.000000  1.000000 
 0.500000  0.500000  0.000000  0.000000 
 0.500000  0.000000  0.500000  0.000000 
 0.000000  0.000000  0.000000  1.000000 
 0.750000  0.000000  0.000000  0.250000 
 0.000000  0.000000  1.000000  0.000000 
 0.000000  0.500000  0.000000  0.500000 
 0.000000  0.000000  0.500000  0.500000 
 0.000000  0.000000  1.000000  0.000000 
 0.000000  0.500000  0.500000  0.000000 
 1.000000  0.000000  0.000000  0.000000 
 0.000000  0.000000  0.500000  0.500000 
 0.500000  0.500000  0.000000  0.000000 
 1.000000  0.000000  0.000000  0.000000 
 0.250000  0.000000  0.500000  0.250000 
 0.000000  0.000000  0.000000  1.000000 


MEME version 4

ALPHABET= ACGT

strands: + -

Background letter frequencies (from meme_bfile):
A 0.295 C 0.205 G 0.205 T 0.295 


MOTIF Cluster_94
letter-probability matrix: alength= 4 w= 18 nsites= 7 E= 1.1e-015 
 0.000000  0.142857  0.857143  0.000000 
 0.000000  0.000000  1.000000  0.000000 
 0.000000  0.000000  1.000000  0.000000 
 0.142857  0.142857  0.142857  0.571429 
 0.000000  0.000000  0.857143  0.142857 
 0.000000  0.142857  0.857143  0.000000 
 0.142857  0.714286  0.142857  0.000000 
 0.428571  0.000000  0.000000  0.571429 
 0.428571  0.000000  0.142857  0.428571 
 0.571429  0.142857  0.000000  0.285714 
 0.000000  0.285714  0.285714  0.428571 
 0.000000  0.142857  0.857143  0.000000 
 0.000000  1.000000  0.000000  0.000000 
 0.142857  0.428571  0.000000  0.428571 
 0.000000  0.000000  1.000000  0.000000 
 0.000000  0.857143  0.142857  0.000000 
 0.000000  1.000000  0.000000  0.000000 
 0.000000  0.571429  0.428571  0.000000 


MEME version 4

ALPHABET= ACGT

strands: + -

Background letter frequencies (from meme_bfile):
A 0.295 C 0.205 G 0.205 T 0.295 


MOTIF Cluster_95
letter-probability matrix: alength= 4 w= 20 nsites= 7 E= 4.3e-018 
 1.000000  0.000000  0.000000  0.000000 
 1.000000  0.000000  0.000000  0.000000 
 1.000000  0.000000  0.000000  0.000000 
 0.000000  0.000000  0.000000  1.000000 
 1.000000  0.000000  0.000000  0.000000 
 0.714286  0.000000  0.000000  0.285714 
 0.571429  0.000000  0.000000  0.428571 
 0.428571  0.285714  0.142857  0.142857 
 0.000000  0.000000  0.000000  1.000000 
 0.142857  0.000000  0.000000  0.857143 
 0.142857  0.000000  0.000000  0.857143 
 1.000000  0.000000  0.000000  0.000000 
 0.571429  0.000000  0.000000  0.428571 
 1.000000  0.000000  0.000000  0.000000 
 0.571429  0.000000  0.000000  0.428571 
 1.000000  0.000000  0.000000  0.000000 
 0.000000  0.000000  0.285714  0.714286 
 0.000000  0.000000  0.000000  1.000000 
 1.000000  0.000000  0.000000  0.000000 
 0.428571  0.000000  0.000000  0.571429 


MEME version 4

ALPHABET= ACGT

strands: + -

Background letter frequencies (from meme_bfile):
A 0.295 C 0.205 G 0.205 T 0.295 


MOTIF Cluster_96
letter-probability matrix: alength= 4 w= 12 nsites= 3 E= 1.1e-003 
 0.000000  0.000000  0.000000  1.000000 
 0.000000  1.000000  0.000000  0.000000 
 1.000000  0.000000  0.000000  0.000000 
 0.000000  0.000000  1.000000  0.000000 
 0.000000  0.000000  1.000000  0.000000 
 0.000000  0.000000  1.000000  0.000000 
 1.000000  0.000000  0.000000  0.000000 
 0.000000  0.000000  1.000000  0.000000 
 1.000000  0.000000  0.000000  0.000000 
 0.000000  0.000000  1.000000  0.000000 
 1.000000  0.000000  0.000000  0.000000 
 1.000000  0.000000  0.000000  0.000000 


MEME version 4

ALPHABET= ACGT

strands: + -

Background letter frequencies (from meme_bfile):
A 0.295 C 0.205 G 0.205 T 0.295 


MOTIF Cluster_97
letter-probability matrix: alength= 4 w= 14 nsites= 3 E= 2.6e-003 
 0.000000  0.000000  1.000000  0.000000 
 0.000000  1.000000  0.000000  0.000000 
 0.666667  0.000000  0.333333  0.000000 
 0.000000  0.000000  1.000000  0.000000 
 0.000000  0.333333  0.000000  0.666667 
 0.333333  0.666667  0.000000  0.000000 
 0.000000  0.000000  0.000000  1.000000 
 0.000000  0.333333  0.000000  0.666667 
 0.000000  0.000000  1.000000  0.000000 
 0.000000  1.000000  0.000000  0.000000 
 0.000000  0.000000  1.000000  0.000000 
 0.000000  1.000000  0.000000  0.000000 
 0.000000  1.000000  0.000000  0.000000 
 0.000000  0.000000  1.000000  0.000000 


MEME version 4

ALPHABET= ACGT

strands: + -

Background letter frequencies (from meme_bfile):
A 0.295 C 0.205 G 0.205 T 0.295 


MOTIF Cluster_98
letter-probability matrix: alength= 4 w= 20 nsites= 4 E= 5.0e-010 
 0.000000  0.000000  1.000000  0.000000 
 0.750000  0.000000  0.000000  0.250000 
 0.750000  0.000000  0.250000  0.000000 
 1.000000  0.000000  0.000000  0.000000 
 0.000000  0.000000  1.000000  0.000000 
 0.000000  0.000000  1.000000  0.000000 
 0.000000  1.000000  0.000000  0.000000 
 0.750000  0.000000  0.000000  0.250000 
 0.000000  0.000000  1.000000  0.000000 
 0.000000  1.000000  0.000000  0.000000 
 0.000000  0.000000  1.000000  0.000000 
 0.250000  0.000000  0.750000  0.000000 
 0.000000  0.750000  0.000000  0.250000 
 1.000000  0.000000  0.000000  0.000000 
 1.000000  0.000000  0.000000  0.000000 
 0.250000  0.000000  0.000000  0.750000 
 0.000000  0.000000  0.000000  1.000000 
 1.000000  0.000000  0.000000  0.000000 
 0.000000  0.750000  0.000000  0.250000 
 1.000000  0.000000  0.000000  0.000000 


MEME version 4

ALPHABET= ACGT

strands: + -

Background letter frequencies (from meme_bfile):
A 0.295 C 0.205 G 0.205 T 0.295 


MOTIF Cluster_99
letter-probability matrix: alength= 4 w= 20 nsites= 4 E= 10.0e-006 
 1.000000  0.000000  0.000000  0.000000 
 0.750000  0.000000  0.250000  0.000000 
 0.000000  0.000000  1.000000  0.000000 
 0.250000  0.000000  0.750000  0.000000 
 0.000000  0.250000  0.750000  0.000000 
 0.000000  1.000000  0.000000  0.000000 
 0.000000  0.750000  0.250000  0.000000 
 0.000000  0.000000  1.000000  0.000000 
 0.250000  0.500000  0.250000  0.000000 
 0.500000  0.500000  0.000000  0.000000 
 0.250000  0.000000  0.000000  0.750000 
 0.000000  0.000000  1.000000  0.000000 
 0.500000  0.000000  0.250000  0.250000 
 0.000000  0.250000  0.250000  0.500000 
 0.000000  0.000000  0.500000  0.500000 
 0.000000  0.500000  0.500000  0.000000 
 0.000000  1.000000  0.000000  0.000000 
 0.500000  0.000000  0.500000  0.000000 
 0.000000  0.000000  1.000000  0.000000 
 0.000000  1.000000  0.000000  0.000000 


MEME version 4

ALPHABET= ACGT

strands: + -

Background letter frequencies (from meme_bfile):
A 0.295 C 0.205 G 0.205 T 0.295 


MOTIF Cluster_100
letter-probability matrix: alength= 4 w= 18 nsites= 7 E= 3.1e-018 
 0.000000  1.000000  0.000000  0.000000 
 0.000000  1.000000  0.000000  0.000000 
 0.000000  1.000000  0.000000  0.000000 
 0.000000  0.000000  1.000000  0.000000 
 0.000000  0.142857  0.857143  0.000000 
 0.000000  0.428571  0.000000  0.571429 
 0.714286  0.285714  0.000000  0.000000 
 0.000000  0.714286  0.285714  0.000000 
 0.000000  0.000000  0.428571  0.571429 
 0.142857  0.285714  0.000000  0.571429 
 0.571429  0.000000  0.000000  0.428571 
 0.571429  0.142857  0.285714  0.000000 
 0.285714  0.285714  0.428571  0.000000 
 0.000000  0.857143  0.142857  0.000000 
 0.000000  0.714286  0.285714  0.000000 
 0.285714  0.000000  0.714286  0.000000 
 0.000000  0.000000  1.000000  0.000000 
 0.000000  0.142857  0.857143  0.000000 


MEME version 4

ALPHABET= ACGT

strands: + -

Background letter frequencies (from meme_bfile):
A 0.295 C 0.205 G 0.205 T 0.295 


MOTIF Cluster_101
letter-probability matrix: alength= 4 w= 15 nsites= 3 E= 5.1e-003 
 0.000000  1.000000  0.000000  0.000000 
 0.000000  0.000000  0.000000  1.000000 
 0.000000  1.000000  0.000000  0.000000 
 1.000000  0.000000  0.000000  0.000000 
 0.000000  1.000000  0.000000  0.000000 
 1.000000  0.000000  0.000000  0.000000 
 0.000000  0.000000  0.000000  1.000000 
 0.000000  0.000000  0.000000  1.000000 
 0.333333  0.000000  0.666667  0.000000 
 0.000000  0.000000  0.000000  1.000000 
 0.000000  1.000000  0.000000  0.000000 
 1.000000  0.000000  0.000000  0.000000 
 0.000000  0.333333  0.000000  0.666667 
 0.000000  1.000000  0.000000  0.000000 
 1.000000  0.000000  0.000000  0.000000 


MEME version 4

ALPHABET= ACGT

strands: + -

Background letter frequencies (from meme_bfile):
A 0.295 C 0.205 G 0.205 T 0.295 


MOTIF Cluster_102
letter-probability matrix: alength= 4 w= 13 nsites= 5 E= 3.7e-009 
 0.000000  0.000000  1.000000  0.000000 
 0.000000  0.200000  0.800000  0.000000 
 0.200000  0.800000  0.000000  0.000000 
 0.000000  0.400000  0.600000  0.000000 
 0.000000  1.000000  0.000000  0.000000 
 0.000000  0.000000  0.200000  0.800000 
 0.000000  1.000000  0.000000  0.000000 
 0.000000  0.000000  0.000000  1.000000 
 0.000000  0.800000  0.000000  0.200000 
 0.000000  0.800000  0.200000  0.000000 
 0.000000  0.800000  0.000000  0.200000 
 0.000000  0.000000  0.000000  1.000000 
 0.000000  0.000000  1.000000  0.000000 


MEME version 4

ALPHABET= ACGT

strands: + -

Background letter frequencies (from meme_bfile):
A 0.295 C 0.205 G 0.205 T 0.295 


MOTIF Cluster_103
letter-probability matrix: alength= 4 w= 14 nsites= 3 E= 9.7e-003 
 0.000000  0.000000  1.000000  0.000000 
 0.000000  1.000000  0.000000  0.000000 
 1.000000  0.000000  0.000000  0.000000 
 0.000000  0.000000  0.333333  0.666667 
 1.000000  0.000000  0.000000  0.000000 
 1.000000  0.000000  0.000000  0.000000 
 0.333333  0.000000  0.000000  0.666667 
 1.000000  0.000000  0.000000  0.000000 
 0.000000  1.000000  0.000000  0.000000 
 0.000000  1.000000  0.000000  0.000000 
 0.000000  1.000000  0.000000  0.000000 
 0.000000  0.000000  1.000000  0.000000 
 0.000000  0.666667  0.333333  0.000000 
 1.000000  0.000000  0.000000  0.000000 


MEME version 4

ALPHABET= ACGT

strands: + -

Background letter frequencies (from meme_bfile):
A 0.295 C 0.205 G 0.205 T 0.295 


MOTIF Cluster_104
letter-probability matrix: alength= 4 w= 16 nsites= 4 E= 8.9e-007 
 0.000000  0.750000  0.250000  0.000000 
 0.250000  0.000000  0.000000  0.750000 
 0.000000  0.000000  1.000000  0.000000 
 0.750000  0.000000  0.000000  0.250000 
 0.000000  1.000000  0.000000  0.000000 
 1.000000  0.000000  0.000000  0.000000 
 1.000000  0.000000  0.000000  0.000000 
 1.000000  0.000000  0.000000  0.000000 
 1.000000  0.000000  0.000000  0.000000 
 0.000000  0.000000  0.000000  1.000000 
 0.750000  0.000000  0.250000  0.000000 
 0.000000  0.000000  1.000000  0.000000 
 0.000000  0.500000  0.500000  0.000000 
 0.000000  1.000000  0.000000  0.000000 
 0.000000  0.250000  0.750000  0.000000 
 0.000000  1.000000  0.000000  0.000000 


MEME version 4

ALPHABET= ACGT

strands: + -

Background letter frequencies (from meme_bfile):
A 0.295 C 0.205 G 0.205 T 0.295 


MOTIF Cluster_105
letter-probability matrix: alength= 4 w= 15 nsites= 9 E= 1.2e-026 
 0.000000  0.222222  0.777778  0.000000 
 0.000000  0.111111  0.666667  0.222222 
 0.000000  0.888889  0.111111  0.000000 
 0.888889  0.111111  0.000000  0.000000 
 1.000000  0.000000  0.000000  0.000000 
 0.000000  0.000000  0.666667  0.333333 
 0.222222  0.111111  0.666667  0.000000 
 1.000000  0.000000  0.000000  0.000000 
 0.000000  0.000000  0.000000  1.000000 
 1.000000  0.000000  0.000000  0.000000 
 0.000000  0.000000  1.000000  0.000000 
 0.000000  1.000000  0.000000  0.000000 
 1.000000  0.000000  0.000000  0.000000 
 0.222222  0.000000  0.777778  0.000000 
 0.888889  0.000000  0.111111  0.000000 


MEME version 4

ALPHABET= ACGT

strands: + -

Background letter frequencies (from meme_bfile):
A 0.295 C 0.205 G 0.205 T 0.295 


MOTIF Cluster_106
letter-probability matrix: alength= 4 w= 15 nsites= 4 E= 6.7e-010 
 1.000000  0.000000  0.000000  0.000000 
 0.000000  0.750000  0.250000  0.000000 
 0.000000  1.000000  0.000000  0.000000 
 0.000000  0.000000  1.000000  0.000000 
 0.000000  1.000000  0.000000  0.000000 
 0.000000  0.000000  1.000000  0.000000 
 0.000000  1.000000  0.000000  0.000000 
 1.000000  0.000000  0.000000  0.000000 
 0.000000  0.000000  0.000000  1.000000 
 0.000000  0.000000  0.000000  1.000000 
 1.000000  0.000000  0.000000  0.000000 
 0.000000  0.000000  0.000000  1.000000 
 0.000000  0.000000  1.000000  0.000000 
 0.250000  0.750000  0.000000  0.000000 
 0.000000  1.000000  0.000000  0.000000 


MEME version 4

ALPHABET= ACGT

strands: + -

Background letter frequencies (from meme_bfile):
A 0.295 C 0.205 G 0.205 T 0.295 


MOTIF Cluster_107
letter-probability matrix: alength= 4 w= 15 nsites= 3 E= 1.6e-003 
 0.000000  1.000000  0.000000  0.000000 
 0.000000  0.000000  1.000000  0.000000 
 0.000000  1.000000  0.000000  0.000000 
 0.000000  1.000000  0.000000  0.000000 
 0.000000  0.000000  0.666667  0.333333 
 0.000000  0.000000  0.000000  1.000000 
 0.000000  0.000000  0.000000  1.000000 
 1.000000  0.000000  0.000000  0.000000 
 0.000000  0.000000  0.000000  1.000000 
 0.000000  0.000000  0.000000  1.000000 
 0.000000  0.000000  0.666667  0.333333 
 0.000000  0.000000  0.000000  1.000000 
 0.000000  0.000000  0.000000  1.000000 
 0.000000  0.000000  0.000000  1.000000 
 0.000000  1.000000  0.000000  0.000000 


MEME version 4

ALPHABET= ACGT

strands: + -

Background letter frequencies (from meme_bfile):
A 0.295 C 0.205 G 0.205 T 0.295 


MOTIF Cluster_108
letter-probability matrix: alength= 4 w= 16 nsites= 5 E= 4.5e-007 
 0.400000  0.600000  0.000000  0.000000 
 0.000000  0.000000  1.000000  0.000000 
 0.800000  0.000000  0.000000  0.200000 
 0.600000  0.400000  0.000000  0.000000 
 0.000000  0.800000  0.200000  0.000000 
 0.000000  1.000000  0.000000  0.000000 
 0.400000  0.600000  0.000000  0.000000 
 0.000000  0.000000  1.000000  0.000000 
 0.000000  0.600000  0.400000  0.000000 
 0.000000  0.800000  0.200000  0.000000 
 0.400000  0.600000  0.000000  0.000000 
 0.000000  0.200000  0.000000  0.800000 
 0.000000  0.000000  0.000000  1.000000 
 0.200000  0.000000  0.800000  0.000000 
 0.000000  0.800000  0.200000  0.000000 
 0.000000  0.000000  0.800000  0.200000 


MEME version 4

ALPHABET= ACGT

strands: + -

Background letter frequencies (from meme_bfile):
A 0.295 C 0.205 G 0.205 T 0.295 


MOTIF Cluster_109
letter-probability matrix: alength= 4 w= 20 nsites= 11 E= 3.0e-064 
 0.000000  0.000000  1.000000  0.000000 
 0.000000  1.000000  0.000000  0.000000 
 0.818182  0.000000  0.181818  0.000000 
 0.909091  0.090909  0.000000  0.000000 
 0.000000  1.000000  0.000000  0.000000 
 0.181818  0.000000  0.818182  0.000000 
 0.000000  0.090909  0.909091  0.000000 
 0.000000  1.000000  0.000000  0.000000 
 0.000000  1.000000  0.000000  0.000000 
 0.000000  0.909091  0.090909  0.000000 
 0.000000  0.181818  0.818182  0.000000 
 0.727273  0.000000  0.090909  0.181818 
 0.909091  0.000000  0.000000  0.090909 
 0.090909  0.000000  0.909091  0.000000 
 0.000000  0.090909  0.909091  0.000000 
 0.000000  0.000000  1.000000  0.000000 
 0.090909  0.727273  0.090909  0.090909 
 0.000000  0.181818  0.818182  0.000000 
 0.909091  0.000000  0.000000  0.090909 
 0.090909  0.000000  0.909091  0.000000 


MEME version 4

ALPHABET= ACGT

strands: + -

Background letter frequencies (from meme_bfile):
A 0.295 C 0.205 G 0.205 T 0.295 


MOTIF Cluster_110
letter-probability matrix: alength= 4 w= 20 nsites= 6 E= 2.8e-005 
 0.000000  0.000000  0.500000  0.500000 
 0.000000  0.666667  0.333333  0.000000 
 0.000000  1.000000  0.000000  0.000000 
 0.500000  0.000000  0.000000  0.500000 
 0.000000  0.500000  0.500000  0.000000 
 0.500000  0.500000  0.000000  0.000000 
 0.333333  0.333333  0.166667  0.166667 
 0.000000  0.166667  0.500000  0.333333 
 0.166667  0.000000  0.833333  0.000000 
 0.500000  0.333333  0.166667  0.000000 
 1.000000  0.000000  0.000000  0.000000 
 0.000000  0.000000  1.000000  0.000000 
 0.333333  0.500000  0.166667  0.000000 
 0.166667  0.000000  0.833333  0.000000 
 0.333333  0.333333  0.333333  0.000000 
 0.500000  0.000000  0.000000  0.500000 
 0.666667  0.000000  0.166667  0.166667 
 0.666667  0.000000  0.166667  0.166667 
 0.666667  0.000000  0.333333  0.000000 
 0.166667  0.833333  0.000000  0.000000 


MEME version 4

ALPHABET= ACGT

strands: + -

Background letter frequencies (from meme_bfile):
A 0.295 C 0.205 G 0.205 T 0.295 


MOTIF Cluster_111
letter-probability matrix: alength= 4 w= 17 nsites= 4 E= 1.4e-005 
 0.000000  0.000000  0.000000  1.000000 
 0.000000  0.000000  0.000000  1.000000 
 0.000000  0.000000  0.000000  1.000000 
 0.250000  0.000000  0.000000  0.750000 
 0.000000  1.000000  0.000000  0.000000 
 0.000000  1.000000  0.000000  0.000000 
 0.000000  0.000000  0.000000  1.000000 
 0.000000  0.000000  0.250000  0.750000 
 0.000000  0.000000  0.000000  1.000000 
 0.000000  0.000000  0.000000  1.000000 
 0.000000  0.000000  0.250000  0.750000 
 0.000000  0.750000  0.000000  0.250000 
 0.750000  0.000000  0.000000  0.250000 
 1.000000  0.000000  0.000000  0.000000 
 1.000000  0.000000  0.000000  0.000000 
 0.000000  0.250000  0.000000  0.750000 
 1.000000  0.000000  0.000000  0.000000 


MEME version 4

ALPHABET= ACGT

strands: + -

Background letter frequencies (from meme_bfile):
A 0.295 C 0.205 G 0.205 T 0.295 


MOTIF Cluster_112
letter-probability matrix: alength= 4 w= 19 nsites= 4 E= 5.6e-007 
 1.000000  0.000000  0.000000  0.000000 
 0.000000  0.000000  1.000000  0.000000 
 0.000000  0.500000  0.000000  0.500000 
 0.000000  0.000000  1.000000  0.000000 
 0.000000  0.500000  0.500000  0.000000 
 1.000000  0.000000  0.000000  0.000000 
 1.000000  0.000000  0.000000  0.000000 
 0.000000  0.000000  0.000000  1.000000 
 0.000000  1.000000  0.000000  0.000000 
 0.000000  0.000000  0.500000  0.500000 
 0.000000  0.000000  0.000000  1.000000 
 0.000000  0.000000  1.000000  0.000000 
 0.000000  0.500000  0.000000  0.500000 
 0.500000  0.500000  0.000000  0.000000 
 1.000000  0.000000  0.000000  0.000000 
 0.500000  0.000000  0.000000  0.500000 
 0.000000  0.500000  0.000000  0.500000 
 0.000000  1.000000  0.000000  0.000000 
 1.000000  0.000000  0.000000  0.000000 


MEME version 4

ALPHABET= ACGT

strands: + -

Background letter frequencies (from meme_bfile):
A 0.295 C 0.205 G 0.205 T 0.295 


MOTIF Cluster_113
letter-probability matrix: alength= 4 w= 14 nsites= 4 E= 1.6e-006 
 0.000000  0.000000  1.000000  0.000000 
 1.000000  0.000000  0.000000  0.000000 
 1.000000  0.000000  0.000000  0.000000 
 1.000000  0.000000  0.000000  0.000000 
 0.000000  1.000000  0.000000  0.000000 
 0.000000  0.500000  0.500000  0.000000 
 0.500000  0.000000  0.000000  0.500000 
 0.000000  0.000000  0.000000  1.000000 
 0.000000  0.000000  0.000000  1.000000 
 0.000000  1.000000  0.000000  0.000000 
 1.000000  0.000000  0.000000  0.000000 
 1.000000  0.000000  0.000000  0.000000 
 0.000000  0.000000  1.000000  0.000000 
 1.000000  0.000000  0.000000  0.000000 


MEME version 4

ALPHABET= ACGT

strands: + -

Background letter frequencies (from meme_bfile):
A 0.295 C 0.205 G 0.205 T 0.295 


MOTIF Cluster_114
letter-probability matrix: alength= 4 w= 20 nsites= 7 E= 7.8e-024 
 0.142857  0.285714  0.571429  0.000000 
 1.000000  0.000000  0.000000  0.000000 
 0.000000  0.000000  1.000000  0.000000 
 1.000000  0.000000  0.000000  0.000000 
 0.142857  0.857143  0.000000  0.000000 
 0.571429  0.000000  0.000000  0.428571 
 1.000000  0.000000  0.000000  0.000000 
 1.000000  0.000000  0.000000  0.000000 
 1.000000  0.000000  0.000000  0.000000 
 1.000000  0.000000  0.000000  0.000000 
 1.000000  0.000000  0.000000  0.000000 
 0.714286  0.000000  0.285714  0.000000 
 0.142857  0.571429  0.285714  0.000000 
 0.000000  1.000000  0.000000  0.000000 
 0.000000  0.285714  0.714286  0.000000 
 0.000000  0.714286  0.285714  0.000000 
 0.000000  1.000000  0.000000  0.000000 
 0.285714  0.285714  0.000000  0.428571 
 0.000000  0.285714  0.714286  0.000000 
 0.428571  0.571429  0.000000  0.000000 


MEME version 4

ALPHABET= ACGT

strands: + -

Background letter frequencies (from meme_bfile):
A 0.295 C 0.205 G 0.205 T 0.295 


MOTIF Cluster_115
letter-probability matrix: alength= 4 w= 20 nsites= 3 E= 3.8e-003 
 0.000000  1.000000  0.000000  0.000000 
 0.000000  1.000000  0.000000  0.000000 
 0.000000  0.000000  0.000000  1.000000 
 0.666667  0.333333  0.000000  0.000000 
 0.000000  0.000000  0.000000  1.000000 
 0.000000  0.000000  1.000000  0.000000 
 0.000000  0.000000  0.000000  1.000000 
 0.000000  0.000000  0.000000  1.000000 
 0.000000  1.000000  0.000000  0.000000 
 0.333333  0.000000  0.666667  0.000000 
 1.000000  0.000000  0.000000  0.000000 
 1.000000  0.000000  0.000000  0.000000 
 0.333333  0.000000  0.000000  0.666667 
 0.333333  0.000000  0.000000  0.666667 
 0.333333  0.000000  0.000000  0.666667 
 1.000000  0.000000  0.000000  0.000000 
 0.000000  0.000000  0.000000  1.000000 
 0.000000  0.000000  0.000000  1.000000 
 0.000000  0.000000  1.000000  0.000000 
 1.000000  0.000000  0.000000  0.000000 


MEME version 4

ALPHABET= ACGT

strands: + -

Background letter frequencies (from meme_bfile):
A 0.295 C 0.205 G 0.205 T 0.295 


MOTIF Cluster_116
letter-probability matrix: alength= 4 w= 15 nsites= 5 E= 5.3e-014 
 1.000000  0.000000  0.000000  0.000000 
 0.000000  0.000000  1.000000  0.000000 
 0.000000  0.000000  0.200000  0.800000 
 1.000000  0.000000  0.000000  0.000000 
 0.000000  0.000000  0.000000  1.000000 
 0.000000  0.000000  1.000000  0.000000 
 0.000000  0.000000  0.000000  1.000000 
 0.000000  0.000000  0.000000  1.000000 
 0.000000  0.000000  1.000000  0.000000 
 0.000000  0.000000  0.000000  1.000000 
 1.000000  0.000000  0.000000  0.000000 
 1.000000  0.000000  0.000000  0.000000 
 0.000000  1.000000  0.000000  0.000000 
 0.000000  0.000000  0.000000  1.000000 
 1.000000  0.000000  0.000000  0.000000 


MEME version 4

ALPHABET= ACGT

strands: + -

Background letter frequencies (from meme_bfile):
A 0.295 C 0.205 G 0.205 T 0.295 


MOTIF Cluster_117
letter-probability matrix: alength= 4 w= 20 nsites= 6 E= 1.0e-009 
 0.500000  0.000000  0.000000  0.500000 
 0.000000  0.000000  0.333333  0.666667 
 0.166667  0.000000  0.833333  0.000000 
 0.333333  0.333333  0.000000  0.333333 
 0.000000  0.666667  0.000000  0.333333 
 0.000000  0.833333  0.166667  0.000000 
 0.000000  0.500000  0.500000  0.000000 
 0.000000  0.000000  0.833333  0.166667 
 0.000000  0.500000  0.500000  0.000000 
 0.333333  0.166667  0.500000  0.000000 
 0.000000  0.000000  0.500000  0.500000 
 0.000000  0.000000  0.000000  1.000000 
 0.000000  0.000000  0.000000  1.000000 
 0.000000  0.000000  0.000000  1.000000 
 0.000000  0.166667  0.000000  0.833333 
 0.333333  0.166667  0.000000  0.500000 
 0.000000  0.333333  0.000000  0.666667 
 0.000000  0.000000  0.000000  1.000000 
 0.000000  0.000000  0.000000  1.000000 
 0.000000  0.000000  0.333333  0.666667 


MEME version 4

ALPHABET= ACGT

strands: + -

Background letter frequencies (from meme_bfile):
A 0.295 C 0.205 G 0.205 T 0.295 


MOTIF Cluster_118
letter-probability matrix: alength= 4 w= 15 nsites= 4 E= 1.7e-005 
 0.000000  0.750000  0.000000  0.250000 
 0.000000  0.000000  1.000000  0.000000 
 0.000000  1.000000  0.000000  0.000000 
 0.000000  0.000000  0.000000  1.000000 
 1.000000  0.000000  0.000000  0.000000 
 0.250000  0.000000  0.000000  0.750000 
 1.000000  0.000000  0.000000  0.000000 
 0.000000  1.000000  0.000000  0.000000 
 0.000000  0.000000  0.000000  1.000000 
 0.250000  0.000000  0.750000  0.000000 
 0.000000  0.250000  0.750000  0.000000 
 0.000000  0.250000  0.750000  0.000000 
 0.000000  1.000000  0.000000  0.000000 
 0.750000  0.000000  0.250000  0.000000 
 0.000000  0.500000  0.500000  0.000000 


MEME version 4

ALPHABET= ACGT

strands: + -

Background letter frequencies (from meme_bfile):
A 0.295 C 0.205 G 0.205 T 0.295 


MOTIF Cluster_119
letter-probability matrix: alength= 4 w= 20 nsites= 5 E= 2.8e-013 
 0.000000  1.000000  0.000000  0.000000 
 0.000000  0.000000  1.000000  0.000000 
 0.000000  0.000000  0.000000  1.000000 
 1.000000  0.000000  0.000000  0.000000 
 1.000000  0.000000  0.000000  0.000000 
 0.400000  0.400000  0.000000  0.200000 
 0.000000  1.000000  0.000000  0.000000 
 0.000000  0.000000  1.000000  0.000000 
 0.600000  0.000000  0.400000  0.000000 
 0.000000  0.000000  0.000000  1.000000 
 0.000000  0.000000  0.000000  1.000000 
 0.000000  0.000000  1.000000  0.000000 
 0.000000  1.000000  0.000000  0.000000 
 0.400000  0.000000  0.200000  0.400000 
 0.000000  0.000000  0.000000  1.000000 
 0.000000  0.400000  0.000000  0.600000 
 0.000000  0.200000  0.000000  0.800000 
 0.600000  0.000000  0.000000  0.400000 
 0.400000  0.600000  0.000000  0.000000 
 0.000000  0.800000  0.200000  0.000000 


MEME version 4

ALPHABET= ACGT

strands: + -

Background letter frequencies (from meme_bfile):
A 0.295 C 0.205 G 0.205 T 0.295 


MOTIF Cluster_120
letter-probability matrix: alength= 4 w= 20 nsites= 3 E= 8.3e-004 
 0.000000  0.666667  0.333333  0.000000 
 0.000000  0.333333  0.666667  0.000000 
 0.000000  1.000000  0.000000  0.000000 
 0.000000  0.000000  1.000000  0.000000 
 0.000000  1.000000  0.000000  0.000000 
 0.666667  0.000000  0.000000  0.333333 
 0.000000  0.000000  0.666667  0.333333 
 0.000000  1.000000  0.000000  0.000000 
 0.000000  0.000000  1.000000  0.000000 
 0.000000  0.666667  0.333333  0.000000 
 0.000000  0.000000  0.000000  1.000000 
 0.000000  0.333333  0.666667  0.000000 
 0.333333  0.000000  0.666667  0.000000 
 0.000000  0.000000  0.333333  0.666667 
 0.000000  0.000000  1.000000  0.000000 
 0.000000  0.000000  1.000000  0.000000 
 0.666667  0.333333  0.000000  0.000000 
 0.000000  0.333333  0.666667  0.000000 
 1.000000  0.000000  0.000000  0.000000 
 1.000000  0.000000  0.000000  0.000000 


MEME version 4

ALPHABET= ACGT

strands: + -

Background letter frequencies (from meme_bfile):
A 0.295 C 0.205 G 0.205 T 0.295 


MOTIF Cluster_121
letter-probability matrix: alength= 4 w= 18 nsites= 3 E= 2.1e-003 
 0.000000  0.000000  0.000000  1.000000 
 0.333333  0.000000  0.666667  0.000000 
 1.000000  0.000000  0.000000  0.000000 
 0.000000  0.000000  1.000000  0.000000 
 0.000000  1.000000  0.000000  0.000000 
 0.000000  0.000000  1.000000  0.000000 
 0.000000  0.000000  1.000000  0.000000 
 0.000000  0.666667  0.333333  0.000000 
 0.000000  0.333333  0.666667  0.000000 
 1.000000  0.000000  0.000000  0.000000 
 1.000000  0.000000  0.000000  0.000000 
 0.000000  0.000000  0.000000  1.000000 
 0.333333  0.000000  0.666667  0.000000 
 0.333333  0.000000  0.000000  0.666667 
 0.000000  0.000000  0.000000  1.000000 
 1.000000  0.000000  0.000000  0.000000 
 1.000000  0.000000  0.000000  0.000000 
 0.000000  1.000000  0.000000  0.000000 


MEME version 4

ALPHABET= ACGT

strands: + -

Background letter frequencies (from meme_bfile):
A 0.295 C 0.205 G 0.205 T 0.295 


MOTIF Cluster_122
letter-probability matrix: alength= 4 w= 19 nsites= 3 E= 4.2e-003 
 0.000000  0.000000  0.000000  1.000000 
 0.000000  1.000000  0.000000  0.000000 
 0.000000  0.000000  1.000000  0.000000 
 0.000000  0.000000  0.000000  1.000000 
 0.000000  0.000000  0.000000  1.000000 
 0.333333  0.666667  0.000000  0.000000 
 0.000000  1.000000  0.000000  0.000000 
 0.000000  0.000000  1.000000  0.000000 
 0.000000  0.000000  0.333333  0.666667 
 0.000000  0.666667  0.000000  0.333333 
 0.666667  0.000000  0.333333  0.000000 
 0.333333  0.000000  0.000000  0.666667 
 0.000000  0.000000  1.000000  0.000000 
 0.333333  0.000000  0.666667  0.000000 
 1.000000  0.000000  0.000000  0.000000 
 0.000000  0.000000  0.000000  1.000000 
 0.333333  0.000000  0.666667  0.000000 
 0.000000  0.000000  1.000000  0.000000 
 0.000000  1.000000  0.000000  0.000000 


MEME version 4

ALPHABET= ACGT

strands: + -

Background letter frequencies (from meme_bfile):
A 0.295 C 0.205 G 0.205 T 0.295 


MOTIF Cluster_123
letter-probability matrix: alength= 4 w= 19 nsites= 6 E= 1.1e-018 
 0.833333  0.000000  0.166667  0.000000 
 0.166667  0.000000  0.833333  0.000000 
 1.000000  0.000000  0.000000  0.000000 
 0.666667  0.000000  0.000000  0.333333 
 0.666667  0.333333  0.000000  0.000000 
 0.833333  0.000000  0.166667  0.000000 
 0.000000  0.166667  0.833333  0.000000 
 0.000000  0.333333  0.000000  0.666667 
 0.000000  0.000000  1.000000  0.000000 
 1.000000  0.000000  0.000000  0.000000 
 1.000000  0.000000  0.000000  0.000000 
 0.333333  0.000000  0.666667  0.000000 
 0.833333  0.166667  0.000000  0.000000 
 1.000000  0.000000  0.000000  0.000000 
 0.000000  0.000000  0.000000  1.000000 
 0.000000  0.000000  1.000000  0.000000 
 0.000000  1.000000  0.000000  0.000000 
 0.000000  1.000000  0.000000  0.000000 
 1.000000  0.000000  0.000000  0.000000 


MEME version 4

ALPHABET= ACGT

strands: + -

Background letter frequencies (from meme_bfile):
A 0.295 C 0.205 G 0.205 T 0.295 


MOTIF Cluster_124
letter-probability matrix: alength= 4 w= 16 nsites= 5 E= 1.4e-010 
 0.000000  0.000000  0.000000  1.000000 
 0.000000  0.000000  1.000000  0.000000 
 0.000000  0.000000  0.000000  1.000000 
 0.000000  0.000000  0.000000  1.000000 
 0.000000  0.000000  1.000000  0.000000 
 0.400000  0.600000  0.000000  0.000000 
 0.400000  0.000000  0.200000  0.400000 
 0.000000  0.000000  0.000000  1.000000 
 0.000000  0.000000  0.000000  1.000000 
 0.000000  0.000000  0.400000  0.600000 
 0.000000  0.400000  0.400000  0.200000 
 0.000000  0.000000  0.000000  1.000000 
 0.000000  0.000000  1.000000  0.000000 
 0.000000  0.000000  0.000000  1.000000 
 0.000000  0.000000  0.000000  1.000000 
 0.000000  0.000000  1.000000  0.000000 


MEME version 4

ALPHABET= ACGT

strands: + -

Background letter frequencies (from meme_bfile):
A 0.295 C 0.205 G 0.205 T 0.295 


MOTIF Cluster_125
letter-probability matrix: alength= 4 w= 20 nsites= 6 E= 1.5e-011 
 0.666667  0.333333  0.000000  0.000000 
 0.333333  0.666667  0.000000  0.000000 
 0.000000  0.833333  0.000000  0.166667 
 0.333333  0.166667  0.000000  0.500000 
 0.000000  0.000000  0.500000  0.500000 
 0.000000  0.166667  0.000000  0.833333 
 0.000000  0.000000  0.000000  1.000000 
 0.000000  0.500000  0.000000  0.500000 
 0.000000  0.000000  0.000000  1.000000 
 0.000000  0.000000  0.166667  0.833333 
 1.000000  0.000000  0.000000  0.000000 
 0.000000  0.000000  0.000000  1.000000 
 0.666667  0.000000  0.166667  0.166667 
 0.000000  1.000000  0.000000  0.000000 
 1.000000  0.000000  0.000000  0.000000 
 0.500000  0.166667  0.000000  0.333333 
 1.000000  0.000000  0.000000  0.000000 
 1.000000  0.000000  0.000000  0.000000 
 0.833333  0.166667  0.000000  0.000000 
 1.000000  0.000000  0.000000  0.000000 


MEME version 4

ALPHABET= ACGT

strands: + -

Background letter frequencies (from meme_bfile):
A 0.295 C 0.205 G 0.205 T 0.295 


MOTIF Cluster_126
letter-probability matrix: alength= 4 w= 20 nsites= 3 E= 3.2e-005 
 0.000000  0.000000  1.000000  0.000000 
 0.000000  1.000000  0.000000  0.000000 
 0.000000  1.000000  0.000000  0.000000 
 0.333333  0.000000  0.666667  0.000000 
 0.000000  0.000000  0.000000  1.000000 
 0.000000  1.000000  0.000000  0.000000 
 0.000000  1.000000  0.000000  0.000000 
 1.000000  0.000000  0.000000  0.000000 
 0.000000  0.000000  1.000000  0.000000 
 1.000000  0.000000  0.000000  0.000000 
 0.000000  0.000000  0.000000  1.000000 
 0.000000  0.000000  1.000000  0.000000 
 0.000000  0.000000  0.000000  1.000000 
 0.000000  0.000000  0.000000  1.000000 
 0.333333  0.000000  0.000000  0.666667 
 1.000000  0.000000  0.000000  0.000000 
 0.000000  0.666667  0.000000  0.333333 
 0.666667  0.333333  0.000000  0.000000 
 0.000000  1.000000  0.000000  0.000000 
 1.000000  0.000000  0.000000  0.000000 


MEME version 4

ALPHABET= ACGT

strands: + -

Background letter frequencies (from meme_bfile):
A 0.295 C 0.205 G 0.205 T 0.295 


MOTIF Cluster_127
letter-probability matrix: alength= 4 w= 20 nsites= 3 E= 8.8e-004 
 0.000000  0.000000  1.000000  0.000000 
 0.000000  0.000000  0.000000  1.000000 
 0.000000  0.333333  0.000000  0.666667 
 0.000000  0.000000  1.000000  0.000000 
 0.000000  0.000000  1.000000  0.000000 
 0.000000  0.000000  0.000000  1.000000 
 0.000000  0.000000  0.000000  1.000000 
 1.000000  0.000000  0.000000  0.000000 
 0.666667  0.333333  0.000000  0.000000 
 0.000000  0.333333  0.000000  0.666667 
 0.333333  0.000000  0.666667  0.000000 
 0.000000  0.000000  0.333333  0.666667 
 0.000000  0.000000  0.000000  1.000000 
 1.000000  0.000000  0.000000  0.000000 
 0.000000  1.000000  0.000000  0.000000 
 1.000000  0.000000  0.000000  0.000000 
 0.000000  1.000000  0.000000  0.000000 
 0.000000  1.000000  0.000000  0.000000 
 1.000000  0.000000  0.000000  0.000000 
 1.000000  0.000000  0.000000  0.000000 


MEME version 4

ALPHABET= ACGT

strands: + -

Background letter frequencies (from meme_bfile):
A 0.295 C 0.205 G 0.205 T 0.295 


MOTIF Cluster_128
letter-probability matrix: alength= 4 w= 20 nsites= 3 E= 1.5e-006 
 0.000000  0.666667  0.333333  0.000000 
 0.000000  0.000000  1.000000  0.000000 
 0.000000  1.000000  0.000000  0.000000 
 0.000000  1.000000  0.000000  0.000000 
 0.000000  0.000000  1.000000  0.000000 
 0.000000  0.666667  0.000000  0.333333 
 0.000000  0.000000  1.000000  0.000000 
 0.000000  0.000000  1.000000  0.000000 
 1.000000  0.000000  0.000000  0.000000 
 0.000000  0.000000  0.000000  1.000000 
 0.000000  0.000000  0.000000  1.000000 
 0.000000  1.000000  0.000000  0.000000 
 0.000000  0.000000  0.000000  1.000000 
 1.000000  0.000000  0.000000  0.000000 
 0.000000  1.000000  0.000000  0.000000 
 0.000000  0.000000  0.000000  1.000000 
 0.000000  0.333333  0.000000  0.666667 
 1.000000  0.000000  0.000000  0.000000 
 1.000000  0.000000  0.000000  0.000000 
 0.000000  1.000000  0.000000  0.000000 


MEME version 4

ALPHABET= ACGT

strands: + -

Background letter frequencies (from meme_bfile):
A 0.295 C 0.205 G 0.205 T 0.295 


MOTIF Cluster_129
letter-probability matrix: alength= 4 w= 15 nsites= 7 E= 4.0e-012 
 0.000000  0.142857  0.857143  0.000000 
 0.285714  0.714286  0.000000  0.000000 
 0.000000  0.000000  0.857143  0.142857 
 0.285714  0.714286  0.000000  0.000000 
 0.714286  0.000000  0.285714  0.000000 
 1.000000  0.000000  0.000000  0.000000 
 1.000000  0.000000  0.000000  0.000000 
 1.000000  0.000000  0.000000  0.000000 
 1.000000  0.000000  0.000000  0.000000 
 0.000000  0.142857  0.857143  0.000000 
 0.000000  0.000000  0.142857  0.857143 
 0.285714  0.000000  0.714286  0.000000 
 0.000000  0.000000  0.571429  0.428571 
 0.142857  0.000000  0.571429  0.285714 
 0.857143  0.142857  0.000000  0.000000 


MEME version 4

ALPHABET= ACGT

strands: + -

Background letter frequencies (from meme_bfile):
A 0.295 C 0.205 G 0.205 T 0.295 


MOTIF Cluster_130
letter-probability matrix: alength= 4 w= 20 nsites= 4 E= 9.4e-006 
 0.000000  0.000000  1.000000  0.000000 
 0.000000  1.000000  0.000000  0.000000 
 0.000000  0.000000  0.500000  0.500000 
 0.000000  0.500000  0.000000  0.500000 
 0.000000  0.000000  0.000000  1.000000 
 0.000000  0.500000  0.000000  0.500000 
 1.000000  0.000000  0.000000  0.000000 
 0.500000  0.500000  0.000000  0.000000 
 0.000000  1.000000  0.000000  0.000000 
 0.500000  0.000000  0.500000  0.000000 
 0.000000  0.500000  0.500000  0.000000 
 0.000000  0.000000  0.500000  0.500000 
 0.500000  0.500000  0.000000  0.000000 
 0.000000  0.500000  0.500000  0.000000 
 0.000000  1.000000  0.000000  0.000000 
 0.000000  0.000000  0.000000  1.000000 
 0.000000  0.000000  0.000000  1.000000 
 0.500000  0.000000  0.000000  0.500000 
 1.000000  0.000000  0.000000  0.000000 
 0.000000  1.000000  0.000000  0.000000 


MEME version 4

ALPHABET= ACGT

strands: + -

Background letter frequencies (from meme_bfile):
A 0.295 C 0.205 G 0.205 T 0.295 


MOTIF Cluster_131
letter-probability matrix: alength= 4 w= 17 nsites= 5 E= 1.7e-008 
 0.000000  0.000000  0.000000  1.000000 
 0.000000  0.000000  0.000000  1.000000 
 0.000000  0.000000  0.000000  1.000000 
 0.600000  0.000000  0.000000  0.400000 
 0.000000  0.000000  0.800000  0.200000 
 0.000000  0.000000  0.600000  0.400000 
 0.000000  0.000000  0.000000  1.000000 
 1.000000  0.000000  0.000000  0.000000 
 1.000000  0.000000  0.000000  0.000000 
 0.200000  0.800000  0.000000  0.000000 
 1.000000  0.000000  0.000000  0.000000 
 0.000000  0.000000  0.000000  1.000000 
 0.000000  0.200000  0.000000  0.800000 
 0.200000  0.000000  0.800000  0.000000 
 1.000000  0.000000  0.000000  0.000000 
 0.400000  0.000000  0.000000  0.600000 
 1.000000  0.000000  0.000000  0.000000 


MEME version 4

ALPHABET= ACGT

strands: + -

Background letter frequencies (from meme_bfile):
A 0.295 C 0.205 G 0.205 T 0.295 


MOTIF Cluster_132
letter-probability matrix: alength= 4 w= 17 nsites= 3 E= 2.8e-005 
 1.000000  0.000000  0.000000  0.000000 
 0.000000  0.666667  0.333333  0.000000 
 0.000000  0.000000  0.000000  1.000000 
 0.000000  0.000000  1.000000  0.000000 
 0.000000  1.000000  0.000000  0.000000 
 0.000000  0.000000  0.000000  1.000000 
 0.000000  1.000000  0.000000  0.000000 
 0.000000  1.000000  0.000000  0.000000 
 0.000000  0.000000  1.000000  0.000000 
 0.000000  1.000000  0.000000  0.000000 
 0.000000  0.000000  0.000000  1.000000 
 1.000000  0.000000  0.000000  0.000000 
 1.000000  0.000000  0.000000  0.000000 
 0.666667  0.000000  0.000000  0.333333 
 0.000000  0.000000  1.000000  0.000000 
 0.000000  0.000000  0.000000  1.000000 
 0.000000  1.000000  0.000000  0.000000 


MEME version 4

ALPHABET= ACGT

strands: + -

Background letter frequencies (from meme_bfile):
A 0.295 C 0.205 G 0.205 T 0.295 


MOTIF Cluster_133
letter-probability matrix: alength= 4 w= 19 nsites= 4 E= 1.1e-007 
 1.000000  0.000000  0.000000  0.000000 
 1.000000  0.000000  0.000000  0.000000 
 0.000000  1.000000  0.000000  0.000000 
 0.000000  0.000000  0.500000  0.500000 
 0.000000  0.000000  0.500000  0.500000 
 0.000000  0.000000  0.000000  1.000000 
 0.000000  0.000000  0.000000  1.000000 
 0.500000  0.000000  0.500000  0.000000 
 0.000000  0.000000  0.000000  1.000000 
 1.000000  0.000000  0.000000  0.000000 
 0.000000  0.500000  0.500000  0.000000 
 0.000000  0.000000  0.000000  1.000000 
 0.500000  0.000000  0.500000  0.000000 
 0.000000  0.000000  1.000000  0.000000 
 0.000000  1.000000  0.000000  0.000000 
 1.000000  0.000000  0.000000  0.000000 
 0.000000  0.000000  0.000000  1.000000 
 1.000000  0.000000  0.000000  0.000000 
 1.000000  0.000000  0.000000  0.000000 


MEME version 4

ALPHABET= ACGT

strands: + -

Background letter frequencies (from meme_bfile):
A 0.295 C 0.205 G 0.205 T 0.295 


MOTIF Cluster_134
letter-probability matrix: alength= 4 w= 17 nsites= 3 E= 1.0e-003 
 0.000000  1.000000  0.000000  0.000000 
 0.000000  1.000000  0.000000  0.000000 
 0.000000  0.000000  1.000000  0.000000 
 0.000000  0.666667  0.000000  0.333333 
 1.000000  0.000000  0.000000  0.000000 
 0.000000  1.000000  0.000000  0.000000 
 1.000000  0.000000  0.000000  0.000000 
 1.000000  0.000000  0.000000  0.000000 
 1.000000  0.000000  0.000000  0.000000 
 0.666667  0.000000  0.000000  0.333333 
 0.000000  0.000000  1.000000  0.000000 
 0.000000  0.000000  1.000000  0.000000 
 0.000000  0.333333  0.666667  0.000000 
 0.000000  0.333333  0.666667  0.000000 
 0.666667  0.333333  0.000000  0.000000 
 0.000000  0.000000  1.000000  0.000000 
 0.000000  0.000000  0.000000  1.000000 


MEME version 4

ALPHABET= ACGT

strands: + -

Background letter frequencies (from meme_bfile):
A 0.295 C 0.205 G 0.205 T 0.295 


MOTIF Cluster_135
letter-probability matrix: alength= 4 w= 20 nsites= 3 E= 3.6e-004 
 0.000000  1.000000  0.000000  0.000000 
 0.000000  0.000000  0.000000  1.000000 
 0.000000  0.000000  0.333333  0.666667 
 0.000000  0.333333  0.000000  0.666667 
 0.000000  0.666667  0.333333  0.000000 
 0.333333  0.000000  0.000000  0.666667 
 0.000000  0.000000  0.000000  1.000000 
 0.000000  1.000000  0.000000  0.000000 
 0.666667  0.000000  0.333333  0.000000 
 0.000000  0.000000  1.000000  0.000000 
 0.000000  0.000000  1.000000  0.000000 
 0.000000  0.000000  0.000000  1.000000 
 1.000000  0.000000  0.000000  0.000000 
 0.000000  0.000000  0.000000  1.000000 
 1.000000  0.000000  0.000000  0.000000 
 0.000000  1.000000  0.000000  0.000000 
 0.000000  0.000000  0.000000  1.000000 
 0.000000  1.000000  0.000000  0.000000 
 0.000000  0.000000  1.000000  0.000000 
 0.000000  0.666667  0.333333  0.000000 


MEME version 4

ALPHABET= ACGT

strands: + -

Background letter frequencies (from meme_bfile):
A 0.295 C 0.205 G 0.205 T 0.295 


MOTIF Cluster_136
letter-probability matrix: alength= 4 w= 18 nsites= 4 E= 2.2e-010 
 1.000000  0.000000  0.000000  0.000000 
 1.000000  0.000000  0.000000  0.000000 
 0.000000  0.000000  0.500000  0.500000 
 0.000000  0.000000  0.000000  1.000000 
 0.000000  0.000000  1.000000  0.000000 
 0.000000  0.000000  0.000000  1.000000 
 0.000000  0.000000  1.000000  0.000000 
 1.000000  0.000000  0.000000  0.000000 
 0.000000  1.000000  0.000000  0.000000 
 0.500000  0.000000  0.500000  0.000000 
 0.000000  1.000000  0.000000  0.000000 
 0.500000  0.500000  0.000000  0.000000 
 0.000000  0.000000  1.000000  0.000000 
 0.000000  0.000000  0.000000  1.000000 
 0.000000  0.000000  1.000000  0.000000 
 0.000000  1.000000  0.000000  0.000000 
 1.000000  0.000000  0.000000  0.000000 
 1.000000  0.000000  0.000000  0.000000 


MEME version 4

ALPHABET= ACGT

strands: + -

Background letter frequencies (from meme_bfile):
A 0.295 C 0.205 G 0.205 T 0.295 


MOTIF Cluster_137
letter-probability matrix: alength= 4 w= 20 nsites= 4 E= 4.6e-008 
 1.000000  0.000000  0.000000  0.000000 
 0.000000  0.000000  0.000000  1.000000 
 0.000000  1.000000  0.000000  0.000000 
 0.500000  0.500000  0.000000  0.000000 
 0.500000  0.000000  0.500000  0.000000 
 1.000000  0.000000  0.000000  0.000000 
 0.000000  0.000000  0.000000  1.000000 
 0.000000  0.500000  0.000000  0.500000 
 0.000000  0.500000  0.000000  0.500000 
 1.000000  0.000000  0.000000  0.000000 
 0.000000  0.000000  0.000000  1.000000 
 0.000000  0.000000  0.000000  1.000000 
 0.000000  0.000000  0.000000  1.000000 
 0.500000  0.000000  0.000000  0.500000 
 1.000000  0.000000  0.000000  0.000000 
 1.000000  0.000000  0.000000  0.000000 
 0.000000  0.000000  0.000000  1.000000 
 0.000000  0.000000  1.000000  0.000000 
 0.000000  0.000000  1.000000  0.000000 
 1.000000  0.000000  0.000000  0.000000 


MEME version 4

ALPHABET= ACGT

strands: + -

Background letter frequencies (from meme_bfile):
A 0.295 C 0.205 G 0.205 T 0.295 


MOTIF Cluster_138
letter-probability matrix: alength= 4 w= 16 nsites= 3 E= 1.4e-003 
 1.000000  0.000000  0.000000  0.000000 
 0.000000  0.666667  0.333333  0.000000 
 1.000000  0.000000  0.000000  0.000000 
 0.000000  0.000000  0.000000  1.000000 
 0.000000  0.000000  0.000000  1.000000 
 1.000000  0.000000  0.000000  0.000000 
 1.000000  0.000000  0.000000  0.000000 
 0.000000  0.000000  1.000000  0.000000 
 0.000000  0.000000  0.000000  1.000000 
 0.000000  0.000000  1.000000  0.000000 
 0.000000  0.000000  0.000000  1.000000 
 0.333333  0.000000  0.666667  0.000000 
 0.000000  0.000000  1.000000  0.000000 
 0.000000  0.000000  0.000000  1.000000 
 0.000000  1.000000  0.000000  0.000000 
 1.000000  0.000000  0.000000  0.000000 


MEME version 4

ALPHABET= ACGT

strands: + -

Background letter frequencies (from meme_bfile):
A 0.295 C 0.205 G 0.205 T 0.295 


MOTIF Cluster_139
letter-probability matrix: alength= 4 w= 15 nsites= 5 E= 6.4e-010 
 1.000000  0.000000  0.000000  0.000000 
 1.000000  0.000000  0.000000  0.000000 
 0.000000  0.000000  0.000000  1.000000 
 0.000000  0.000000  0.000000  1.000000 
 1.000000  0.000000  0.000000  0.000000 
 1.000000  0.000000  0.000000  0.000000 
 0.000000  0.000000  0.000000  1.000000 
 0.400000  0.600000  0.000000  0.000000 
 0.000000  1.000000  0.000000  0.000000 
 0.000000  1.000000  0.000000  0.000000 
 0.000000  0.800000  0.200000  0.000000 
 0.000000  0.600000  0.400000  0.000000 
 0.000000  0.000000  0.000000  1.000000 
 0.800000  0.000000  0.200000  0.000000 
 0.800000  0.000000  0.000000  0.200000 


MEME version 4

ALPHABET= ACGT

strands: + -

Background letter frequencies (from meme_bfile):
A 0.295 C 0.205 G 0.205 T 0.295 


MOTIF Cluster_140
letter-probability matrix: alength= 4 w= 20 nsites= 7 E= 6.1e-012 
 0.571429  0.000000  0.000000  0.428571 
 0.571429  0.000000  0.000000  0.428571 
 0.000000  1.000000  0.000000  0.000000 
 1.000000  0.000000  0.000000  0.000000 
 0.142857  0.428571  0.285714  0.142857 
 1.000000  0.000000  0.000000  0.000000 
 1.000000  0.000000  0.000000  0.000000 
 0.857143  0.000000  0.000000  0.142857 
 0.857143  0.000000  0.142857  0.000000 
 0.285714  0.000000  0.285714  0.428571 
 0.285714  0.285714  0.000000  0.428571 
 1.000000  0.000000  0.000000  0.000000 
 1.000000  0.000000  0.000000  0.000000 
 0.000000  1.000000  0.000000  0.000000 
 0.857143  0.000000  0.000000  0.142857 
 0.142857  0.000000  0.000000  0.857143 
 0.428571  0.142857  0.000000  0.428571 
 0.714286  0.000000  0.142857  0.142857 
 0.000000  0.428571  0.142857  0.428571 
 0.285714  0.000000  0.714286  0.000000 


MEME version 4

ALPHABET= ACGT

strands: + -

Background letter frequencies (from meme_bfile):
A 0.295 C 0.205 G 0.205 T 0.295 


MOTIF Cluster_141
letter-probability matrix: alength= 4 w= 20 nsites= 6 E= 9.4e-016 
 0.166667  0.666667  0.000000  0.166667 
 0.000000  0.000000  0.000000  1.000000 
 0.000000  0.000000  0.000000  1.000000 
 1.000000  0.000000  0.000000  0.000000 
 1.000000  0.000000  0.000000  0.000000 
 0.000000  0.000000  1.000000  0.000000 
 0.000000  0.000000  1.000000  0.000000 
 0.000000  0.000000  0.000000  1.000000 
 0.000000  0.000000  0.166667  0.833333 
 0.666667  0.166667  0.166667  0.000000 
 0.666667  0.000000  0.166667  0.166667 
 0.166667  0.333333  0.500000  0.000000 
 0.000000  0.000000  0.000000  1.000000 
 0.000000  0.000000  0.000000  1.000000 
 1.000000  0.000000  0.000000  0.000000 
 1.000000  0.000000  0.000000  0.000000 
 0.000000  0.000000  0.000000  1.000000 
 0.333333  0.333333  0.000000  0.333333 
 0.000000  0.000000  0.166667  0.833333 
 0.000000  0.166667  0.000000  0.833333 


MEME version 4

ALPHABET= ACGT

strands: + -

Background letter frequencies (from meme_bfile):
A 0.295 C 0.205 G 0.205 T 0.295 


MOTIF Cluster_142
letter-probability matrix: alength= 4 w= 20 nsites= 6 E= 9.5e-018 
 1.000000  0.000000  0.000000  0.000000 
 0.333333  0.166667  0.500000  0.000000 
 0.000000  0.000000  0.000000  1.000000 
 0.000000  0.166667  0.833333  0.000000 
 0.333333  0.166667  0.000000  0.500000 
 0.000000  0.000000  1.000000  0.000000 
 0.666667  0.333333  0.000000  0.000000 
 0.000000  0.000000  1.000000  0.000000 
 0.000000  0.666667  0.000000  0.333333 
 0.000000  0.666667  0.000000  0.333333 
 0.333333  0.333333  0.000000  0.333333 
 0.000000  0.000000  0.666667  0.333333 
 0.000000  1.000000  0.000000  0.000000 
 0.000000  0.000000  0.000000  1.000000 
 0.000000  1.000000  0.000000  0.000000 
 0.166667  0.000000  0.833333  0.000000 
 0.000000  1.000000  0.000000  0.000000 
 1.000000  0.000000  0.000000  0.000000 
 0.833333  0.000000  0.000000  0.166667 
 1.000000  0.000000  0.000000  0.000000 


MEME version 4

ALPHABET= ACGT

strands: + -

Background letter frequencies (from meme_bfile):
A 0.295 C 0.205 G 0.205 T 0.295 


MOTIF Cluster_143
letter-probability matrix: alength= 4 w= 20 nsites= 3 E= 3.2e-005 
 0.000000  1.000000  0.000000  0.000000 
 1.000000  0.000000  0.000000  0.000000 
 0.666667  0.333333  0.000000  0.000000 
 1.000000  0.000000  0.000000  0.000000 
 0.000000  0.000000  0.000000  1.000000 
 0.000000  0.333333  0.666667  0.000000 
 1.000000  0.000000  0.000000  0.000000 
 0.000000  0.666667  0.333333  0.000000 
 0.000000  0.666667  0.333333  0.000000 
 0.000000  0.000000  1.000000  0.000000 
 0.000000  0.000000  0.000000  1.000000 
 0.000000  1.000000  0.000000  0.000000 
 0.000000  0.000000  0.000000  1.000000 
 1.000000  0.000000  0.000000  0.000000 
 0.000000  0.000000  0.000000  1.000000 
 0.000000  0.000000  1.000000  0.000000 
 0.000000  1.000000  0.000000  0.000000 
 0.000000  0.000000  0.000000  1.000000 
 0.000000  0.000000  0.000000  1.000000 
 1.000000  0.000000  0.000000  0.000000 


MEME version 4

ALPHABET= ACGT

strands: + -

Background letter frequencies (from meme_bfile):
A 0.295 C 0.205 G 0.205 T 0.295 


MOTIF Cluster_144
letter-probability matrix: alength= 4 w= 20 nsites= 3 E= 5.5e-005 
 0.000000  0.000000  0.000000  1.000000 
 1.000000  0.000000  0.000000  0.000000 
 1.000000  0.000000  0.000000  0.000000 
 0.000000  0.000000  1.000000  0.000000 
 0.000000  0.000000  0.000000  1.000000 
 1.000000  0.000000  0.000000  0.000000 
 0.000000  0.000000  0.000000  1.000000 
 1.000000  0.000000  0.000000  0.000000 
 0.000000  0.000000  1.000000  0.000000 
 0.666667  0.000000  0.333333  0.000000 
 0.000000  1.000000  0.000000  0.000000 
 0.000000  0.666667  0.333333  0.000000 
 0.000000  0.333333  0.666667  0.000000 
 0.000000  0.000000  0.000000  1.000000 
 0.000000  1.000000  0.000000  0.000000 
 0.000000  0.000000  1.000000  0.000000 
 1.000000  0.000000  0.000000  0.000000 
 0.333333  0.000000  0.666667  0.000000 
 1.000000  0.000000  0.000000  0.000000 
 1.000000  0.000000  0.000000  0.000000 


MEME version 4

ALPHABET= ACGT

strands: + -

Background letter frequencies (from meme_bfile):
A 0.295 C 0.205 G 0.205 T 0.295 


MOTIF Cluster_145
letter-probability matrix: alength= 4 w= 20 nsites= 4 E= 1.5e-005 
 0.750000  0.000000  0.250000  0.000000 
 0.750000  0.250000  0.000000  0.000000 
 0.000000  0.000000  1.000000  0.000000 
 0.000000  0.500000  0.500000  0.000000 
 0.000000  0.000000  1.000000  0.000000 
 0.250000  0.000000  0.750000  0.000000 
 0.250000  0.250000  0.500000  0.000000 
 0.000000  0.250000  0.750000  0.000000 
 0.000000  1.000000  0.000000  0.000000 
 0.250000  0.000000  0.750000  0.000000 
 0.000000  0.000000  0.000000  1.000000 
 0.000000  0.250000  0.500000  0.250000 
 1.000000  0.000000  0.000000  0.000000 
 0.500000  0.000000  0.500000  0.000000 
 0.000000  0.750000  0.250000  0.000000 
 0.000000  0.000000  0.500000  0.500000 
 0.000000  0.500000  0.000000  0.500000 
 0.000000  1.000000  0.000000  0.000000 
 0.000000  0.750000  0.250000  0.000000 
 0.000000  1.000000  0.000000  0.000000 


MEME version 4

ALPHABET= ACGT

strands: + -

Background letter frequencies (from meme_bfile):
A 0.295 C 0.205 G 0.205 T 0.295 


MOTIF Cluster_146
letter-probability matrix: alength= 4 w= 20 nsites= 3 E= 7.4e-003 
 0.000000  0.000000  1.000000  0.000000 
 1.000000  0.000000  0.000000  0.000000 
 0.000000  0.000000  0.000000  1.000000 
 1.000000  0.000000  0.000000  0.000000 
 0.000000  0.000000  0.000000  1.000000 
 0.666667  0.000000  0.333333  0.000000 
 0.000000  0.000000  1.000000  0.000000 
 0.000000  0.000000  0.333333  0.666667 
 0.000000  0.000000  0.000000  1.000000 
 0.000000  1.000000  0.000000  0.000000 
 1.000000  0.000000  0.000000  0.000000 
 0.000000  1.000000  0.000000  0.000000 
 0.666667  0.000000  0.333333  0.000000 
 1.000000  0.000000  0.000000  0.000000 
 1.000000  0.000000  0.000000  0.000000 
 1.000000  0.000000  0.000000  0.000000 
 0.000000  0.333333  0.000000  0.666667 
 0.333333  0.000000  0.000000  0.666667 
 1.000000  0.000000  0.000000  0.000000 
 1.000000  0.000000  0.000000  0.000000 


MEME version 4

ALPHABET= ACGT

strands: + -

Background letter frequencies (from meme_bfile):
A 0.295 C 0.205 G 0.205 T 0.295 


MOTIF Cluster_147
letter-probability matrix: alength= 4 w= 15 nsites= 3 E= 6.2e-005 
 0.000000  0.000000  0.000000  1.000000 
 1.000000  0.000000  0.000000  0.000000 
 1.000000  0.000000  0.000000  0.000000 
 0.000000  0.000000  1.000000  0.000000 
 0.000000  0.000000  0.000000  1.000000 
 0.000000  1.000000  0.000000  0.000000 
 0.000000  0.000000  0.000000  1.000000 
 0.000000  0.000000  1.000000  0.000000 
 0.000000  0.000000  1.000000  0.000000 
 0.000000  0.000000  0.000000  1.000000 
 0.000000  0.000000  0.000000  1.000000 
 0.000000  0.000000  1.000000  0.000000 
 0.000000  1.000000  0.000000  0.000000 
 0.000000  0.000000  0.000000  1.000000 
 1.000000  0.000000  0.000000  0.000000 


MEME version 4

ALPHABET= ACGT

strands: + -

Background letter frequencies (from meme_bfile):
A 0.295 C 0.205 G 0.205 T 0.295 


MOTIF Cluster_148
letter-probability matrix: alength= 4 w= 20 nsites= 12 E= 3.4e-079 
 0.916667  0.000000  0.083333  0.000000 
 1.000000  0.000000  0.000000  0.000000 
 0.000000  0.000000  0.000000  1.000000 
 0.000000  0.916667  0.000000  0.083333 
 0.916667  0.083333  0.000000  0.000000 
 0.000000  0.000000  1.000000  0.000000 
 0.000000  0.000000  0.000000  1.000000 
 1.000000  0.000000  0.000000  0.000000 
 1.000000  0.000000  0.000000  0.000000 
 0.083333  0.000000  0.916667  0.000000 
 0.000000  0.000000  0.000000  1.000000 
 0.000000  0.000000  0.000000  1.000000 
 0.000000  0.083333  0.916667  0.000000 
 0.000000  0.000000  1.000000  0.000000 
 0.000000  1.000000  0.000000  0.000000 
 0.916667  0.000000  0.000000  0.083333 
 0.000000  0.000000  1.000000  0.000000 
 0.000000  0.916667  0.083333  0.000000 
 1.000000  0.000000  0.000000  0.000000 
 0.000000  0.000000  0.000000  1.000000 


MEME version 4

ALPHABET= ACGT

strands: + -

Background letter frequencies (from meme_bfile):
A 0.295 C 0.205 G 0.205 T 0.295 


MOTIF Cluster_149
letter-probability matrix: alength= 4 w= 19 nsites= 3 E= 1.6e-003 
 1.000000  0.000000  0.000000  0.000000 
 1.000000  0.000000  0.000000  0.000000 
 0.000000  0.000000  0.000000  1.000000 
 0.000000  0.000000  1.000000  0.000000 
 0.000000  0.333333  0.666667  0.000000 
 1.000000  0.000000  0.000000  0.000000 
 0.000000  0.333333  0.000000  0.666667 
 0.666667  0.000000  0.000000  0.333333 
 0.333333  0.666667  0.000000  0.000000 
 0.000000  0.333333  0.000000  0.666667 
 0.000000  1.000000  0.000000  0.000000 
 0.000000  0.000000  1.000000  0.000000 
 0.000000  0.000000  1.000000  0.000000 
 0.000000  0.333333  0.666667  0.000000 
 0.333333  0.000000  0.000000  0.666667 
 0.000000  0.000000  1.000000  0.000000 
 0.000000  0.000000  1.000000  0.000000 
 0.000000  1.000000  0.000000  0.000000 
 1.000000  0.000000  0.000000  0.000000 


MEME version 4

ALPHABET= ACGT

strands: + -

Background letter frequencies (from meme_bfile):
A 0.295 C 0.205 G 0.205 T 0.295 


MOTIF Cluster_150
letter-probability matrix: alength= 4 w= 20 nsites= 5 E= 9.6e-019 
 0.000000  1.000000  0.000000  0.000000 
 0.200000  0.000000  0.800000  0.000000 
 0.200000  0.000000  0.000000  0.800000 
 0.000000  1.000000  0.000000  0.000000 
 0.000000  0.000000  1.000000  0.000000 
 0.000000  0.000000  1.000000  0.000000 
 0.000000  0.000000  0.000000  1.000000 
 0.000000  0.000000  0.000000  1.000000 
 0.000000  0.000000  0.000000  1.000000 
 0.000000  0.000000  1.000000  0.000000 
 1.000000  0.000000  0.000000  0.000000 
 0.800000  0.200000  0.000000  0.000000 
 0.400000  0.000000  0.600000  0.000000 
 0.400000  0.000000  0.400000  0.200000 
 1.000000  0.000000  0.000000  0.000000 
 0.000000  1.000000  0.000000  0.000000 
 1.000000  0.000000  0.000000  0.000000 
 0.000000  0.000000  1.000000  0.000000 
 1.000000  0.000000  0.000000  0.000000 
 0.000000  1.000000  0.000000  0.000000 


MEME version 4

ALPHABET= ACGT

strands: + -

Background letter frequencies (from meme_bfile):
A 0.295 C 0.205 G 0.205 T 0.295 


MOTIF Cluster_151
letter-probability matrix: alength= 4 w= 20 nsites= 5 E= 1.0e-017 
 1.000000  0.000000  0.000000  0.000000 
 0.000000  0.000000  1.000000  0.000000 
 0.000000  0.000000  0.000000  1.000000 
 0.000000  0.000000  0.200000  0.800000 
 0.000000  0.000000  0.000000  1.000000 
 1.000000  0.000000  0.000000  0.000000 
 0.000000  0.800000  0.200000  0.000000 
 0.000000  0.000000  0.000000  1.000000 
 1.000000  0.000000  0.000000  0.000000 
 1.000000  0.000000  0.000000  0.000000 
 0.800000  0.000000  0.200000  0.000000 
 0.000000  0.000000  1.000000  0.000000 
 0.000000  1.000000  0.000000  0.000000 
 1.000000  0.000000  0.000000  0.000000 
 0.200000  0.000000  0.800000  0.000000 
 0.000000  0.000000  0.200000  0.800000 
 0.000000  0.000000  0.000000  1.000000 
 0.000000  1.000000  0.000000  0.000000 
 0.000000  0.200000  0.000000  0.800000 
 0.000000  1.000000  0.000000  0.000000 


MEME version 4

ALPHABET= ACGT

strands: + -

Background letter frequencies (from meme_bfile):
A 0.295 C 0.205 G 0.205 T 0.295 


MOTIF Cluster_152
letter-probability matrix: alength= 4 w= 18 nsites= 5 E= 1.7e-011 
 0.000000  0.000000  1.000000  0.000000 
 0.000000  0.400000  0.600000  0.000000 
 0.000000  1.000000  0.000000  0.000000 
 0.000000  0.000000  0.000000  1.000000 
 0.000000  0.000000  1.000000  0.000000 
 0.000000  0.000000  0.000000  1.000000 
 0.200000  0.000000  0.000000  0.800000 
 0.000000  0.000000  0.000000  1.000000 
 0.400000  0.000000  0.000000  0.600000 
 0.000000  0.000000  0.600000  0.400000 
 1.000000  0.000000  0.000000  0.000000 
 0.000000  1.000000  0.000000  0.000000 
 0.000000  0.400000  0.600000  0.000000 
 0.000000  0.800000  0.000000  0.200000 
 0.000000  0.000000  0.800000  0.200000 
 0.000000  0.000000  0.800000  0.200000 
 0.400000  0.400000  0.000000  0.200000 
 0.000000  1.000000  0.000000  0.000000 


MEME version 4

ALPHABET= ACGT

strands: + -

Background letter frequencies (from meme_bfile):
A 0.295 C 0.205 G 0.205 T 0.295 


MOTIF Cluster_153
letter-probability matrix: alength= 4 w= 20 nsites= 3 E= 3.4e-004 
 1.000000  0.000000  0.000000  0.000000 
 1.000000  0.000000  0.000000  0.000000 
 0.000000  0.666667  0.000000  0.333333 
 0.000000  0.000000  1.000000  0.000000 
 1.000000  0.000000  0.000000  0.000000 
 0.000000  0.000000  1.000000  0.000000 
 1.000000  0.000000  0.000000  0.000000 
 0.000000  0.000000  0.000000  1.000000 
 0.000000  1.000000  0.000000  0.000000 
 0.000000  0.000000  0.333333  0.666667 
 0.333333  0.000000  0.666667  0.000000 
 0.666667  0.000000  0.333333  0.000000 
 0.000000  1.000000  0.000000  0.000000 
 1.000000  0.000000  0.000000  0.000000 
 0.000000  1.000000  0.000000  0.000000 
 1.000000  0.000000  0.000000  0.000000 
 0.000000  1.000000  0.000000  0.000000 
 1.000000  0.000000  0.000000  0.000000 
 0.000000  0.666667  0.000000  0.333333 
 0.000000  0.000000  0.000000  1.000000 


MEME version 4

ALPHABET= ACGT

strands: + -

Background letter frequencies (from meme_bfile):
A 0.295 C 0.205 G 0.205 T 0.295 


MOTIF Cluster_154
letter-probability matrix: alength= 4 w= 20 nsites= 4 E= 3.2e-004 
 0.000000  1.000000  0.000000  0.000000 
 1.000000  0.000000  0.000000  0.000000 
 0.000000  0.000000  1.000000  0.000000 
 0.250000  0.750000  0.000000  0.000000 
 1.000000  0.000000  0.000000  0.000000 
 0.000000  0.000000  0.000000  1.000000 
 1.000000  0.000000  0.000000  0.000000 
 0.750000  0.250000  0.000000  0.000000 
 0.750000  0.000000  0.000000  0.250000 
 0.750000  0.250000  0.000000  0.000000 
 0.250000  0.000000  0.000000  0.750000 
 0.750000  0.000000  0.250000  0.000000 
 0.750000  0.250000  0.000000  0.000000 
 0.000000  0.750000  0.000000  0.250000 
 0.250000  0.000000  0.750000  0.000000 
 0.250000  0.000000  0.750000  0.000000 
 0.250000  0.750000  0.000000  0.000000 
 1.000000  0.000000  0.000000  0.000000 
 0.000000  0.750000  0.250000  0.000000 
 0.750000  0.250000  0.000000  0.000000 


MEME version 4

ALPHABET= ACGT

strands: + -

Background letter frequencies (from meme_bfile):
A 0.295 C 0.205 G 0.205 T 0.295 


MOTIF Cluster_155
letter-probability matrix: alength= 4 w= 20 nsites= 3 E= 5.2e-004 
 1.000000  0.000000  0.000000  0.000000 
 1.000000  0.000000  0.000000  0.000000 
 0.000000  1.000000  0.000000  0.000000 
 0.000000  1.000000  0.000000  0.000000 
 0.000000  1.000000  0.000000  0.000000 
 1.000000  0.000000  0.000000  0.000000 
 0.000000  0.333333  0.000000  0.666667 
 0.333333  0.000000  0.000000  0.666667 
 0.333333  0.000000  0.666667  0.000000 
 0.000000  1.000000  0.000000  0.000000 
 0.333333  0.000000  0.000000  0.666667 
 0.000000  0.000000  1.000000  0.000000 
 0.000000  1.000000  0.000000  0.000000 
 0.000000  0.000000  1.000000  0.000000 
 0.000000  0.000000  0.000000  1.000000 
 0.000000  0.000000  0.000000  1.000000 
 0.000000  0.000000  0.000000  1.000000 
 0.666667  0.000000  0.333333  0.000000 
 0.000000  0.000000  0.000000  1.000000 
 1.000000  0.000000  0.000000  0.000000 


MEME version 4

ALPHABET= ACGT

strands: + -

Background letter frequencies (from meme_bfile):
A 0.295 C 0.205 G 0.205 T 0.295 


MOTIF Cluster_156
letter-probability matrix: alength= 4 w= 20 nsites= 4 E= 3.9e-009 
 1.000000  0.000000  0.000000  0.000000 
 1.000000  0.000000  0.000000  0.000000 
 0.000000  0.000000  0.000000  1.000000 
 0.000000  0.000000  0.000000  1.000000 
 0.000000  1.000000  0.000000  0.000000 
 0.000000  0.000000  0.000000  1.000000 
 0.000000  0.000000  1.000000  0.000000 
 0.500000  0.000000  0.500000  0.000000 
 1.000000  0.000000  0.000000  0.000000 
 0.000000  0.500000  0.000000  0.500000 
 0.000000  1.000000  0.000000  0.000000 
 0.000000  0.000000  0.000000  1.000000 
 0.000000  0.000000  0.000000  1.000000 
 0.000000  0.000000  0.000000  1.000000 
 0.000000  0.000000  0.500000  0.500000 
 0.000000  0.500000  0.000000  0.500000 
 0.000000  0.000000  1.000000  0.000000 
 0.000000  0.500000  0.500000  0.000000 
 0.000000  0.500000  0.500000  0.000000 
 0.000000  1.000000  0.000000  0.000000 


MEME version 4

ALPHABET= ACGT

strands: + -

Background letter frequencies (from meme_bfile):
A 0.295 C 0.205 G 0.205 T 0.295 


MOTIF Cluster_157
letter-probability matrix: alength= 4 w= 15 nsites= 5 E= 2.2e-006 
 1.000000  0.000000  0.000000  0.000000 
 0.000000  0.000000  0.000000  1.000000 
 0.000000  0.000000  0.000000  1.000000 
 1.000000  0.000000  0.000000  0.000000 
 0.400000  0.400000  0.000000  0.200000 
 0.800000  0.200000  0.000000  0.000000 
 0.000000  1.000000  0.000000  0.000000 
 0.000000  0.000000  0.000000  1.000000 
 0.000000  0.400000  0.000000  0.600000 
 0.400000  0.000000  0.000000  0.600000 
 0.400000  0.000000  0.600000  0.000000 
 0.000000  0.600000  0.400000  0.000000 
 0.000000  0.000000  1.000000  0.000000 
 0.000000  0.600000  0.000000  0.400000 
 0.000000  0.000000  1.000000  0.000000 


MEME version 4

ALPHABET= ACGT

strands: + -

Background letter frequencies (from meme_bfile):
A 0.295 C 0.205 G 0.205 T 0.295 


MOTIF Cluster_158
letter-probability matrix: alength= 4 w= 18 nsites= 3 E= 1.7e-006 
 0.000000  0.000000  0.000000  1.000000 
 0.000000  0.000000  0.000000  1.000000 
 0.000000  1.000000  0.000000  0.000000 
 1.000000  0.000000  0.000000  0.000000 
 0.000000  1.000000  0.000000  0.000000 
 0.000000  0.000000  0.000000  1.000000 
 0.000000  0.000000  0.000000  1.000000 
 0.000000  0.000000  0.000000  1.000000 
 0.000000  0.000000  1.000000  0.000000 
 0.000000  1.000000  0.000000  0.000000 
 0.000000  1.000000  0.000000  0.000000 
 0.000000  1.000000  0.000000  0.000000 
 0.333333  0.000000  0.666667  0.000000 
 0.000000  0.666667  0.000000  0.333333 
 0.000000  0.000000  1.000000  0.000000 
 0.000000  1.000000  0.000000  0.000000 
 0.000000  1.000000  0.000000  0.000000 
 0.000000  0.000000  1.000000  0.000000 


MEME version 4

ALPHABET= ACGT

strands: + -

Background letter frequencies (from meme_bfile):
A 0.295 C 0.205 G 0.205 T 0.295 


MOTIF Cluster_159
letter-probability matrix: alength= 4 w= 20 nsites= 4 E= 4.5e-009 
 1.000000  0.000000  0.000000  0.000000 
 0.000000  0.000000  0.000000  1.000000 
 0.000000  1.000000  0.000000  0.000000 
 0.000000  1.000000  0.000000  0.000000 
 0.000000  0.500000  0.500000  0.000000 
 0.000000  0.000000  0.000000  1.000000 
 0.000000  0.500000  0.000000  0.500000 
 0.000000  0.000000  1.000000  0.000000 
 0.000000  1.000000  0.000000  0.000000 
 0.000000  0.000000  0.000000  1.000000 
 0.500000  0.000000  0.000000  0.500000 
 0.000000  0.000000  0.000000  1.000000 
 0.000000  0.500000  0.000000  0.500000 
 0.000000  0.000000  1.000000  0.000000 
 0.000000  0.000000  0.000000  1.000000 
 1.000000  0.000000  0.000000  0.000000 
 0.500000  0.000000  0.000000  0.500000 
 1.000000  0.000000  0.000000  0.000000 
 0.500000  0.500000  0.000000  0.000000 
 0.000000  1.000000  0.000000  0.000000 


MEME version 4

ALPHABET= ACGT

strands: + -

Background letter frequencies (from meme_bfile):
A 0.295 C 0.205 G 0.205 T 0.295 


MOTIF Cluster_160
letter-probability matrix: alength= 4 w= 20 nsites= 3 E= 1.3e-003 
 1.000000  0.000000  0.000000  0.000000 
 1.000000  0.000000  0.000000  0.000000 
 0.000000  0.000000  0.333333  0.666667 
 0.333333  0.000000  0.000000  0.666667 
 0.000000  0.000000  0.000000  1.000000 
 0.000000  0.000000  1.000000  0.000000 
 0.666667  0.000000  0.000000  0.333333 
 0.000000  0.000000  0.000000  1.000000 
 0.000000  0.000000  1.000000  0.000000 
 0.000000  0.000000  0.000000  1.000000 
 1.000000  0.000000  0.000000  0.000000 
 1.000000  0.000000  0.000000  0.000000 
 1.000000  0.000000  0.000000  0.000000 
 0.000000  0.000000  0.000000  1.000000 
 0.000000  1.000000  0.000000  0.000000 
 1.000000  0.000000  0.000000  0.000000 
 1.000000  0.000000  0.000000  0.000000 
 0.666667  0.000000  0.333333  0.000000 
 0.000000  1.000000  0.000000  0.000000 
 0.000000  0.000000  1.000000  0.000000 


MEME version 4

ALPHABET= ACGT

strands: + -

Background letter frequencies (from meme_bfile):
A 0.295 C 0.205 G 0.205 T 0.295 


MOTIF Cluster_161
letter-probability matrix: alength= 4 w= 15 nsites= 4 E= 3.3e-004 
 1.000000  0.000000  0.000000  0.000000 
 0.500000  0.000000  0.000000  0.500000 
 0.000000  0.000000  0.000000  1.000000 
 1.000000  0.000000  0.000000  0.000000 
 1.000000  0.000000  0.000000  0.000000 
 0.000000  0.000000  1.000000  0.000000 
 0.000000  0.000000  1.000000  0.000000 
 1.000000  0.000000  0.000000  0.000000 
 0.000000  0.000000  0.750000  0.250000 
 0.000000  0.000000  0.250000  0.750000 
 1.000000  0.000000  0.000000  0.000000 
 1.000000  0.000000  0.000000  0.000000 
 0.000000  0.500000  0.000000  0.500000 
 0.000000  0.000000  0.000000  1.000000 
 0.000000  0.500000  0.500000  0.000000 


MEME version 4

ALPHABET= ACGT

strands: + -

Background letter frequencies (from meme_bfile):
A 0.295 C 0.205 G 0.205 T 0.295 


MOTIF Cluster_162
letter-probability matrix: alength= 4 w= 16 nsites= 4 E= 9.9e-009 
 1.000000  0.000000  0.000000  0.000000 
 0.000000  0.000000  0.500000  0.500000 
 0.000000  0.000000  1.000000  0.000000 
 1.000000  0.000000  0.000000  0.000000 
 0.000000  0.000000  0.500000  0.500000 
 1.000000  0.000000  0.000000  0.000000 
 0.000000  0.000000  1.000000  0.000000 
 0.000000  1.000000  0.000000  0.000000 
 0.000000  0.000000  1.000000  0.000000 
 1.000000  0.000000  0.000000  0.000000 
 0.000000  0.000000  1.000000  0.000000 
 0.000000  0.000000  1.000000  0.000000 
 0.500000  0.000000  0.500000  0.000000 
 0.000000  0.000000  1.000000  0.000000 
 1.000000  0.000000  0.000000  0.000000 
 1.000000  0.000000  0.000000  0.000000 


MEME version 4

ALPHABET= ACGT

strands: + -

Background letter frequencies (from meme_bfile):
A 0.295 C 0.205 G 0.205 T 0.295 


MOTIF Cluster_163
letter-probability matrix: alength= 4 w= 20 nsites= 3 E= 4.1e-003 
 0.000000  1.000000  0.000000  0.000000 
 0.333333  0.000000  0.000000  0.666667 
 1.000000  0.000000  0.000000  0.000000 
 0.000000  0.333333  0.666667  0.000000 
 0.000000  0.000000  0.000000  1.000000 
 0.000000  0.000000  0.000000  1.000000 
 0.000000  0.000000  0.000000  1.000000 
 0.666667  0.000000  0.000000  0.333333 
 0.000000  0.333333  0.000000  0.666667 
 0.000000  0.000000  1.000000  0.000000 
 0.000000  0.666667  0.000000  0.333333 
 0.000000  0.000000  0.000000  1.000000 
 1.000000  0.000000  0.000000  0.000000 
 1.000000  0.000000  0.000000  0.000000 
 0.000000  1.000000  0.000000  0.000000 
 0.000000  0.000000  0.000000  1.000000 
 0.000000  0.000000  1.000000  0.000000 
 0.000000  0.000000  0.000000  1.000000 
 0.333333  0.666667  0.000000  0.000000 
 1.000000  0.000000  0.000000  0.000000 


MEME version 4

ALPHABET= ACGT

strands: + -

Background letter frequencies (from meme_bfile):
A 0.295 C 0.205 G 0.205 T 0.295 


MOTIF Cluster_164
letter-probability matrix: alength= 4 w= 18 nsites= 3 E= 4.3e-003 
 0.000000  0.000000  1.000000  0.000000 
 0.000000  0.000000  1.000000  0.000000 
 0.000000  1.000000  0.000000  0.000000 
 1.000000  0.000000  0.000000  0.000000 
 1.000000  0.000000  0.000000  0.000000 
 1.000000  0.000000  0.000000  0.000000 
 0.000000  0.000000  0.000000  1.000000 
 1.000000  0.000000  0.000000  0.000000 
 0.000000  0.666667  0.000000  0.333333 
 0.000000  0.000000  0.000000  1.000000 
 0.000000  0.666667  0.333333  0.000000 
 0.000000  0.000000  0.000000  1.000000 
 0.000000  0.000000  0.000000  1.000000 
 1.000000  0.000000  0.000000  0.000000 
 0.333333  0.000000  0.666667  0.000000 
 0.000000  0.000000  0.000000  1.000000 
 0.333333  0.000000  0.666667  0.000000 
 1.000000  0.000000  0.000000  0.000000 


MEME version 4

ALPHABET= ACGT

strands: + -

Background letter frequencies (from meme_bfile):
A 0.295 C 0.205 G 0.205 T 0.295 


MOTIF Cluster_165
letter-probability matrix: alength= 4 w= 20 nsites= 4 E= 2.0e-008 
 0.000000  0.000000  0.000000  1.000000 
 0.500000  0.000000  0.500000  0.000000 
 0.000000  0.000000  0.000000  1.000000 
 0.000000  0.000000  1.000000  0.000000 
 0.000000  0.000000  1.000000  0.000000 
 0.000000  1.000000  0.000000  0.000000 
 0.000000  0.000000  0.500000  0.500000 
 0.500000  0.000000  0.000000  0.500000 
 1.000000  0.000000  0.000000  0.000000 
 1.000000  0.000000  0.000000  0.000000 
 0.000000  0.000000  0.000000  1.000000 
 0.000000  0.500000  0.500000  0.000000 
 0.500000  0.000000  0.500000  0.000000 
 0.000000  0.000000  0.000000  1.000000 
 1.000000  0.000000  0.000000  0.000000 
 1.000000  0.000000  0.000000  0.000000 
 1.000000  0.000000  0.000000  0.000000 
 1.000000  0.000000  0.000000  0.000000 
 1.000000  0.000000  0.000000  0.000000 
 1.000000  0.000000  0.000000  0.000000 


MEME version 4

ALPHABET= ACGT

strands: + -

Background letter frequencies (from meme_bfile):
A 0.295 C 0.205 G 0.205 T 0.295 


MOTIF Cluster_166
letter-probability matrix: alength= 4 w= 20 nsites= 4 E= 9.6e-008 
 1.000000  0.000000  0.000000  0.000000 
 1.000000  0.000000  0.000000  0.000000 
 0.500000  0.500000  0.000000  0.000000 
 1.000000  0.000000  0.000000  0.000000 
 0.500000  0.500000  0.000000  0.000000 
 0.000000  0.000000  1.000000  0.000000 
 0.000000  1.000000  0.000000  0.000000 
 1.000000  0.000000  0.000000  0.000000 
 1.000000  0.000000  0.000000  0.000000 
 1.000000  0.000000  0.000000  0.000000 
 0.000000  1.000000  0.000000  0.000000 
 0.000000  0.000000  1.000000  0.000000 
 0.750000  0.000000  0.000000  0.250000 
 0.000000  0.000000  0.000000  1.000000 
 0.000000  0.000000  0.000000  1.000000 
 0.500000  0.000000  0.000000  0.500000 
 0.500000  0.000000  0.250000  0.250000 
 0.000000  1.000000  0.000000  0.000000 
 0.000000  0.250000  0.000000  0.750000 
 0.000000  0.750000  0.250000  0.000000 


MEME version 4

ALPHABET= ACGT

strands: + -

Background letter frequencies (from meme_bfile):
A 0.295 C 0.205 G 0.205 T 0.295 


MOTIF Cluster_167
letter-probability matrix: alength= 4 w= 19 nsites= 3 E= 6.2e-006 
 1.000000  0.000000  0.000000  0.000000 
 0.000000  1.000000  0.000000  0.000000 
 0.000000  0.000000  1.000000  0.000000 
 1.000000  0.000000  0.000000  0.000000 
 0.333333  0.000000  0.000000  0.666667 
 1.000000  0.000000  0.000000  0.000000 
 1.000000  0.000000  0.000000  0.000000 
 0.000000  1.000000  0.000000  0.000000 
 0.000000  0.000000  1.000000  0.000000 
 0.000000  0.000000  0.000000  1.000000 
 0.000000  0.000000  0.000000  1.000000 
 0.000000  0.000000  0.000000  1.000000 
 0.000000  0.000000  1.000000  0.000000 
 0.000000  1.000000  0.000000  0.000000 
 0.000000  0.000000  1.000000  0.000000 
 0.000000  1.000000  0.000000  0.000000 
 1.000000  0.000000  0.000000  0.000000 
 0.333333  0.000000  0.000000  0.666667 
 0.000000  1.000000  0.000000  0.000000 


MEME version 4

ALPHABET= ACGT

strands: + -

Background letter frequencies (from meme_bfile):
A 0.295 C 0.205 G 0.205 T 0.295 


MOTIF Cluster_168
letter-probability matrix: alength= 4 w= 10 nsites= 4 E= 9.8e-003 
 0.000000  1.000000  0.000000  0.000000 
 0.250000  0.000000  0.750000  0.000000 
 0.000000  0.000000  1.000000  0.000000 
 0.000000  0.500000  0.500000  0.000000 
 0.000000  1.000000  0.000000  0.000000 
 1.000000  0.000000  0.000000  0.000000 
 1.000000  0.000000  0.000000  0.000000 
 0.750000  0.250000  0.000000  0.000000 
 1.000000  0.000000  0.000000  0.000000 
 1.000000  0.000000  0.000000  0.000000 


MEME version 4

ALPHABET= ACGT

strands: + -

Background letter frequencies (from meme_bfile):
A 0.295 C 0.205 G 0.205 T 0.295 


MOTIF Cluster_169
letter-probability matrix: alength= 4 w= 17 nsites= 4 E= 6.7e-009 
 0.000000  0.000000  0.000000  1.000000 
 0.000000  0.000000  0.000000  1.000000 
 0.500000  0.000000  0.000000  0.500000 
 0.000000  0.000000  1.000000  0.000000 
 0.000000  1.000000  0.000000  0.000000 
 0.000000  0.750000  0.250000  0.000000 
 0.000000  0.000000  1.000000  0.000000 
 0.000000  1.000000  0.000000  0.000000 
 0.000000  0.000000  0.000000  1.000000 
 0.750000  0.000000  0.000000  0.250000 
 0.000000  0.000000  0.000000  1.000000 
 0.000000  0.000000  0.000000  1.000000 
 0.000000  0.000000  0.000000  1.000000 
 0.000000  0.000000  0.000000  1.000000 
 0.000000  0.000000  0.000000  1.000000 
 0.000000  0.000000  0.000000  1.000000 
 0.000000  0.000000  0.000000  1.000000 


MEME version 4

ALPHABET= ACGT

strands: + -

Background letter frequencies (from meme_bfile):
A 0.295 C 0.205 G 0.205 T 0.295 


MOTIF Cluster_170
letter-probability matrix: alength= 4 w= 20 nsites= 3 E= 5.0e-005 
 0.000000  1.000000  0.000000  0.000000 
 0.000000  0.000000  1.000000  0.000000 
 0.333333  0.000000  0.666667  0.000000 
 0.666667  0.000000  0.333333  0.000000 
 0.666667  0.000000  0.333333  0.000000 
 0.000000  0.000000  1.000000  0.000000 
 0.000000  0.000000  1.000000  0.000000 
 0.000000  0.666667  0.333333  0.000000 
 1.000000  0.000000  0.000000  0.000000 
 1.000000  0.000000  0.000000  0.000000 
 1.000000  0.000000  0.000000  0.000000 
 1.000000  0.000000  0.000000  0.000000 
 0.000000  0.000000  1.000000  0.000000 
 0.000000  1.000000  0.000000  0.000000 
 0.000000  0.000000  1.000000  0.000000 
 0.000000  0.666667  0.000000  0.333333 
 0.000000  0.000000  1.000000  0.000000 
 0.666667  0.333333  0.000000  0.000000 
 0.000000  1.000000  0.000000  0.000000 
 1.000000  0.000000  0.000000  0.000000 


MEME version 4

ALPHABET= ACGT

strands: + -

Background letter frequencies (from meme_bfile):
A 0.295 C 0.205 G 0.205 T 0.295 


MOTIF Cluster_171
letter-probability matrix: alength= 4 w= 20 nsites= 3 E= 4.6e-005 
 0.000000  0.000000  0.000000  1.000000 
 0.000000  1.000000  0.000000  0.000000 
 0.333333  0.666667  0.000000  0.000000 
 1.000000  0.000000  0.000000  0.000000 
 0.000000  0.666667  0.000000  0.333333 
 0.000000  0.000000  1.000000  0.000000 
 0.000000  0.000000  1.000000  0.000000 
 0.000000  1.000000  0.000000  0.000000 
 0.000000  0.666667  0.333333  0.000000 
 0.000000  0.000000  0.000000  1.000000 
 0.000000  0.000000  0.000000  1.000000 
 0.333333  0.000000  0.666667  0.000000 
 0.000000  0.000000  0.000000  1.000000 
 0.000000  1.000000  0.000000  0.000000 
 0.000000  0.000000  1.000000  0.000000 
 0.000000  0.000000  0.000000  1.000000 
 0.000000  0.000000  0.000000  1.000000 
 1.000000  0.000000  0.000000  0.000000 
 1.000000  0.000000  0.000000  0.000000 
 1.000000  0.000000  0.000000  0.000000 


MEME version 4

ALPHABET= ACGT

strands: + -

Background letter frequencies (from meme_bfile):
A 0.295 C 0.205 G 0.205 T 0.295 


MOTIF Cluster_172
letter-probability matrix: alength= 4 w= 20 nsites= 4 E= 5.1e-014 
 1.000000  0.000000  0.000000  0.000000 
 0.000000  0.000000  1.000000  0.000000 
 0.000000  0.000000  1.000000  0.000000 
 0.000000  0.500000  0.500000  0.000000 
 0.000000  0.000000  1.000000  0.000000 
 0.000000  0.000000  1.000000  0.000000 
 0.000000  0.500000  0.500000  0.000000 
 0.000000  0.500000  0.000000  0.500000 
 1.000000  0.000000  0.000000  0.000000 
 0.000000  0.000000  1.000000  0.000000 
 0.000000  0.000000  0.000000  1.000000 
 0.000000  1.000000  0.000000  0.000000 
 0.000000  0.000000  0.000000  1.000000 
 1.000000  0.000000  0.000000  0.000000 
 0.000000  0.000000  1.000000  0.000000 
 0.000000  0.000000  0.000000  1.000000 
 0.000000  0.000000  1.000000  0.000000 
 0.000000  0.500000  0.500000  0.000000 
 0.000000  1.000000  0.000000  0.000000 
 0.000000  0.000000  1.000000  0.000000 


MEME version 4

ALPHABET= ACGT

strands: + -

Background letter frequencies (from meme_bfile):
A 0.295 C 0.205 G 0.205 T 0.295 


MOTIF Cluster_173
letter-probability matrix: alength= 4 w= 20 nsites= 4 E= 1.0e-009 
 1.000000  0.000000  0.000000  0.000000 
 0.000000  0.750000  0.250000  0.000000 
 0.000000  0.000000  1.000000  0.000000 
 0.000000  0.000000  1.000000  0.000000 
 0.000000  0.750000  0.000000  0.250000 
 0.000000  0.000000  1.000000  0.000000 
 0.750000  0.250000  0.000000  0.000000 
 0.000000  0.000000  1.000000  0.000000 
 0.000000  0.000000  1.000000  0.000000 
 0.000000  0.000000  1.000000  0.000000 
 0.000000  0.000000  1.000000  0.000000 
 1.000000  0.000000  0.000000  0.000000 
 1.000000  0.000000  0.000000  0.000000 
 0.000000  0.250000  0.500000  0.250000 
 0.250000  0.000000  0.000000  0.750000 
 0.250000  0.000000  0.750000  0.000000 
 0.000000  0.000000  1.000000  0.000000 
 0.000000  0.500000  0.500000  0.000000 
 0.000000  0.250000  0.250000  0.500000 
 1.000000  0.000000  0.000000  0.000000 


MEME version 4

ALPHABET= ACGT

strands: + -

Background letter frequencies (from meme_bfile):
A 0.295 C 0.205 G 0.205 T 0.295 


MOTIF Cluster_174
letter-probability matrix: alength= 4 w= 15 nsites= 4 E= 1.7e-005 
 0.000000  1.000000  0.000000  0.000000 
 0.000000  0.750000  0.250000  0.000000 
 0.250000  0.250000  0.500000  0.000000 
 0.250000  0.000000  0.750000  0.000000 
 0.500000  0.500000  0.000000  0.000000 
 0.000000  0.250000  0.000000  0.750000 
 1.000000  0.000000  0.000000  0.000000 
 1.000000  0.000000  0.000000  0.000000 
 0.000000  0.000000  0.000000  1.000000 
 0.000000  0.000000  0.000000  1.000000 
 0.000000  0.000000  1.000000  0.000000 
 0.000000  1.000000  0.000000  0.000000 
 1.000000  0.000000  0.000000  0.000000 
 1.000000  0.000000  0.000000  0.000000 
 0.000000  1.000000  0.000000  0.000000 


MEME version 4

ALPHABET= ACGT

strands: + -

Background letter frequencies (from meme_bfile):
A 0.295 C 0.205 G 0.205 T 0.295 


MOTIF Cluster_175
letter-probability matrix: alength= 4 w= 15 nsites= 4 E= 1.9e-006 
 1.000000  0.000000  0.000000  0.000000 
 0.000000  0.000000  0.000000  1.000000 
 0.000000  0.000000  0.000000  1.000000 
 0.000000  0.000000  0.000000  1.000000 
 0.000000  0.000000  0.000000  1.000000 
 0.000000  1.000000  0.000000  0.000000 
 1.000000  0.000000  0.000000  0.000000 
 0.000000  0.000000  0.000000  1.000000 
 0.000000  0.500000  0.000000  0.500000 
 0.000000  0.500000  0.500000  0.000000 
 1.000000  0.000000  0.000000  0.000000 
 0.000000  0.000000  1.000000  0.000000 
 0.000000  0.000000  1.000000  0.000000 
 0.000000  0.000000  0.000000  1.000000 
 0.000000  0.500000  0.500000  0.000000 


MEME version 4

ALPHABET= ACGT

strands: + -

Background letter frequencies (from meme_bfile):
A 0.295 C 0.205 G 0.205 T 0.295 


MOTIF Cluster_176
letter-probability matrix: alength= 4 w= 12 nsites= 3 E= 2.4e-003 
 0.000000  1.000000  0.000000  0.000000 
 0.000000  0.000000  1.000000  0.000000 
 0.000000  1.000000  0.000000  0.000000 
 0.000000  0.000000  1.000000  0.000000 
 0.000000  0.666667  0.000000  0.333333 
 0.000000  0.000000  0.000000  1.000000 
 1.000000  0.000000  0.000000  0.000000 
 0.000000  0.000000  1.000000  0.000000 
 0.000000  1.000000  0.000000  0.000000 
 1.000000  0.000000  0.000000  0.000000 
 0.000000  0.000000  0.000000  1.000000 
 0.000000  0.000000  1.000000  0.000000 


MEME version 4

ALPHABET= ACGT

strands: + -

Background letter frequencies (from meme_bfile):
A 0.295 C 0.205 G 0.205 T 0.295 


MOTIF Cluster_177
letter-probability matrix: alength= 4 w= 18 nsites= 3 E= 1.8e-003 
 0.000000  1.000000  0.000000  0.000000 
 1.000000  0.000000  0.000000  0.000000 
 1.000000  0.000000  0.000000  0.000000 
 1.000000  0.000000  0.000000  0.000000 
 0.000000  0.333333  0.000000  0.666667 
 0.000000  0.000000  0.000000  1.000000 
 1.000000  0.000000  0.000000  0.000000 
 0.000000  0.000000  0.000000  1.000000 
 0.666667  0.000000  0.333333  0.000000 
 0.000000  1.000000  0.000000  0.000000 
 0.000000  1.000000  0.000000  0.000000 
 0.000000  0.000000  0.000000  1.000000 
 0.000000  0.000000  1.000000  0.000000 
 1.000000  0.000000  0.000000  0.000000 
 0.000000  0.000000  0.000000  1.000000 
 0.000000  0.000000  0.000000  1.000000 
 1.000000  0.000000  0.000000  0.000000 
 0.000000  0.666667  0.333333  0.000000 


MEME version 4

ALPHABET= ACGT

strands: + -

Background letter frequencies (from meme_bfile):
A 0.295 C 0.205 G 0.205 T 0.295 


MOTIF Cluster_178
letter-probability matrix: alength= 4 w= 20 nsites= 15 E= 3.5e-124 
 0.000000  0.000000  1.000000  0.000000 
 0.000000  0.000000  1.000000  0.000000 
 0.066667  0.000000  0.933333  0.000000 
 1.000000  0.000000  0.000000  0.000000 
 0.000000  1.000000  0.000000  0.000000 
 0.000000  0.000000  0.000000  1.000000 
 0.000000  0.000000  0.000000  1.000000 
 0.000000  0.000000  1.000000  0.000000 
 0.000000  0.000000  0.000000  1.000000 
 0.000000  0.000000  0.000000  1.000000 
 0.000000  1.000000  0.000000  0.000000 
 0.000000  0.000000  1.000000  0.000000 
 0.000000  1.000000  0.000000  0.000000 
 1.000000  0.000000  0.000000  0.000000 
 0.000000  1.000000  0.000000  0.000000 
 0.000000  1.000000  0.000000  0.000000 
 0.000000  0.000000  0.000000  1.000000 
 0.000000  0.000000  0.000000  1.000000 
 0.000000  1.000000  0.000000  0.000000 
 0.000000  1.000000  0.000000  0.000000 


MEME version 4

ALPHABET= ACGT

strands: + -

Background letter frequencies (from meme_bfile):
A 0.295 C 0.205 G 0.205 T 0.295 


MOTIF Cluster_179
letter-probability matrix: alength= 4 w= 20 nsites= 3 E= 9.1e-004 
 1.000000  0.000000  0.000000  0.000000 
 1.000000  0.000000  0.000000  0.000000 
 0.000000  0.666667  0.333333  0.000000 
 0.000000  0.000000  1.000000  0.000000 
 0.000000  0.000000  0.000000  1.000000 
 0.000000  1.000000  0.000000  0.000000 
 0.000000  0.000000  0.000000  1.000000 
 1.000000  0.000000  0.000000  0.000000 
 0.000000  0.000000  0.000000  1.000000 
 0.000000  0.000000  0.000000  1.000000 
 1.000000  0.000000  0.000000  0.000000 
 0.000000  0.000000  0.000000  1.000000 
 0.000000  0.333333  0.000000  0.666667 
 1.000000  0.000000  0.000000  0.000000 
 0.000000  0.000000  0.000000  1.000000 
 0.666667  0.333333  0.000000  0.000000 
 0.000000  0.000000  1.000000  0.000000 
 0.000000  0.000000  0.333333  0.666667 
 0.000000  1.000000  0.000000  0.000000 
 1.000000  0.000000  0.000000  0.000000 


MEME version 4

ALPHABET= ACGT

strands: + -

Background letter frequencies (from meme_bfile):
A 0.295 C 0.205 G 0.205 T 0.295 


MOTIF Cluster_180
letter-probability matrix: alength= 4 w= 19 nsites= 4 E= 1.0e-004 
 0.250000  0.000000  0.750000  0.000000 
 0.250000  0.750000  0.000000  0.000000 
 0.250000  0.750000  0.000000  0.000000 
 0.500000  0.250000  0.250000  0.000000 
 0.000000  0.000000  1.000000  0.000000 
 0.000000  0.000000  0.250000  0.750000 
 0.250000  0.000000  0.000000  0.750000 
 0.250000  0.750000  0.000000  0.000000 
 0.000000  0.000000  1.000000  0.000000 
 0.000000  0.250000  0.000000  0.750000 
 0.000000  0.750000  0.250000  0.000000 
 0.000000  0.000000  1.000000  0.000000 
 0.750000  0.250000  0.000000  0.000000 
 0.250000  0.000000  0.000000  0.750000 
 1.000000  0.000000  0.000000  0.000000 
 0.250000  0.000000  0.750000  0.000000 
 0.000000  1.000000  0.000000  0.000000 
 0.000000  0.750000  0.250000  0.000000 
 1.000000  0.000000  0.000000  0.000000 


MEME version 4

ALPHABET= ACGT

strands: + -

Background letter frequencies (from meme_bfile):
A 0.295 C 0.205 G 0.205 T 0.295 


MOTIF Cluster_181
letter-probability matrix: alength= 4 w= 19 nsites= 3 E= 3.2e-004 
 0.000000  0.000000  1.000000  0.000000 
 1.000000  0.000000  0.000000  0.000000 
 1.000000  0.000000  0.000000  0.000000 
 0.000000  1.000000  0.000000  0.000000 
 0.333333  0.000000  0.000000  0.666667 
 0.000000  0.000000  0.000000  1.000000 
 1.000000  0.000000  0.000000  0.000000 
 0.000000  0.000000  0.000000  1.000000 
 1.000000  0.000000  0.000000  0.000000 
 1.000000  0.000000  0.000000  0.000000 
 0.000000  0.000000  0.000000  1.000000 
 0.000000  0.000000  1.000000  0.000000 
 0.000000  1.000000  0.000000  0.000000 
 0.000000  0.000000  1.000000  0.000000 
 0.333333  0.666667  0.000000  0.000000 
 0.000000  0.000000  0.000000  1.000000 
 0.000000  0.000000  0.000000  1.000000 
 0.000000  0.666667  0.333333  0.000000 
 0.000000  0.666667  0.333333  0.000000 


MEME version 4

ALPHABET= ACGT

strands: + -

Background letter frequencies (from meme_bfile):
A 0.295 C 0.205 G 0.205 T 0.295 


MOTIF Cluster_182
letter-probability matrix: alength= 4 w= 17 nsites= 4 E= 3.4e-007 
 0.000000  0.000000  0.000000  1.000000 
 0.000000  0.000000  0.500000  0.500000 
 0.000000  0.500000  0.500000  0.000000 
 0.000000  1.000000  0.000000  0.000000 
 0.000000  0.000000  0.000000  1.000000 
 1.000000  0.000000  0.000000  0.000000 
 0.000000  0.000000  0.000000  1.000000 
 0.000000  0.000000  0.000000  1.000000 
 1.000000  0.000000  0.000000  0.000000 
 0.000000  0.000000  0.000000  1.000000 
 0.000000  0.500000  0.500000  0.000000 
 0.000000  0.000000  0.500000  0.500000 
 0.000000  1.000000  0.000000  0.000000 
 1.000000  0.000000  0.000000  0.000000 
 0.000000  0.000000  1.000000  0.000000 
 1.000000  0.000000  0.000000  0.000000 
 1.000000  0.000000  0.000000  0.000000 


MEME version 4

ALPHABET= ACGT

strands: + -

Background letter frequencies (from meme_bfile):
A 0.295 C 0.205 G 0.205 T 0.295 


MOTIF Cluster_183
letter-probability matrix: alength= 4 w= 19 nsites= 3 E= 1.3e-003 
 0.000000  1.000000  0.000000  0.000000 
 0.333333  0.666667  0.000000  0.000000 
 0.000000  0.000000  0.000000  1.000000 
 0.333333  0.666667  0.000000  0.000000 
 0.333333  0.000000  0.666667  0.000000 
 1.000000  0.000000  0.000000  0.000000 
 1.000000  0.000000  0.000000  0.000000 
 0.000000  0.000000  0.000000  1.000000 
 0.000000  0.000000  1.000000  0.000000 
 0.000000  0.000000  0.000000  1.000000 
 0.000000  0.000000  0.000000  1.000000 
 0.000000  0.000000  0.000000  1.000000 
 0.000000  0.000000  0.000000  1.000000 
 0.000000  0.666667  0.000000  0.333333 
 0.000000  0.000000  1.000000  0.000000 
 0.000000  1.000000  0.000000  0.000000 
 1.000000  0.000000  0.000000  0.000000 
 1.000000  0.000000  0.000000  0.000000 
 1.000000  0.000000  0.000000  0.000000 


MEME version 4

ALPHABET= ACGT

strands: + -

Background letter frequencies (from meme_bfile):
A 0.295 C 0.205 G 0.205 T 0.295 


MOTIF Cluster_184
letter-probability matrix: alength= 4 w= 20 nsites= 3 E= 6.9e-004 
 1.000000  0.000000  0.000000  0.000000 
 0.000000  1.000000  0.000000  0.000000 
 0.666667  0.000000  0.333333  0.000000 
 0.000000  0.000000  1.000000  0.000000 
 0.000000  0.000000  1.000000  0.000000 
 0.333333  0.000000  0.666667  0.000000 
 0.000000  1.000000  0.000000  0.000000 
 0.000000  0.000000  0.000000  1.000000 
 0.000000  0.000000  0.000000  1.000000 
 0.000000  0.333333  0.333333  0.333333 
 0.000000  0.333333  0.666667  0.000000 
 0.000000  0.000000  1.000000  0.000000 
 0.000000  0.666667  0.000000  0.333333 
 0.000000  1.000000  0.000000  0.000000 
 0.000000  1.000000  0.000000  0.000000 
 0.000000  0.333333  0.000000  0.666667 
 0.000000  0.000000  1.000000  0.000000 
 0.000000  0.000000  0.000000  1.000000 
 0.000000  0.333333  0.000000  0.666667 
 0.000000  0.000000  0.000000  1.000000 


MEME version 4

ALPHABET= ACGT

strands: + -

Background letter frequencies (from meme_bfile):
A 0.295 C 0.205 G 0.205 T 0.295 


MOTIF Cluster_185
letter-probability matrix: alength= 4 w= 13 nsites= 3 E= 2.4e-004 
 1.000000  0.000000  0.000000  0.000000 
 1.000000  0.000000  0.000000  0.000000 
 0.000000  0.000000  1.000000  0.000000 
 0.000000  0.000000  1.000000  0.000000 
 1.000000  0.000000  0.000000  0.000000 
 0.000000  0.000000  1.000000  0.000000 
 1.000000  0.000000  0.000000  0.000000 
 0.000000  0.000000  1.000000  0.000000 
 0.000000  0.666667  0.000000  0.333333 
 1.000000  0.000000  0.000000  0.000000 
 0.000000  0.000000  1.000000  0.000000 
 0.000000  1.000000  0.000000  0.000000 
 1.000000  0.000000  0.000000  0.000000 


MEME version 4

ALPHABET= ACGT

strands: + -

Background letter frequencies (from meme_bfile):
A 0.295 C 0.205 G 0.205 T 0.295 


MOTIF Cluster_186
letter-probability matrix: alength= 4 w= 20 nsites= 3 E= 1.1e-003 
 1.000000  0.000000  0.000000  0.000000 
 0.000000  0.000000  0.000000  1.000000 
 0.666667  0.000000  0.333333  0.000000 
 1.000000  0.000000  0.000000  0.000000 
 1.000000  0.000000  0.000000  0.000000 
 1.000000  0.000000  0.000000  0.000000 
 1.000000  0.000000  0.000000  0.000000 
 1.000000  0.000000  0.000000  0.000000 
 1.000000  0.000000  0.000000  0.000000 
 0.000000  0.000000  0.000000  1.000000 
 1.000000  0.000000  0.000000  0.000000 
 0.000000  0.000000  0.000000  1.000000 
 0.000000  0.000000  0.000000  1.000000 
 0.333333  0.000000  0.666667  0.000000 
 0.000000  0.000000  0.000000  1.000000 
 0.000000  0.666667  0.000000  0.333333 
 0.000000  1.000000  0.000000  0.000000 
 0.000000  0.666667  0.333333  0.000000 
 0.000000  1.000000  0.000000  0.000000 
 0.000000  0.000000  1.000000  0.000000 


MEME version 4

ALPHABET= ACGT

strands: + -

Background letter frequencies (from meme_bfile):
A 0.295 C 0.205 G 0.205 T 0.295 


MOTIF Cluster_187
letter-probability matrix: alength= 4 w= 15 nsites= 6 E= 5.3e-011 
 0.666667  0.333333  0.000000  0.000000 
 0.833333  0.000000  0.166667  0.000000 
 0.000000  1.000000  0.000000  0.000000 
 0.000000  0.000000  1.000000  0.000000 
 0.833333  0.000000  0.166667  0.000000 
 0.000000  0.000000  0.000000  1.000000 
 0.000000  0.000000  0.166667  0.833333 
 0.000000  1.000000  0.000000  0.000000 
 0.833333  0.000000  0.166667  0.000000 
 0.166667  0.000000  0.833333  0.000000 
 0.000000  1.000000  0.000000  0.000000 
 0.166667  0.666667  0.000000  0.166667 
 1.000000  0.000000  0.000000  0.000000 
 0.333333  0.666667  0.000000  0.000000 
 0.166667  0.000000  0.000000  0.833333 


MEME version 4

ALPHABET= ACGT

strands: + -

Background letter frequencies (from meme_bfile):
A 0.295 C 0.205 G 0.205 T 0.295 


MOTIF Cluster_188
letter-probability matrix: alength= 4 w= 13 nsites= 4 E= 5.6e-005 
 0.000000  0.000000  0.000000  1.000000 
 1.000000  0.000000  0.000000  0.000000 
 0.000000  1.000000  0.000000  0.000000 
 1.000000  0.000000  0.000000  0.000000 
 0.000000  0.000000  1.000000  0.000000 
 0.000000  0.000000  1.000000  0.000000 
 1.000000  0.000000  0.000000  0.000000 
 0.000000  0.000000  1.000000  0.000000 
 1.000000  0.000000  0.000000  0.000000 
 0.500000  0.000000  0.500000  0.000000 
 0.750000  0.250000  0.000000  0.000000 
 0.250000  0.000000  0.750000  0.000000 
 0.000000  0.750000  0.000000  0.250000 


MEME version 4

ALPHABET= ACGT

strands: + -

Background letter frequencies (from meme_bfile):
A 0.295 C 0.205 G 0.205 T 0.295 


MOTIF Cluster_189
letter-probability matrix: alength= 4 w= 19 nsites= 3 E= 2.4e-004 
 0.000000  0.000000  1.000000  0.000000 
 0.000000  1.000000  0.000000  0.000000 
 1.000000  0.000000  0.000000  0.000000 
 0.333333  0.000000  0.666667  0.000000 
 1.000000  0.000000  0.000000  0.000000 
 1.000000  0.000000  0.000000  0.000000 
 0.000000  0.000000  0.000000  1.000000 
 0.000000  1.000000  0.000000  0.000000 
 0.333333  0.000000  0.666667  0.000000 
 0.000000  0.000000  1.000000  0.000000 
 0.333333  0.666667  0.000000  0.000000 
 0.000000  1.000000  0.000000  0.000000 
 0.000000  0.000000  0.000000  1.000000 
 0.000000  0.000000  1.000000  0.000000 
 0.000000  0.000000  0.333333  0.666667 
 0.000000  0.000000  0.000000  1.000000 
 1.000000  0.000000  0.000000  0.000000 
 1.000000  0.000000  0.000000  0.000000 
 1.000000  0.000000  0.000000  0.000000 


MEME version 4

ALPHABET= ACGT

strands: + -

Background letter frequencies (from meme_bfile):
A 0.295 C 0.205 G 0.205 T 0.295 


MOTIF Cluster_190
letter-probability matrix: alength= 4 w= 20 nsites= 5 E= 1.9e-008 
 0.200000  0.000000  0.000000  0.800000 
 0.000000  0.000000  0.000000  1.000000 
 0.600000  0.000000  0.000000  0.400000 
 0.600000  0.000000  0.000000  0.400000 
 0.600000  0.000000  0.000000  0.400000 
 0.600000  0.000000  0.000000  0.400000 
 1.000000  0.000000  0.000000  0.000000 
 0.000000  0.000000  0.000000  1.000000 
 0.000000  1.000000  0.000000  0.000000 
 1.000000  0.000000  0.000000  0.000000 
 1.000000  0.000000  0.000000  0.000000 
 0.400000  0.000000  0.000000  0.600000 
 0.800000  0.000000  0.200000  0.000000 
 1.000000  0.000000  0.000000  0.000000 
 0.000000  0.000000  1.000000  0.000000 
 0.600000  0.000000  0.000000  0.400000 
 0.000000  0.000000  0.000000  1.000000 
 1.000000  0.000000  0.000000  0.000000 
 0.800000  0.000000  0.000000  0.200000 
 0.800000  0.200000  0.000000  0.000000 


MEME version 4

ALPHABET= ACGT

strands: + -

Background letter frequencies (from meme_bfile):
A 0.295 C 0.205 G 0.205 T 0.295 


MOTIF Cluster_191
letter-probability matrix: alength= 4 w= 20 nsites= 3 E= 1.3e-003 
 1.000000  0.000000  0.000000  0.000000 
 0.000000  0.666667  0.333333  0.000000 
 0.000000  1.000000  0.000000  0.000000 
 0.000000  0.000000  0.666667  0.333333 
 1.000000  0.000000  0.000000  0.000000 
 1.000000  0.000000  0.000000  0.000000 
 0.000000  0.666667  0.000000  0.333333 
 0.000000  0.000000  0.666667  0.333333 
 0.000000  0.666667  0.333333  0.000000 
 1.000000  0.000000  0.000000  0.000000 
 0.000000  0.000000  1.000000  0.000000 
 0.000000  0.000000  0.666667  0.333333 
 1.000000  0.000000  0.000000  0.000000 
 1.000000  0.000000  0.000000  0.000000 
 0.666667  0.000000  0.333333  0.000000 
 0.000000  0.000000  1.000000  0.000000 
 0.000000  1.000000  0.000000  0.000000 
 0.000000  1.000000  0.000000  0.000000 
 1.000000  0.000000  0.000000  0.000000 
 0.000000  0.666667  0.333333  0.000000 


MEME version 4

ALPHABET= ACGT

strands: + -

Background letter frequencies (from meme_bfile):
A 0.295 C 0.205 G 0.205 T 0.295 


MOTIF Cluster_192
letter-probability matrix: alength= 4 w= 20 nsites= 4 E= 2.6e-006 
 1.000000  0.000000  0.000000  0.000000 
 0.000000  0.500000  0.500000  0.000000 
 0.000000  0.500000  0.500000  0.000000 
 0.000000  0.250000  0.500000  0.250000 
 0.000000  1.000000  0.000000  0.000000 
 0.500000  0.500000  0.000000  0.000000 
 0.250000  0.000000  0.750000  0.000000 
 0.000000  0.750000  0.250000  0.000000 
 0.000000  0.250000  0.000000  0.750000 
 1.000000  0.000000  0.000000  0.000000 
 1.000000  0.000000  0.000000  0.000000 
 0.500000  0.500000  0.000000  0.000000 
 0.000000  0.000000  1.000000  0.000000 
 1.000000  0.000000  0.000000  0.000000 
 0.000000  0.000000  1.000000  0.000000 
 1.000000  0.000000  0.000000  0.000000 
 1.000000  0.000000  0.000000  0.000000 
 0.750000  0.000000  0.000000  0.250000 
 0.500000  0.000000  0.500000  0.000000 
 0.000000  1.000000  0.000000  0.000000 


MEME version 4

ALPHABET= ACGT

strands: + -

Background letter frequencies (from meme_bfile):
A 0.295 C 0.205 G 0.205 T 0.295 


MOTIF Cluster_193
letter-probability matrix: alength= 4 w= 20 nsites= 4 E= 3.0e-008 
 0.000000  1.000000  0.000000  0.000000 
 0.000000  0.500000  0.500000  0.000000 
 0.000000  0.000000  1.000000  0.000000 
 0.500000  0.000000  0.500000  0.000000 
 0.000000  0.500000  0.000000  0.500000 
 1.000000  0.000000  0.000000  0.000000 
 0.000000  0.000000  1.000000  0.000000 
 0.000000  1.000000  0.000000  0.000000 
 0.500000  0.000000  0.500000  0.000000 
 0.000000  0.000000  0.000000  1.000000 
 0.500000  0.000000  0.500000  0.000000 
 0.500000  0.000000  0.500000  0.000000 
 1.000000  0.000000  0.000000  0.000000 
 1.000000  0.000000  0.000000  0.000000 
 0.000000  0.000000  0.000000  1.000000 
 1.000000  0.000000  0.000000  0.000000 
 1.000000  0.000000  0.000000  0.000000 
 0.000000  0.000000  0.000000  1.000000 
 0.000000  0.000000  0.000000  1.000000 
 1.000000  0.000000  0.000000  0.000000 


MEME version 4

ALPHABET= ACGT

strands: + -

Background letter frequencies (from meme_bfile):
A 0.295 C 0.205 G 0.205 T 0.295 


MOTIF Cluster_194
letter-probability matrix: alength= 4 w= 14 nsites= 3 E= 3.9e-004 
 0.000000  0.000000  1.000000  0.000000 
 0.000000  1.000000  0.000000  0.000000 
 0.000000  0.000000  1.000000  0.000000 
 0.666667  0.000000  0.333333  0.000000 
 0.000000  0.000000  1.000000  0.000000 
 0.000000  0.000000  1.000000  0.000000 
 0.000000  1.000000  0.000000  0.000000 
 0.000000  0.000000  0.000000  1.000000 
 0.000000  0.000000  0.000000  1.000000 
 0.000000  0.000000  0.000000  1.000000 
 0.000000  0.000000  0.000000  1.000000 
 0.000000  0.000000  0.000000  1.000000 
 0.666667  0.000000  0.333333  0.000000 
 0.000000  1.000000  0.000000  0.000000 


MEME version 4

ALPHABET= ACGT

strands: + -

Background letter frequencies (from meme_bfile):
A 0.295 C 0.205 G 0.205 T 0.295 


MOTIF Cluster_195
letter-probability matrix: alength= 4 w= 20 nsites= 3 E= 8.8e-007 
 0.000000  0.000000  1.000000  0.000000 
 0.000000  0.000000  1.000000  0.000000 
 0.000000  0.000000  1.000000  0.000000 
 0.000000  0.666667  0.333333  0.000000 
 0.000000  0.000000  1.000000  0.000000 
 0.000000  0.000000  1.000000  0.000000 
 0.000000  0.000000  1.000000  0.000000 
 1.000000  0.000000  0.000000  0.000000 
 0.000000  0.000000  1.000000  0.000000 
 0.000000  0.000000  0.000000  1.000000 
 1.000000  0.000000  0.000000  0.000000 
 0.000000  0.000000  0.000000  1.000000 
 0.666667  0.333333  0.000000  0.000000 
 0.000000  1.000000  0.000000  0.000000 
 0.000000  0.000000  0.000000  1.000000 
 0.000000  0.000000  1.000000  0.000000 
 0.000000  0.666667  0.333333  0.000000 
 1.000000  0.000000  0.000000  0.000000 
 1.000000  0.000000  0.000000  0.000000 
 1.000000  0.000000  0.000000  0.000000 


MEME version 4

ALPHABET= ACGT

strands: + -

Background letter frequencies (from meme_bfile):
A 0.295 C 0.205 G 0.205 T 0.295 


MOTIF Cluster_196
letter-probability matrix: alength= 4 w= 19 nsites= 3 E= 6.3e-004 
 0.000000  1.000000  0.000000  0.000000 
 0.000000  0.000000  1.000000  0.000000 
 0.000000  0.666667  0.333333  0.000000 
 0.000000  0.000000  0.000000  1.000000 
 1.000000  0.000000  0.000000  0.000000 
 1.000000  0.000000  0.000000  0.000000 
 1.000000  0.000000  0.000000  0.000000 
 0.000000  0.000000  1.000000  0.000000 
 0.000000  0.000000  0.000000  1.000000 
 0.000000  1.000000  0.000000  0.000000 
 0.666667  0.000000  0.333333  0.000000 
 0.000000  1.000000  0.000000  0.000000 
 0.000000  0.333333  0.666667  0.000000 
 0.000000  0.666667  0.000000  0.333333 
 0.333333  0.666667  0.000000  0.000000 
 0.000000  0.666667  0.000000  0.333333 
 0.000000  1.000000  0.000000  0.000000 
 0.000000  0.000000  0.000000  1.000000 
 0.000000  0.000000  0.000000  1.000000 


MEME version 4

ALPHABET= ACGT

strands: + -

Background letter frequencies (from meme_bfile):
A 0.295 C 0.205 G 0.205 T 0.295 


MOTIF Cluster_197
letter-probability matrix: alength= 4 w= 17 nsites= 5 E= 5.9e-012 
 1.000000  0.000000  0.000000  0.000000 
 0.000000  0.000000  0.000000  1.000000 
 0.000000  0.000000  1.000000  0.000000 
 0.000000  0.200000  0.000000  0.800000 
 0.000000  0.000000  1.000000  0.000000 
 0.400000  0.600000  0.000000  0.000000 
 0.000000  0.000000  0.600000  0.400000 
 1.000000  0.000000  0.000000  0.000000 
 0.000000  1.000000  0.000000  0.000000 
 0.000000  0.800000  0.200000  0.000000 
 0.800000  0.200000  0.000000  0.000000 
 0.600000  0.400000  0.000000  0.000000 
 0.000000  0.000000  0.000000  1.000000 
 0.000000  1.000000  0.000000  0.000000 
 0.800000  0.000000  0.200000  0.000000 
 0.000000  1.000000  0.000000  0.000000 
 1.000000  0.000000  0.000000  0.000000 


MEME version 4

ALPHABET= ACGT

strands: + -

Background letter frequencies (from meme_bfile):
A 0.295 C 0.205 G 0.205 T 0.295 


MOTIF Cluster_198
letter-probability matrix: alength= 4 w= 18 nsites= 3 E= 1.2e-004 
 1.000000  0.000000  0.000000  0.000000 
 0.000000  1.000000  0.000000  0.000000 
 0.000000  0.666667  0.333333  0.000000 
 0.000000  0.666667  0.000000  0.333333 
 0.000000  0.000000  0.000000  1.000000 
 0.000000  1.000000  0.000000  0.000000 
 0.000000  0.000000  0.000000  1.000000 
 0.000000  1.000000  0.000000  0.000000 
 0.000000  1.000000  0.000000  0.000000 
 0.000000  0.000000  0.000000  1.000000 
 0.000000  0.000000  0.333333  0.666667 
 0.000000  0.000000  0.000000  1.000000 
 0.666667  0.000000  0.333333  0.000000 
 1.000000  0.000000  0.000000  0.000000 
 0.000000  1.000000  0.000000  0.000000 
 0.000000  0.666667  0.000000  0.333333 
 0.000000  0.000000  1.000000  0.000000 
 0.000000  0.000000  1.000000  0.000000 


MEME version 4

ALPHABET= ACGT

strands: + -

Background letter frequencies (from meme_bfile):
A 0.295 C 0.205 G 0.205 T 0.295 


MOTIF Cluster_199
letter-probability matrix: alength= 4 w= 18 nsites= 3 E= 3.0e-003 
 0.000000  0.000000  1.000000  0.000000 
 0.000000  0.333333  0.000000  0.666667 
 0.000000  0.000000  1.000000  0.000000 
 0.000000  0.333333  0.000000  0.666667 
 0.000000  0.000000  0.666667  0.333333 
 0.000000  0.000000  0.000000  1.000000 
 0.000000  0.000000  0.666667  0.333333 
 0.666667  0.000000  0.000000  0.333333 
 0.000000  0.000000  0.000000  1.000000 
 0.000000  0.000000  0.000000  1.000000 
 0.000000  0.000000  0.000000  1.000000 
 0.000000  0.000000  0.000000  1.000000 
 0.000000  0.000000  1.000000  0.000000 
 0.000000  1.000000  0.000000  0.000000 
 0.000000  1.000000  0.000000  0.000000 
 0.000000  0.000000  0.000000  1.000000 
 0.000000  0.000000  1.000000  0.000000 
 0.000000  0.000000  0.000000  1.000000 


MEME version 4

ALPHABET= ACGT

strands: + -

Background letter frequencies (from meme_bfile):
A 0.295 C 0.205 G 0.205 T 0.295 


MOTIF Cluster_200
letter-probability matrix: alength= 4 w= 17 nsites= 9 E= 6.7e-029 
 0.000000  0.000000  1.000000  0.000000 
 0.000000  0.000000  0.000000  1.000000 
 0.000000  0.000000  1.000000  0.000000 
 0.000000  0.111111  0.888889  0.000000 
 0.777778  0.222222  0.000000  0.000000 
 0.222222  0.000000  0.000000  0.777778 
 0.777778  0.222222  0.000000  0.000000 
 1.000000  0.000000  0.000000  0.000000 
 0.000000  0.777778  0.000000  0.222222 
 0.000000  0.111111  0.000000  0.888889 
 0.111111  0.555556  0.000000  0.333333 
 0.000000  0.000000  0.000000  1.000000 
 0.000000  0.000000  1.000000  0.000000 
 0.000000  0.000000  0.000000  1.000000 
 0.000000  0.000000  0.888889  0.111111 
 0.000000  0.444444  0.333333  0.222222 
 0.777778  0.000000  0.222222  0.000000 


MEME version 4

ALPHABET= ACGT

strands: + -

Background letter frequencies (from meme_bfile):
A 0.295 C 0.205 G 0.205 T 0.295 


MOTIF Cluster_201
letter-probability matrix: alength= 4 w= 18 nsites= 4 E= 1.5e-003 
 0.000000  0.000000  0.000000  1.000000 
 1.000000  0.000000  0.000000  0.000000 
 0.000000  0.000000  0.000000  1.000000 
 1.000000  0.000000  0.000000  0.000000 
 1.000000  0.000000  0.000000  0.000000 
 0.500000  0.000000  0.500000  0.000000 
 0.000000  0.000000  0.500000  0.500000 
 0.000000  0.000000  0.000000  1.000000 
 0.000000  0.500000  0.250000  0.250000 
 0.000000  0.000000  0.500000  0.500000 
 0.000000  0.000000  1.000000  0.000000 
 0.000000  0.000000  1.000000  0.000000 
 0.250000  0.500000  0.000000  0.250000 
 1.000000  0.000000  0.000000  0.000000 
 0.500000  0.500000  0.000000  0.000000 
 0.000000  0.000000  0.000000  1.000000 
 0.500000  0.000000  0.000000  0.500000 
 0.000000  0.750000  0.000000  0.250000 


MEME version 4

ALPHABET= ACGT

strands: + -

Background letter frequencies (from meme_bfile):
A 0.295 C 0.205 G 0.205 T 0.295 


MOTIF Cluster_202
letter-probability matrix: alength= 4 w= 15 nsites= 3 E= 1.5e-004 
 0.000000  0.666667  0.333333  0.000000 
 0.000000  0.000000  1.000000  0.000000 
 0.000000  1.000000  0.000000  0.000000 
 0.000000  0.000000  1.000000  0.000000 
 0.000000  0.000000  1.000000  0.000000 
 0.000000  0.666667  0.333333  0.000000 
 0.000000  1.000000  0.000000  0.000000 
 1.000000  0.000000  0.000000  0.000000 
 1.000000  0.000000  0.000000  0.000000 
 0.000000  0.000000  0.000000  1.000000 
 0.000000  0.000000  0.000000  1.000000 
 0.000000  0.000000  1.000000  0.000000 
 0.000000  0.000000  1.000000  0.000000 
 0.000000  0.000000  0.000000  1.000000 
 1.000000  0.000000  0.000000  0.000000 


MEME version 4

ALPHABET= ACGT

strands: + -

Background letter frequencies (from meme_bfile):
A 0.295 C 0.205 G 0.205 T 0.295 


MOTIF Cluster_203
letter-probability matrix: alength= 4 w= 16 nsites= 4 E= 6.1e-005 
 0.000000  0.000000  1.000000  0.000000 
 0.000000  1.000000  0.000000  0.000000 
 0.250000  0.750000  0.000000  0.000000 
 0.000000  0.000000  0.750000  0.250000 
 0.250000  0.000000  0.000000  0.750000 
 1.000000  0.000000  0.000000  0.000000 
 1.000000  0.000000  0.000000  0.000000 
 0.750000  0.000000  0.000000  0.250000 
 1.000000  0.000000  0.000000  0.000000 
 0.000000  1.000000  0.000000  0.000000 
 0.000000  1.000000  0.000000  0.000000 
 0.000000  1.000000  0.000000  0.000000 
 0.250000  0.500000  0.000000  0.250000 
 1.000000  0.000000  0.000000  0.000000 
 0.500000  0.500000  0.000000  0.000000 
 0.000000  0.500000  0.500000  0.000000 


MEME version 4

ALPHABET= ACGT

strands: + -

Background letter frequencies (from meme_bfile):
A 0.295 C 0.205 G 0.205 T 0.295 


MOTIF Cluster_204
letter-probability matrix: alength= 4 w= 15 nsites= 4 E= 5.7e-006 
 0.000000  0.500000  0.500000  0.000000 
 0.500000  0.000000  0.500000  0.000000 
 0.000000  0.000000  0.000000  1.000000 
 0.000000  0.000000  0.000000  1.000000 
 1.000000  0.000000  0.000000  0.000000 
 0.000000  1.000000  0.000000  0.000000 
 0.000000  1.000000  0.000000  0.000000 
 0.000000  0.000000  1.000000  0.000000 
 0.500000  0.000000  0.000000  0.500000 
 0.000000  0.000000  0.000000  1.000000 
 0.000000  0.500000  0.500000  0.000000 
 1.000000  0.000000  0.000000  0.000000 
 0.000000  0.000000  0.000000  1.000000 
 0.000000  0.000000  0.000000  1.000000 
 0.000000  1.000000  0.000000  0.000000 


MEME version 4

ALPHABET= ACGT

strands: + -

Background letter frequencies (from meme_bfile):
A 0.295 C 0.205 G 0.205 T 0.295 


MOTIF Cluster_205
letter-probability matrix: alength= 4 w= 20 nsites= 8 E= 2.9e-041 
 0.000000  0.875000  0.125000  0.000000 
 0.750000  0.000000  0.000000  0.250000 
 0.000000  0.000000  0.875000  0.125000 
 0.000000  1.000000  0.000000  0.000000 
 0.000000  0.000000  1.000000  0.000000 
 0.000000  1.000000  0.000000  0.000000 
 0.000000  0.000000  1.000000  0.000000 
 0.000000  0.250000  0.750000  0.000000 
 0.875000  0.000000  0.000000  0.125000 
 0.000000  0.000000  1.000000  0.000000 
 0.625000  0.250000  0.000000  0.125000 
 0.875000  0.125000  0.000000  0.000000 
 0.875000  0.000000  0.000000  0.125000 
 0.000000  1.000000  0.000000  0.000000 
 0.000000  1.000000  0.000000  0.000000 
 0.000000  0.000000  1.000000  0.000000 
 0.125000  0.000000  0.875000  0.000000 
 0.875000  0.125000  0.000000  0.000000 
 0.125000  0.000000  0.875000  0.000000 
 0.000000  1.000000  0.000000  0.000000 


MEME version 4

ALPHABET= ACGT

strands: + -

Background letter frequencies (from meme_bfile):
A 0.295 C 0.205 G 0.205 T 0.295 


MOTIF Cluster_206
letter-probability matrix: alength= 4 w= 17 nsites= 3 E= 1.8e-003 
 0.000000  0.666667  0.333333  0.000000 
 0.000000  0.000000  1.000000  0.000000 
 1.000000  0.000000  0.000000  0.000000 
 0.000000  0.333333  0.666667  0.000000 
 0.666667  0.000000  0.000000  0.333333 
 0.000000  0.000000  1.000000  0.000000 
 0.000000  0.000000  0.000000  1.000000 
 0.000000  0.000000  0.000000  1.000000 
 1.000000  0.000000  0.000000  0.000000 
 1.000000  0.000000  0.000000  0.000000 
 0.000000  1.000000  0.000000  0.000000 
 0.000000  1.000000  0.000000  0.000000 
 0.000000  0.000000  1.000000  0.000000 
 0.000000  0.000000  1.000000  0.000000 
 0.666667  0.000000  0.333333  0.000000 
 0.000000  0.666667  0.333333  0.000000 
 1.000000  0.000000  0.000000  0.000000 


MEME version 4

ALPHABET= ACGT

strands: + -

Background letter frequencies (from meme_bfile):
A 0.295 C 0.205 G 0.205 T 0.295 


MOTIF Cluster_207
letter-probability matrix: alength= 4 w= 15 nsites= 3 E= 1.1e-003 
 0.000000  1.000000  0.000000  0.000000 
 1.000000  0.000000  0.000000  0.000000 
 0.000000  0.000000  0.333333  0.666667 
 1.000000  0.000000  0.000000  0.000000 
 0.000000  1.000000  0.000000  0.000000 
 1.000000  0.000000  0.000000  0.000000 
 0.000000  0.000000  1.000000  0.000000 
 0.000000  0.000000  1.000000  0.000000 
 0.000000  0.000000  0.000000  1.000000 
 1.000000  0.000000  0.000000  0.000000 
 1.000000  0.000000  0.000000  0.000000 
 0.333333  0.666667  0.000000  0.000000 
 1.000000  0.000000  0.000000  0.000000 
 0.000000  1.000000  0.000000  0.000000 
 1.000000  0.000000  0.000000  0.000000 


MEME version 4

ALPHABET= ACGT

strands: + -

Background letter frequencies (from meme_bfile):
A 0.295 C 0.205 G 0.205 T 0.295 


MOTIF Cluster_208
letter-probability matrix: alength= 4 w= 17 nsites= 3 E= 2.6e-005 
 1.000000  0.000000  0.000000  0.000000 
 1.000000  0.000000  0.000000  0.000000 
 1.000000  0.000000  0.000000  0.000000 
 0.000000  0.000000  0.000000  1.000000 
 0.000000  1.000000  0.000000  0.000000 
 1.000000  0.000000  0.000000  0.000000 
 0.000000  0.000000  1.000000  0.000000 
 0.666667  0.333333  0.000000  0.000000 
 0.000000  1.000000  0.000000  0.000000 
 0.000000  1.000000  0.000000  0.000000 
 1.000000  0.000000  0.000000  0.000000 
 0.000000  0.000000  1.000000  0.000000 
 0.000000  0.333333  0.000000  0.666667 
 0.000000  0.000000  1.000000  0.000000 
 0.000000  0.000000  1.000000  0.000000 
 0.000000  1.000000  0.000000  0.000000 
 0.000000  0.000000  1.000000  0.000000 


MEME version 4

ALPHABET= ACGT

strands: + -

Background letter frequencies (from meme_bfile):
A 0.295 C 0.205 G 0.205 T 0.295 


MOTIF Cluster_209
letter-probability matrix: alength= 4 w= 18 nsites= 4 E= 1.0e-006 
 0.000000  0.750000  0.250000  0.000000 
 0.250000  0.500000  0.000000  0.250000 
 0.000000  0.250000  0.000000  0.750000 
 0.000000  0.000000  1.000000  0.000000 
 1.000000  0.000000  0.000000  0.000000 
 1.000000  0.000000  0.000000  0.000000 
 1.000000  0.000000  0.000000  0.000000 
 0.000000  0.000000  1.000000  0.000000 
 1.000000  0.000000  0.000000  0.000000 
 0.000000  0.750000  0.000000  0.250000 
 0.250000  0.000000  0.750000  0.000000 
 1.000000  0.000000  0.000000  0.000000 
 0.000000  1.000000  0.000000  0.000000 
 0.500000  0.000000  0.500000  0.000000 
 0.250000  0.000000  0.750000  0.000000 
 0.000000  0.000000  1.000000  0.000000 
 0.000000  0.000000  0.250000  0.750000 
 1.000000  0.000000  0.000000  0.000000 


MEME version 4

ALPHABET= ACGT

strands: + -

Background letter frequencies (from meme_bfile):
A 0.295 C 0.205 G 0.205 T 0.295 


MOTIF Cluster_210
letter-probability matrix: alength= 4 w= 18 nsites= 3 E= 1.7e-003 
 1.000000  0.000000  0.000000  0.000000 
 0.000000  1.000000  0.000000  0.000000 
 0.333333  0.666667  0.000000  0.000000 
 0.333333  0.000000  0.000000  0.666667 
 0.000000  0.000000  0.000000  1.000000 
 0.333333  0.000000  0.000000  0.666667 
 0.000000  1.000000  0.000000  0.000000 
 0.000000  1.000000  0.000000  0.000000 
 0.000000  1.000000  0.000000  0.000000 
 0.000000  0.000000  1.000000  0.000000 
 0.000000  0.000000  1.000000  0.000000 
 1.000000  0.000000  0.000000  0.000000 
 0.333333  0.000000  0.000000  0.666667 
 0.000000  0.000000  0.000000  1.000000 
 1.000000  0.000000  0.000000  0.000000 
 0.666667  0.000000  0.333333  0.000000 
 1.000000  0.000000  0.000000  0.000000 
 0.000000  1.000000  0.000000  0.000000 


MEME version 4

ALPHABET= ACGT

strands: + -

Background letter frequencies (from meme_bfile):
A 0.295 C 0.205 G 0.205 T 0.295 


MOTIF Cluster_211
letter-probability matrix: alength= 4 w= 19 nsites= 4 E= 1.4e-007 
 0.000000  1.000000  0.000000  0.000000 
 1.000000  0.000000  0.000000  0.000000 
 0.000000  0.500000  0.500000  0.000000 
 0.500000  0.000000  0.500000  0.000000 
 0.000000  0.000000  1.000000  0.000000 
 0.000000  0.000000  1.000000  0.000000 
 0.000000  1.000000  0.000000  0.000000 
 0.000000  0.000000  0.500000  0.500000 
 0.000000  0.000000  0.500000  0.500000 
 1.000000  0.000000  0.000000  0.000000 
 1.000000  0.000000  0.000000  0.000000 
 0.000000  0.000000  0.000000  1.000000 
 0.500000  0.500000  0.000000  0.000000 
 0.000000  1.000000  0.000000  0.000000 
 0.000000  0.500000  0.000000  0.500000 
 0.000000  1.000000  0.000000  0.000000 
 0.500000  0.000000  0.000000  0.500000 
 0.000000  0.000000  1.000000  0.000000 
 0.000000  0.500000  0.500000  0.000000 


MEME version 4

ALPHABET= ACGT

strands: + -

Background letter frequencies (from meme_bfile):
A 0.295 C 0.205 G 0.205 T 0.295 


MOTIF Cluster_212
letter-probability matrix: alength= 4 w= 20 nsites= 2 E= 9.5e-003 
 0.000000  0.000000  1.000000  0.000000 
 0.000000  1.000000  0.000000  0.000000 
 0.000000  1.000000  0.000000  0.000000 
 0.000000  0.000000  1.000000  0.000000 
 0.000000  1.000000  0.000000  0.000000 
 0.000000  0.000000  1.000000  0.000000 
 0.000000  0.000000  0.000000  1.000000 
 0.000000  1.000000  0.000000  0.000000 
 0.000000  0.000000  1.000000  0.000000 
 0.000000  1.000000  0.000000  0.000000 
 0.000000  0.000000  0.000000  1.000000 
 0.000000  1.000000  0.000000  0.000000 
 0.000000  0.000000  0.000000  1.000000 
 0.000000  0.000000  0.000000  1.000000 
 0.000000  1.000000  0.000000  0.000000 
 0.000000  1.000000  0.000000  0.000000 
 1.000000  0.000000  0.000000  0.000000 
 0.000000  0.000000  1.000000  0.000000 
 0.000000  1.000000  0.000000  0.000000 
 0.000000  1.000000  0.000000  0.000000 


MEME version 4

ALPHABET= ACGT

strands: + -

Background letter frequencies (from meme_bfile):
A 0.295 C 0.205 G 0.205 T 0.295 


MOTIF Cluster_213
letter-probability matrix: alength= 4 w= 19 nsites= 3 E= 3.2e-005 
 0.000000  1.000000  0.000000  0.000000 
 0.666667  0.000000  0.000000  0.333333 
 0.000000  0.000000  0.000000  1.000000 
 0.000000  1.000000  0.000000  0.000000 
 0.000000  0.000000  1.000000  0.000000 
 0.000000  1.000000  0.000000  0.000000 
 0.000000  0.000000  1.000000  0.000000 
 0.000000  0.000000  0.000000  1.000000 
 0.000000  0.000000  1.000000  0.000000 
 0.000000  0.000000  0.666667  0.333333 
 0.000000  0.000000  0.000000  1.000000 
 0.000000  0.000000  0.666667  0.333333 
 0.000000  0.000000  0.000000  1.000000 
 0.000000  1.000000  0.000000  0.000000 
 0.000000  0.000000  0.000000  1.000000 
 0.000000  0.000000  1.000000  0.000000 
 0.000000  0.000000  0.666667  0.333333 
 0.000000  1.000000  0.000000  0.000000 
 0.000000  0.333333  0.666667  0.000000 


MEME version 4

ALPHABET= ACGT

strands: + -

Background letter frequencies (from meme_bfile):
A 0.295 C 0.205 G 0.205 T 0.295 


MOTIF Cluster_214
letter-probability matrix: alength= 4 w= 19 nsites= 3 E= 8.2e-004 
 0.000000  1.000000  0.000000  0.000000 
 0.000000  0.666667  0.333333  0.000000 
 0.000000  0.333333  0.666667  0.000000 
 1.000000  0.000000  0.000000  0.000000 
 0.333333  0.666667  0.000000  0.000000 
 0.333333  0.000000  0.000000  0.666667 
 0.000000  0.000000  0.000000  1.000000 
 0.000000  1.000000  0.000000  0.000000 
 0.000000  0.000000  0.000000  1.000000 
 1.000000  0.000000  0.000000  0.000000 
 0.000000  0.000000  0.000000  1.000000 
 1.000000  0.000000  0.000000  0.000000 
 0.000000  1.000000  0.000000  0.000000 
 0.000000  0.000000  0.000000  1.000000 
 0.000000  0.000000  1.000000  0.000000 
 1.000000  0.000000  0.000000  0.000000 
 1.000000  0.000000  0.000000  0.000000 
 0.000000  0.000000  0.000000  1.000000 
 1.000000  0.000000  0.000000  0.000000 


MEME version 4

ALPHABET= ACGT

strands: + -

Background letter frequencies (from meme_bfile):
A 0.295 C 0.205 G 0.205 T 0.295 


MOTIF Cluster_215
letter-probability matrix: alength= 4 w= 15 nsites= 3 E= 1.9e-003 
 0.000000  1.000000  0.000000  0.000000 
 1.000000  0.000000  0.000000  0.000000 
 0.000000  0.000000  1.000000  0.000000 
 0.000000  0.000000  1.000000  0.000000 
 0.000000  0.000000  0.000000  1.000000 
 1.000000  0.000000  0.000000  0.000000 
 0.000000  0.000000  0.000000  1.000000 
 1.000000  0.000000  0.000000  0.000000 
 0.666667  0.333333  0.000000  0.000000 
 0.000000  0.000000  0.000000  1.000000 
 0.000000  1.000000  0.000000  0.000000 
 0.000000  0.000000  1.000000  0.000000 
 0.000000  1.000000  0.000000  0.000000 
 0.000000  0.666667  0.000000  0.333333 
 1.000000  0.000000  0.000000  0.000000 


MEME version 4

ALPHABET= ACGT

strands: + -

Background letter frequencies (from meme_bfile):
A 0.295 C 0.205 G 0.205 T 0.295 


MOTIF Cluster_216
letter-probability matrix: alength= 4 w= 18 nsites= 4 E= 5.7e-009 
 0.000000  0.000000  1.000000  0.000000 
 0.000000  0.000000  1.000000  0.000000 
 0.000000  0.500000  0.500000  0.000000 
 0.000000  1.000000  0.000000  0.000000 
 0.500000  0.000000  0.500000  0.000000 
 0.000000  1.000000  0.000000  0.000000 
 0.500000  0.500000  0.000000  0.000000 
 1.000000  0.000000  0.000000  0.000000 
 0.000000  0.000000  1.000000  0.000000 
 0.000000  0.500000  0.500000  0.000000 
 1.000000  0.000000  0.000000  0.000000 
 0.000000  0.000000  0.000000  1.000000 
 1.000000  0.000000  0.000000  0.000000 
 0.500000  0.000000  0.500000  0.000000 
 0.000000  1.000000  0.000000  0.000000 
 1.000000  0.000000  0.000000  0.000000 
 1.000000  0.000000  0.000000  0.000000 
 1.000000  0.000000  0.000000  0.000000 


MEME version 4

ALPHABET= ACGT

strands: + -

Background letter frequencies (from meme_bfile):
A 0.295 C 0.205 G 0.205 T 0.295 


MOTIF Cluster_217
letter-probability matrix: alength= 4 w= 17 nsites= 3 E= 3.7e-003 
 1.000000  0.000000  0.000000  0.000000 
 1.000000  0.000000  0.000000  0.000000 
 0.000000  0.333333  0.666667  0.000000 
 1.000000  0.000000  0.000000  0.000000 
 0.000000  0.000000  1.000000  0.000000 
 1.000000  0.000000  0.000000  0.000000 
 0.000000  0.000000  0.000000  1.000000 
 0.000000  0.000000  0.000000  1.000000 
 0.000000  0.000000  1.000000  0.000000 
 0.000000  0.000000  1.000000  0.000000 
 0.000000  0.000000  1.000000  0.000000 
 0.000000  0.333333  0.000000  0.666667 
 0.666667  0.000000  0.333333  0.000000 
 0.000000  0.000000  0.000000  1.000000 
 0.000000  1.000000  0.000000  0.000000 
 0.666667  0.000000  0.333333  0.000000 
 1.000000  0.000000  0.000000  0.000000 


MEME version 4

ALPHABET= ACGT

strands: + -

Background letter frequencies (from meme_bfile):
A 0.295 C 0.205 G 0.205 T 0.295 


MOTIF Cluster_218
letter-probability matrix: alength= 4 w= 17 nsites= 3 E= 1.4e-003 
 0.000000  1.000000  0.000000  0.000000 
 1.000000  0.000000  0.000000  0.000000 
 0.000000  1.000000  0.000000  0.000000 
 1.000000  0.000000  0.000000  0.000000 
 1.000000  0.000000  0.000000  0.000000 
 0.000000  0.000000  0.000000  1.000000 
 1.000000  0.000000  0.000000  0.000000 
 0.000000  1.000000  0.000000  0.000000 
 0.000000  0.000000  1.000000  0.000000 
 0.000000  0.666667  0.000000  0.333333 
 0.000000  0.000000  0.000000  1.000000 
 1.000000  0.000000  0.000000  0.000000 
 0.000000  0.666667  0.000000  0.333333 
 0.000000  0.000000  0.000000  1.000000 
 0.333333  0.000000  0.666667  0.000000 
 0.000000  0.000000  0.000000  1.000000 
 0.000000  1.000000  0.000000  0.000000 


MEME version 4

ALPHABET= ACGT

strands: + -

Background letter frequencies (from meme_bfile):
A 0.295 C 0.205 G 0.205 T 0.295 


MOTIF Cluster_219
letter-probability matrix: alength= 4 w= 20 nsites= 3 E= 6.1e-004 
 0.000000  0.000000  1.000000  0.000000 
 0.333333  0.000000  0.666667  0.000000 
 0.000000  0.666667  0.333333  0.000000 
 1.000000  0.000000  0.000000  0.000000 
 0.000000  0.000000  0.333333  0.666667 
 0.000000  0.000000  1.000000  0.000000 
 0.000000  0.000000  1.000000  0.000000 
 1.000000  0.000000  0.000000  0.000000 
 0.000000  0.000000  0.000000  1.000000 
 0.000000  0.000000  0.000000  1.000000 
 0.000000  0.000000  0.000000  1.000000 
 0.000000  0.333333  0.000000  0.666667 
 1.000000  0.000000  0.000000  0.000000 
 1.000000  0.000000  0.000000  0.000000 
 0.000000  0.000000  1.000000  0.000000 
 0.000000  1.000000  0.000000  0.000000 
 1.000000  0.000000  0.000000  0.000000 
 0.333333  0.000000  0.666667  0.000000 
 1.000000  0.000000  0.000000  0.000000 
 1.000000  0.000000  0.000000  0.000000 


MEME version 4

ALPHABET= ACGT

strands: + -

Background letter frequencies (from meme_bfile):
A 0.295 C 0.205 G 0.205 T 0.295 


MOTIF Cluster_220
letter-probability matrix: alength= 4 w= 16 nsites= 4 E= 2.8e-005 
 0.000000  1.000000  0.000000  0.000000 
 0.000000  0.000000  1.000000  0.000000 
 0.000000  0.000000  0.000000  1.000000 
 0.000000  0.000000  0.000000  1.000000 
 1.000000  0.000000  0.000000  0.000000 
 0.000000  0.000000  0.000000  1.000000 
 0.250000  0.000000  0.000000  0.750000 
 0.000000  0.000000  0.000000  1.000000 
 1.000000  0.000000  0.000000  0.000000 
 0.000000  0.000000  0.000000  1.000000 
 0.000000  1.000000  0.000000  0.000000 
 0.500000  0.250000  0.000000  0.250000 
 0.000000  0.000000  0.000000  1.000000 
 0.500000  0.000000  0.500000  0.000000 
 0.500000  0.500000  0.000000  0.000000 
 1.000000  0.000000  0.000000  0.000000 


MEME version 4

ALPHABET= ACGT

strands: + -

Background letter frequencies (from meme_bfile):
A 0.295 C 0.205 G 0.205 T 0.295 


MOTIF Cluster_221
letter-probability matrix: alength= 4 w= 20 nsites= 2 E= 8.5e-004 
 0.000000  1.000000  0.000000  0.000000 
 0.000000  1.000000  0.000000  0.000000 
 0.000000  1.000000  0.000000  0.000000 
 0.000000  1.000000  0.000000  0.000000 
 0.000000  0.000000  1.000000  0.000000 
 0.000000  0.000000  1.000000  0.000000 
 0.000000  1.000000  0.000000  0.000000 
 0.000000  0.000000  1.000000  0.000000 
 1.000000  0.000000  0.000000  0.000000 
 0.000000  1.000000  0.000000  0.000000 
 0.000000  1.000000  0.000000  0.000000 
 0.000000  0.000000  0.000000  1.000000 
 0.000000  0.000000  1.000000  0.000000 
 0.000000  1.000000  0.000000  0.000000 
 0.000000  1.000000  0.000000  0.000000 
 0.000000  1.000000  0.000000  0.000000 
 0.000000  0.000000  1.000000  0.000000 
 0.000000  1.000000  0.000000  0.000000 
 0.000000  0.000000  1.000000  0.000000 
 0.000000  0.000000  1.000000  0.000000 


MEME version 4

ALPHABET= ACGT

strands: + -

Background letter frequencies (from meme_bfile):
A 0.295 C 0.205 G 0.205 T 0.295 


MOTIF Cluster_222
letter-probability matrix: alength= 4 w= 20 nsites= 4 E= 3.5e-007 
 0.000000  0.750000  0.000000  0.250000 
 1.000000  0.000000  0.000000  0.000000 
 0.000000  0.000000  0.000000  1.000000 
 0.000000  0.750000  0.000000  0.250000 
 1.000000  0.000000  0.000000  0.000000 
 0.000000  0.000000  0.750000  0.250000 
 0.000000  0.000000  0.000000  1.000000 
 1.000000  0.000000  0.000000  0.000000 
 1.000000  0.000000  0.000000  0.000000 
 0.250000  0.000000  0.000000  0.750000 
 0.250000  0.000000  0.750000  0.000000 
 0.000000  1.000000  0.000000  0.000000 
 0.500000  0.000000  0.500000  0.000000 
 1.000000  0.000000  0.000000  0.000000 
 0.000000  1.000000  0.000000  0.000000 
 0.000000  0.000000  0.000000  1.000000 
 0.500000  0.000000  0.000000  0.500000 
 1.000000  0.000000  0.000000  0.000000 
 0.000000  0.000000  0.000000  1.000000 
 0.000000  0.750000  0.250000  0.000000 


MEME version 4

ALPHABET= ACGT

strands: + -

Background letter frequencies (from meme_bfile):
A 0.295 C 0.205 G 0.205 T 0.295 


MOTIF Cluster_223
letter-probability matrix: alength= 4 w= 19 nsites= 3 E= 1.1e-004 
 0.000000  0.000000  1.000000  0.000000 
 1.000000  0.000000  0.000000  0.000000 
 1.000000  0.000000  0.000000  0.000000 
 1.000000  0.000000  0.000000  0.000000 
 0.000000  0.666667  0.000000  0.333333 
 0.000000  0.000000  0.000000  1.000000 
 1.000000  0.000000  0.000000  0.000000 
 1.000000  0.000000  0.000000  0.000000 
 1.000000  0.000000  0.000000  0.000000 
 0.000000  0.000000  0.000000  1.000000 
 0.000000  0.000000  1.000000  0.000000 
 0.000000  0.333333  0.666667  0.000000 
 0.000000  0.000000  1.000000  0.000000 
 1.000000  0.000000  0.000000  0.000000 
 1.000000  0.000000  0.000000  0.000000 
 1.000000  0.000000  0.000000  0.000000 
 0.000000  0.000000  0.000000  1.000000 
 0.000000  0.000000  0.000000  1.000000 
 0.000000  0.000000  0.000000  1.000000 


MEME version 4

ALPHABET= ACGT

strands: + -

Background letter frequencies (from meme_bfile):
A 0.295 C 0.205 G 0.205 T 0.295 


MOTIF Cluster_224
letter-probability matrix: alength= 4 w= 20 nsites= 3 E= 1.5e-003 
 1.000000  0.000000  0.000000  0.000000 
 1.000000  0.000000  0.000000  0.000000 
 1.000000  0.000000  0.000000  0.000000 
 0.333333  0.000000  0.000000  0.666667 
 0.000000  0.000000  0.000000  1.000000 
 0.666667  0.333333  0.000000  0.000000 
 0.000000  0.000000  1.000000  0.000000 
 0.000000  0.000000  1.000000  0.000000 
 0.000000  0.333333  0.000000  0.666667 
 1.000000  0.000000  0.000000  0.000000 
 1.000000  0.000000  0.000000  0.000000 
 0.666667  0.333333  0.000000  0.000000 
 0.333333  0.000000  0.666667  0.000000 
 0.000000  0.000000  1.000000  0.000000 
 0.000000  0.000000  1.000000  0.000000 
 0.666667  0.333333  0.000000  0.000000 
 0.000000  0.000000  0.000000  1.000000 
 0.000000  0.000000  1.000000  0.000000 
 0.000000  0.000000  1.000000  0.000000 
 0.000000  1.000000  0.000000  0.000000 


MEME version 4

ALPHABET= ACGT

strands: + -

Background letter frequencies (from meme_bfile):
A 0.295 C 0.205 G 0.205 T 0.295 


MOTIF Cluster_225
letter-probability matrix: alength= 4 w= 20 nsites= 16 E= 5.3e-131 
 0.000000  1.000000  0.000000  0.000000 
 1.000000  0.000000  0.000000  0.000000 
 0.000000  0.000000  1.000000  0.000000 
 1.000000  0.000000  0.000000  0.000000 
 0.000000  1.000000  0.000000  0.000000 
 1.000000  0.000000  0.000000  0.000000 
 1.000000  0.000000  0.000000  0.000000 
 0.000000  0.000000  0.000000  1.000000 
 0.000000  1.000000  0.000000  0.000000 
 0.000000  0.000000  0.000000  1.000000 
 0.000000  0.000000  1.000000  0.000000 
 0.000000  0.000000  0.000000  1.000000 
 0.000000  0.000000  1.000000  0.000000 
 0.000000  0.000000  0.000000  1.000000 
 0.000000  0.000000  1.000000  0.000000 
 0.437500  0.000000  0.562500  0.000000 
 0.000000  0.000000  1.000000  0.000000 
 0.000000  1.000000  0.000000  0.000000 
 1.000000  0.000000  0.000000  0.000000 
 0.000000  1.000000  0.000000  0.000000 


MEME version 4

ALPHABET= ACGT

strands: + -

Background letter frequencies (from meme_bfile):
A 0.295 C 0.205 G 0.205 T 0.295 


MOTIF Cluster_226
letter-probability matrix: alength= 4 w= 20 nsites= 7 E= 2.6e-017 
 0.857143  0.000000  0.000000  0.142857 
 1.000000  0.000000  0.000000  0.000000 
 0.285714  0.000000  0.000000  0.714286 
 0.857143  0.000000  0.000000  0.142857 
 0.000000  0.000000  0.000000  1.000000 
 0.000000  0.000000  0.000000  1.000000 
 0.142857  0.857143  0.000000  0.000000 
 0.714286  0.000000  0.285714  0.000000 
 0.000000  0.000000  0.857143  0.142857 
 1.000000  0.000000  0.000000  0.000000 
 1.000000  0.000000  0.000000  0.000000 
 0.142857  0.000000  0.000000  0.857143 
 0.714286  0.000000  0.000000  0.285714 
 0.000000  0.142857  0.000000  0.857143 
 1.000000  0.000000  0.000000  0.000000 
 0.000000  0.285714  0.000000  0.714286 
 0.428571  0.285714  0.000000  0.285714 
 1.000000  0.000000  0.000000  0.000000 
 0.714286  0.000000  0.285714  0.000000 
 0.000000  0.285714  0.714286  0.000000 


MEME version 4

ALPHABET= ACGT

strands: + -

Background letter frequencies (from meme_bfile):
A 0.295 C 0.205 G 0.205 T 0.295 


MOTIF Cluster_227
letter-probability matrix: alength= 4 w= 20 nsites= 2 E= 9.7e-003 
 0.000000  1.000000  0.000000  0.000000 
 1.000000  0.000000  0.000000  0.000000 
 1.000000  0.000000  0.000000  0.000000 
 0.000000  1.000000  0.000000  0.000000 
 0.000000  0.000000  1.000000  0.000000 
 0.000000  0.000000  0.000000  1.000000 
 1.000000  0.000000  0.000000  0.000000 
 1.000000  0.000000  0.000000  0.000000 
 0.000000  0.000000  1.000000  0.000000 
 0.000000  1.000000  0.000000  0.000000 
 1.000000  0.000000  0.000000  0.000000 
 1.000000  0.000000  0.000000  0.000000 
 1.000000  0.000000  0.000000  0.000000 
 1.000000  0.000000  0.000000  0.000000 
 1.000000  0.000000  0.000000  0.000000 
 1.000000  0.000000  0.000000  0.000000 
 0.000000  0.000000  0.000000  1.000000 
 1.000000  0.000000  0.000000  0.000000 
 0.000000  1.000000  0.000000  0.000000 
 0.000000  0.000000  1.000000  0.000000 


MEME version 4

ALPHABET= ACGT

strands: + -

Background letter frequencies (from meme_bfile):
A 0.295 C 0.205 G 0.205 T 0.295 


MOTIF Cluster_228
letter-probability matrix: alength= 4 w= 19 nsites= 3 E= 7.4e-006 
 0.000000  0.000000  0.000000  1.000000 
 0.000000  0.000000  1.000000  0.000000 
 0.000000  1.000000  0.000000  0.000000 
 0.000000  0.000000  0.000000  1.000000 
 0.000000  1.000000  0.000000  0.000000 
 1.000000  0.000000  0.000000  0.000000 
 1.000000  0.000000  0.000000  0.000000 
 0.000000  0.000000  0.000000  1.000000 
 1.000000  0.000000  0.000000  0.000000 
 0.000000  0.000000  0.000000  1.000000 
 0.000000  0.000000  0.000000  1.000000 
 0.666667  0.333333  0.000000  0.000000 
 1.000000  0.000000  0.000000  0.000000 
 1.000000  0.000000  0.000000  0.000000 
 0.000000  0.000000  0.000000  1.000000 
 0.000000  1.000000  0.000000  0.000000 
 0.000000  0.000000  1.000000  0.000000 
 0.000000  0.000000  1.000000  0.000000 
 0.000000  1.000000  0.000000  0.000000 


MEME version 4

ALPHABET= ACGT

strands: + -

Background letter frequencies (from meme_bfile):
A 0.295 C 0.205 G 0.205 T 0.295 


MOTIF Cluster_229
letter-probability matrix: alength= 4 w= 18 nsites= 2 E= 8.3e-003 
 0.000000  1.000000  0.000000  0.000000 
 0.000000  0.000000  1.000000  0.000000 
 0.000000  0.000000  1.000000  0.000000 
 0.000000  1.000000  0.000000  0.000000 
 1.000000  0.000000  0.000000  0.000000 
 1.000000  0.000000  0.000000  0.000000 
 0.000000  0.000000  0.000000  1.000000 
 1.000000  0.000000  0.000000  0.000000 
 0.000000  1.000000  0.000000  0.000000 
 0.000000  0.000000  1.000000  0.000000 
 0.000000  0.000000  1.000000  0.000000 
 1.000000  0.000000  0.000000  0.000000 
 0.000000  1.000000  0.000000  0.000000 
 0.000000  0.000000  1.000000  0.000000 
 1.000000  0.000000  0.000000  0.000000 
 0.000000  1.000000  0.000000  0.000000 
 1.000000  0.000000  0.000000  0.000000 
 0.000000  1.000000  0.000000  0.000000 


MEME version 4

ALPHABET= ACGT

strands: + -

Background letter frequencies (from meme_bfile):
A 0.295 C 0.205 G 0.205 T 0.295 


MOTIF Cluster_230
letter-probability matrix: alength= 4 w= 17 nsites= 3 E= 1.1e-004 
 1.000000  0.000000  0.000000  0.000000 
 0.000000  1.000000  0.000000  0.000000 
 1.000000  0.000000  0.000000  0.000000 
 0.000000  1.000000  0.000000  0.000000 
 0.000000  0.000000  1.000000  0.000000 
 0.000000  0.000000  0.333333  0.666667 
 0.000000  0.000000  0.000000  1.000000 
 1.000000  0.000000  0.000000  0.000000 
 0.333333  0.666667  0.000000  0.000000 
 1.000000  0.000000  0.000000  0.000000 
 1.000000  0.000000  0.000000  0.000000 
 0.000000  0.000000  0.000000  1.000000 
 1.000000  0.000000  0.000000  0.000000 
 0.000000  0.000000  1.000000  0.000000 
 0.000000  1.000000  0.000000  0.000000 
 0.000000  1.000000  0.000000  0.000000 
 0.000000  0.000000  1.000000  0.000000 


MEME version 4

ALPHABET= ACGT

strands: + -

Background letter frequencies (from meme_bfile):
A 0.295 C 0.205 G 0.205 T 0.295 


MOTIF Cluster_231
letter-probability matrix: alength= 4 w= 20 nsites= 5 E= 6.3e-013 
 0.000000  0.000000  0.000000  1.000000 
 0.000000  0.000000  1.000000  0.000000 
 0.000000  1.000000  0.000000  0.000000 
 0.000000  0.000000  0.000000  1.000000 
 0.000000  0.000000  1.000000  0.000000 
 0.000000  1.000000  0.000000  0.000000 
 1.000000  0.000000  0.000000  0.000000 
 1.000000  0.000000  0.000000  0.000000 
 0.000000  0.200000  0.000000  0.800000 
 0.200000  0.800000  0.000000  0.000000 
 0.000000  0.000000  0.400000  0.600000 
 0.000000  0.600000  0.000000  0.400000 
 0.600000  0.000000  0.400000  0.000000 
 0.000000  0.800000  0.200000  0.000000 
 0.400000  0.600000  0.000000  0.000000 
 0.000000  1.000000  0.000000  0.000000 
 0.400000  0.600000  0.000000  0.000000 
 0.600000  0.400000  0.000000  0.000000 
 0.800000  0.200000  0.000000  0.000000 
 1.000000  0.000000  0.000000  0.000000 


MEME version 4

ALPHABET= ACGT

strands: + -

Background letter frequencies (from meme_bfile):
A 0.295 C 0.205 G 0.205 T 0.295 


MOTIF Cluster_232
letter-probability matrix: alength= 4 w= 20 nsites= 5 E= 1.6e-007 
 0.800000  0.000000  0.000000  0.200000 
 0.000000  0.000000  0.600000  0.400000 
 0.000000  0.000000  0.600000  0.400000 
 0.600000  0.000000  0.000000  0.400000 
 0.400000  0.000000  0.000000  0.600000 
 0.000000  0.000000  0.000000  1.000000 
 0.000000  0.000000  0.000000  1.000000 
 0.200000  0.000000  0.000000  0.800000 
 0.000000  0.000000  1.000000  0.000000 
 0.000000  0.000000  0.000000  1.000000 
 0.000000  0.400000  0.000000  0.600000 
 1.000000  0.000000  0.000000  0.000000 
 0.000000  0.000000  0.000000  1.000000 
 0.000000  0.000000  0.000000  1.000000 
 0.400000  0.000000  0.000000  0.600000 
 1.000000  0.000000  0.000000  0.000000 
 1.000000  0.000000  0.000000  0.000000 
 0.400000  0.600000  0.000000  0.000000 
 0.000000  0.600000  0.000000  0.400000 
 0.800000  0.000000  0.000000  0.200000 


MEME version 4

ALPHABET= ACGT

strands: + -

Background letter frequencies (from meme_bfile):
A 0.295 C 0.205 G 0.205 T 0.295 


MOTIF Cluster_233
letter-probability matrix: alength= 4 w= 18 nsites= 3 E= 1.8e-005 
 0.000000  1.000000  0.000000  0.000000 
 0.666667  0.333333  0.000000  0.000000 
 0.000000  0.666667  0.000000  0.333333 
 0.000000  1.000000  0.000000  0.000000 
 0.000000  0.333333  0.000000  0.666667 
 0.000000  0.000000  0.666667  0.333333 
 0.000000  0.000000  1.000000  0.000000 
 0.000000  0.000000  0.000000  1.000000 
 0.000000  1.000000  0.000000  0.000000 
 1.000000  0.000000  0.000000  0.000000 
 0.000000  0.000000  1.000000  0.000000 
 0.000000  0.000000  1.000000  0.000000 
 1.000000  0.000000  0.000000  0.000000 
 0.333333  0.666667  0.000000  0.000000 
 0.000000  0.000000  1.000000  0.000000 
 0.000000  1.000000  0.000000  0.000000 
 0.000000  1.000000  0.000000  0.000000 
 0.000000  0.000000  1.000000  0.000000 


MEME version 4

ALPHABET= ACGT

strands: + -

Background letter frequencies (from meme_bfile):
A 0.295 C 0.205 G 0.205 T 0.295 


MOTIF Cluster_234
letter-probability matrix: alength= 4 w= 18 nsites= 4 E= 1.4e-008 
 1.000000  0.000000  0.000000  0.000000 
 1.000000  0.000000  0.000000  0.000000 
 0.000000  0.500000  0.000000  0.500000 
 0.000000  0.000000  1.000000  0.000000 
 0.500000  0.000000  0.000000  0.500000 
 0.000000  0.000000  0.000000  1.000000 
 0.000000  0.500000  0.000000  0.500000 
 0.000000  0.000000  0.000000  1.000000 
 0.000000  0.000000  1.000000  0.000000 
 0.000000  0.000000  0.000000  1.000000 
 0.000000  0.000000  0.000000  1.000000 
 1.000000  0.000000  0.000000  0.000000 
 0.000000  1.000000  0.000000  0.000000 
 1.000000  0.000000  0.000000  0.000000 
 0.000000  0.000000  0.000000  1.000000 
 0.000000  0.000000  1.000000  0.000000 
 1.000000  0.000000  0.000000  0.000000 
 1.000000  0.000000  0.000000  0.000000 


MEME version 4

ALPHABET= ACGT

strands: + -

Background letter frequencies (from meme_bfile):
A 0.295 C 0.205 G 0.205 T 0.295 


MOTIF Cluster_235
letter-probability matrix: alength= 4 w= 20 nsites= 4 E= 1.2e-014 
 0.000000  0.000000  1.000000  0.000000 
 0.000000  1.000000  0.000000  0.000000 
 1.000000  0.000000  0.000000  0.000000 
 0.000000  0.000000  0.000000  1.000000 
 0.000000  1.000000  0.000000  0.000000 
 1.000000  0.000000  0.000000  0.000000 
 0.000000  0.000000  0.000000  1.000000 
 0.000000  0.000000  0.500000  0.500000 
 0.000000  1.000000  0.000000  0.000000 
 0.000000  1.000000  0.000000  0.000000 
 1.000000  0.000000  0.000000  0.000000 
 0.000000  1.000000  0.000000  0.000000 
 0.000000  1.000000  0.000000  0.000000 
 0.000000  0.000000  1.000000  0.000000 
 0.000000  1.000000  0.000000  0.000000 
 0.000000  1.000000  0.000000  0.000000 
 1.000000  0.000000  0.000000  0.000000 
 0.500000  0.000000  0.500000  0.000000 
 1.000000  0.000000  0.000000  0.000000 
 1.000000  0.000000  0.000000  0.000000 


MEME version 4

ALPHABET= ACGT

strands: + -

Background letter frequencies (from meme_bfile):
A 0.295 C 0.205 G 0.205 T 0.295 


MOTIF Cluster_236
letter-probability matrix: alength= 4 w= 20 nsites= 4 E= 9.7e-006 
 1.000000  0.000000  0.000000  0.000000 
 1.000000  0.000000  0.000000  0.000000 
 1.000000  0.000000  0.000000  0.000000 
 0.500000  0.000000  0.500000  0.000000 
 0.500000  0.500000  0.000000  0.000000 
 0.000000  0.500000  0.500000  0.000000 
 0.000000  0.000000  1.000000  0.000000 
 0.500000  0.500000  0.000000  0.000000 
 0.500000  0.000000  0.500000  0.000000 
 1.000000  0.000000  0.000000  0.000000 
 0.000000  0.000000  0.000000  1.000000 
 0.000000  0.000000  0.000000  1.000000 
 1.000000  0.000000  0.000000  0.000000 
 0.000000  0.000000  0.000000  1.000000 
 1.000000  0.000000  0.000000  0.000000 
 0.000000  0.500000  0.500000  0.000000 
 0.500000  0.500000  0.000000  0.000000 
 0.000000  0.500000  0.500000  0.000000 
 0.000000  0.000000  0.000000  1.000000 
 1.000000  0.000000  0.000000  0.000000 


MEME version 4

ALPHABET= ACGT

strands: + -

Background letter frequencies (from meme_bfile):
A 0.295 C 0.205 G 0.205 T 0.295 


MOTIF Cluster_237
letter-probability matrix: alength= 4 w= 20 nsites= 5 E= 1.1e-014 
 0.000000  0.400000  0.600000  0.000000 
 0.000000  1.000000  0.000000  0.000000 
 0.000000  0.000000  0.000000  1.000000 
 0.000000  0.600000  0.000000  0.400000 
 0.000000  0.800000  0.200000  0.000000 
 0.000000  0.000000  0.000000  1.000000 
 0.000000  0.000000  1.000000  0.000000 
 0.200000  0.000000  0.000000  0.800000 
 0.600000  0.400000  0.000000  0.000000 
 1.000000  0.000000  0.000000  0.000000 
 1.000000  0.000000  0.000000  0.000000 
 1.000000  0.000000  0.000000  0.000000 
 0.600000  0.000000  0.000000  0.400000 
 0.200000  0.000000  0.800000  0.000000 
 0.800000  0.000000  0.200000  0.000000 
 0.000000  0.800000  0.200000  0.000000 
 0.000000  1.000000  0.000000  0.000000 
 0.000000  0.000000  1.000000  0.000000 
 0.000000  0.800000  0.000000  0.200000 
 0.000000  1.000000  0.000000  0.000000 


MEME version 4

ALPHABET= ACGT

strands: + -

Background letter frequencies (from meme_bfile):
A 0.295 C 0.205 G 0.205 T 0.295 


MOTIF Cluster_238
letter-probability matrix: alength= 4 w= 19 nsites= 3 E= 1.1e-004 
 0.000000  1.000000  0.000000  0.000000 
 0.000000  1.000000  0.000000  0.000000 
 1.000000  0.000000  0.000000  0.000000 
 0.666667  0.000000  0.333333  0.000000 
 0.000000  1.000000  0.000000  0.000000 
 1.000000  0.000000  0.000000  0.000000 
 0.000000  0.000000  1.000000  0.000000 
 1.000000  0.000000  0.000000  0.000000 
 1.000000  0.000000  0.000000  0.000000 
 1.000000  0.000000  0.000000  0.000000 
 1.000000  0.000000  0.000000  0.000000 
 0.333333  0.666667  0.000000  0.000000 
 0.333333  0.000000  0.666667  0.000000 
 0.000000  1.000000  0.000000  0.000000 
 0.000000  0.000000  0.000000  1.000000 
 0.000000  0.000000  1.000000  0.000000 
 1.000000  0.000000  0.000000  0.000000 
 1.000000  0.000000  0.000000  0.000000 
 1.000000  0.000000  0.000000  0.000000 


MEME version 4

ALPHABET= ACGT

strands: + -

Background letter frequencies (from meme_bfile):
A 0.295 C 0.205 G 0.205 T 0.295 


MOTIF Cluster_239
letter-probability matrix: alength= 4 w= 20 nsites= 3 E= 1.4e-005 
 0.000000  1.000000  0.000000  0.000000 
 0.000000  0.000000  1.000000  0.000000 
 0.666667  0.333333  0.000000  0.000000 
 1.000000  0.000000  0.000000  0.000000 
 0.000000  1.000000  0.000000  0.000000 
 0.000000  0.000000  0.000000  1.000000 
 0.000000  0.000000  1.000000  0.000000 
 0.000000  0.000000  0.000000  1.000000 
 0.000000  1.000000  0.000000  0.000000 
 1.000000  0.000000  0.000000  0.000000 
 0.000000  0.000000  0.000000  1.000000 
 0.000000  1.000000  0.000000  0.000000 
 0.666667  0.000000  0.333333  0.000000 
 1.000000  0.000000  0.000000  0.000000 
 1.000000  0.000000  0.000000  0.000000 
 0.000000  0.666667  0.000000  0.333333 
 0.000000  0.000000  0.000000  1.000000 
 0.000000  0.333333  0.666667  0.000000 
 0.000000  1.000000  0.000000  0.000000 
 0.000000  1.000000  0.000000  0.000000 


MEME version 4

ALPHABET= ACGT

strands: + -

Background letter frequencies (from meme_bfile):
A 0.295 C 0.205 G 0.205 T 0.295 


MOTIF Cluster_240
letter-probability matrix: alength= 4 w= 20 nsites= 4 E= 9.5e-010 
 0.000000  0.000000  1.000000  0.000000 
 0.000000  1.000000  0.000000  0.000000 
 0.000000  1.000000  0.000000  0.000000 
 0.500000  0.000000  0.000000  0.500000 
 0.000000  0.000000  1.000000  0.000000 
 0.000000  0.000000  1.000000  0.000000 
 1.000000  0.000000  0.000000  0.000000 
 1.000000  0.000000  0.000000  0.000000 
 0.000000  0.000000  0.000000  1.000000 
 1.000000  0.000000  0.000000  0.000000 
 0.500000  0.500000  0.000000  0.000000 
 1.000000  0.000000  0.000000  0.000000 
 0.000000  0.000000  0.000000  1.000000 
 0.000000  0.000000  0.000000  1.000000 
 0.500000  0.000000  0.500000  0.000000 
 0.000000  0.000000  1.000000  0.000000 
 0.000000  0.500000  0.500000  0.000000 
 0.000000  0.500000  0.000000  0.500000 
 0.000000  0.000000  0.500000  0.500000 
 0.000000  1.000000  0.000000  0.000000 


MEME version 4

ALPHABET= ACGT

strands: + -

Background letter frequencies (from meme_bfile):
A 0.295 C 0.205 G 0.205 T 0.295 


MOTIF Cluster_241
letter-probability matrix: alength= 4 w= 16 nsites= 4 E= 2.9e-006 
 1.000000  0.000000  0.000000  0.000000 
 0.000000  0.000000  0.000000  1.000000 
 1.000000  0.000000  0.000000  0.000000 
 1.000000  0.000000  0.000000  0.000000 
 1.000000  0.000000  0.000000  0.000000 
 0.500000  0.500000  0.000000  0.000000 
 1.000000  0.000000  0.000000  0.000000 
 1.000000  0.000000  0.000000  0.000000 
 0.000000  0.000000  1.000000  0.000000 
 1.000000  0.000000  0.000000  0.000000 
 0.000000  0.000000  1.000000  0.000000 
 0.500000  0.000000  0.500000  0.000000 
 1.000000  0.000000  0.000000  0.000000 
 0.500000  0.500000  0.000000  0.000000 
 0.000000  0.000000  1.000000  0.000000 
 0.000000  0.500000  0.500000  0.000000 


MEME version 4

ALPHABET= ACGT

strands: + -

Background letter frequencies (from meme_bfile):
A 0.295 C 0.205 G 0.205 T 0.295 


MOTIF Cluster_242
letter-probability matrix: alength= 4 w= 18 nsites= 3 E= 6.8e-003 
 1.000000  0.000000  0.000000  0.000000 
 1.000000  0.000000  0.000000  0.000000 
 0.000000  0.000000  0.000000  1.000000 
 0.666667  0.000000  0.333333  0.000000 
 1.000000  0.000000  0.000000  0.000000 
 1.000000  0.000000  0.000000  0.000000 
 0.333333  0.000000  0.000000  0.666667 
 0.000000  0.000000  0.000000  1.000000 
 0.666667  0.000000  0.000000  0.333333 
 1.000000  0.000000  0.000000  0.000000 
 0.000000  0.000000  1.000000  0.000000 
 0.000000  0.000000  1.000000  0.000000 
 1.000000  0.000000  0.000000  0.000000 
 0.000000  0.000000  1.000000  0.000000 
 1.000000  0.000000  0.000000  0.000000 
 0.333333  0.666667  0.000000  0.000000 
 0.000000  0.000000  1.000000  0.000000 
 1.000000  0.000000  0.000000  0.000000 


MEME version 4

ALPHABET= ACGT

strands: + -

Background letter frequencies (from meme_bfile):
A 0.295 C 0.205 G 0.205 T 0.295 


MOTIF Cluster_243
letter-probability matrix: alength= 4 w= 20 nsites= 3 E= 6.9e-005 
 0.000000  1.000000  0.000000  0.000000 
 0.000000  0.333333  0.666667  0.000000 
 0.000000  1.000000  0.000000  0.000000 
 0.000000  1.000000  0.000000  0.000000 
 0.000000  0.333333  0.000000  0.666667 
 0.000000  0.000000  0.000000  1.000000 
 0.000000  0.000000  0.000000  1.000000 
 1.000000  0.000000  0.000000  0.000000 
 1.000000  0.000000  0.000000  0.000000 
 1.000000  0.000000  0.000000  0.000000 
 0.000000  0.000000  1.000000  0.000000 
 1.000000  0.000000  0.000000  0.000000 
 0.666667  0.000000  0.000000  0.333333 
 0.000000  0.333333  0.000000  0.666667 
 0.333333  0.000000  0.666667  0.000000 
 0.000000  0.000000  1.000000  0.000000 
 0.000000  0.000000  1.000000  0.000000 
 0.000000  1.000000  0.000000  0.000000 
 0.000000  0.000000  1.000000  0.000000 
 1.000000  0.000000  0.000000  0.000000 


MEME version 4

ALPHABET= ACGT

strands: + -

Background letter frequencies (from meme_bfile):
A 0.295 C 0.205 G 0.205 T 0.295 


MOTIF Cluster_244
letter-probability matrix: alength= 4 w= 17 nsites= 3 E= 9.1e-003 
 0.000000  0.000000  0.000000  1.000000 
 0.333333  0.666667  0.000000  0.000000 
 1.000000  0.000000  0.000000  0.000000 
 1.000000  0.000000  0.000000  0.000000 
 0.666667  0.000000  0.000000  0.333333 
 0.000000  0.000000  0.000000  1.000000 
 1.000000  0.000000  0.000000  0.000000 
 1.000000  0.000000  0.000000  0.000000 
 0.000000  0.000000  1.000000  0.000000 
 1.000000  0.000000  0.000000  0.000000 
 0.000000  0.333333  0.000000  0.666667 
 0.000000  0.000000  1.000000  0.000000 
 0.000000  0.000000  0.000000  1.000000 
 0.000000  0.000000  0.000000  1.000000 
 0.000000  0.000000  0.000000  1.000000 
 0.000000  0.000000  0.000000  1.000000 
 1.000000  0.000000  0.000000  0.000000 


MEME version 4

ALPHABET= ACGT

strands: + -

Background letter frequencies (from meme_bfile):
A 0.295 C 0.205 G 0.205 T 0.295 


MOTIF Cluster_245
letter-probability matrix: alength= 4 w= 17 nsites= 3 E= 4.4e-003 
 1.000000  0.000000  0.000000  0.000000 
 0.000000  0.000000  0.000000  1.000000 
 0.000000  0.333333  0.000000  0.666667 
 0.000000  1.000000  0.000000  0.000000 
 0.000000  0.333333  0.666667  0.000000 
 1.000000  0.000000  0.000000  0.000000 
 0.000000  0.000000  0.000000  1.000000 
 0.000000  0.333333  0.000000  0.666667 
 0.000000  0.000000  0.000000  1.000000 
 0.000000  0.000000  0.000000  1.000000 
 0.000000  0.666667  0.000000  0.333333 
 0.000000  1.000000  0.000000  0.000000 
 0.000000  0.000000  0.000000  1.000000 
 1.000000  0.000000  0.000000  0.000000 
 0.000000  1.000000  0.000000  0.000000 
 0.000000  1.000000  0.000000  0.000000 
 0.000000  1.000000  0.000000  0.000000 


MEME version 4

ALPHABET= ACGT

strands: + -

Background letter frequencies (from meme_bfile):
A 0.295 C 0.205 G 0.205 T 0.295 


MOTIF Cluster_246
letter-probability matrix: alength= 4 w= 13 nsites= 4 E= 1.6e-004 
 0.000000  0.500000  0.500000  0.000000 
 0.500000  0.000000  0.500000  0.000000 
 0.000000  1.000000  0.000000  0.000000 
 0.000000  0.000000  0.000000  1.000000 
 1.000000  0.000000  0.000000  0.000000 
 0.000000  0.000000  0.000000  1.000000 
 0.000000  0.000000  1.000000  0.000000 
 0.000000  1.000000  0.000000  0.000000 
 0.000000  0.000000  0.000000  1.000000 
 0.000000  0.000000  0.000000  1.000000 
 0.000000  0.000000  0.000000  1.000000 
 0.000000  0.000000  0.500000  0.500000 
 1.000000  0.000000  0.000000  0.000000 


MEME version 4

ALPHABET= ACGT

strands: + -

Background letter frequencies (from meme_bfile):
A 0.295 C 0.205 G 0.205 T 0.295 


MOTIF Cluster_247
letter-probability matrix: alength= 4 w= 14 nsites= 3 E= 3.6e-004 
 0.000000  0.000000  0.000000  1.000000 
 0.000000  1.000000  0.000000  0.000000 
 1.000000  0.000000  0.000000  0.000000 
 0.000000  0.000000  0.000000  1.000000 
 0.000000  0.000000  1.000000  0.000000 
 1.000000  0.000000  0.000000  0.000000 
 1.000000  0.000000  0.000000  0.000000 
 0.000000  0.000000  0.000000  1.000000 
 0.000000  0.000000  1.000000  0.000000 
 0.000000  0.000000  1.000000  0.000000 
 1.000000  0.000000  0.000000  0.000000 
 0.000000  0.000000  0.000000  1.000000 
 0.000000  0.000000  1.000000  0.000000 
 0.000000  1.000000  0.000000  0.000000 


MEME version 4

ALPHABET= ACGT

strands: + -

Background letter frequencies (from meme_bfile):
A 0.295 C 0.205 G 0.205 T 0.295 


MOTIF Cluster_248
letter-probability matrix: alength= 4 w= 15 nsites= 3 E= 6.0e-003 
 1.000000  0.000000  0.000000  0.000000 
 0.000000  1.000000  0.000000  0.000000 
 0.000000  0.000000  1.000000  0.000000 
 0.000000  0.666667  0.000000  0.333333 
 0.000000  0.000000  0.000000  1.000000 
 0.000000  0.000000  1.000000  0.000000 
 1.000000  0.000000  0.000000  0.000000 
 1.000000  0.000000  0.000000  0.000000 
 0.000000  0.000000  0.000000  1.000000 
 0.666667  0.000000  0.333333  0.000000 
 1.000000  0.000000  0.000000  0.000000 
 1.000000  0.000000  0.000000  0.000000 
 0.000000  0.000000  0.000000  1.000000 
 0.000000  0.000000  0.000000  1.000000 
 0.000000  0.000000  1.000000  0.000000 


MEME version 4

ALPHABET= ACGT

strands: + -

Background letter frequencies (from meme_bfile):
A 0.295 C 0.205 G 0.205 T 0.295 


MOTIF Cluster_249
letter-probability matrix: alength= 4 w= 17 nsites= 3 E= 2.5e-004 
 0.000000  1.000000  0.000000  0.000000 
 0.000000  1.000000  0.000000  0.000000 
 0.000000  0.000000  0.333333  0.666667 
 0.000000  1.000000  0.000000  0.000000 
 0.000000  1.000000  0.000000  0.000000 
 0.333333  0.000000  0.666667  0.000000 
 0.000000  0.000000  1.000000  0.000000 
 0.000000  0.000000  0.000000  1.000000 
 1.000000  0.000000  0.000000  0.000000 
 1.000000  0.000000  0.000000  0.000000 
 0.000000  0.000000  1.000000  0.000000 
 0.000000  0.000000  0.000000  1.000000 
 0.000000  0.000000  1.000000  0.000000 
 1.000000  0.000000  0.000000  0.000000 
 0.666667  0.000000  0.000000  0.333333 
 1.000000  0.000000  0.000000  0.000000 
 1.000000  0.000000  0.000000  0.000000 


MEME version 4

ALPHABET= ACGT

strands: + -

Background letter frequencies (from meme_bfile):
A 0.295 C 0.205 G 0.205 T 0.295 


MOTIF Cluster_250
letter-probability matrix: alength= 4 w= 20 nsites= 2 E= 2.5e-003 
 0.000000  1.000000  0.000000  0.000000 
 0.000000  0.000000  1.000000  0.000000 
 0.000000  1.000000  0.000000  0.000000 
 0.000000  0.000000  0.000000  1.000000 
 0.000000  1.000000  0.000000  0.000000 
 0.000000  0.000000  1.000000  0.000000 
 0.000000  0.000000  1.000000  0.000000 
 1.000000  0.000000  0.000000  0.000000 
 0.000000  1.000000  0.000000  0.000000 
 0.000000  0.000000  1.000000  0.000000 
 0.000000  0.000000  1.000000  0.000000 
 0.000000  0.000000  0.000000  1.000000 
 0.000000  1.000000  0.000000  0.000000 
 0.000000  1.000000  0.000000  0.000000 
 0.000000  0.000000  1.000000  0.000000 
 0.000000  0.000000  1.000000  0.000000 
 0.000000  0.000000  1.000000  0.000000 
 0.000000  1.000000  0.000000  0.000000 
 0.000000  0.000000  1.000000  0.000000 
 0.000000  1.000000  0.000000  0.000000 


MEME version 4

ALPHABET= ACGT

strands: + -

Background letter frequencies (from meme_bfile):
A 0.295 C 0.205 G 0.205 T 0.295 


MOTIF Cluster_251
letter-probability matrix: alength= 4 w= 20 nsites= 4 E= 8.9e-014 
 1.000000  0.000000  0.000000  0.000000 
 0.000000  0.000000  0.000000  1.000000 
 0.000000  1.000000  0.000000  0.000000 
 0.500000  0.000000  0.500000  0.000000 
 0.000000  0.000000  0.000000  1.000000 
 0.000000  0.000000  1.000000  0.000000 
 0.000000  1.000000  0.000000  0.000000 
 0.000000  0.000000  0.500000  0.500000 
 0.000000  1.000000  0.000000  0.000000 
 0.000000  0.000000  1.000000  0.000000 
 0.000000  1.000000  0.000000  0.000000 
 1.000000  0.000000  0.000000  0.000000 
 0.000000  0.000000  0.000000  1.000000 
 0.000000  0.000000  1.000000  0.000000 
 0.000000  0.000000  0.000000  1.000000 
 0.000000  0.000000  0.000000  1.000000 
 0.500000  0.000000  0.500000  0.000000 
 0.000000  1.000000  0.000000  0.000000 
 0.000000  0.000000  1.000000  0.000000 
 0.000000  1.000000  0.000000  0.000000 


MEME version 4

ALPHABET= ACGT

strands: + -

Background letter frequencies (from meme_bfile):
A 0.295 C 0.205 G 0.205 T 0.295 


MOTIF Cluster_252
letter-probability matrix: alength= 4 w= 20 nsites= 5 E= 1.6e-010 
 0.200000  0.000000  0.800000  0.000000 
 0.800000  0.000000  0.200000  0.000000 
 0.600000  0.000000  0.400000  0.000000 
 0.400000  0.400000  0.000000  0.200000 
 0.000000  0.000000  1.000000  0.000000 
 1.000000  0.000000  0.000000  0.000000 
 0.400000  0.000000  0.600000  0.000000 
 0.000000  0.800000  0.000000  0.200000 
 0.000000  0.200000  0.800000  0.000000 
 0.000000  0.800000  0.000000  0.200000 
 0.600000  0.200000  0.200000  0.000000 
 0.000000  0.000000  1.000000  0.000000 
 0.000000  1.000000  0.000000  0.000000 
 0.000000  0.800000  0.000000  0.200000 
 0.800000  0.000000  0.200000  0.000000 
 1.000000  0.000000  0.000000  0.000000 
 0.000000  1.000000  0.000000  0.000000 
 0.200000  0.200000  0.600000  0.000000 
 0.000000  1.000000  0.000000  0.000000 
 0.600000  0.000000  0.400000  0.000000 


MEME version 4

ALPHABET= ACGT

strands: + -

Background letter frequencies (from meme_bfile):
A 0.295 C 0.205 G 0.205 T 0.295 


MOTIF Cluster_253
letter-probability matrix: alength= 4 w= 20 nsites= 3 E= 5.1e-005 
 0.000000  1.000000  0.000000  0.000000 
 0.000000  1.000000  0.000000  0.000000 
 0.000000  0.000000  0.000000  1.000000 
 0.000000  0.000000  0.000000  1.000000 
 0.000000  0.000000  0.000000  1.000000 
 0.000000  1.000000  0.000000  0.000000 
 1.000000  0.000000  0.000000  0.000000 
 0.000000  0.666667  0.333333  0.000000 
 0.000000  1.000000  0.000000  0.000000 
 0.000000  1.000000  0.000000  0.000000 
 1.000000  0.000000  0.000000  0.000000 
 0.666667  0.333333  0.000000  0.000000 
 1.000000  0.000000  0.000000  0.000000 
 1.000000  0.000000  0.000000  0.000000 
 1.000000  0.000000  0.000000  0.000000 
 1.000000  0.000000  0.000000  0.000000 
 1.000000  0.000000  0.000000  0.000000 
 0.333333  0.000000  0.666667  0.000000 
 0.333333  0.666667  0.000000  0.000000 
 0.000000  0.000000  1.000000  0.000000 


MEME version 4

ALPHABET= ACGT

strands: + -

Background letter frequencies (from meme_bfile):
A 0.295 C 0.205 G 0.205 T 0.295 


MOTIF Cluster_254
letter-probability matrix: alength= 4 w= 19 nsites= 3 E= 1.5e-003 
 0.000000  0.000000  1.000000  0.000000 
 0.000000  0.333333  0.666667  0.000000 
 0.000000  0.000000  1.000000  0.000000 
 0.000000  1.000000  0.000000  0.000000 
 1.000000  0.000000  0.000000  0.000000 
 0.333333  0.000000  0.666667  0.000000 
 1.000000  0.000000  0.000000  0.000000 
 0.666667  0.333333  0.000000  0.000000 
 1.000000  0.000000  0.000000  0.000000 
 0.000000  0.333333  0.666667  0.000000 
 0.000000  1.000000  0.000000  0.000000 
 0.000000  1.000000  0.000000  0.000000 
 0.000000  0.000000  1.000000  0.000000 
 0.000000  0.333333  0.000000  0.666667 
 0.333333  0.666667  0.000000  0.000000 
 0.000000  0.333333  0.666667  0.000000 
 0.000000  0.666667  0.000000  0.333333 
 0.000000  1.000000  0.000000  0.000000 
 0.000000  0.666667  0.333333  0.000000 


MEME version 4

ALPHABET= ACGT

strands: + -

Background letter frequencies (from meme_bfile):
A 0.295 C 0.205 G 0.205 T 0.295 


MOTIF Cluster_255
letter-probability matrix: alength= 4 w= 18 nsites= 3 E= 1.7e-004 
 0.000000  0.000000  1.000000  0.000000 
 0.666667  0.000000  0.000000  0.333333 
 0.000000  0.000000  0.000000  1.000000 
 1.000000  0.000000  0.000000  0.000000 
 1.000000  0.000000  0.000000  0.000000 
 0.000000  0.333333  0.000000  0.666667 
 1.000000  0.000000  0.000000  0.000000 
 1.000000  0.000000  0.000000  0.000000 
 1.000000  0.000000  0.000000  0.000000 
 0.000000  0.000000  1.000000  0.000000 
 0.000000  0.000000  1.000000  0.000000 
 1.000000  0.000000  0.000000  0.000000 
 0.000000  0.000000  1.000000  0.000000 
 0.000000  0.000000  1.000000  0.000000 
 0.000000  0.000000  0.000000  1.000000 
 1.000000  0.000000  0.000000  0.000000 
 0.000000  0.000000  0.666667  0.333333 
 0.000000  1.000000  0.000000  0.000000 


MEME version 4

ALPHABET= ACGT

strands: + -

Background letter frequencies (from meme_bfile):
A 0.295 C 0.205 G 0.205 T 0.295 


MOTIF Cluster_256
letter-probability matrix: alength= 4 w= 20 nsites= 3 E= 1.5e-003 
 1.000000  0.000000  0.000000  0.000000 
 0.000000  1.000000  0.000000  0.000000 
 0.000000  1.000000  0.000000  0.000000 
 0.000000  0.000000  0.333333  0.666667 
 0.000000  0.000000  0.000000  1.000000 
 1.000000  0.000000  0.000000  0.000000 
 1.000000  0.000000  0.000000  0.000000 
 0.000000  1.000000  0.000000  0.000000 
 1.000000  0.000000  0.000000  0.000000 
 0.000000  0.666667  0.333333  0.000000 
 0.000000  0.000000  0.000000  1.000000 
 0.000000  0.000000  0.333333  0.666667 
 0.000000  0.666667  0.000000  0.333333 
 0.333333  0.666667  0.000000  0.000000 
 1.000000  0.000000  0.000000  0.000000 
 0.000000  0.000000  0.000000  1.000000 
 1.000000  0.000000  0.000000  0.000000 
 1.000000  0.000000  0.000000  0.000000 
 0.000000  1.000000  0.000000  0.000000 
 1.000000  0.000000  0.000000  0.000000 


MEME version 4

ALPHABET= ACGT

strands: + -

Background letter frequencies (from meme_bfile):
A 0.295 C 0.205 G 0.205 T 0.295 


MOTIF Cluster_257
letter-probability matrix: alength= 4 w= 17 nsites= 4 E= 4.9e-006 
 0.000000  0.000000  0.000000  1.000000 
 0.000000  0.000000  0.000000  1.000000 
 0.000000  0.000000  0.000000  1.000000 
 0.000000  0.000000  0.000000  1.000000 
 0.000000  0.000000  0.000000  1.000000 
 1.000000  0.000000  0.000000  0.000000 
 0.000000  0.000000  0.000000  1.000000 
 0.000000  0.750000  0.250000  0.000000 
 0.750000  0.250000  0.000000  0.000000 
 0.000000  0.000000  0.750000  0.250000 
 0.000000  0.000000  0.000000  1.000000 
 0.000000  0.000000  0.000000  1.000000 
 0.000000  0.250000  0.000000  0.750000 
 0.000000  0.000000  0.000000  1.000000 
 0.000000  0.000000  1.000000  0.000000 
 0.000000  0.750000  0.250000  0.000000 
 0.250000  0.750000  0.000000  0.000000 


MEME version 4

ALPHABET= ACGT

strands: + -

Background letter frequencies (from meme_bfile):
A 0.295 C 0.205 G 0.205 T 0.295 


MOTIF Cluster_258
letter-probability matrix: alength= 4 w= 20 nsites= 3 E= 2.2e-004 
 0.000000  0.000000  1.000000  0.000000 
 0.000000  1.000000  0.000000  0.000000 
 0.000000  0.000000  1.000000  0.000000 
 1.000000  0.000000  0.000000  0.000000 
 1.000000  0.000000  0.000000  0.000000 
 1.000000  0.000000  0.000000  0.000000 
 0.000000  0.000000  0.000000  1.000000 
 0.000000  0.000000  0.000000  1.000000 
 0.666667  0.000000  0.333333  0.000000 
 0.333333  0.000000  0.000000  0.666667 
 1.000000  0.000000  0.000000  0.000000 
 1.000000  0.000000  0.000000  0.000000 
 0.000000  0.000000  0.000000  1.000000 
 1.000000  0.000000  0.000000  0.000000 
 1.000000  0.000000  0.000000  0.000000 
 1.000000  0.000000  0.000000  0.000000 
 1.000000  0.000000  0.000000  0.000000 
 1.000000  0.000000  0.000000  0.000000 
 1.000000  0.000000  0.000000  0.000000 
 0.000000  1.000000  0.000000  0.000000 


MEME version 4

ALPHABET= ACGT

strands: + -

Background letter frequencies (from meme_bfile):
A 0.295 C 0.205 G 0.205 T 0.295 


MOTIF Cluster_259
letter-probability matrix: alength= 4 w= 15 nsites= 3 E= 2.0e-003 
 0.000000  0.000000  1.000000  0.000000 
 0.000000  1.000000  0.000000  0.000000 
 0.000000  1.000000  0.000000  0.000000 
 1.000000  0.000000  0.000000  0.000000 
 0.000000  0.000000  1.000000  0.000000 
 0.000000  0.000000  0.000000  1.000000 
 0.000000  0.000000  0.666667  0.333333 
 0.333333  0.000000  0.000000  0.666667 
 1.000000  0.000000  0.000000  0.000000 
 0.000000  0.000000  1.000000  0.000000 
 1.000000  0.000000  0.000000  0.000000 
 1.000000  0.000000  0.000000  0.000000 
 0.000000  1.000000  0.000000  0.000000 
 1.000000  0.000000  0.000000  0.000000 
 1.000000  0.000000  0.000000  0.000000 


MEME version 4

ALPHABET= ACGT

strands: + -

Background letter frequencies (from meme_bfile):
A 0.295 C 0.205 G 0.205 T 0.295 


MOTIF Cluster_260
letter-probability matrix: alength= 4 w= 17 nsites= 3 E= 2.2e-005 
 1.000000  0.000000  0.000000  0.000000 
 0.000000  0.000000  0.000000  1.000000 
 1.000000  0.000000  0.000000  0.000000 
 0.000000  0.000000  1.000000  0.000000 
 0.000000  0.000000  0.000000  1.000000 
 0.000000  1.000000  0.000000  0.000000 
 0.000000  0.000000  0.000000  1.000000 
 0.000000  0.000000  0.000000  1.000000 
 0.000000  0.000000  0.000000  1.000000 
 0.000000  0.000000  0.000000  1.000000 
 0.000000  0.000000  1.000000  0.000000 
 0.000000  1.000000  0.000000  0.000000 
 0.000000  0.666667  0.000000  0.333333 
 1.000000  0.000000  0.000000  0.000000 
 0.000000  0.000000  0.000000  1.000000 
 0.000000  1.000000  0.000000  0.000000 
 0.000000  0.000000  1.000000  0.000000 


MEME version 4

ALPHABET= ACGT

strands: + -

Background letter frequencies (from meme_bfile):
A 0.295 C 0.205 G 0.205 T 0.295 


MOTIF Cluster_261
letter-probability matrix: alength= 4 w= 16 nsites= 4 E= 2.6e-006 
 1.000000  0.000000  0.000000  0.000000 
 1.000000  0.000000  0.000000  0.000000 
 1.000000  0.000000  0.000000  0.000000 
 1.000000  0.000000  0.000000  0.000000 
 1.000000  0.000000  0.000000  0.000000 
 0.000000  0.000000  1.000000  0.000000 
 0.500000  0.000000  0.000000  0.500000 
 0.000000  0.000000  1.000000  0.000000 
 0.500000  0.500000  0.000000  0.000000 
 0.500000  0.000000  0.000000  0.500000 
 0.000000  0.000000  0.000000  1.000000 
 0.000000  0.000000  0.000000  1.000000 
 0.000000  0.000000  0.000000  1.000000 
 1.000000  0.000000  0.000000  0.000000 
 0.000000  0.000000  0.000000  1.000000 
 0.000000  1.000000  0.000000  0.000000 


MEME version 4

ALPHABET= ACGT

strands: + -

Background letter frequencies (from meme_bfile):
A 0.295 C 0.205 G 0.205 T 0.295 


MOTIF Cluster_262
letter-probability matrix: alength= 4 w= 20 nsites= 4 E= 1.8e-010 
 0.000000  1.000000  0.000000  0.000000 
 0.500000  0.250000  0.000000  0.250000 
 0.000000  0.000000  1.000000  0.000000 
 1.000000  0.000000  0.000000  0.000000 
 1.000000  0.000000  0.000000  0.000000 
 0.500000  0.000000  0.500000  0.000000 
 0.000000  0.000000  1.000000  0.000000 
 0.000000  0.500000  0.500000  0.000000 
 0.000000  0.750000  0.250000  0.000000 
 0.000000  0.000000  1.000000  0.000000 
 0.000000  0.750000  0.250000  0.000000 
 0.000000  0.000000  1.000000  0.000000 
 1.000000  0.000000  0.000000  0.000000 
 1.000000  0.000000  0.000000  0.000000 
 0.500000  0.000000  0.000000  0.500000 
 0.000000  0.500000  0.500000  0.000000 
 0.000000  1.000000  0.000000  0.000000 
 0.000000  0.750000  0.250000  0.000000 
 0.000000  1.000000  0.000000  0.000000 
 0.000000  1.000000  0.000000  0.000000 


MEME version 4

ALPHABET= ACGT

strands: + -

Background letter frequencies (from meme_bfile):
A 0.295 C 0.205 G 0.205 T 0.295 


MOTIF Cluster_263
letter-probability matrix: alength= 4 w= 16 nsites= 4 E= 1.3e-009 
 1.000000  0.000000  0.000000  0.000000 
 0.000000  0.000000  1.000000  0.000000 
 0.000000  0.000000  1.000000  0.000000 
 0.000000  0.000000  1.000000  0.000000 
 0.000000  0.500000  0.000000  0.500000 
 1.000000  0.000000  0.000000  0.000000 
 0.000000  0.000000  1.000000  0.000000 
 0.000000  0.000000  1.000000  0.000000 
 0.000000  0.000000  1.000000  0.000000 
 1.000000  0.000000  0.000000  0.000000 
 0.000000  0.000000  0.000000  1.000000 
 0.000000  0.000000  0.000000  1.000000 
 0.000000  0.500000  0.000000  0.500000 
 0.000000  0.000000  0.000000  1.000000 
 1.000000  0.000000  0.000000  0.000000 
 0.000000  1.000000  0.000000  0.000000 


MEME version 4

ALPHABET= ACGT

strands: + -

Background letter frequencies (from meme_bfile):
A 0.295 C 0.205 G 0.205 T 0.295 


MOTIF Cluster_264
letter-probability matrix: alength= 4 w= 19 nsites= 4 E= 2.1e-007 
 0.000000  0.000000  0.000000  1.000000 
 0.000000  0.000000  0.000000  1.000000 
 0.000000  0.000000  0.000000  1.000000 
 0.000000  1.000000  0.000000  0.000000 
 0.000000  1.000000  0.000000  0.000000 
 0.000000  0.000000  0.000000  1.000000 
 0.000000  0.000000  0.000000  1.000000 
 1.000000  0.000000  0.000000  0.000000 
 0.000000  0.000000  0.000000  1.000000 
 0.500000  0.000000  0.000000  0.500000 
 0.500000  0.000000  0.500000  0.000000 
 0.000000  0.000000  1.000000  0.000000 
 0.000000  0.500000  0.000000  0.500000 
 0.000000  0.000000  0.500000  0.500000 
 0.500000  0.000000  0.000000  0.500000 
 0.000000  0.000000  0.000000  1.000000 
 0.000000  0.500000  0.000000  0.500000 
 0.000000  0.000000  1.000000  0.000000 
 0.000000  1.000000  0.000000  0.000000 


MEME version 4

ALPHABET= ACGT

strands: + -

Background letter frequencies (from meme_bfile):
A 0.295 C 0.205 G 0.205 T 0.295 


MOTIF Cluster_265
letter-probability matrix: alength= 4 w= 18 nsites= 3 E= 3.5e-003 
 1.000000  0.000000  0.000000  0.000000 
 0.000000  0.000000  1.000000  0.000000 
 0.666667  0.000000  0.000000  0.333333 
 0.000000  1.000000  0.000000  0.000000 
 0.000000  1.000000  0.000000  0.000000 
 1.000000  0.000000  0.000000  0.000000 
 0.333333  0.000000  0.666667  0.000000 
 0.000000  0.000000  0.000000  1.000000 
 0.000000  1.000000  0.000000  0.000000 
 0.000000  0.000000  1.000000  0.000000 
 0.000000  0.000000  1.000000  0.000000 
 0.333333  0.000000  0.000000  0.666667 
 0.000000  0.666667  0.000000  0.333333 
 0.000000  0.333333  0.000000  0.666667 
 1.000000  0.000000  0.000000  0.000000 
 0.000000  0.333333  0.666667  0.000000 
 0.000000  0.000000  0.000000  1.000000 
 0.000000  0.000000  1.000000  0.000000 


MEME version 4

ALPHABET= ACGT

strands: + -

Background letter frequencies (from meme_bfile):
A 0.295 C 0.205 G 0.205 T 0.295 


MOTIF Cluster_266
letter-probability matrix: alength= 4 w= 20 nsites= 3 E= 4.2e-006 
 1.000000  0.000000  0.000000  0.000000 
 0.000000  1.000000  0.000000  0.000000 
 1.000000  0.000000  0.000000  0.000000 
 1.000000  0.000000  0.000000  0.000000 
 0.333333  0.000000  0.000000  0.666667 
 0.000000  0.000000  1.000000  0.000000 
 0.000000  0.333333  0.666667  0.000000 
 0.000000  0.666667  0.333333  0.000000 
 0.000000  0.666667  0.333333  0.000000 
 0.000000  0.000000  1.000000  0.000000 
 0.000000  0.000000  1.000000  0.000000 
 1.000000  0.000000  0.000000  0.000000 
 1.000000  0.000000  0.000000  0.000000 
 1.000000  0.000000  0.000000  0.000000 
 1.000000  0.000000  0.000000  0.000000 
 0.000000  0.000000  1.000000  0.000000 
 1.000000  0.000000  0.000000  0.000000 
 0.000000  1.000000  0.000000  0.000000 
 0.000000  0.000000  1.000000  0.000000 
 0.000000  1.000000  0.000000  0.000000 


MEME version 4

ALPHABET= ACGT

strands: + -

Background letter frequencies (from meme_bfile):
A 0.295 C 0.205 G 0.205 T 0.295 


MOTIF Cluster_267
letter-probability matrix: alength= 4 w= 16 nsites= 4 E= 1.7e-008 
 0.000000  0.000000  1.000000  0.000000 
 1.000000  0.000000  0.000000  0.000000 
 0.000000  0.000000  0.000000  1.000000 
 0.000000  0.000000  0.000000  1.000000 
 1.000000  0.000000  0.000000  0.000000 
 0.000000  0.000000  0.000000  1.000000 
 0.000000  0.000000  0.000000  1.000000 
 0.000000  0.000000  0.000000  1.000000 
 0.000000  0.000000  0.000000  1.000000 
 0.000000  0.000000  0.000000  1.000000 
 0.000000  0.000000  0.000000  1.000000 
 0.000000  0.000000  1.000000  0.000000 
 0.500000  0.000000  0.000000  0.500000 
 0.000000  0.000000  0.500000  0.500000 
 0.000000  1.000000  0.000000  0.000000 
 0.000000  0.000000  1.000000  0.000000 


MEME version 4

ALPHABET= ACGT

strands: + -

Background letter frequencies (from meme_bfile):
A 0.295 C 0.205 G 0.205 T 0.295 


MOTIF Cluster_268
letter-probability matrix: alength= 4 w= 17 nsites= 4 E= 9.5e-008 
 0.000000  0.000000  0.000000  1.000000 
 0.000000  0.000000  0.000000  1.000000 
 0.000000  0.000000  0.000000  1.000000 
 0.000000  1.000000  0.000000  0.000000 
 1.000000  0.000000  0.000000  0.000000 
 0.000000  0.000000  1.000000  0.000000 
 0.500000  0.000000  0.500000  0.000000 
 1.000000  0.000000  0.000000  0.000000 
 1.000000  0.000000  0.000000  0.000000 
 1.000000  0.000000  0.000000  0.000000 
 0.500000  0.000000  0.500000  0.000000 
 0.000000  0.000000  0.000000  1.000000 
 0.000000  1.000000  0.000000  0.000000 
 0.000000  1.000000  0.000000  0.000000 
 0.500000  0.000000  0.000000  0.500000 
 0.000000  0.000000  0.000000  1.000000 
 1.000000  0.000000  0.000000  0.000000 


MEME version 4

ALPHABET= ACGT

strands: + -

Background letter frequencies (from meme_bfile):
A 0.295 C 0.205 G 0.205 T 0.295 


MOTIF Cluster_269
letter-probability matrix: alength= 4 w= 18 nsites= 4 E= 1.0e-006 
 0.000000  0.000000  1.000000  0.000000 
 0.000000  0.000000  0.000000  1.000000 
 0.000000  0.000000  0.500000  0.500000 
 0.000000  0.000000  0.000000  1.000000 
 1.000000  0.000000  0.000000  0.000000 
 0.000000  0.000000  1.000000  0.000000 
 0.500000  0.000000  0.500000  0.000000 
 0.500000  0.500000  0.000000  0.000000 
 0.000000  1.000000  0.000000  0.000000 
 1.000000  0.000000  0.000000  0.000000 
 0.500000  0.000000  0.000000  0.500000 
 1.000000  0.000000  0.000000  0.000000 
 1.000000  0.000000  0.000000  0.000000 
 0.000000  0.000000  0.000000  1.000000 
 0.000000  0.000000  0.000000  1.000000 
 0.000000  0.000000  0.000000  1.000000 
 0.000000  0.000000  0.000000  1.000000 
 0.000000  0.500000  0.500000  0.000000 


MEME version 4

ALPHABET= ACGT

strands: + -

Background letter frequencies (from meme_bfile):
A 0.295 C 0.205 G 0.205 T 0.295 


MOTIF Cluster_270
letter-probability matrix: alength= 4 w= 16 nsites= 3 E= 2.5e-003 
 0.000000  0.000000  0.000000  1.000000 
 0.000000  0.000000  0.000000  1.000000 
 0.000000  1.000000  0.000000  0.000000 
 0.000000  0.000000  0.333333  0.666667 
 0.000000  0.000000  1.000000  0.000000 
 0.666667  0.000000  0.333333  0.000000 
 0.000000  0.333333  0.666667  0.000000 
 0.000000  0.000000  0.000000  1.000000 
 0.000000  0.000000  0.000000  1.000000 
 0.000000  1.000000  0.000000  0.000000 
 1.000000  0.000000  0.000000  0.000000 
 0.000000  0.333333  0.666667  0.000000 
 1.000000  0.000000  0.000000  0.000000 
 0.000000  0.000000  1.000000  0.000000 
 0.000000  0.000000  1.000000  0.000000 
 0.000000  1.000000  0.000000  0.000000 


MEME version 4

ALPHABET= ACGT

strands: + -

Background letter frequencies (from meme_bfile):
A 0.295 C 0.205 G 0.205 T 0.295 


MOTIF Cluster_271
letter-probability matrix: alength= 4 w= 19 nsites= 6 E= 1.1e-017 
 0.833333  0.000000  0.000000  0.166667 
 0.833333  0.000000  0.166667  0.000000 
 0.000000  0.500000  0.166667  0.333333 
 0.000000  0.166667  0.833333  0.000000 
 0.333333  0.000000  0.000000  0.666667 
 0.000000  1.000000  0.000000  0.000000 
 0.000000  0.000000  0.000000  1.000000 
 0.833333  0.166667  0.000000  0.000000 
 0.000000  1.000000  0.000000  0.000000 
 0.000000  1.000000  0.000000  0.000000 
 0.000000  1.000000  0.000000  0.000000 
 0.000000  0.000000  0.000000  1.000000 
 0.000000  0.000000  0.000000  1.000000 
 0.666667  0.000000  0.000000  0.333333 
 1.000000  0.000000  0.000000  0.000000 
 1.000000  0.000000  0.000000  0.000000 
 0.000000  0.000000  1.000000  0.000000 
 0.500000  0.000000  0.500000  0.000000 
 0.666667  0.000000  0.333333  0.000000 


MEME version 4

ALPHABET= ACGT

strands: + -

Background letter frequencies (from meme_bfile):
A 0.295 C 0.205 G 0.205 T 0.295 


MOTIF Cluster_272
letter-probability matrix: alength= 4 w= 15 nsites= 3 E= 7.2e-003 
 0.000000  0.000000  0.000000  1.000000 
 0.666667  0.000000  0.333333  0.000000 
 0.000000  1.000000  0.000000  0.000000 
 0.000000  0.000000  1.000000  0.000000 
 0.000000  0.000000  1.000000  0.000000 
 0.000000  0.000000  0.000000  1.000000 
 0.000000  0.000000  1.000000  0.000000 
 0.000000  0.666667  0.333333  0.000000 
 0.000000  0.000000  1.000000  0.000000 
 0.000000  0.000000  1.000000  0.000000 
 0.000000  0.666667  0.000000  0.333333 
 1.000000  0.000000  0.000000  0.000000 
 0.333333  0.000000  0.666667  0.000000 
 1.000000  0.000000  0.000000  0.000000 
 1.000000  0.000000  0.000000  0.000000 


MEME version 4

ALPHABET= ACGT

strands: + -

Background letter frequencies (from meme_bfile):
A 0.295 C 0.205 G 0.205 T 0.295 


MOTIF Cluster_273
letter-probability matrix: alength= 4 w= 15 nsites= 3 E= 2.0e-003 
 1.000000  0.000000  0.000000  0.000000 
 1.000000  0.000000  0.000000  0.000000 
 0.000000  1.000000  0.000000  0.000000 
 0.000000  1.000000  0.000000  0.000000 
 0.000000  0.000000  0.000000  1.000000 
 1.000000  0.000000  0.000000  0.000000 
 0.000000  1.000000  0.000000  0.000000 
 0.000000  1.000000  0.000000  0.000000 
 1.000000  0.000000  0.000000  0.000000 
 0.000000  0.000000  0.000000  1.000000 
 0.000000  0.000000  0.000000  1.000000 
 0.000000  0.333333  0.666667  0.000000 
 1.000000  0.000000  0.000000  0.000000 
 1.000000  0.000000  0.000000  0.000000 
 1.000000  0.000000  0.000000  0.000000 


MEME version 4

ALPHABET= ACGT

strands: + -

Background letter frequencies (from meme_bfile):
A 0.295 C 0.205 G 0.205 T 0.295 


MOTIF Cluster_274
letter-probability matrix: alength= 4 w= 20 nsites= 4 E= 3.2e-007 
 0.000000  1.000000  0.000000  0.000000 
 0.500000  0.000000  0.000000  0.500000 
 0.000000  0.500000  0.000000  0.500000 
 0.000000  0.500000  0.000000  0.500000 
 0.000000  0.000000  0.000000  1.000000 
 0.000000  0.000000  0.000000  1.000000 
 0.000000  0.000000  1.000000  0.000000 
 0.000000  0.000000  0.000000  1.000000 
 0.000000  0.000000  0.000000  1.000000 
 1.000000  0.000000  0.000000  0.000000 
 1.000000  0.000000  0.000000  0.000000 
 0.000000  0.000000  0.000000  1.000000 
 0.000000  0.000000  0.000000  1.000000 
 0.000000  0.000000  0.000000  1.000000 
 1.000000  0.000000  0.000000  0.000000 
 0.500000  0.500000  0.000000  0.000000 
 0.000000  0.500000  0.500000  0.000000 
 0.000000  0.000000  0.000000  1.000000 
 0.000000  0.000000  0.500000  0.500000 
 1.000000  0.000000  0.000000  0.000000 


MEME version 4

ALPHABET= ACGT

strands: + -

Background letter frequencies (from meme_bfile):
A 0.295 C 0.205 G 0.205 T 0.295 


MOTIF Cluster_275
letter-probability matrix: alength= 4 w= 18 nsites= 4 E= 1.3e-007 
 0.000000  0.000000  0.000000  1.000000 
 0.000000  0.000000  0.000000  1.000000 
 0.000000  0.000000  0.000000  1.000000 
 0.000000  0.000000  1.000000  0.000000 
 0.000000  1.000000  0.000000  0.000000 
 0.500000  0.000000  0.500000  0.000000 
 1.000000  0.000000  0.000000  0.000000 
 0.000000  0.000000  0.000000  1.000000 
 0.000000  1.000000  0.000000  0.000000 
 1.000000  0.000000  0.000000  0.000000 
 1.000000  0.000000  0.000000  0.000000 
 0.500000  0.000000  0.500000  0.000000 
 0.500000  0.000000  0.000000  0.500000 
 0.000000  0.000000  0.000000  1.000000 
 1.000000  0.000000  0.000000  0.000000 
 0.500000  0.000000  0.000000  0.500000 
 0.000000  1.000000  0.000000  0.000000 
 1.000000  0.000000  0.000000  0.000000 


MEME version 4

ALPHABET= ACGT

strands: + -

Background letter frequencies (from meme_bfile):
A 0.295 C 0.205 G 0.205 T 0.295 


MOTIF Cluster_276
letter-probability matrix: alength= 4 w= 20 nsites= 5 E= 1.1e-011 
 0.000000  0.400000  0.000000  0.600000 
 0.000000  0.000000  1.000000  0.000000 
 0.000000  1.000000  0.000000  0.000000 
 0.000000  1.000000  0.000000  0.000000 
 0.400000  0.600000  0.000000  0.000000 
 0.200000  0.400000  0.000000  0.400000 
 0.000000  0.400000  0.000000  0.600000 
 0.400000  0.600000  0.000000  0.000000 
 0.000000  0.000000  0.000000  1.000000 
 0.600000  0.000000  0.000000  0.400000 
 0.000000  0.000000  0.000000  1.000000 
 0.000000  0.000000  0.000000  1.000000 
 0.000000  0.000000  1.000000  0.000000 
 0.600000  0.000000  0.400000  0.000000 
 0.000000  0.400000  0.000000  0.600000 
 0.000000  1.000000  0.000000  0.000000 
 0.000000  1.000000  0.000000  0.000000 
 0.600000  0.000000  0.000000  0.400000 
 0.000000  0.000000  1.000000  0.000000 
 0.200000  0.800000  0.000000  0.000000 


MEME version 4

ALPHABET= ACGT

strands: + -

Background letter frequencies (from meme_bfile):
A 0.295 C 0.205 G 0.205 T 0.295 


MOTIF Cluster_277
letter-probability matrix: alength= 4 w= 18 nsites= 4 E= 7.4e-010 
 0.000000  0.000000  1.000000  0.000000 
 0.000000  1.000000  0.000000  0.000000 
 1.000000  0.000000  0.000000  0.000000 
 0.000000  0.500000  0.000000  0.500000 
 1.000000  0.000000  0.000000  0.000000 
 1.000000  0.000000  0.000000  0.000000 
 1.000000  0.000000  0.000000  0.000000 
 1.000000  0.000000  0.000000  0.000000 
 1.000000  0.000000  0.000000  0.000000 
 1.000000  0.000000  0.000000  0.000000 
 0.000000  0.000000  0.000000  1.000000 
 0.000000  0.000000  1.000000  0.000000 
 0.000000  1.000000  0.000000  0.000000 
 0.000000  0.000000  0.000000  1.000000 
 0.000000  0.000000  0.500000  0.500000 
 1.000000  0.000000  0.000000  0.000000 
 1.000000  0.000000  0.000000  0.000000 
 1.000000  0.000000  0.000000  0.000000 


MEME version 4

ALPHABET= ACGT

strands: + -

Background letter frequencies (from meme_bfile):
A 0.295 C 0.205 G 0.205 T 0.295 


MOTIF Cluster_278
letter-probability matrix: alength= 4 w= 16 nsites= 3 E= 9.6e-004 
 0.000000  0.333333  0.666667  0.000000 
 0.000000  1.000000  0.000000  0.000000 
 0.666667  0.000000  0.333333  0.000000 
 0.000000  0.000000  1.000000  0.000000 
 0.000000  0.333333  0.666667  0.000000 
 0.000000  1.000000  0.000000  0.000000 
 0.000000  0.000000  0.000000  1.000000 
 0.000000  0.000000  1.000000  0.000000 
 1.000000  0.000000  0.000000  0.000000 
 0.000000  1.000000  0.000000  0.000000 
 1.000000  0.000000  0.000000  0.000000 
 1.000000  0.000000  0.000000  0.000000 
 0.666667  0.000000  0.333333  0.000000 
 0.000000  1.000000  0.000000  0.000000 
 0.000000  0.000000  1.000000  0.000000 
 1.000000  0.000000  0.000000  0.000000 


MEME version 4

ALPHABET= ACGT

strands: + -

Background letter frequencies (from meme_bfile):
A 0.295 C 0.205 G 0.205 T 0.295 


MOTIF Cluster_279
letter-probability matrix: alength= 4 w= 15 nsites= 4 E= 8.4e-010 
 0.000000  1.000000  0.000000  0.000000 
 0.000000  0.000000  1.000000  0.000000 
 0.000000  0.000000  1.000000  0.000000 
 0.000000  1.000000  0.000000  0.000000 
 1.000000  0.000000  0.000000  0.000000 
 1.000000  0.000000  0.000000  0.000000 
 0.000000  0.000000  1.000000  0.000000 
 0.000000  0.000000  1.000000  0.000000 
 1.000000  0.000000  0.000000  0.000000 
 0.000000  0.000000  1.000000  0.000000 
 1.000000  0.000000  0.000000  0.000000 
 0.500000  0.500000  0.000000  0.000000 
 1.000000  0.000000  0.000000  0.000000 
 1.000000  0.000000  0.000000  0.000000 
 1.000000  0.000000  0.000000  0.000000 


MEME version 4

ALPHABET= ACGT

strands: + -

Background letter frequencies (from meme_bfile):
A 0.295 C 0.205 G 0.205 T 0.295 


MOTIF Cluster_280
letter-probability matrix: alength= 4 w= 19 nsites= 3 E= 5.8e-004 
 1.000000  0.000000  0.000000  0.000000 
 1.000000  0.000000  0.000000  0.000000 
 0.000000  0.000000  0.333333  0.666667 
 0.000000  1.000000  0.000000  0.000000 
 1.000000  0.000000  0.000000  0.000000 
 0.000000  1.000000  0.000000  0.000000 
 1.000000  0.000000  0.000000  0.000000 
 0.000000  0.000000  0.000000  1.000000 
 0.000000  0.000000  0.000000  1.000000 
 0.000000  0.000000  1.000000  0.000000 
 0.000000  0.000000  0.000000  1.000000 
 0.000000  0.000000  0.000000  1.000000 
 0.000000  0.000000  0.000000  1.000000 
 0.333333  0.000000  0.000000  0.666667 
 1.000000  0.000000  0.000000  0.000000 
 0.000000  0.000000  0.000000  1.000000 
 0.000000  0.000000  1.000000  0.000000 
 1.000000  0.000000  0.000000  0.000000 
 1.000000  0.000000  0.000000  0.000000 


MEME version 4

ALPHABET= ACGT

strands: + -

Background letter frequencies (from meme_bfile):
A 0.295 C 0.205 G 0.205 T 0.295 


MOTIF Cluster_281
letter-probability matrix: alength= 4 w= 20 nsites= 9 E= 1.0e-062 
 0.000000  0.000000  1.000000  0.000000 
 0.000000  0.000000  1.000000  0.000000 
 1.000000  0.000000  0.000000  0.000000 
 0.000000  0.000000  1.000000  0.000000 
 0.222222  0.777778  0.000000  0.000000 
 1.000000  0.000000  0.000000  0.000000 
 0.000000  1.000000  0.000000  0.000000 
 0.000000  1.000000  0.000000  0.000000 
 0.000000  0.000000  0.000000  1.000000 
 0.000000  1.000000  0.000000  0.000000 
 1.000000  0.000000  0.000000  0.000000 
 1.000000  0.000000  0.000000  0.000000 
 1.000000  0.000000  0.000000  0.000000 
 1.000000  0.000000  0.000000  0.000000 
 1.000000  0.000000  0.000000  0.000000 
 0.000000  1.000000  0.000000  0.000000 
 1.000000  0.000000  0.000000  0.000000 
 0.000000  1.000000  0.000000  0.000000 
 0.000000  1.000000  0.000000  0.000000 
 1.000000  0.000000  0.000000  0.000000 


MEME version 4

ALPHABET= ACGT

strands: + -

Background letter frequencies (from meme_bfile):
A 0.295 C 0.205 G 0.205 T 0.295 


MOTIF Cluster_282
letter-probability matrix: alength= 4 w= 17 nsites= 3 E= 6.4e-006 
 0.000000  1.000000  0.000000  0.000000 
 0.000000  1.000000  0.000000  0.000000 
 0.000000  1.000000  0.000000  0.000000 
 0.000000  0.000000  1.000000  0.000000 
 1.000000  0.000000  0.000000  0.000000 
 0.000000  0.000000  0.000000  1.000000 
 1.000000  0.000000  0.000000  0.000000 
 1.000000  0.000000  0.000000  0.000000 
 1.000000  0.000000  0.000000  0.000000 
 1.000000  0.000000  0.000000  0.000000 
 0.000000  1.000000  0.000000  0.000000 
 1.000000  0.000000  0.000000  0.000000 
 1.000000  0.000000  0.000000  0.000000 
 0.000000  0.000000  1.000000  0.000000 
 0.000000  0.000000  1.000000  0.000000 
 1.000000  0.000000  0.000000  0.000000 
 0.000000  0.000000  0.000000  1.000000 


MEME version 4

ALPHABET= ACGT

strands: + -

Background letter frequencies (from meme_bfile):
A 0.295 C 0.205 G 0.205 T 0.295 


MOTIF Cluster_283
letter-probability matrix: alength= 4 w= 20 nsites= 3 E= 1.9e-009 
 0.000000  0.000000  1.000000  0.000000 
 0.000000  0.000000  1.000000  0.000000 
 0.000000  0.000000  0.000000  1.000000 
 0.000000  0.000000  0.000000  1.000000 
 0.000000  0.000000  0.000000  1.000000 
 0.000000  1.000000  0.000000  0.000000 
 0.000000  0.000000  1.000000  0.000000 
 0.000000  1.000000  0.000000  0.000000 
 0.000000  1.000000  0.000000  0.000000 
 0.000000  0.000000  0.000000  1.000000 
 0.000000  0.000000  1.000000  0.000000 
 0.000000  0.000000  0.000000  1.000000 
 0.000000  1.000000  0.000000  0.000000 
 1.000000  0.000000  0.000000  0.000000 
 0.000000  0.000000  1.000000  0.000000 
 0.000000  1.000000  0.000000  0.000000 
 1.000000  0.000000  0.000000  0.000000 
 0.000000  0.000000  1.000000  0.000000 
 1.000000  0.000000  0.000000  0.000000 
 0.000000  1.000000  0.000000  0.000000 


MEME version 4

ALPHABET= ACGT

strands: + -

Background letter frequencies (from meme_bfile):
A 0.295 C 0.205 G 0.205 T 0.295 


MOTIF Cluster_284
letter-probability matrix: alength= 4 w= 20 nsites= 5 E= 5.2e-009 
 0.000000  1.000000  0.000000  0.000000 
 0.400000  0.000000  0.000000  0.600000 
 0.800000  0.000000  0.000000  0.200000 
 0.000000  0.600000  0.000000  0.400000 
 1.000000  0.000000  0.000000  0.000000 
 0.200000  0.000000  0.800000  0.000000 
 1.000000  0.000000  0.000000  0.000000 
 0.400000  0.000000  0.000000  0.600000 
 0.200000  0.000000  0.000000  0.800000 
 0.200000  0.000000  0.200000  0.600000 
 1.000000  0.000000  0.000000  0.000000 
 0.000000  0.000000  0.000000  1.000000 
 1.000000  0.000000  0.000000  0.000000 
 0.600000  0.000000  0.400000  0.000000 
 0.200000  0.000000  0.800000  0.000000 
 1.000000  0.000000  0.000000  0.000000 
 1.000000  0.000000  0.000000  0.000000 
 1.000000  0.000000  0.000000  0.000000 
 0.000000  0.000000  0.800000  0.200000 
 0.000000  0.800000  0.200000  0.000000 


MEME version 4

ALPHABET= ACGT

strands: + -

Background letter frequencies (from meme_bfile):
A 0.295 C 0.205 G 0.205 T 0.295 


MOTIF Cluster_285
letter-probability matrix: alength= 4 w= 20 nsites= 10 E= 7.6e-073 
 0.000000  1.000000  0.000000  0.000000 
 0.000000  0.000000  0.000000  1.000000 
 0.000000  0.000000  1.000000  0.000000 
 0.000000  0.000000  0.000000  1.000000 
 0.000000  0.000000  0.000000  1.000000 
 0.000000  1.000000  0.000000  0.000000 
 0.000000  0.000000  0.000000  1.000000 
 0.000000  1.000000  0.000000  0.000000 
 0.000000  1.000000  0.000000  0.000000 
 1.000000  0.000000  0.000000  0.000000 
 1.000000  0.000000  0.000000  0.000000 
 0.000000  0.000000  0.000000  1.000000 
 0.000000  0.000000  1.000000  0.000000 
 1.000000  0.000000  0.000000  0.000000 
 0.000000  1.000000  0.000000  0.000000 
 0.000000  0.000000  0.000000  1.000000 
 1.000000  0.000000  0.000000  0.000000 
 0.000000  0.000000  1.000000  0.000000 
 0.000000  0.000000  0.000000  1.000000 
 0.000000  1.000000  0.000000  0.000000 


MEME version 4

ALPHABET= ACGT

strands: + -

Background letter frequencies (from meme_bfile):
A 0.295 C 0.205 G 0.205 T 0.295 


MOTIF Cluster_286
letter-probability matrix: alength= 4 w= 18 nsites= 11 E= 3.9e-064 
 1.000000  0.000000  0.000000  0.000000 
 0.000000  1.000000  0.000000  0.000000 
 0.000000  0.000000  0.000000  1.000000 
 1.000000  0.000000  0.000000  0.000000 
 0.000000  0.000000  1.000000  0.000000 
 0.000000  0.000000  0.000000  1.000000 
 1.000000  0.000000  0.000000  0.000000 
 0.000000  0.000000  0.000000  1.000000 
 0.000000  0.000000  0.000000  1.000000 
 1.000000  0.000000  0.000000  0.000000 
 1.000000  0.000000  0.000000  0.000000 
 0.000000  0.000000  1.000000  0.000000 
 1.000000  0.000000  0.000000  0.000000 
 0.000000  1.000000  0.000000  0.000000 
 0.000000  0.000000  0.000000  1.000000 
 1.000000  0.000000  0.000000  0.000000 
 0.000000  0.000000  0.000000  1.000000 
 0.000000  1.000000  0.000000  0.000000 


MEME version 4

ALPHABET= ACGT

strands: + -

Background letter frequencies (from meme_bfile):
A 0.295 C 0.205 G 0.205 T 0.295 


MOTIF Cluster_287
letter-probability matrix: alength= 4 w= 20 nsites= 11 E= 1.8e-072 
 1.000000  0.000000  0.000000  0.000000 
 0.000000  1.000000  0.000000  0.000000 
 1.000000  0.000000  0.000000  0.000000 
 1.000000  0.000000  0.000000  0.000000 
 0.000000  1.000000  0.000000  0.000000 
 0.000000  1.000000  0.000000  0.000000 
 1.000000  0.000000  0.000000  0.000000 
 1.000000  0.000000  0.000000  0.000000 
 0.000000  0.000000  0.000000  1.000000 
 1.000000  0.000000  0.000000  0.000000 
 0.000000  0.000000  0.000000  1.000000 
 0.000000  1.000000  0.000000  0.000000 
 1.000000  0.000000  0.000000  0.000000 
 0.000000  1.000000  0.000000  0.000000 
 0.000000  0.000000  0.000000  1.000000 
 0.000000  0.000000  0.000000  1.000000 
 1.000000  0.000000  0.000000  0.000000 
 1.000000  0.000000  0.000000  0.000000 
 1.000000  0.000000  0.000000  0.000000 
 0.000000  0.000000  0.000000  1.000000 


MEME version 4

ALPHABET= ACGT

strands: + -

Background letter frequencies (from meme_bfile):
A 0.295 C 0.205 G 0.205 T 0.295 


MOTIF Cluster_288
letter-probability matrix: alength= 4 w= 20 nsites= 3 E= 2.6e-003 
 1.000000  0.000000  0.000000  0.000000 
 1.000000  0.000000  0.000000  0.000000 
 1.000000  0.000000  0.000000  0.000000 
 1.000000  0.000000  0.000000  0.000000 
 1.000000  0.000000  0.000000  0.000000 
 1.000000  0.000000  0.000000  0.000000 
 0.000000  0.000000  0.000000  1.000000 
 0.000000  1.000000  0.000000  0.000000 
 1.000000  0.000000  0.000000  0.000000 
 0.000000  0.333333  0.000000  0.666667 
 0.000000  0.666667  0.000000  0.333333 
 1.000000  0.000000  0.000000  0.000000 
 1.000000  0.000000  0.000000  0.000000 
 1.000000  0.000000  0.000000  0.000000 
 0.000000  0.666667  0.000000  0.333333 
 0.666667  0.000000  0.333333  0.000000 
 0.000000  0.000000  1.000000  0.000000 
 0.000000  1.000000  0.000000  0.000000 
 1.000000  0.000000  0.000000  0.000000 
 1.000000  0.000000  0.000000  0.000000 


MEME version 4

ALPHABET= ACGT

strands: + -

Background letter frequencies (from meme_bfile):
A 0.295 C 0.205 G 0.205 T 0.295 


MOTIF Cluster_289
letter-probability matrix: alength= 4 w= 14 nsites= 3 E= 5.2e-004 
 0.000000  0.000000  1.000000  0.000000 
 0.000000  0.000000  1.000000  0.000000 
 0.000000  0.000000  0.000000  1.000000 
 0.000000  0.000000  1.000000  0.000000 
 1.000000  0.000000  0.000000  0.000000 
 0.333333  0.666667  0.000000  0.000000 
 0.000000  0.000000  1.000000  0.000000 
 0.000000  0.000000  1.000000  0.000000 
 1.000000  0.000000  0.000000  0.000000 
 0.666667  0.333333  0.000000  0.000000 
 0.333333  0.666667  0.000000  0.000000 
 0.333333  0.000000  0.666667  0.000000 
 0.000000  1.000000  0.000000  0.000000 
 0.000000  1.000000  0.000000  0.000000 


MEME version 4

ALPHABET= ACGT

strands: + -

Background letter frequencies (from meme_bfile):
A 0.295 C 0.205 G 0.205 T 0.295 


MOTIF Cluster_290
letter-probability matrix: alength= 4 w= 20 nsites= 3 E= 1.4e-004 
 0.000000  1.000000  0.000000  0.000000 
 0.000000  0.000000  1.000000  0.000000 
 0.000000  0.000000  0.000000  1.000000 
 0.000000  0.000000  0.000000  1.000000 
 0.000000  0.000000  0.333333  0.666667 
 1.000000  0.000000  0.000000  0.000000 
 0.000000  0.000000  0.000000  1.000000 
 0.000000  0.000000  0.000000  1.000000 
 0.000000  0.000000  1.000000  0.000000 
 1.000000  0.000000  0.000000  0.000000 
 0.000000  0.000000  0.000000  1.000000 
 0.000000  1.000000  0.000000  0.000000 
 0.000000  0.000000  0.333333  0.666667 
 0.666667  0.333333  0.000000  0.000000 
 0.666667  0.333333  0.000000  0.000000 
 0.000000  1.000000  0.000000  0.000000 
 0.000000  0.000000  0.000000  1.000000 
 0.000000  1.000000  0.000000  0.000000 
 1.000000  0.000000  0.000000  0.000000 
 0.000000  1.000000  0.000000  0.000000 


MEME version 4

ALPHABET= ACGT

strands: + -

Background letter frequencies (from meme_bfile):
A 0.295 C 0.205 G 0.205 T 0.295 


MOTIF Cluster_291
letter-probability matrix: alength= 4 w= 20 nsites= 6 E= 7.1e-020 
 0.000000  1.000000  0.000000  0.000000 
 0.333333  0.666667  0.000000  0.000000 
 0.333333  0.000000  0.000000  0.666667 
 0.000000  0.000000  0.333333  0.666667 
 0.166667  0.000000  0.000000  0.833333 
 0.333333  0.166667  0.000000  0.500000 
 0.000000  0.166667  0.000000  0.833333 
 0.000000  0.000000  1.000000  0.000000 
 0.000000  1.000000  0.000000  0.000000 
 0.000000  1.000000  0.000000  0.000000 
 0.000000  0.166667  0.833333  0.000000 
 1.000000  0.000000  0.000000  0.000000 
 1.000000  0.000000  0.000000  0.000000 
 0.833333  0.000000  0.166667  0.000000 
 0.000000  0.000000  1.000000  0.000000 
 0.000000  0.000000  1.000000  0.000000 
 0.000000  1.000000  0.000000  0.000000 
 0.166667  0.333333  0.000000  0.500000 
 0.166667  0.833333  0.000000  0.000000 
 1.000000  0.000000  0.000000  0.000000 


MEME version 4

ALPHABET= ACGT

strands: + -

Background letter frequencies (from meme_bfile):
A 0.295 C 0.205 G 0.205 T 0.295 


MOTIF Cluster_292
letter-probability matrix: alength= 4 w= 20 nsites= 7 E= 2.2e-044 
 1.000000  0.000000  0.000000  0.000000 
 0.000000  1.000000  0.000000  0.000000 
 0.000000  0.000000  1.000000  0.000000 
 0.000000  1.000000  0.000000  0.000000 
 0.000000  0.000000  1.000000  0.000000 
 0.000000  0.000000  1.000000  0.000000 
 0.000000  1.000000  0.000000  0.000000 
 0.000000  0.000000  0.000000  1.000000 
 1.000000  0.000000  0.000000  0.000000 
 1.000000  0.000000  0.000000  0.000000 
 0.000000  0.000000  1.000000  0.000000 
 0.000000  0.000000  0.000000  1.000000 
 0.000000  0.000000  1.000000  0.000000 
 1.000000  0.000000  0.000000  0.000000 
 0.000000  0.000000  1.000000  0.000000 
 0.000000  0.000000  0.000000  1.000000 
 1.000000  0.000000  0.000000  0.000000 
 1.000000  0.000000  0.000000  0.000000 
 1.000000  0.000000  0.000000  0.000000 
 0.000000  1.000000  0.000000  0.000000 


MEME version 4

ALPHABET= ACGT

strands: + -

Background letter frequencies (from meme_bfile):
A 0.295 C 0.205 G 0.205 T 0.295 


MOTIF Cluster_293
letter-probability matrix: alength= 4 w= 15 nsites= 7 E= 6.3e-033 
 1.000000  0.000000  0.000000  0.000000 
 0.000000  0.000000  1.000000  0.000000 
 0.000000  1.000000  0.000000  0.000000 
 0.000000  1.000000  0.000000  0.000000 
 0.000000  0.000000  1.000000  0.000000 
 0.000000  1.000000  0.000000  0.000000 
 0.000000  0.000000  1.000000  0.000000 
 0.000000  0.000000  0.000000  1.000000 
 0.000000  0.000000  1.000000  0.000000 
 0.000000  0.000000  0.000000  1.000000 
 0.000000  1.000000  0.000000  0.000000 
 0.000000  1.000000  0.000000  0.000000 
 1.000000  0.000000  0.000000  0.000000 
 0.000000  1.000000  0.000000  0.000000 
 0.000000  0.000000  0.000000  1.000000 


MEME version 4

ALPHABET= ACGT

strands: + -

Background letter frequencies (from meme_bfile):
A 0.295 C 0.205 G 0.205 T 0.295 


MOTIF Cluster_294
letter-probability matrix: alength= 4 w= 15 nsites= 7 E= 7.0e-033 
 1.000000  0.000000  0.000000  0.000000 
 0.000000  1.000000  0.000000  0.000000 
 0.000000  1.000000  0.000000  0.000000 
 0.000000  0.000000  0.000000  1.000000 
 0.000000  1.000000  0.000000  0.000000 
 0.000000  0.000000  0.000000  1.000000 
 0.000000  0.000000  1.000000  0.000000 
 1.000000  0.000000  0.000000  0.000000 
 0.000000  1.000000  0.000000  0.000000 
 0.000000  0.000000  0.000000  1.000000 
 0.000000  0.000000  1.000000  0.000000 
 1.000000  0.000000  0.000000  0.000000 
 0.000000  0.000000  1.000000  0.000000 
 1.000000  0.000000  0.000000  0.000000 
 0.000000  0.000000  1.000000  0.000000 


MEME version 4

ALPHABET= ACGT

strands: + -

Background letter frequencies (from meme_bfile):
A 0.295 C 0.205 G 0.205 T 0.295 


MOTIF Cluster_295
letter-probability matrix: alength= 4 w= 19 nsites= 3 E= 3.2e-004 
 1.000000  0.000000  0.000000  0.000000 
 1.000000  0.000000  0.000000  0.000000 
 0.000000  0.000000  0.000000  1.000000 
 0.000000  1.000000  0.000000  0.000000 
 0.000000  1.000000  0.000000  0.000000 
 0.000000  1.000000  0.000000  0.000000 
 0.000000  1.000000  0.000000  0.000000 
 1.000000  0.000000  0.000000  0.000000 
 0.000000  0.000000  0.000000  1.000000 
 0.000000  0.000000  0.000000  1.000000 
 0.000000  1.000000  0.000000  0.000000 
 0.000000  0.000000  0.666667  0.333333 
 0.000000  0.000000  0.000000  1.000000 
 0.000000  0.333333  0.666667  0.000000 
 0.666667  0.000000  0.000000  0.333333 
 0.000000  0.000000  0.333333  0.666667 
 0.000000  0.000000  1.000000  0.000000 
 0.000000  0.000000  0.000000  1.000000 
 0.000000  0.000000  0.000000  1.000000 


MEME version 4

ALPHABET= ACGT

strands: + -

Background letter frequencies (from meme_bfile):
A 0.295 C 0.205 G 0.205 T 0.295 


MOTIF Cluster_296
letter-probability matrix: alength= 4 w= 20 nsites= 5 E= 4.6e-011 
 0.800000  0.000000  0.200000  0.000000 
 0.000000  0.000000  0.000000  1.000000 
 0.200000  0.000000  0.000000  0.800000 
 0.000000  0.000000  0.000000  1.000000 
 1.000000  0.000000  0.000000  0.000000 
 1.000000  0.000000  0.000000  0.000000 
 0.000000  0.000000  0.200000  0.800000 
 0.000000  0.000000  1.000000  0.000000 
 1.000000  0.000000  0.000000  0.000000 
 1.000000  0.000000  0.000000  0.000000 
 0.400000  0.000000  0.000000  0.600000 
 0.400000  0.000000  0.000000  0.600000 
 0.000000  0.000000  0.000000  1.000000 
 0.000000  0.000000  0.000000  1.000000 
 0.000000  0.000000  0.000000  1.000000 
 0.600000  0.000000  0.400000  0.000000 
 1.000000  0.000000  0.000000  0.000000 
 0.000000  0.000000  1.000000  0.000000 
 0.400000  0.000000  0.600000  0.000000 
 0.800000  0.000000  0.000000  0.200000 


MEME version 4

ALPHABET= ACGT

strands: + -

Background letter frequencies (from meme_bfile):
A 0.295 C 0.205 G 0.205 T 0.295 


MOTIF Cluster_297
letter-probability matrix: alength= 4 w= 20 nsites= 2 E= 9.5e-003 
 0.000000  1.000000  0.000000  0.000000 
 0.000000  1.000000  0.000000  0.000000 
 0.000000  0.000000  1.000000  0.000000 
 0.000000  1.000000  0.000000  0.000000 
 0.000000  0.000000  0.000000  1.000000 
 0.000000  0.000000  0.000000  1.000000 
 0.000000  1.000000  0.000000  0.000000 
 0.000000  1.000000  0.000000  0.000000 
 0.000000  0.000000  0.000000  1.000000 
 0.000000  0.000000  0.000000  1.000000 
 0.000000  0.000000  1.000000  0.000000 
 0.000000  0.000000  0.000000  1.000000 
 0.000000  0.000000  1.000000  0.000000 
 0.000000  1.000000  0.000000  0.000000 
 0.000000  0.000000  1.000000  0.000000 
 0.000000  0.000000  1.000000  0.000000 
 0.000000  0.000000  1.000000  0.000000 
 0.000000  0.000000  1.000000  0.000000 
 0.000000  1.000000  0.000000  0.000000 
 0.000000  0.000000  1.000000  0.000000 


MEME version 4

ALPHABET= ACGT

strands: + -

Background letter frequencies (from meme_bfile):
A 0.295 C 0.205 G 0.205 T 0.295 


MOTIF Cluster_298
letter-probability matrix: alength= 4 w= 20 nsites= 2 E= 9.5e-003 
 0.000000  1.000000  0.000000  0.000000 
 0.000000  1.000000  0.000000  0.000000 
 0.000000  0.000000  1.000000  0.000000 
 0.000000  0.000000  1.000000  0.000000 
 0.000000  1.000000  0.000000  0.000000 
 0.000000  0.000000  0.000000  1.000000 
 1.000000  0.000000  0.000000  0.000000 
 0.000000  1.000000  0.000000  0.000000 
 0.000000  1.000000  0.000000  0.000000 
 0.000000  0.000000  0.000000  1.000000 
 0.000000  1.000000  0.000000  0.000000 
 0.000000  0.000000  0.000000  1.000000 
 0.000000  0.000000  1.000000  0.000000 
 0.000000  1.000000  0.000000  0.000000 
 0.000000  1.000000  0.000000  0.000000 
 0.000000  0.000000  1.000000  0.000000 
 0.000000  1.000000  0.000000  0.000000 
 0.000000  1.000000  0.000000  0.000000 
 1.000000  0.000000  0.000000  0.000000 
 0.000000  1.000000  0.000000  0.000000 


MEME version 4

ALPHABET= ACGT

strands: + -

Background letter frequencies (from meme_bfile):
A 0.295 C 0.205 G 0.205 T 0.295 


MOTIF Cluster_299
letter-probability matrix: alength= 4 w= 14 nsites= 5 E= 4.7e-010 
 1.000000  0.000000  0.000000  0.000000 
 0.000000  0.000000  0.000000  1.000000 
 0.000000  0.000000  1.000000  0.000000 
 0.000000  0.000000  0.000000  1.000000 
 0.000000  0.000000  0.000000  1.000000 
 1.000000  0.000000  0.000000  0.000000 
 0.000000  1.000000  0.000000  0.000000 
 0.000000  0.600000  0.400000  0.000000 
 0.000000  0.400000  0.600000  0.000000 
 1.000000  0.000000  0.000000  0.000000 
 0.000000  0.000000  0.000000  1.000000 
 1.000000  0.000000  0.000000  0.000000 
 0.600000  0.000000  0.000000  0.400000 
 0.000000  1.000000  0.000000  0.000000 


MEME version 4

ALPHABET= ACGT

strands: + -

Background letter frequencies (from meme_bfile):
A 0.295 C 0.205 G 0.205 T 0.295 


MOTIF Cluster_300
letter-probability matrix: alength= 4 w= 19 nsites= 3 E= 6.7e-004 
 0.000000  0.000000  0.000000  1.000000 
 0.000000  0.000000  1.000000  0.000000 
 0.333333  0.000000  0.000000  0.666667 
 0.000000  0.000000  0.000000  1.000000 
 0.333333  0.000000  0.000000  0.666667 
 1.000000  0.000000  0.000000  0.000000 
 0.000000  1.000000  0.000000  0.000000 
 1.000000  0.000000  0.000000  0.000000 
 1.000000  0.000000  0.000000  0.000000 
 1.000000  0.000000  0.000000  0.000000 
 1.000000  0.000000  0.000000  0.000000 
 1.000000  0.000000  0.000000  0.000000 
 0.666667  0.000000  0.333333  0.000000 
 0.000000  0.000000  1.000000  0.000000 
 0.000000  1.000000  0.000000  0.000000 
 1.000000  0.000000  0.000000  0.000000 
 1.000000  0.000000  0.000000  0.000000 
 0.000000  1.000000  0.000000  0.000000 
 1.000000  0.000000  0.000000  0.000000 


MEME version 4

ALPHABET= ACGT

strands: + -

Background letter frequencies (from meme_bfile):
A 0.295 C 0.205 G 0.205 T 0.295 


MOTIF Cluster_301
letter-probability matrix: alength= 4 w= 19 nsites= 3 E= 1.5e-005 
 1.000000  0.000000  0.000000  0.000000 
 0.000000  0.000000  1.000000  0.000000 
 0.000000  0.000000  1.000000  0.000000 
 0.000000  0.000000  0.666667  0.333333 
 0.000000  0.000000  0.000000  1.000000 
 0.000000  0.000000  1.000000  0.000000 
 0.000000  1.000000  0.000000  0.000000 
 0.000000  0.000000  1.000000  0.000000 
 1.000000  0.000000  0.000000  0.000000 
 1.000000  0.000000  0.000000  0.000000 
 0.666667  0.000000  0.333333  0.000000 
 0.000000  0.333333  0.000000  0.666667 
 0.000000  0.666667  0.333333  0.000000 
 0.000000  1.000000  0.000000  0.000000 
 0.000000  0.000000  1.000000  0.000000 
 0.000000  0.000000  0.000000  1.000000 
 0.000000  1.000000  0.000000  0.000000 
 1.000000  0.000000  0.000000  0.000000 
 0.000000  1.000000  0.000000  0.000000 


MEME version 4

ALPHABET= ACGT

strands: + -

Background letter frequencies (from meme_bfile):
A 0.295 C 0.205 G 0.205 T 0.295 


MOTIF Cluster_302
letter-probability matrix: alength= 4 w= 16 nsites= 4 E= 3.4e-006 
 0.000000  0.750000  0.000000  0.250000 
 0.000000  0.000000  1.000000  0.000000 
 0.000000  0.000000  1.000000  0.000000 
 0.500000  0.000000  0.500000  0.000000 
 1.000000  0.000000  0.000000  0.000000 
 0.000000  0.000000  0.000000  1.000000 
 1.000000  0.000000  0.000000  0.000000 
 0.500000  0.000000  0.000000  0.500000 
 1.000000  0.000000  0.000000  0.000000 
 0.000000  0.000000  0.000000  1.000000 
 0.000000  0.000000  0.500000  0.500000 
 1.000000  0.000000  0.000000  0.000000 
 0.000000  0.000000  0.000000  1.000000 
 0.000000  0.000000  0.000000  1.000000 
 0.000000  1.000000  0.000000  0.000000 
 0.250000  0.750000  0.000000  0.000000 


MEME version 4

ALPHABET= ACGT

strands: + -

Background letter frequencies (from meme_bfile):
A 0.295 C 0.205 G 0.205 T 0.295 


MOTIF Cluster_303
letter-probability matrix: alength= 4 w= 11 nsites= 3 E= 1.6e-003 
 1.000000  0.000000  0.000000  0.000000 
 0.000000  0.000000  1.000000  0.000000 
 0.000000  0.000000  1.000000  0.000000 
 1.000000  0.000000  0.000000  0.000000 
 0.000000  0.000000  1.000000  0.000000 
 0.000000  0.000000  0.000000  1.000000 
 0.000000  0.000000  0.000000  1.000000 
 0.000000  1.000000  0.000000  0.000000 
 0.000000  1.000000  0.000000  0.000000 
 0.333333  0.666667  0.000000  0.000000 
 0.000000  1.000000  0.000000  0.000000 


MEME version 4

ALPHABET= ACGT

strands: + -

Background letter frequencies (from meme_bfile):
A 0.295 C 0.205 G 0.205 T 0.295 


MOTIF Cluster_304
letter-probability matrix: alength= 4 w= 19 nsites= 3 E= 6.5e-004 
 1.000000  0.000000  0.000000  0.000000 
 0.000000  0.666667  0.000000  0.333333 
 1.000000  0.000000  0.000000  0.000000 
 1.000000  0.000000  0.000000  0.000000 
 1.000000  0.000000  0.000000  0.000000 
 1.000000  0.000000  0.000000  0.000000 
 0.000000  0.000000  1.000000  0.000000 
 0.000000  1.000000  0.000000  0.000000 
 0.333333  0.000000  0.666667  0.000000 
 0.000000  0.000000  1.000000  0.000000 
 0.000000  0.000000  0.000000  1.000000 
 0.000000  0.000000  0.000000  1.000000 
 0.000000  0.000000  0.333333  0.666667 
 0.000000  1.000000  0.000000  0.000000 
 0.000000  0.333333  0.000000  0.666667 
 0.000000  0.666667  0.333333  0.000000 
 0.000000  1.000000  0.000000  0.000000 
 1.000000  0.000000  0.000000  0.000000 
 0.000000  0.000000  1.000000  0.000000 


MEME version 4

ALPHABET= ACGT

strands: + -

Background letter frequencies (from meme_bfile):
A 0.295 C 0.205 G 0.205 T 0.295 


MOTIF Cluster_305
letter-probability matrix: alength= 4 w= 19 nsites= 3 E= 1.6e-004 
 1.000000  0.000000  0.000000  0.000000 
 1.000000  0.000000  0.000000  0.000000 
 0.000000  0.000000  0.666667  0.333333 
 0.000000  0.000000  0.000000  1.000000 
 1.000000  0.000000  0.000000  0.000000 
 1.000000  0.000000  0.000000  0.000000 
 0.000000  1.000000  0.000000  0.000000 
 1.000000  0.000000  0.000000  0.000000 
 1.000000  0.000000  0.000000  0.000000 
 0.666667  0.000000  0.000000  0.333333 
 0.000000  0.000000  1.000000  0.000000 
 0.000000  0.000000  0.000000  1.000000 
 1.000000  0.000000  0.000000  0.000000 
 0.000000  0.000000  0.000000  1.000000 
 0.000000  0.000000  0.000000  1.000000 
 0.000000  1.000000  0.000000  0.000000 
 1.000000  0.000000  0.000000  0.000000 
 0.000000  1.000000  0.000000  0.000000 
 0.000000  1.000000  0.000000  0.000000 


MEME version 4

ALPHABET= ACGT

strands: + -

Background letter frequencies (from meme_bfile):
A 0.295 C 0.205 G 0.205 T 0.295 


MOTIF Cluster_306
letter-probability matrix: alength= 4 w= 19 nsites= 5 E= 1.7e-006 
 0.400000  0.000000  0.600000  0.000000 
 0.000000  1.000000  0.000000  0.000000 
 1.000000  0.000000  0.000000  0.000000 
 1.000000  0.000000  0.000000  0.000000 
 1.000000  0.000000  0.000000  0.000000 
 0.200000  0.600000  0.000000  0.200000 
 0.200000  0.000000  0.800000  0.000000 
 0.000000  0.000000  0.600000  0.400000 
 0.000000  1.000000  0.000000  0.000000 
 1.000000  0.000000  0.000000  0.000000 
 0.600000  0.000000  0.400000  0.000000 
 0.800000  0.000000  0.000000  0.200000 
 0.200000  0.000000  0.200000  0.600000 
 0.000000  0.000000  0.000000  1.000000 
 0.200000  0.000000  0.400000  0.400000 
 0.600000  0.200000  0.000000  0.200000 
 1.000000  0.000000  0.000000  0.000000 
 0.600000  0.000000  0.400000  0.000000 
 1.000000  0.000000  0.000000  0.000000 


MEME version 4

ALPHABET= ACGT

strands: + -

Background letter frequencies (from meme_bfile):
A 0.295 C 0.205 G 0.205 T 0.295 


MOTIF Cluster_307
letter-probability matrix: alength= 4 w= 20 nsites= 4 E= 2.6e-009 
 0.000000  0.000000  1.000000  0.000000 
 0.000000  1.000000  0.000000  0.000000 
 1.000000  0.000000  0.000000  0.000000 
 0.000000  0.000000  0.000000  1.000000 
 0.500000  0.000000  0.500000  0.000000 
 0.000000  0.000000  0.000000  1.000000 
 0.000000  0.000000  0.000000  1.000000 
 0.500000  0.000000  0.500000  0.000000 
 0.000000  1.000000  0.000000  0.000000 
 1.000000  0.000000  0.000000  0.000000 
 0.000000  0.000000  0.000000  1.000000 
 1.000000  0.000000  0.000000  0.000000 
 1.000000  0.000000  0.000000  0.000000 
 0.500000  0.000000  0.000000  0.500000 
 0.500000  0.000000  0.000000  0.500000 
 1.000000  0.000000  0.000000  0.000000 
 1.000000  0.000000  0.000000  0.000000 
 0.000000  0.000000  0.000000  1.000000 
 0.000000  1.000000  0.000000  0.000000 
 1.000000  0.000000  0.000000  0.000000 


MEME version 4

ALPHABET= ACGT

strands: + -

Background letter frequencies (from meme_bfile):
A 0.295 C 0.205 G 0.205 T 0.295 


MOTIF Cluster_308
letter-probability matrix: alength= 4 w= 17 nsites= 4 E= 1.9e-007 
 1.000000  0.000000  0.000000  0.000000 
 0.500000  0.000000  0.500000  0.000000 
 0.000000  0.000000  0.000000  1.000000 
 0.500000  0.500000  0.000000  0.000000 
 0.000000  1.000000  0.000000  0.000000 
 1.000000  0.000000  0.000000  0.000000 
 0.000000  0.000000  0.000000  1.000000 
 0.000000  0.000000  0.000000  1.000000 
 0.000000  0.000000  0.000000  1.000000 
 0.000000  0.000000  0.000000  1.000000 
 0.000000  0.000000  1.000000  0.000000 
 0.500000  0.000000  0.000000  0.500000 
 0.500000  0.000000  0.500000  0.000000 
 0.000000  0.000000  1.000000  0.000000 
 1.000000  0.000000  0.000000  0.000000 
 0.000000  0.000000  0.000000  1.000000 
 0.000000  0.000000  1.000000  0.000000 


MEME version 4

ALPHABET= ACGT

strands: + -

Background letter frequencies (from meme_bfile):
A 0.295 C 0.205 G 0.205 T 0.295 


MOTIF Cluster_309
letter-probability matrix: alength= 4 w= 15 nsites= 3 E= 1.2e-004 
 0.000000  1.000000  0.000000  0.000000 
 0.000000  0.333333  0.666667  0.000000 
 0.000000  0.000000  1.000000  0.000000 
 0.000000  1.000000  0.000000  0.000000 
 1.000000  0.000000  0.000000  0.000000 
 1.000000  0.000000  0.000000  0.000000 
 0.333333  0.000000  0.000000  0.666667 
 1.000000  0.000000  0.000000  0.000000 
 0.000000  1.000000  0.000000  0.000000 
 0.000000  0.000000  0.666667  0.333333 
 0.000000  1.000000  0.000000  0.000000 
 0.000000  1.000000  0.000000  0.000000 
 1.000000  0.000000  0.000000  0.000000 
 0.000000  1.000000  0.000000  0.000000 
 0.000000  0.000000  1.000000  0.000000 


MEME version 4

ALPHABET= ACGT

strands: + -

Background letter frequencies (from meme_bfile):
A 0.295 C 0.205 G 0.205 T 0.295 


MOTIF Cluster_310
letter-probability matrix: alength= 4 w= 20 nsites= 3 E= 8.4e-006 
 1.000000  0.000000  0.000000  0.000000 
 0.000000  0.000000  1.000000  0.000000 
 0.000000  1.000000  0.000000  0.000000 
 0.000000  1.000000  0.000000  0.000000 
 0.000000  1.000000  0.000000  0.000000 
 0.000000  1.000000  0.000000  0.000000 
 0.000000  1.000000  0.000000  0.000000 
 0.000000  0.000000  0.333333  0.666667 
 0.000000  0.000000  0.000000  1.000000 
 0.000000  0.333333  0.000000  0.666667 
 1.000000  0.000000  0.000000  0.000000 
 0.000000  0.333333  0.000000  0.666667 
 0.000000  0.000000  0.000000  1.000000 
 0.000000  0.000000  1.000000  0.000000 
 0.000000  1.000000  0.000000  0.000000 
 0.000000  0.666667  0.000000  0.333333 
 0.000000  0.000000  1.000000  0.000000 
 0.666667  0.000000  0.333333  0.000000 
 0.000000  0.000000  1.000000  0.000000 
 0.000000  0.000000  1.000000  0.000000 


MEME version 4

ALPHABET= ACGT

strands: + -

Background letter frequencies (from meme_bfile):
A 0.295 C 0.205 G 0.205 T 0.295 


MOTIF Cluster_311
letter-probability matrix: alength= 4 w= 20 nsites= 3 E= 3.7e-004 
 1.000000  0.000000  0.000000  0.000000 
 0.000000  0.666667  0.000000  0.333333 
 0.000000  0.000000  1.000000  0.000000 
 0.000000  0.000000  0.000000  1.000000 
 0.000000  0.333333  0.000000  0.666667 
 0.000000  0.000000  0.000000  1.000000 
 1.000000  0.000000  0.000000  0.000000 
 1.000000  0.000000  0.000000  0.000000 
 1.000000  0.000000  0.000000  0.000000 
 0.666667  0.000000  0.000000  0.333333 
 1.000000  0.000000  0.000000  0.000000 
 1.000000  0.000000  0.000000  0.000000 
 0.000000  0.000000  1.000000  0.000000 
 0.000000  1.000000  0.000000  0.000000 
 1.000000  0.000000  0.000000  0.000000 
 0.333333  0.000000  0.000000  0.666667 
 0.000000  1.000000  0.000000  0.000000 
 1.000000  0.000000  0.000000  0.000000 
 0.000000  0.000000  1.000000  0.000000 
 0.000000  1.000000  0.000000  0.000000 


MEME version 4

ALPHABET= ACGT

strands: + -

Background letter frequencies (from meme_bfile):
A 0.295 C 0.205 G 0.205 T 0.295 


MOTIF Cluster_312
letter-probability matrix: alength= 4 w= 20 nsites= 4 E= 9.6e-009 
 0.000000  1.000000  0.000000  0.000000 
 0.000000  0.250000  0.000000  0.750000 
 0.000000  0.000000  0.000000  1.000000 
 0.000000  0.000000  0.000000  1.000000 
 0.000000  0.000000  0.750000  0.250000 
 0.500000  0.000000  0.000000  0.500000 
 0.000000  1.000000  0.000000  0.000000 
 1.000000  0.000000  0.000000  0.000000 
 0.750000  0.000000  0.000000  0.250000 
 0.000000  1.000000  0.000000  0.000000 
 0.500000  0.000000  0.000000  0.500000 
 0.000000  0.000000  1.000000  0.000000 
 1.000000  0.000000  0.000000  0.000000 
 0.000000  1.000000  0.000000  0.000000 
 0.000000  0.000000  0.000000  1.000000 
 0.750000  0.250000  0.000000  0.000000 
 1.000000  0.000000  0.000000  0.000000 
 1.000000  0.000000  0.000000  0.000000 
 1.000000  0.000000  0.000000  0.000000 
 1.000000  0.000000  0.000000  0.000000 


MEME version 4

ALPHABET= ACGT

strands: + -

Background letter frequencies (from meme_bfile):
A 0.295 C 0.205 G 0.205 T 0.295 


MOTIF Cluster_313
letter-probability matrix: alength= 4 w= 20 nsites= 3 E= 8.6e-005 
 1.000000  0.000000  0.000000  0.000000 
 0.000000  1.000000  0.000000  0.000000 
 1.000000  0.000000  0.000000  0.000000 
 0.000000  0.000000  0.000000  1.000000 
 0.000000  1.000000  0.000000  0.000000 
 0.000000  0.000000  0.000000  1.000000 
 0.000000  0.000000  1.000000  0.000000 
 0.000000  0.000000  0.333333  0.666667 
 0.000000  1.000000  0.000000  0.000000 
 0.000000  0.000000  1.000000  0.000000 
 0.000000  0.000000  1.000000  0.000000 
 0.000000  0.000000  0.000000  1.000000 
 0.333333  0.000000  0.000000  0.666667 
 0.000000  0.000000  1.000000  0.000000 
 0.000000  0.333333  0.000000  0.666667 
 1.000000  0.000000  0.000000  0.000000 
 0.333333  0.000000  0.000000  0.666667 
 0.000000  0.000000  0.000000  1.000000 
 0.000000  0.000000  0.000000  1.000000 
 0.000000  1.000000  0.000000  0.000000 


MEME version 4

ALPHABET= ACGT

strands: + -

Background letter frequencies (from meme_bfile):
A 0.295 C 0.205 G 0.205 T 0.295 


MOTIF Cluster_314
letter-probability matrix: alength= 4 w= 18 nsites= 4 E= 5.2e-005 
 0.000000  0.000000  0.000000  1.000000 
 0.000000  0.000000  0.000000  1.000000 
 0.500000  0.500000  0.000000  0.000000 
 0.000000  0.500000  0.000000  0.500000 
 0.000000  1.000000  0.000000  0.000000 
 0.000000  1.000000  0.000000  0.000000 
 0.500000  0.000000  0.500000  0.000000 
 0.000000  0.000000  0.500000  0.500000 
 0.000000  0.250000  0.250000  0.500000 
 0.000000  0.500000  0.000000  0.500000 
 1.000000  0.000000  0.000000  0.000000 
 1.000000  0.000000  0.000000  0.000000 
 0.000000  0.500000  0.000000  0.500000 
 0.000000  0.750000  0.000000  0.250000 
 0.000000  0.000000  1.000000  0.000000 
 0.000000  0.250000  0.750000  0.000000 
 0.000000  0.000000  1.000000  0.000000 
 0.000000  0.000000  1.000000  0.000000 


MEME version 4

ALPHABET= ACGT

strands: + -

Background letter frequencies (from meme_bfile):
A 0.295 C 0.205 G 0.205 T 0.295 


MOTIF Cluster_315
letter-probability matrix: alength= 4 w= 14 nsites= 4 E= 1.2e-003 
 1.000000  0.000000  0.000000  0.000000 
 0.500000  0.500000  0.000000  0.000000 
 0.000000  0.000000  0.000000  1.000000 
 0.000000  1.000000  0.000000  0.000000 
 0.500000  0.000000  0.500000  0.000000 
 0.750000  0.250000  0.000000  0.000000 
 0.000000  0.500000  0.000000  0.500000 
 0.000000  1.000000  0.000000  0.000000 
 1.000000  0.000000  0.000000  0.000000 
 0.000000  0.000000  0.000000  1.000000 
 1.000000  0.000000  0.000000  0.000000 
 0.000000  1.000000  0.000000  0.000000 
 0.000000  0.000000  0.000000  1.000000 
 0.000000  0.500000  0.500000  0.000000 


MEME version 4

ALPHABET= ACGT

strands: + -

Background letter frequencies (from meme_bfile):
A 0.295 C 0.205 G 0.205 T 0.295 


MOTIF Cluster_316
letter-probability matrix: alength= 4 w= 19 nsites= 3 E= 3.9e-003 
 0.000000  0.000000  0.000000  1.000000 
 0.000000  0.000000  1.000000  0.000000 
 0.333333  0.666667  0.000000  0.000000 
 0.000000  0.000000  1.000000  0.000000 
 0.333333  0.000000  0.000000  0.666667 
 0.000000  0.000000  0.666667  0.333333 
 0.000000  0.000000  1.000000  0.000000 
 0.666667  0.000000  0.333333  0.000000 
 0.000000  0.000000  0.000000  1.000000 
 0.000000  0.000000  1.000000  0.000000 
 0.000000  0.000000  1.000000  0.000000 
 0.000000  0.000000  0.000000  1.000000 
 0.666667  0.000000  0.333333  0.000000 
 0.000000  0.000000  1.000000  0.000000 
 0.000000  0.666667  0.333333  0.000000 
 0.666667  0.000000  0.333333  0.000000 
 0.000000  0.000000  1.000000  0.000000 
 1.000000  0.000000  0.000000  0.000000 
 1.000000  0.000000  0.000000  0.000000 


MEME version 4

ALPHABET= ACGT

strands: + -

Background letter frequencies (from meme_bfile):
A 0.295 C 0.205 G 0.205 T 0.295 


MOTIF Cluster_317
letter-probability matrix: alength= 4 w= 20 nsites= 3 E= 2.6e-005 
 1.000000  0.000000  0.000000  0.000000 
 0.000000  1.000000  0.000000  0.000000 
 0.333333  0.666667  0.000000  0.000000 
 0.000000  0.000000  1.000000  0.000000 
 0.000000  0.000000  0.000000  1.000000 
 0.000000  0.000000  0.000000  1.000000 
 1.000000  0.000000  0.000000  0.000000 
 0.333333  0.666667  0.000000  0.000000 
 0.000000  0.333333  0.000000  0.666667 
 0.000000  1.000000  0.000000  0.000000 
 0.000000  0.000000  0.000000  1.000000 
 0.000000  0.000000  1.000000  0.000000 
 0.000000  0.000000  0.000000  1.000000 
 0.000000  0.000000  0.000000  1.000000 
 0.000000  0.000000  1.000000  0.000000 
 0.000000  0.000000  0.000000  1.000000 
 0.000000  0.333333  0.000000  0.666667 
 0.000000  0.000000  1.000000  0.000000 
 0.000000  1.000000  0.000000  0.000000 
 0.000000  1.000000  0.000000  0.000000 


MEME version 4

ALPHABET= ACGT

strands: + -

Background letter frequencies (from meme_bfile):
A 0.295 C 0.205 G 0.205 T 0.295 


MOTIF Cluster_318
letter-probability matrix: alength= 4 w= 18 nsites= 4 E= 5.3e-008 
 0.000000  1.000000  0.000000  0.000000 
 0.500000  0.500000  0.000000  0.000000 
 0.000000  0.000000  1.000000  0.000000 
 0.500000  0.000000  0.500000  0.000000 
 0.000000  0.000000  1.000000  0.000000 
 0.000000  1.000000  0.000000  0.000000 
 1.000000  0.000000  0.000000  0.000000 
 0.000000  0.500000  0.500000  0.000000 
 0.500000  0.500000  0.000000  0.000000 
 1.000000  0.000000  0.000000  0.000000 
 0.000000  1.000000  0.000000  0.000000 
 1.000000  0.000000  0.000000  0.000000 
 0.000000  0.500000  0.500000  0.000000 
 0.000000  0.000000  1.000000  0.000000 
 1.000000  0.000000  0.000000  0.000000 
 0.500000  0.500000  0.000000  0.000000 
 0.500000  0.000000  0.500000  0.000000 
 0.000000  0.000000  1.000000  0.000000 


MEME version 4

ALPHABET= ACGT

strands: + -

Background letter frequencies (from meme_bfile):
A 0.295 C 0.205 G 0.205 T 0.295 


MOTIF Cluster_319
letter-probability matrix: alength= 4 w= 20 nsites= 3 E= 3.8e-003 
 1.000000  0.000000  0.000000  0.000000 
 1.000000  0.000000  0.000000  0.000000 
 0.000000  0.000000  0.000000  1.000000 
 1.000000  0.000000  0.000000  0.000000 
 0.000000  0.000000  0.000000  1.000000 
 1.000000  0.000000  0.000000  0.000000 
 0.000000  1.000000  0.000000  0.000000 
 0.000000  1.000000  0.000000  0.000000 
 0.000000  0.333333  0.000000  0.666667 
 1.000000  0.000000  0.000000  0.000000 
 0.000000  0.666667  0.000000  0.333333 
 0.666667  0.000000  0.000000  0.333333 
 0.333333  0.000000  0.000000  0.666667 
 0.333333  0.000000  0.000000  0.666667 
 0.000000  0.000000  1.000000  0.000000 
 0.000000  0.000000  1.000000  0.000000 
 1.000000  0.000000  0.000000  0.000000 
 0.000000  0.000000  1.000000  0.000000 
 0.000000  0.000000  0.000000  1.000000 
 1.000000  0.000000  0.000000  0.000000 


MEME version 4

ALPHABET= ACGT

strands: + -

Background letter frequencies (from meme_bfile):
A 0.295 C 0.205 G 0.205 T 0.295 


MOTIF Cluster_320
letter-probability matrix: alength= 4 w= 18 nsites= 3 E= 1.3e-004 
 0.000000  0.666667  0.333333  0.000000 
 0.000000  0.000000  0.666667  0.333333 
 0.000000  1.000000  0.000000  0.000000 
 0.000000  1.000000  0.000000  0.000000 
 0.000000  0.000000  1.000000  0.000000 
 0.000000  0.000000  0.000000  1.000000 
 0.000000  0.000000  0.000000  1.000000 
 0.000000  0.000000  1.000000  0.000000 
 0.000000  0.000000  0.000000  1.000000 
 1.000000  0.000000  0.000000  0.000000 
 1.000000  0.000000  0.000000  0.000000 
 0.000000  0.000000  0.000000  1.000000 
 0.666667  0.333333  0.000000  0.000000 
 1.000000  0.000000  0.000000  0.000000 
 0.000000  0.000000  1.000000  0.000000 
 0.000000  0.000000  1.000000  0.000000 
 1.000000  0.000000  0.000000  0.000000 
 1.000000  0.000000  0.000000  0.000000 


MEME version 4

ALPHABET= ACGT

strands: + -

Background letter frequencies (from meme_bfile):
A 0.295 C 0.205 G 0.205 T 0.295 


MOTIF Cluster_321
letter-probability matrix: alength= 4 w= 20 nsites= 3 E= 5.8e-006 
 1.000000  0.000000  0.000000  0.000000 
 0.000000  0.333333  0.666667  0.000000 
 0.000000  0.000000  1.000000  0.000000 
 0.000000  0.000000  0.000000  1.000000 
 0.000000  0.000000  1.000000  0.000000 
 1.000000  0.000000  0.000000  0.000000 
 0.000000  0.000000  0.000000  1.000000 
 0.000000  0.000000  0.000000  1.000000 
 1.000000  0.000000  0.000000  0.000000 
 0.000000  0.000000  0.000000  1.000000 
 0.000000  1.000000  0.000000  0.000000 
 0.666667  0.333333  0.000000  0.000000 
 0.000000  0.666667  0.000000  0.333333 
 0.000000  1.000000  0.000000  0.000000 
 1.000000  0.000000  0.000000  0.000000 
 0.000000  0.000000  0.000000  1.000000 
 0.000000  0.000000  1.000000  0.000000 
 0.000000  1.000000  0.000000  0.000000 
 0.000000  0.000000  1.000000  0.000000 
 1.000000  0.000000  0.000000  0.000000 


MEME version 4

ALPHABET= ACGT

strands: + -

Background letter frequencies (from meme_bfile):
A 0.295 C 0.205 G 0.205 T 0.295 


MOTIF Cluster_322
letter-probability matrix: alength= 4 w= 20 nsites= 4 E= 6.5e-010 
 0.000000  0.000000  1.000000  0.000000 
 0.500000  0.000000  0.000000  0.500000 
 0.000000  1.000000  0.000000  0.000000 
 1.000000  0.000000  0.000000  0.000000 
 0.500000  0.000000  0.000000  0.500000 
 1.000000  0.000000  0.000000  0.000000 
 0.000000  1.000000  0.000000  0.000000 
 0.000000  0.000000  1.000000  0.000000 
 0.500000  0.500000  0.000000  0.000000 
 0.000000  0.000000  1.000000  0.000000 
 0.000000  0.000000  0.000000  1.000000 
 1.000000  0.000000  0.000000  0.000000 
 0.500000  0.000000  0.000000  0.500000 
 1.000000  0.000000  0.000000  0.000000 
 0.500000  0.000000  0.000000  0.500000 
 0.000000  1.000000  0.000000  0.000000 
 1.000000  0.000000  0.000000  0.000000 
 0.000000  0.000000  1.000000  0.000000 
 0.000000  0.500000  0.500000  0.000000 
 0.000000  1.000000  0.000000  0.000000 


MEME version 4

ALPHABET= ACGT

strands: + -

Background letter frequencies (from meme_bfile):
A 0.295 C 0.205 G 0.205 T 0.295 


MOTIF Cluster_323
letter-probability matrix: alength= 4 w= 15 nsites= 3 E= 4.1e-004 
 0.000000  1.000000  0.000000  0.000000 
 0.000000  0.333333  0.666667  0.000000 
 0.000000  0.000000  1.000000  0.000000 
 0.000000  0.000000  1.000000  0.000000 
 0.000000  1.000000  0.000000  0.000000 
 0.000000  1.000000  0.000000  0.000000 
 0.000000  0.000000  0.000000  1.000000 
 0.666667  0.000000  0.333333  0.000000 
 1.000000  0.000000  0.000000  0.000000 
 0.000000  0.000000  0.000000  1.000000 
 0.000000  0.000000  0.000000  1.000000 
 0.000000  1.000000  0.000000  0.000000 
 0.000000  0.000000  0.000000  1.000000 
 0.000000  0.000000  1.000000  0.000000 
 1.000000  0.000000  0.000000  0.000000 


MEME version 4

ALPHABET= ACGT

strands: + -

Background letter frequencies (from meme_bfile):
A 0.295 C 0.205 G 0.205 T 0.295 


MOTIF Cluster_324
letter-probability matrix: alength= 4 w= 20 nsites= 3 E= 1.5e-003 
 0.000000  0.666667  0.333333  0.000000 
 0.000000  0.666667  0.000000  0.333333 
 1.000000  0.000000  0.000000  0.000000 
 0.000000  0.000000  0.000000  1.000000 
 0.000000  0.000000  1.000000  0.000000 
 0.000000  0.000000  0.000000  1.000000 
 0.000000  0.000000  0.333333  0.666667 
 0.000000  0.000000  0.000000  1.000000 
 1.000000  0.000000  0.000000  0.000000 
 0.000000  0.000000  1.000000  0.000000 
 0.333333  0.000000  0.000000  0.666667 
 1.000000  0.000000  0.000000  0.000000 
 1.000000  0.000000  0.000000  0.000000 
 1.000000  0.000000  0.000000  0.000000 
 0.000000  0.000000  0.000000  1.000000 
 0.000000  0.000000  0.000000  1.000000 
 1.000000  0.000000  0.000000  0.000000 
 1.000000  0.000000  0.000000  0.000000 
 1.000000  0.000000  0.000000  0.000000 
 0.000000  1.000000  0.000000  0.000000 


MEME version 4

ALPHABET= ACGT

strands: + -

Background letter frequencies (from meme_bfile):
A 0.295 C 0.205 G 0.205 T 0.295 


MOTIF Cluster_325
letter-probability matrix: alength= 4 w= 15 nsites= 3 E= 5.2e-004 
 0.000000  0.000000  0.000000  1.000000 
 0.000000  0.000000  1.000000  0.000000 
 0.000000  0.000000  0.000000  1.000000 
 0.000000  1.000000  0.000000  0.000000 
 1.000000  0.000000  0.000000  0.000000 
 0.000000  1.000000  0.000000  0.000000 
 0.000000  0.000000  0.000000  1.000000 
 0.000000  0.000000  0.000000  1.000000 
 0.000000  0.000000  0.000000  1.000000 
 0.000000  0.000000  0.000000  1.000000 
 0.000000  0.000000  0.000000  1.000000 
 0.000000  0.000000  1.000000  0.000000 
 0.000000  0.000000  0.000000  1.000000 
 0.000000  1.000000  0.000000  0.000000 
 1.000000  0.000000  0.000000  0.000000 


MEME version 4

ALPHABET= ACGT

strands: + -

Background letter frequencies (from meme_bfile):
A 0.295 C 0.205 G 0.205 T 0.295 


MOTIF Cluster_326
letter-probability matrix: alength= 4 w= 15 nsites= 3 E= 4.1e-003 
 1.000000  0.000000  0.000000  0.000000 
 1.000000  0.000000  0.000000  0.000000 
 0.000000  1.000000  0.000000  0.000000 
 1.000000  0.000000  0.000000  0.000000 
 0.000000  0.000000  1.000000  0.000000 
 0.000000  0.000000  1.000000  0.000000 
 1.000000  0.000000  0.000000  0.000000 
 0.000000  0.000000  0.000000  1.000000 
 0.333333  0.666667  0.000000  0.000000 
 0.333333  0.000000  0.666667  0.000000 
 0.333333  0.666667  0.000000  0.000000 
 0.000000  1.000000  0.000000  0.000000 
 1.000000  0.000000  0.000000  0.000000 
 0.000000  0.000000  0.000000  1.000000 
 0.000000  1.000000  0.000000  0.000000 


MEME version 4

ALPHABET= ACGT

strands: + -

Background letter frequencies (from meme_bfile):
A 0.295 C 0.205 G 0.205 T 0.295 


MOTIF Cluster_327
letter-probability matrix: alength= 4 w= 19 nsites= 3 E= 1.6e-003 
 1.000000  0.000000  0.000000  0.000000 
 1.000000  0.000000  0.000000  0.000000 
 1.000000  0.000000  0.000000  0.000000 
 0.000000  0.000000  0.333333  0.666667 
 0.000000  0.000000  0.000000  1.000000 
 0.000000  0.000000  1.000000  0.000000 
 0.000000  0.666667  0.333333  0.000000 
 0.000000  0.000000  1.000000  0.000000 
 1.000000  0.000000  0.000000  0.000000 
 0.000000  0.000000  1.000000  0.000000 
 0.000000  1.000000  0.000000  0.000000 
 0.000000  0.666667  0.000000  0.333333 
 0.333333  0.000000  0.666667  0.000000 
 0.000000  0.000000  0.666667  0.333333 
 0.666667  0.000000  0.333333  0.000000 
 1.000000  0.000000  0.000000  0.000000 
 0.000000  1.000000  0.000000  0.000000 
 1.000000  0.000000  0.000000  0.000000 
 0.000000  1.000000  0.000000  0.000000 


MEME version 4

ALPHABET= ACGT

strands: + -

Background letter frequencies (from meme_bfile):
A 0.295 C 0.205 G 0.205 T 0.295 


MOTIF Cluster_328
letter-probability matrix: alength= 4 w= 15 nsites= 3 E= 1.2e-003 
 0.000000  1.000000  0.000000  0.000000 
 0.000000  0.000000  0.000000  1.000000 
 0.000000  1.000000  0.000000  0.000000 
 0.000000  1.000000  0.000000  0.000000 
 0.000000  0.000000  0.000000  1.000000 
 0.000000  0.000000  0.000000  1.000000 
 1.000000  0.000000  0.000000  0.000000 
 0.000000  0.666667  0.000000  0.333333 
 0.000000  0.000000  1.000000  0.000000 
 0.000000  0.666667  0.333333  0.000000 
 0.000000  0.000000  1.000000  0.000000 
 1.000000  0.000000  0.000000  0.000000 
 0.666667  0.333333  0.000000  0.000000 
 0.000000  0.000000  1.000000  0.000000 
 1.000000  0.000000  0.000000  0.000000 


MEME version 4

ALPHABET= ACGT

strands: + -

Background letter frequencies (from meme_bfile):
A 0.295 C 0.205 G 0.205 T 0.295 


MOTIF Cluster_329
letter-probability matrix: alength= 4 w= 19 nsites= 3 E= 1.9e-005 
 0.000000  1.000000  0.000000  0.000000 
 0.333333  0.000000  0.666667  0.000000 
 0.000000  0.000000  1.000000  0.000000 
 0.000000  0.000000  1.000000  0.000000 
 0.000000  0.000000  1.000000  0.000000 
 0.000000  0.000000  0.000000  1.000000 
 0.000000  0.000000  1.000000  0.000000 
 1.000000  0.000000  0.000000  0.000000 
 0.000000  0.000000  1.000000  0.000000 
 0.000000  0.000000  1.000000  0.000000 
 0.666667  0.000000  0.333333  0.000000 
 0.666667  0.000000  0.333333  0.000000 
 0.000000  0.000000  0.000000  1.000000 
 0.333333  0.000000  0.000000  0.666667 
 1.000000  0.000000  0.000000  0.000000 
 0.000000  1.000000  0.000000  0.000000 
 0.000000  1.000000  0.000000  0.000000 
 0.000000  0.000000  0.000000  1.000000 
 0.000000  1.000000  0.000000  0.000000 


MEME version 4

ALPHABET= ACGT

strands: + -

Background letter frequencies (from meme_bfile):
A 0.295 C 0.205 G 0.205 T 0.295 


MOTIF Cluster_330
letter-probability matrix: alength= 4 w= 20 nsites= 4 E= 2.8e-007 
 0.250000  0.000000  0.750000  0.000000 
 0.000000  0.000000  1.000000  0.000000 
 0.500000  0.250000  0.250000  0.000000 
 1.000000  0.000000  0.000000  0.000000 
 0.500000  0.000000  0.000000  0.500000 
 1.000000  0.000000  0.000000  0.000000 
 1.000000  0.000000  0.000000  0.000000 
 0.000000  0.250000  0.750000  0.000000 
 0.250000  0.000000  0.750000  0.000000 
 0.000000  0.000000  1.000000  0.000000 
 0.500000  0.000000  0.500000  0.000000 
 0.500000  0.500000  0.000000  0.000000 
 1.000000  0.000000  0.000000  0.000000 
 0.000000  0.000000  1.000000  0.000000 
 1.000000  0.000000  0.000000  0.000000 
 0.250000  0.000000  0.750000  0.000000 
 1.000000  0.000000  0.000000  0.000000 
 1.000000  0.000000  0.000000  0.000000 
 1.000000  0.000000  0.000000  0.000000 
 1.000000  0.000000  0.000000  0.000000 


MEME version 4

ALPHABET= ACGT

strands: + -

Background letter frequencies (from meme_bfile):
A 0.295 C 0.205 G 0.205 T 0.295 


MOTIF Cluster_331
letter-probability matrix: alength= 4 w= 20 nsites= 3 E= 4.3e-005 
 1.000000  0.000000  0.000000  0.000000 
 1.000000  0.000000  0.000000  0.000000 
 1.000000  0.000000  0.000000  0.000000 
 1.000000  0.000000  0.000000  0.000000 
 0.000000  0.000000  1.000000  0.000000 
 0.000000  0.000000  0.000000  1.000000 
 0.000000  0.666667  0.000000  0.333333 
 0.333333  0.000000  0.000000  0.666667 
 0.000000  0.000000  0.333333  0.666667 
 1.000000  0.000000  0.000000  0.000000 
 0.000000  0.000000  1.000000  0.000000 
 0.000000  1.000000  0.000000  0.000000 
 0.000000  0.000000  1.000000  0.000000 
 0.000000  0.000000  1.000000  0.000000 
 0.000000  1.000000  0.000000  0.000000 
 1.000000  0.000000  0.000000  0.000000 
 1.000000  0.000000  0.000000  0.000000 
 0.000000  0.333333  0.000000  0.666667 
 0.000000  0.000000  1.000000  0.000000 
 0.000000  1.000000  0.000000  0.000000 


MEME version 4

ALPHABET= ACGT

strands: + -

Background letter frequencies (from meme_bfile):
A 0.295 C 0.205 G 0.205 T 0.295 


MOTIF Cluster_332
letter-probability matrix: alength= 4 w= 20 nsites= 3 E= 5.0e-009 
 1.000000  0.000000  0.000000  0.000000 
 0.000000  0.000000  0.000000  1.000000 
 0.000000  1.000000  0.000000  0.000000 
 0.000000  1.000000  0.000000  0.000000 
 0.000000  0.000000  0.000000  1.000000 
 0.000000  1.000000  0.000000  0.000000 
 0.000000  1.000000  0.000000  0.000000 
 0.000000  1.000000  0.000000  0.000000 
 0.000000  0.000000  1.000000  0.000000 
 0.000000  0.000000  1.000000  0.000000 
 1.000000  0.000000  0.000000  0.000000 
 0.000000  0.000000  0.000000  1.000000 
 0.000000  0.000000  1.000000  0.000000 
 0.000000  1.000000  0.000000  0.000000 
 1.000000  0.000000  0.000000  0.000000 
 0.000000  1.000000  0.000000  0.000000 
 0.000000  1.000000  0.000000  0.000000 
 1.000000  0.000000  0.000000  0.000000 
 0.000000  0.000000  0.000000  1.000000 
 0.000000  1.000000  0.000000  0.000000 


MEME version 4

ALPHABET= ACGT

strands: + -

Background letter frequencies (from meme_bfile):
A 0.295 C 0.205 G 0.205 T 0.295 


MOTIF Cluster_333
letter-probability matrix: alength= 4 w= 19 nsites= 4 E= 7.0e-007 
 0.000000  0.000000  0.000000  1.000000 
 0.250000  0.000000  0.000000  0.750000 
 0.500000  0.000000  0.000000  0.500000 
 0.000000  1.000000  0.000000  0.000000 
 0.000000  0.250000  0.000000  0.750000 
 0.000000  0.000000  0.000000  1.000000 
 0.000000  0.000000  0.000000  1.000000 
 0.000000  0.000000  1.000000  0.000000 
 1.000000  0.000000  0.000000  0.000000 
 0.000000  0.000000  1.000000  0.000000 
 0.000000  1.000000  0.000000  0.000000 
 0.000000  0.750000  0.000000  0.250000 
 1.000000  0.000000  0.000000  0.000000 
 0.000000  0.500000  0.500000  0.000000 
 0.500000  0.000000  0.500000  0.000000 
 0.000000  0.000000  0.000000  1.000000 
 0.000000  0.500000  0.000000  0.500000 
 1.000000  0.000000  0.000000  0.000000 
 1.000000  0.000000  0.000000  0.000000 


MEME version 4

ALPHABET= ACGT

strands: + -

Background letter frequencies (from meme_bfile):
A 0.295 C 0.205 G 0.205 T 0.295 


MOTIF Cluster_334
letter-probability matrix: alength= 4 w= 20 nsites= 3 E= 6.5e-007 
 0.000000  1.000000  0.000000  0.000000 
 0.666667  0.333333  0.000000  0.000000 
 0.000000  0.000000  0.666667  0.333333 
 0.000000  1.000000  0.000000  0.000000 
 0.000000  0.000000  1.000000  0.000000 
 0.000000  1.000000  0.000000  0.000000 
 1.000000  0.000000  0.000000  0.000000 
 0.000000  0.000000  0.000000  1.000000 
 0.000000  0.000000  0.000000  1.000000 
 0.000000  1.000000  0.000000  0.000000 
 0.000000  0.000000  1.000000  0.000000 
 0.000000  1.000000  0.000000  0.000000 
 1.000000  0.000000  0.000000  0.000000 
 0.000000  0.000000  1.000000  0.000000 
 0.000000  0.000000  1.000000  0.000000 
 0.333333  0.666667  0.000000  0.000000 
 1.000000  0.000000  0.000000  0.000000 
 0.000000  0.000000  0.666667  0.333333 
 1.000000  0.000000  0.000000  0.000000 
 1.000000  0.000000  0.000000  0.000000 


MEME version 4

ALPHABET= ACGT

strands: + -

Background letter frequencies (from meme_bfile):
A 0.295 C 0.205 G 0.205 T 0.295 


MOTIF Cluster_335
letter-probability matrix: alength= 4 w= 20 nsites= 2 E= 9.5e-003 
 0.000000  1.000000  0.000000  0.000000 
 0.000000  0.000000  1.000000  0.000000 
 0.000000  1.000000  0.000000  0.000000 
 1.000000  0.000000  0.000000  0.000000 
 0.000000  0.000000  1.000000  0.000000 
 0.000000  0.000000  1.000000  0.000000 
 0.000000  1.000000  0.000000  0.000000 
 0.000000  1.000000  0.000000  0.000000 
 1.000000  0.000000  0.000000  0.000000 
 0.000000  0.000000  1.000000  0.000000 
 1.000000  0.000000  0.000000  0.000000 
 1.000000  0.000000  0.000000  0.000000 
 0.000000  0.000000  1.000000  0.000000 
 1.000000  0.000000  0.000000  0.000000 
 0.000000  0.000000  1.000000  0.000000 
 0.000000  0.000000  1.000000  0.000000 
 0.000000  1.000000  0.000000  0.000000 
 0.000000  0.000000  1.000000  0.000000 
 0.000000  1.000000  0.000000  0.000000 
 0.000000  0.000000  1.000000  0.000000 


MEME version 4

ALPHABET= ACGT

strands: + -

Background letter frequencies (from meme_bfile):
A 0.295 C 0.205 G 0.205 T 0.295 


MOTIF Cluster_336
letter-probability matrix: alength= 4 w= 18 nsites= 4 E= 1.4e-004 
 0.000000  0.000000  0.750000  0.250000 
 0.750000  0.000000  0.250000  0.000000 
 1.000000  0.000000  0.000000  0.000000 
 0.000000  0.000000  0.000000  1.000000 
 1.000000  0.000000  0.000000  0.000000 
 1.000000  0.000000  0.000000  0.000000 
 0.250000  0.000000  0.000000  0.750000 
 0.750000  0.000000  0.000000  0.250000 
 1.000000  0.000000  0.000000  0.000000 
 0.000000  0.000000  1.000000  0.000000 
 0.500000  0.250000  0.250000  0.000000 
 0.750000  0.000000  0.250000  0.000000 
 1.000000  0.000000  0.000000  0.000000 
 1.000000  0.000000  0.000000  0.000000 
 0.750000  0.000000  0.000000  0.250000 
 1.000000  0.000000  0.000000  0.000000 
 0.000000  0.000000  0.000000  1.000000 
 0.000000  1.000000  0.000000  0.000000 


MEME version 4

ALPHABET= ACGT

strands: + -

Background letter frequencies (from meme_bfile):
A 0.295 C 0.205 G 0.205 T 0.295 


MOTIF Cluster_337
letter-probability matrix: alength= 4 w= 19 nsites= 3 E= 5.5e-008 
 0.000000  0.000000  1.000000  0.000000 
 0.333333  0.666667  0.000000  0.000000 
 1.000000  0.000000  0.000000  0.000000 
 1.000000  0.000000  0.000000  0.000000 
 1.000000  0.000000  0.000000  0.000000 
 0.000000  0.000000  0.000000  1.000000 
 0.000000  1.000000  0.000000  0.000000 
 1.000000  0.000000  0.000000  0.000000 
 0.000000  0.000000  1.000000  0.000000 
 0.000000  0.000000  1.000000  0.000000 
 0.000000  1.000000  0.000000  0.000000 
 0.000000  0.000000  1.000000  0.000000 
 1.000000  0.000000  0.000000  0.000000 
 0.000000  0.000000  0.000000  1.000000 
 0.666667  0.000000  0.000000  0.333333 
 0.000000  1.000000  0.000000  0.000000 
 0.000000  0.000000  1.000000  0.000000 
 0.000000  0.000000  0.000000  1.000000 
 0.000000  1.000000  0.000000  0.000000 


MEME version 4

ALPHABET= ACGT

strands: + -

Background letter frequencies (from meme_bfile):
A 0.295 C 0.205 G 0.205 T 0.295 


MOTIF Cluster_338
letter-probability matrix: alength= 4 w= 15 nsites= 3 E= 7.0e-005 
 1.000000  0.000000  0.000000  0.000000 
 0.000000  0.000000  1.000000  0.000000 
 0.000000  1.000000  0.000000  0.000000 
 0.000000  1.000000  0.000000  0.000000 
 1.000000  0.000000  0.000000  0.000000 
 0.000000  0.000000  0.000000  1.000000 
 0.000000  0.000000  0.000000  1.000000 
 0.000000  0.000000  1.000000  0.000000 
 0.000000  0.333333  0.666667  0.000000 
 0.000000  0.666667  0.000000  0.333333 
 0.000000  0.000000  1.000000  0.000000 
 0.000000  0.000000  1.000000  0.000000 
 0.000000  1.000000  0.000000  0.000000 
 1.000000  0.000000  0.000000  0.000000 
 0.000000  1.000000  0.000000  0.000000 


MEME version 4

ALPHABET= ACGT

strands: + -

Background letter frequencies (from meme_bfile):
A 0.295 C 0.205 G 0.205 T 0.295 


MOTIF Cluster_339
letter-probability matrix: alength= 4 w= 20 nsites= 2 E= 2.5e-003 
 0.000000  1.000000  0.000000  0.000000 
 0.000000  1.000000  0.000000  0.000000 
 0.000000  1.000000  0.000000  0.000000 
 0.000000  1.000000  0.000000  0.000000 
 0.000000  0.000000  1.000000  0.000000 
 0.000000  0.000000  1.000000  0.000000 
 0.000000  0.000000  1.000000  0.000000 
 0.000000  0.000000  1.000000  0.000000 
 0.000000  1.000000  0.000000  0.000000 
 0.000000  0.000000  0.000000  1.000000 
 1.000000  0.000000  0.000000  0.000000 
 0.000000  1.000000  0.000000  0.000000 
 0.000000  1.000000  0.000000  0.000000 
 0.000000  0.000000  1.000000  0.000000 
 0.000000  1.000000  0.000000  0.000000 
 0.000000  0.000000  0.000000  1.000000 
 0.000000  1.000000  0.000000  0.000000 
 0.000000  1.000000  0.000000  0.000000 
 0.000000  1.000000  0.000000  0.000000 
 0.000000  0.000000  1.000000  0.000000 


MEME version 4

ALPHABET= ACGT

strands: + -

Background letter frequencies (from meme_bfile):
A 0.295 C 0.205 G 0.205 T 0.295 


MOTIF Cluster_340
letter-probability matrix: alength= 4 w= 20 nsites= 5 E= 4.0e-026 
 1.000000  0.000000  0.000000  0.000000 
 1.000000  0.000000  0.000000  0.000000 
 0.000000  0.000000  0.000000  1.000000 
 1.000000  0.000000  0.000000  0.000000 
 0.000000  0.000000  0.000000  1.000000 
 1.000000  0.000000  0.000000  0.000000 
 0.000000  1.000000  0.000000  0.000000 
 0.000000  0.000000  1.000000  0.000000 
 0.000000  1.000000  0.000000  0.000000 
 0.000000  1.000000  0.000000  0.000000 
 1.000000  0.000000  0.000000  0.000000 
 0.000000  1.000000  0.000000  0.000000 
 0.000000  1.000000  0.000000  0.000000 
 0.000000  0.000000  0.000000  1.000000 
 0.000000  1.000000  0.000000  0.000000 
 0.000000  0.000000  1.000000  0.000000 
 0.000000  1.000000  0.000000  0.000000 
 0.000000  0.000000  1.000000  0.000000 
 1.000000  0.000000  0.000000  0.000000 
 0.000000  1.000000  0.000000  0.000000 


MEME version 4

ALPHABET= ACGT

strands: + -

Background letter frequencies (from meme_bfile):
A 0.295 C 0.205 G 0.205 T 0.295 


MOTIF Cluster_341
letter-probability matrix: alength= 4 w= 20 nsites= 4 E= 1.5e-009 
 0.000000  0.000000  0.000000  1.000000 
 0.250000  0.000000  0.000000  0.750000 
 0.750000  0.000000  0.000000  0.250000 
 0.000000  1.000000  0.000000  0.000000 
 0.000000  1.000000  0.000000  0.000000 
 0.000000  0.000000  0.000000  1.000000 
 0.250000  0.000000  0.750000  0.000000 
 1.000000  0.000000  0.000000  0.000000 
 0.750000  0.250000  0.000000  0.000000 
 0.000000  0.000000  1.000000  0.000000 
 0.000000  1.000000  0.000000  0.000000 
 0.000000  0.000000  0.000000  1.000000 
 0.000000  0.000000  1.000000  0.000000 
 0.000000  0.000000  0.000000  1.000000 
 0.000000  0.000000  0.000000  1.000000 
 0.000000  0.000000  0.000000  1.000000 
 0.000000  0.000000  0.000000  1.000000 
 0.000000  0.000000  0.000000  1.000000 
 0.250000  0.000000  0.000000  0.750000 
 1.000000  0.000000  0.000000  0.000000 


MEME version 4

ALPHABET= ACGT

strands: + -

Background letter frequencies (from meme_bfile):
A 0.295 C 0.205 G 0.205 T 0.295 


MOTIF Cluster_342
letter-probability matrix: alength= 4 w= 15 nsites= 4 E= 5.6e-009 
 1.000000  0.000000  0.000000  0.000000 
 0.000000  1.000000  0.000000  0.000000 
 1.000000  0.000000  0.000000  0.000000 
 1.000000  0.000000  0.000000  0.000000 
 1.000000  0.000000  0.000000  0.000000 
 1.000000  0.000000  0.000000  0.000000 
 1.000000  0.000000  0.000000  0.000000 
 0.500000  0.000000  0.000000  0.500000 
 0.000000  1.000000  0.000000  0.000000 
 0.000000  0.000000  1.000000  0.000000 
 0.000000  0.000000  1.000000  0.000000 
 0.000000  0.000000  1.000000  0.000000 
 0.000000  1.000000  0.000000  0.000000 
 1.000000  0.000000  0.000000  0.000000 
 1.000000  0.000000  0.000000  0.000000 


MEME version 4

ALPHABET= ACGT

strands: + -

Background letter frequencies (from meme_bfile):
A 0.295 C 0.205 G 0.205 T 0.295 


MOTIF Cluster_343
letter-probability matrix: alength= 4 w= 20 nsites= 3 E= 1.6e-003 
 0.000000  1.000000  0.000000  0.000000 
 1.000000  0.000000  0.000000  0.000000 
 0.000000  0.000000  1.000000  0.000000 
 1.000000  0.000000  0.000000  0.000000 
 0.333333  0.000000  0.666667  0.000000 
 0.333333  0.000000  0.666667  0.000000 
 0.000000  0.000000  1.000000  0.000000 
 0.000000  0.000000  0.000000  1.000000 
 0.000000  0.000000  0.000000  1.000000 
 1.000000  0.000000  0.000000  0.000000 
 1.000000  0.000000  0.000000  0.000000 
 0.000000  1.000000  0.000000  0.000000 
 0.666667  0.333333  0.000000  0.000000 
 0.000000  0.000000  0.000000  1.000000 
 0.000000  0.333333  0.000000  0.666667 
 0.000000  0.666667  0.000000  0.333333 
 0.000000  0.000000  0.333333  0.666667 
 0.000000  0.000000  0.000000  1.000000 
 0.000000  0.666667  0.333333  0.000000 
 0.000000  0.333333  0.666667  0.000000 


MEME version 4

ALPHABET= ACGT

strands: + -

Background letter frequencies (from meme_bfile):
A 0.295 C 0.205 G 0.205 T 0.295 


MOTIF Cluster_344
letter-probability matrix: alength= 4 w= 20 nsites= 3 E= 5.4e-004 
 1.000000  0.000000  0.000000  0.000000 
 0.000000  0.000000  0.000000  1.000000 
 0.000000  0.000000  0.000000  1.000000 
 0.000000  0.000000  0.000000  1.000000 
 0.000000  0.000000  0.000000  1.000000 
 0.000000  0.000000  1.000000  0.000000 
 0.000000  1.000000  0.000000  0.000000 
 0.666667  0.333333  0.000000  0.000000 
 0.666667  0.000000  0.000000  0.333333 
 0.000000  1.000000  0.000000  0.000000 
 1.000000  0.000000  0.000000  0.000000 
 0.333333  0.000000  0.666667  0.000000 
 0.000000  0.000000  0.666667  0.333333 
 0.666667  0.333333  0.000000  0.000000 
 0.000000  0.000000  1.000000  0.000000 
 0.000000  1.000000  0.000000  0.000000 
 1.000000  0.000000  0.000000  0.000000 
 1.000000  0.000000  0.000000  0.000000 
 1.000000  0.000000  0.000000  0.000000 
 1.000000  0.000000  0.000000  0.000000 


MEME version 4

ALPHABET= ACGT

strands: + -

Background letter frequencies (from meme_bfile):
A 0.295 C 0.205 G 0.205 T 0.295 


MOTIF Cluster_345
letter-probability matrix: alength= 4 w= 17 nsites= 3 E= 5.2e-004 
 1.000000  0.000000  0.000000  0.000000 
 1.000000  0.000000  0.000000  0.000000 
 1.000000  0.000000  0.000000  0.000000 
 0.000000  0.000000  0.000000  1.000000 
 1.000000  0.000000  0.000000  0.000000 
 0.000000  0.000000  1.000000  0.000000 
 0.000000  1.000000  0.000000  0.000000 
 1.000000  0.000000  0.000000  0.000000 
 0.000000  0.000000  1.000000  0.000000 
 0.000000  0.000000  1.000000  0.000000 
 1.000000  0.000000  0.000000  0.000000 
 0.333333  0.000000  0.000000  0.666667 
 0.000000  0.000000  0.000000  1.000000 
 0.000000  0.000000  0.000000  1.000000 
 0.000000  0.000000  0.000000  1.000000 
 0.333333  0.000000  0.666667  0.000000 
 0.000000  1.000000  0.000000  0.000000 


MEME version 4

ALPHABET= ACGT

strands: + -

Background letter frequencies (from meme_bfile):
A 0.295 C 0.205 G 0.205 T 0.295 


MOTIF Cluster_346
letter-probability matrix: alength= 4 w= 17 nsites= 3 E= 6.5e-003 
 1.000000  0.000000  0.000000  0.000000 
 0.000000  0.666667  0.000000  0.333333 
 0.000000  0.000000  1.000000  0.000000 
 0.000000  0.333333  0.666667  0.000000 
 1.000000  0.000000  0.000000  0.000000 
 0.333333  0.000000  0.000000  0.666667 
 0.000000  0.000000  0.000000  1.000000 
 1.000000  0.000000  0.000000  0.000000 
 0.666667  0.000000  0.000000  0.333333 
 0.000000  0.000000  0.000000  1.000000 
 0.000000  1.000000  0.000000  0.000000 
 0.000000  1.000000  0.000000  0.000000 
 0.000000  0.000000  0.000000  1.000000 
 0.000000  0.000000  1.000000  0.000000 
 0.000000  0.000000  1.000000  0.000000 
 1.000000  0.000000  0.000000  0.000000 
 1.000000  0.000000  0.000000  0.000000 


MEME version 4

ALPHABET= ACGT

strands: + -

Background letter frequencies (from meme_bfile):
A 0.295 C 0.205 G 0.205 T 0.295 


MOTIF Cluster_347
letter-probability matrix: alength= 4 w= 20 nsites= 3 E= 2.2e-005 
 0.000000  1.000000  0.000000  0.000000 
 0.000000  0.666667  0.333333  0.000000 
 0.000000  0.000000  1.000000  0.000000 
 0.000000  0.000000  1.000000  0.000000 
 1.000000  0.000000  0.000000  0.000000 
 1.000000  0.000000  0.000000  0.000000 
 0.000000  0.000000  1.000000  0.000000 
 0.000000  0.000000  0.000000  1.000000 
 0.000000  0.000000  1.000000  0.000000 
 1.000000  0.000000  0.000000  0.000000 
 0.000000  0.000000  0.000000  1.000000 
 0.000000  0.000000  1.000000  0.000000 
 0.666667  0.333333  0.000000  0.000000 
 0.000000  0.666667  0.333333  0.000000 
 0.000000  0.333333  0.666667  0.000000 
 0.333333  0.000000  0.666667  0.000000 
 0.000000  0.000000  0.000000  1.000000 
 0.000000  1.000000  0.000000  0.000000 
 0.333333  0.000000  0.666667  0.000000 
 0.000000  1.000000  0.000000  0.000000 


MEME version 4

ALPHABET= ACGT

strands: + -

Background letter frequencies (from meme_bfile):
A 0.295 C 0.205 G 0.205 T 0.295 


MOTIF Cluster_348
letter-probability matrix: alength= 4 w= 18 nsites= 4 E= 5.2e-007 
 1.000000  0.000000  0.000000  0.000000 
 0.000000  0.000000  1.000000  0.000000 
 0.500000  0.000000  0.000000  0.500000 
 0.000000  0.000000  0.000000  1.000000 
 1.000000  0.000000  0.000000  0.000000 
 1.000000  0.000000  0.000000  0.000000 
 0.000000  0.500000  0.000000  0.500000 
 0.000000  0.000000  0.500000  0.500000 
 0.000000  0.000000  0.000000  1.000000 
 1.000000  0.000000  0.000000  0.000000 
 1.000000  0.000000  0.000000  0.000000 
 0.000000  0.000000  0.000000  1.000000 
 0.000000  0.000000  1.000000  0.000000 
 0.000000  0.000000  0.000000  1.000000 
 0.000000  0.000000  0.000000  1.000000 
 1.000000  0.000000  0.000000  0.000000 
 1.000000  0.000000  0.000000  0.000000 
 0.000000  0.500000  0.500000  0.000000 


MEME version 4

ALPHABET= ACGT

strands: + -

Background letter frequencies (from meme_bfile):
A 0.295 C 0.205 G 0.205 T 0.295 


MOTIF Cluster_349
letter-probability matrix: alength= 4 w= 20 nsites= 3 E= 5.7e-005 
 0.000000  1.000000  0.000000  0.000000 
 0.000000  0.000000  1.000000  0.000000 
 0.666667  0.333333  0.000000  0.000000 
 0.000000  0.000000  0.000000  1.000000 
 1.000000  0.000000  0.000000  0.000000 
 0.000000  0.000000  0.000000  1.000000 
 0.000000  0.000000  0.000000  1.000000 
 0.000000  1.000000  0.000000  0.000000 
 0.000000  0.000000  0.000000  1.000000 
 1.000000  0.000000  0.000000  0.000000 
 0.000000  0.333333  0.000000  0.666667 
 0.000000  1.000000  0.000000  0.000000 
 1.000000  0.000000  0.000000  0.000000 
 0.000000  1.000000  0.000000  0.000000 
 0.000000  0.000000  0.000000  1.000000 
 0.000000  0.666667  0.333333  0.000000 
 0.000000  1.000000  0.000000  0.000000 
 0.000000  0.666667  0.000000  0.333333 
 0.000000  0.000000  1.000000  0.000000 
 0.000000  0.666667  0.333333  0.000000 


MEME version 4

ALPHABET= ACGT

strands: + -

Background letter frequencies (from meme_bfile):
A 0.295 C 0.205 G 0.205 T 0.295 


MOTIF Cluster_350
letter-probability matrix: alength= 4 w= 18 nsites= 3 E= 2.3e-007 
 0.000000  1.000000  0.000000  0.000000 
 0.000000  1.000000  0.000000  0.000000 
 0.000000  0.000000  0.000000  1.000000 
 0.000000  1.000000  0.000000  0.000000 
 0.000000  1.000000  0.000000  0.000000 
 0.000000  1.000000  0.000000  0.000000 
 0.000000  0.000000  1.000000  0.000000 
 1.000000  0.000000  0.000000  0.000000 
 0.333333  0.000000  0.666667  0.000000 
 0.000000  0.000000  1.000000  0.000000 
 1.000000  0.000000  0.000000  0.000000 
 1.000000  0.000000  0.000000  0.000000 
 0.000000  0.000000  1.000000  0.000000 
 0.000000  0.000000  1.000000  0.000000 
 0.000000  0.000000  0.666667  0.333333 
 0.000000  0.000000  1.000000  0.000000 
 0.000000  1.000000  0.000000  0.000000 
 0.000000  1.000000  0.000000  0.000000 


MEME version 4

ALPHABET= ACGT

strands: + -

Background letter frequencies (from meme_bfile):
A 0.295 C 0.205 G 0.205 T 0.295 


MOTIF Cluster_351
letter-probability matrix: alength= 4 w= 20 nsites= 5 E= 1.8e-009 
 0.000000  0.400000  0.000000  0.600000 
 0.000000  1.000000  0.000000  0.000000 
 0.200000  0.000000  0.800000  0.000000 
 0.200000  0.400000  0.400000  0.000000 
 0.000000  0.000000  0.800000  0.200000 
 0.400000  0.600000  0.000000  0.000000 
 0.200000  0.200000  0.600000  0.000000 
 0.000000  0.000000  1.000000  0.000000 
 0.200000  0.600000  0.000000  0.200000 
 0.000000  0.000000  0.600000  0.400000 
 0.000000  0.400000  0.000000  0.600000 
 0.000000  0.200000  0.000000  0.800000 
 0.000000  0.200000  0.800000  0.000000 
 0.000000  0.400000  0.000000  0.600000 
 0.000000  0.400000  0.000000  0.600000 
 0.000000  0.000000  1.000000  0.000000 
 0.000000  1.000000  0.000000  0.000000 
 0.000000  1.000000  0.000000  0.000000 
 0.000000  0.800000  0.000000  0.200000 
 0.000000  0.000000  1.000000  0.000000 


MEME version 4

ALPHABET= ACGT

strands: + -

Background letter frequencies (from meme_bfile):
A 0.295 C 0.205 G 0.205 T 0.295 


MOTIF Cluster_352
letter-probability matrix: alength= 4 w= 20 nsites= 3 E= 1.8e-005 
 1.000000  0.000000  0.000000  0.000000 
 1.000000  0.000000  0.000000  0.000000 
 1.000000  0.000000  0.000000  0.000000 
 0.000000  0.000000  0.000000  1.000000 
 0.000000  1.000000  0.000000  0.000000 
 0.000000  0.000000  1.000000  0.000000 
 0.000000  1.000000  0.000000  0.000000 
 0.000000  0.000000  1.000000  0.000000 
 1.000000  0.000000  0.000000  0.000000 
 0.666667  0.000000  0.333333  0.000000 
 0.333333  0.000000  0.666667  0.000000 
 1.000000  0.000000  0.000000  0.000000 
 0.000000  0.000000  1.000000  0.000000 
 0.000000  0.000000  0.000000  1.000000 
 0.000000  0.000000  0.000000  1.000000 
 0.000000  0.000000  0.000000  1.000000 
 0.333333  0.666667  0.000000  0.000000 
 0.000000  1.000000  0.000000  0.000000 
 0.000000  1.000000  0.000000  0.000000 
 1.000000  0.000000  0.000000  0.000000 


MEME version 4

ALPHABET= ACGT

strands: + -

Background letter frequencies (from meme_bfile):
A 0.295 C 0.205 G 0.205 T 0.295 


MOTIF Cluster_353
letter-probability matrix: alength= 4 w= 20 nsites= 4 E= 5.6e-012 
 1.000000  0.000000  0.000000  0.000000 
 0.000000  0.000000  1.000000  0.000000 
 0.000000  1.000000  0.000000  0.000000 
 0.000000  1.000000  0.000000  0.000000 
 0.000000  0.000000  0.000000  1.000000 
 0.500000  0.000000  0.500000  0.000000 
 1.000000  0.000000  0.000000  0.000000 
 0.000000  0.000000  0.000000  1.000000 
 0.250000  0.000000  0.750000  0.000000 
 0.000000  0.000000  1.000000  0.000000 
 0.000000  0.000000  1.000000  0.000000 
 1.000000  0.000000  0.000000  0.000000 
 0.000000  0.500000  0.000000  0.500000 
 1.000000  0.000000  0.000000  0.000000 
 0.000000  0.000000  1.000000  0.000000 
 0.000000  0.000000  1.000000  0.000000 
 0.000000  1.000000  0.000000  0.000000 
 0.000000  0.000000  0.500000  0.500000 
 0.000000  0.750000  0.250000  0.000000 
 0.000000  0.000000  0.000000  1.000000 


MEME version 4

ALPHABET= ACGT

strands: + -

Background letter frequencies (from meme_bfile):
A 0.295 C 0.205 G 0.205 T 0.295 


MOTIF Cluster_354
letter-probability matrix: alength= 4 w= 19 nsites= 4 E= 2.8e-015 
 0.000000  0.000000  1.000000  0.000000 
 1.000000  0.000000  0.000000  0.000000 
 0.000000  0.000000  1.000000  0.000000 
 0.000000  1.000000  0.000000  0.000000 
 1.000000  0.000000  0.000000  0.000000 
 0.000000  1.000000  0.000000  0.000000 
 0.250000  0.000000  0.000000  0.750000 
 0.000000  0.000000  1.000000  0.000000 
 0.000000  1.000000  0.000000  0.000000 
 0.000000  1.000000  0.000000  0.000000 
 0.000000  1.000000  0.000000  0.000000 
 0.000000  0.000000  1.000000  0.000000 
 0.000000  0.000000  1.000000  0.000000 
 0.000000  0.000000  1.000000  0.000000 
 0.250000  0.000000  0.750000  0.000000 
 0.000000  1.000000  0.000000  0.000000 
 0.000000  1.000000  0.000000  0.000000 
 0.750000  0.000000  0.250000  0.000000 
 1.000000  0.000000  0.000000  0.000000 


MEME version 4

ALPHABET= ACGT

strands: + -

Background letter frequencies (from meme_bfile):
A 0.295 C 0.205 G 0.205 T 0.295 


MOTIF Cluster_355
letter-probability matrix: alength= 4 w= 13 nsites= 3 E= 9.1e-004 
 0.000000  0.000000  1.000000  0.000000 
 0.000000  0.000000  1.000000  0.000000 
 1.000000  0.000000  0.000000  0.000000 
 1.000000  0.000000  0.000000  0.000000 
 1.000000  0.000000  0.000000  0.000000 
 0.000000  0.000000  0.000000  1.000000 
 0.000000  1.000000  0.000000  0.000000 
 0.000000  0.000000  1.000000  0.000000 
 0.000000  0.000000  1.000000  0.000000 
 0.000000  0.000000  1.000000  0.000000 
 1.000000  0.000000  0.000000  0.000000 
 1.000000  0.000000  0.000000  0.000000 
 1.000000  0.000000  0.000000  0.000000 


MEME version 4

ALPHABET= ACGT

strands: + -

Background letter frequencies (from meme_bfile):
A 0.295 C 0.205 G 0.205 T 0.295 


MOTIF Cluster_356
letter-probability matrix: alength= 4 w= 20 nsites= 3 E= 5.1e-004 
 0.000000  1.000000  0.000000  0.000000 
 0.000000  0.666667  0.333333  0.000000 
 0.000000  0.666667  0.000000  0.333333 
 0.000000  0.000000  1.000000  0.000000 
 0.000000  1.000000  0.000000  0.000000 
 1.000000  0.000000  0.000000  0.000000 
 0.000000  0.000000  1.000000  0.000000 
 0.666667  0.000000  0.333333  0.000000 
 1.000000  0.000000  0.000000  0.000000 
 1.000000  0.000000  0.000000  0.000000 
 1.000000  0.000000  0.000000  0.000000 
 0.666667  0.000000  0.333333  0.000000 
 0.000000  0.000000  0.000000  1.000000 
 0.666667  0.000000  0.333333  0.000000 
 0.000000  0.000000  0.000000  1.000000 
 0.000000  0.000000  0.000000  1.000000 
 0.000000  1.000000  0.000000  0.000000 
 0.666667  0.333333  0.000000  0.000000 
 0.000000  1.000000  0.000000  0.000000 
 0.000000  1.000000  0.000000  0.000000 


MEME version 4

ALPHABET= ACGT

strands: + -

Background letter frequencies (from meme_bfile):
A 0.295 C 0.205 G 0.205 T 0.295 


MOTIF Cluster_357
letter-probability matrix: alength= 4 w= 20 nsites= 5 E= 2.3e-014 
 1.000000  0.000000  0.000000  0.000000 
 0.000000  0.000000  1.000000  0.000000 
 0.600000  0.000000  0.000000  0.400000 
 0.000000  0.000000  0.000000  1.000000 
 0.800000  0.000000  0.000000  0.200000 
 1.000000  0.000000  0.000000  0.000000 
 0.400000  0.200000  0.400000  0.000000 
 0.000000  1.000000  0.000000  0.000000 
 1.000000  0.000000  0.000000  0.000000 
 0.000000  0.000000  1.000000  0.000000 
 1.000000  0.000000  0.000000  0.000000 
 1.000000  0.000000  0.000000  0.000000 
 1.000000  0.000000  0.000000  0.000000 
 1.000000  0.000000  0.000000  0.000000 
 1.000000  0.000000  0.000000  0.000000 
 1.000000  0.000000  0.000000  0.000000 
 0.000000  0.000000  1.000000  0.000000 
 0.000000  0.600000  0.000000  0.400000 
 0.400000  0.200000  0.400000  0.000000 
 0.000000  0.800000  0.200000  0.000000 


MEME version 4

ALPHABET= ACGT

strands: + -

Background letter frequencies (from meme_bfile):
A 0.295 C 0.205 G 0.205 T 0.295 


MOTIF Cluster_358
letter-probability matrix: alength= 4 w= 19 nsites= 4 E= 4.4e-007 
 0.000000  0.500000  0.500000  0.000000 
 0.000000  0.000000  0.000000  1.000000 
 0.000000  0.000000  0.000000  1.000000 
 0.000000  0.000000  0.000000  1.000000 
 0.000000  0.000000  1.000000  0.000000 
 0.000000  0.000000  0.000000  1.000000 
 0.000000  0.250000  0.000000  0.750000 
 0.500000  0.000000  0.500000  0.000000 
 0.000000  1.000000  0.000000  0.000000 
 1.000000  0.000000  0.000000  0.000000 
 1.000000  0.000000  0.000000  0.000000 
 0.000000  0.000000  0.000000  1.000000 
 0.000000  0.000000  0.000000  1.000000 
 1.000000  0.000000  0.000000  0.000000 
 0.000000  0.000000  0.750000  0.250000 
 0.250000  0.750000  0.000000  0.000000 
 0.500000  0.000000  0.000000  0.500000 
 0.000000  0.000000  0.250000  0.750000 
 0.000000  1.000000  0.000000  0.000000 


MEME version 4

ALPHABET= ACGT

strands: + -

Background letter frequencies (from meme_bfile):
A 0.295 C 0.205 G 0.205 T 0.295 


MOTIF Cluster_359
letter-probability matrix: alength= 4 w= 20 nsites= 4 E= 8.0e-008 
 1.000000  0.000000  0.000000  0.000000 
 1.000000  0.000000  0.000000  0.000000 
 1.000000  0.000000  0.000000  0.000000 
 0.250000  0.500000  0.250000  0.000000 
 0.000000  0.000000  0.000000  1.000000 
 0.000000  0.000000  1.000000  0.000000 
 0.750000  0.250000  0.000000  0.000000 
 0.000000  0.750000  0.000000  0.250000 
 0.750000  0.000000  0.000000  0.250000 
 1.000000  0.000000  0.000000  0.000000 
 1.000000  0.000000  0.000000  0.000000 
 0.000000  0.000000  0.250000  0.750000 
 1.000000  0.000000  0.000000  0.000000 
 1.000000  0.000000  0.000000  0.000000 
 1.000000  0.000000  0.000000  0.000000 
 1.000000  0.000000  0.000000  0.000000 
 0.000000  0.250000  0.000000  0.750000 
 1.000000  0.000000  0.000000  0.000000 
 0.000000  0.000000  1.000000  0.000000 
 0.000000  1.000000  0.000000  0.000000 


MEME version 4

ALPHABET= ACGT

strands: + -

Background letter frequencies (from meme_bfile):
A 0.295 C 0.205 G 0.205 T 0.295 


MOTIF Cluster_360
letter-probability matrix: alength= 4 w= 20 nsites= 3 E= 1.8e-003 
 1.000000  0.000000  0.000000  0.000000 
 1.000000  0.000000  0.000000  0.000000 
 1.000000  0.000000  0.000000  0.000000 
 0.666667  0.000000  0.000000  0.333333 
 0.666667  0.000000  0.333333  0.000000 
 0.000000  1.000000  0.000000  0.000000 
 0.000000  0.000000  1.000000  0.000000 
 0.000000  0.000000  0.000000  1.000000 
 1.000000  0.000000  0.000000  0.000000 
 1.000000  0.000000  0.000000  0.000000 
 0.333333  0.666667  0.000000  0.000000 
 0.000000  0.000000  1.000000  0.000000 
 0.333333  0.000000  0.666667  0.000000 
 0.000000  0.666667  0.000000  0.333333 
 0.000000  0.000000  1.000000  0.000000 
 0.000000  0.666667  0.333333  0.000000 
 0.000000  0.000000  1.000000  0.000000 
 0.000000  0.000000  0.000000  1.000000 
 1.000000  0.000000  0.000000  0.000000 
 1.000000  0.000000  0.000000  0.000000 


MEME version 4

ALPHABET= ACGT

strands: + -

Background letter frequencies (from meme_bfile):
A 0.295 C 0.205 G 0.205 T 0.295 


MOTIF Cluster_361
letter-probability matrix: alength= 4 w= 18 nsites= 4 E= 2.6e-010 
 1.000000  0.000000  0.000000  0.000000 
 1.000000  0.000000  0.000000  0.000000 
 0.000000  0.000000  1.000000  0.000000 
 0.000000  0.000000  0.000000  1.000000 
 0.000000  0.000000  0.000000  1.000000 
 1.000000  0.000000  0.000000  0.000000 
 0.000000  1.000000  0.000000  0.000000 
 1.000000  0.000000  0.000000  0.000000 
 0.000000  1.000000  0.000000  0.000000 
 1.000000  0.000000  0.000000  0.000000 
 1.000000  0.000000  0.000000  0.000000 
 0.500000  0.000000  0.000000  0.500000 
 1.000000  0.000000  0.000000  0.000000 
 0.000000  0.000000  1.000000  0.000000 
 0.000000  0.000000  0.000000  1.000000 
 0.000000  0.000000  0.000000  1.000000 
 1.000000  0.000000  0.000000  0.000000 
 1.000000  0.000000  0.000000  0.000000 


MEME version 4

ALPHABET= ACGT

strands: + -

Background letter frequencies (from meme_bfile):
A 0.295 C 0.205 G 0.205 T 0.295 


MOTIF Cluster_362
letter-probability matrix: alength= 4 w= 15 nsites= 3 E= 2.4e-003 
 1.000000  0.000000  0.000000  0.000000 
 1.000000  0.000000  0.000000  0.000000 
 0.333333  0.000000  0.000000  0.666667 
 1.000000  0.000000  0.000000  0.000000 
 1.000000  0.000000  0.000000  0.000000 
 1.000000  0.000000  0.000000  0.000000 
 0.333333  0.666667  0.000000  0.000000 
 1.000000  0.000000  0.000000  0.000000 
 0.000000  0.000000  1.000000  0.000000 
 0.000000  1.000000  0.000000  0.000000 
 1.000000  0.000000  0.000000  0.000000 
 0.000000  0.000000  1.000000  0.000000 
 0.000000  1.000000  0.000000  0.000000 
 0.000000  0.000000  1.000000  0.000000 
 0.000000  0.000000  1.000000  0.000000 


MEME version 4

ALPHABET= ACGT

strands: + -

Background letter frequencies (from meme_bfile):
A 0.295 C 0.205 G 0.205 T 0.295 


MOTIF Cluster_363
letter-probability matrix: alength= 4 w= 15 nsites= 3 E= 1.8e-004 
 1.000000  0.000000  0.000000  0.000000 
 0.000000  0.000000  0.000000  1.000000 
 0.000000  0.666667  0.000000  0.333333 
 0.000000  1.000000  0.000000  0.000000 
 0.000000  1.000000  0.000000  0.000000 
 1.000000  0.000000  0.000000  0.000000 
 0.000000  0.000000  1.000000  0.000000 
 0.000000  1.000000  0.000000  0.000000 
 0.333333  0.000000  0.666667  0.000000 
 0.000000  0.000000  1.000000  0.000000 
 0.000000  1.000000  0.000000  0.000000 
 0.000000  0.000000  1.000000  0.000000 
 0.000000  0.000000  1.000000  0.000000 
 0.000000  0.000000  0.000000  1.000000 
 1.000000  0.000000  0.000000  0.000000 


MEME version 4

ALPHABET= ACGT

strands: + -

Background letter frequencies (from meme_bfile):
A 0.295 C 0.205 G 0.205 T 0.295 


MOTIF Cluster_364
letter-probability matrix: alength= 4 w= 18 nsites= 4 E= 2.8e-013 
 1.000000  0.000000  0.000000  0.000000 
 0.000000  0.000000  0.000000  1.000000 
 0.000000  0.000000  0.500000  0.500000 
 0.000000  1.000000  0.000000  0.000000 
 0.000000  0.000000  1.000000  0.000000 
 0.000000  1.000000  0.000000  0.000000 
 0.000000  1.000000  0.000000  0.000000 
 0.000000  0.750000  0.000000  0.250000 
 0.000000  1.000000  0.000000  0.000000 
 0.000000  0.000000  1.000000  0.000000 
 0.000000  0.000000  0.000000  1.000000 
 0.000000  0.000000  0.000000  1.000000 
 0.000000  1.000000  0.000000  0.000000 
 0.750000  0.000000  0.000000  0.250000 
 0.000000  1.000000  0.000000  0.000000 
 1.000000  0.000000  0.000000  0.000000 
 0.000000  1.000000  0.000000  0.000000 
 0.000000  0.000000  1.000000  0.000000 


MEME version 4

ALPHABET= ACGT

strands: + -

Background letter frequencies (from meme_bfile):
A 0.295 C 0.205 G 0.205 T 0.295 


MOTIF Cluster_365
letter-probability matrix: alength= 4 w= 15 nsites= 3 E= 2.2e-004 
 1.000000  0.000000  0.000000  0.000000 
 0.000000  0.000000  1.000000  0.000000 
 1.000000  0.000000  0.000000  0.000000 
 1.000000  0.000000  0.000000  0.000000 
 1.000000  0.000000  0.000000  0.000000 
 1.000000  0.000000  0.000000  0.000000 
 1.000000  0.000000  0.000000  0.000000 
 0.000000  1.000000  0.000000  0.000000 
 0.000000  1.000000  0.000000  0.000000 
 0.000000  0.000000  1.000000  0.000000 
 0.000000  0.000000  1.000000  0.000000 
 0.333333  0.000000  0.666667  0.000000 
 0.000000  0.000000  1.000000  0.000000 
 1.000000  0.000000  0.000000  0.000000 
 0.000000  0.000000  0.000000  1.000000 


MEME version 4

ALPHABET= ACGT

strands: + -

Background letter frequencies (from meme_bfile):
A 0.295 C 0.205 G 0.205 T 0.295 


MOTIF Cluster_366
letter-probability matrix: alength= 4 w= 19 nsites= 3 E= 2.1e-004 
 0.000000  1.000000  0.000000  0.000000 
 0.333333  0.000000  0.666667  0.000000 
 0.666667  0.000000  0.333333  0.000000 
 0.333333  0.000000  0.666667  0.000000 
 0.333333  0.000000  0.666667  0.000000 
 0.000000  0.000000  0.000000  1.000000 
 0.000000  1.000000  0.000000  0.000000 
 0.000000  1.000000  0.000000  0.000000 
 0.333333  0.000000  0.666667  0.000000 
 0.000000  0.000000  1.000000  0.000000 
 0.000000  0.000000  0.000000  1.000000 
 1.000000  0.000000  0.000000  0.000000 
 0.000000  0.000000  0.000000  1.000000 
 0.000000  1.000000  0.000000  0.000000 
 1.000000  0.000000  0.000000  0.000000 
 0.000000  0.000000  0.000000  1.000000 
 1.000000  0.000000  0.000000  0.000000 
 0.000000  0.666667  0.333333  0.000000 
 0.000000  1.000000  0.000000  0.000000 


MEME version 4

ALPHABET= ACGT

strands: + -

Background letter frequencies (from meme_bfile):
A 0.295 C 0.205 G 0.205 T 0.295 


MOTIF Cluster_367
letter-probability matrix: alength= 4 w= 10 nsites= 5 E= 1.3e-005 
 0.000000  1.000000  0.000000  0.000000 
 0.000000  0.000000  0.600000  0.400000 
 1.000000  0.000000  0.000000  0.000000 
 0.800000  0.200000  0.000000  0.000000 
 0.000000  0.000000  1.000000  0.000000 
 1.000000  0.000000  0.000000  0.000000 
 0.000000  0.000000  1.000000  0.000000 
 0.000000  0.000000  1.000000  0.000000 
 1.000000  0.000000  0.000000  0.000000 
 0.000000  0.000000  0.600000  0.400000 


MEME version 4

ALPHABET= ACGT

strands: + -

Background letter frequencies (from meme_bfile):
A 0.295 C 0.205 G 0.205 T 0.295 


MOTIF Cluster_368
letter-probability matrix: alength= 4 w= 15 nsites= 3 E= 2.5e-003 
 1.000000  0.000000  0.000000  0.000000 
 1.000000  0.000000  0.000000  0.000000 
 0.333333  0.000000  0.000000  0.666667 
 1.000000  0.000000  0.000000  0.000000 
 1.000000  0.000000  0.000000  0.000000 
 1.000000  0.000000  0.000000  0.000000 
 1.000000  0.000000  0.000000  0.000000 
 0.000000  0.000000  1.000000  0.000000 
 0.000000  0.000000  1.000000  0.000000 
 1.000000  0.000000  0.000000  0.000000 
 1.000000  0.000000  0.000000  0.000000 
 0.000000  0.666667  0.000000  0.333333 
 1.000000  0.000000  0.000000  0.000000 
 1.000000  0.000000  0.000000  0.000000 
 0.000000  1.000000  0.000000  0.000000 


MEME version 4

ALPHABET= ACGT

strands: + -

Background letter frequencies (from meme_bfile):
A 0.295 C 0.205 G 0.205 T 0.295 


MOTIF Cluster_369
letter-probability matrix: alength= 4 w= 18 nsites= 3 E= 3.9e-004 
 0.000000  0.000000  1.000000  0.000000 
 0.000000  0.000000  1.000000  0.000000 
 0.000000  0.000000  0.000000  1.000000 
 0.000000  0.000000  0.000000  1.000000 
 1.000000  0.000000  0.000000  0.000000 
 1.000000  0.000000  0.000000  0.000000 
 1.000000  0.000000  0.000000  0.000000 
 0.333333  0.000000  0.666667  0.000000 
 1.000000  0.000000  0.000000  0.000000 
 0.000000  0.000000  0.000000  1.000000 
 0.000000  0.000000  0.000000  1.000000 
 0.000000  0.333333  0.666667  0.000000 
 0.000000  0.000000  0.000000  1.000000 
 0.000000  0.000000  1.000000  0.000000 
 1.000000  0.000000  0.000000  0.000000 
 1.000000  0.000000  0.000000  0.000000 
 0.000000  0.000000  0.000000  1.000000 
 1.000000  0.000000  0.000000  0.000000 


MEME version 4

ALPHABET= ACGT

strands: + -

Background letter frequencies (from meme_bfile):
A 0.295 C 0.205 G 0.205 T 0.295 


MOTIF Cluster_370
letter-probability matrix: alength= 4 w= 19 nsites= 4 E= 1.3e-006 
 0.000000  0.000000  1.000000  0.000000 
 1.000000  0.000000  0.000000  0.000000 
 1.000000  0.000000  0.000000  0.000000 
 0.500000  0.500000  0.000000  0.000000 
 1.000000  0.000000  0.000000  0.000000 
 1.000000  0.000000  0.000000  0.000000 
 1.000000  0.000000  0.000000  0.000000 
 1.000000  0.000000  0.000000  0.000000 
 0.000000  0.500000  0.500000  0.000000 
 1.000000  0.000000  0.000000  0.000000 
 0.000000  0.000000  0.000000  1.000000 
 0.500000  0.500000  0.000000  0.000000 
 0.500000  0.500000  0.000000  0.000000 
 1.000000  0.000000  0.000000  0.000000 
 0.500000  0.500000  0.000000  0.000000 
 1.000000  0.000000  0.000000  0.000000 
 1.000000  0.000000  0.000000  0.000000 
 1.000000  0.000000  0.000000  0.000000 
 1.000000  0.000000  0.000000  0.000000 


MEME version 4

ALPHABET= ACGT

strands: + -

Background letter frequencies (from meme_bfile):
A 0.295 C 0.205 G 0.205 T 0.295 


MOTIF Cluster_371
letter-probability matrix: alength= 4 w= 16 nsites= 3 E= 5.6e-004 
 0.000000  0.000000  1.000000  0.000000 
 1.000000  0.000000  0.000000  0.000000 
 0.000000  0.000000  0.000000  1.000000 
 0.000000  0.000000  0.000000  1.000000 
 0.666667  0.000000  0.000000  0.333333 
 0.000000  0.666667  0.333333  0.000000 
 0.000000  1.000000  0.000000  0.000000 
 0.000000  1.000000  0.000000  0.000000 
 1.000000  0.000000  0.000000  0.000000 
 1.000000  0.000000  0.000000  0.000000 
 0.000000  1.000000  0.000000  0.000000 
 1.000000  0.000000  0.000000  0.000000 
 1.000000  0.000000  0.000000  0.000000 
 1.000000  0.000000  0.000000  0.000000 
 0.000000  0.000000  1.000000  0.000000 
 0.000000  0.000000  1.000000  0.000000 


MEME version 4

ALPHABET= ACGT

strands: + -

Background letter frequencies (from meme_bfile):
A 0.295 C 0.205 G 0.205 T 0.295 


MOTIF Cluster_372
letter-probability matrix: alength= 4 w= 19 nsites= 5 E= 3.3e-013 
 0.000000  0.000000  0.000000  1.000000 
 0.000000  0.000000  1.000000  0.000000 
 0.000000  1.000000  0.000000  0.000000 
 0.000000  0.000000  1.000000  0.000000 
 0.000000  0.000000  0.400000  0.600000 
 0.200000  0.400000  0.000000  0.400000 
 0.000000  0.000000  0.000000  1.000000 
 0.400000  0.600000  0.000000  0.000000 
 0.800000  0.000000  0.000000  0.200000 
 0.000000  0.000000  1.000000  0.000000 
 0.000000  1.000000  0.000000  0.000000 
 0.000000  0.000000  1.000000  0.000000 
 0.400000  0.600000  0.000000  0.000000 
 1.000000  0.000000  0.000000  0.000000 
 0.000000  1.000000  0.000000  0.000000 
 0.000000  0.000000  0.600000  0.400000 
 0.000000  0.000000  0.400000  0.600000 
 0.000000  0.200000  0.800000  0.000000 
 0.400000  0.000000  0.600000  0.000000 


MEME version 4

ALPHABET= ACGT

strands: + -

Background letter frequencies (from meme_bfile):
A 0.295 C 0.205 G 0.205 T 0.295 


MOTIF Cluster_373
letter-probability matrix: alength= 4 w= 20 nsites= 3 E= 1.6e-003 
 1.000000  0.000000  0.000000  0.000000 
 0.000000  1.000000  0.000000  0.000000 
 1.000000  0.000000  0.000000  0.000000 
 0.000000  0.000000  0.333333  0.666667 
 0.000000  0.000000  0.000000  1.000000 
 0.000000  0.000000  0.000000  1.000000 
 0.000000  0.000000  1.000000  0.000000 
 0.000000  1.000000  0.000000  0.000000 
 0.000000  0.666667  0.333333  0.000000 
 0.000000  0.000000  0.000000  1.000000 
 0.000000  0.333333  0.000000  0.666667 
 0.000000  0.000000  1.000000  0.000000 
 0.333333  0.000000  0.000000  0.666667 
 0.000000  0.000000  0.000000  1.000000 
 0.000000  0.000000  0.000000  1.000000 
 0.000000  0.000000  0.000000  1.000000 
 1.000000  0.000000  0.000000  0.000000 
 0.000000  0.000000  0.333333  0.666667 
 0.000000  0.000000  1.000000  0.000000 
 1.000000  0.000000  0.000000  0.000000 


MEME version 4

ALPHABET= ACGT

strands: + -

Background letter frequencies (from meme_bfile):
A 0.295 C 0.205 G 0.205 T 0.295 


MOTIF Cluster_374
letter-probability matrix: alength= 4 w= 18 nsites= 6 E= 4.5e-015 
 0.000000  0.000000  0.000000  1.000000 
 0.000000  0.000000  0.000000  1.000000 
 0.000000  0.000000  1.000000  0.000000 
 0.166667  0.500000  0.000000  0.333333 
 0.000000  0.000000  0.000000  1.000000 
 0.000000  0.000000  0.333333  0.666667 
 1.000000  0.000000  0.000000  0.000000 
 0.333333  0.000000  0.000000  0.666667 
 1.000000  0.000000  0.000000  0.000000 
 1.000000  0.000000  0.000000  0.000000 
 0.666667  0.000000  0.000000  0.333333 
 0.833333  0.000000  0.000000  0.166667 
 0.666667  0.000000  0.000000  0.333333 
 0.000000  1.000000  0.000000  0.000000 
 1.000000  0.000000  0.000000  0.000000 
 0.000000  0.333333  0.666667  0.000000 
 0.000000  1.000000  0.000000  0.000000 
 1.000000  0.000000  0.000000  0.000000 


MEME version 4

ALPHABET= ACGT

strands: + -

Background letter frequencies (from meme_bfile):
A 0.295 C 0.205 G 0.205 T 0.295 


MOTIF Cluster_375
letter-probability matrix: alength= 4 w= 20 nsites= 3 E= 1.4e-004 
 1.000000  0.000000  0.000000  0.000000 
 1.000000  0.000000  0.000000  0.000000 
 1.000000  0.000000  0.000000  0.000000 
 1.000000  0.000000  0.000000  0.000000 
 0.666667  0.000000  0.000000  0.333333 
 0.000000  1.000000  0.000000  0.000000 
 0.000000  1.000000  0.000000  0.000000 
 0.000000  0.666667  0.000000  0.333333 
 0.000000  1.000000  0.000000  0.000000 
 0.000000  0.000000  0.000000  1.000000 
 0.000000  0.000000  1.000000  0.000000 
 0.000000  1.000000  0.000000  0.000000 
 0.333333  0.000000  0.666667  0.000000 
 0.000000  0.000000  0.000000  1.000000 
 0.000000  0.000000  0.000000  1.000000 
 0.000000  0.000000  0.000000  1.000000 
 0.000000  0.666667  0.000000  0.333333 
 0.333333  0.000000  0.666667  0.000000 
 0.000000  1.000000  0.000000  0.000000 
 0.000000  0.000000  1.000000  0.000000 


MEME version 4

ALPHABET= ACGT

strands: + -

Background letter frequencies (from meme_bfile):
A 0.295 C 0.205 G 0.205 T 0.295 


MOTIF Cluster_376
letter-probability matrix: alength= 4 w= 17 nsites= 3 E= 2.2e-005 
 0.000000  0.000000  0.000000  1.000000 
 0.000000  1.000000  0.000000  0.000000 
 0.000000  1.000000  0.000000  0.000000 
 1.000000  0.000000  0.000000  0.000000 
 0.000000  0.000000  1.000000  0.000000 
 0.000000  0.000000  1.000000  0.000000 
 1.000000  0.000000  0.000000  0.000000 
 0.666667  0.000000  0.000000  0.333333 
 0.000000  0.000000  0.000000  1.000000 
 0.000000  0.000000  0.000000  1.000000 
 0.000000  0.000000  0.000000  1.000000 
 0.000000  0.000000  0.000000  1.000000 
 0.000000  1.000000  0.000000  0.000000 
 0.000000  1.000000  0.000000  0.000000 
 0.000000  0.000000  0.000000  1.000000 
 0.000000  0.000000  1.000000  0.000000 
 0.000000  0.000000  1.000000  0.000000 


MEME version 4

ALPHABET= ACGT

strands: + -

Background letter frequencies (from meme_bfile):
A 0.295 C 0.205 G 0.205 T 0.295 


MOTIF Cluster_377
letter-probability matrix: alength= 4 w= 18 nsites= 4 E= 1.4e-009 
 0.000000  0.000000  0.000000  1.000000 
 0.000000  0.000000  0.000000  1.000000 
 0.000000  1.000000  0.000000  0.000000 
 0.000000  1.000000  0.000000  0.000000 
 0.000000  0.500000  0.000000  0.500000 
 0.000000  1.000000  0.000000  0.000000 
 0.500000  0.000000  0.500000  0.000000 
 0.000000  0.000000  0.000000  1.000000 
 0.000000  0.000000  0.000000  1.000000 
 1.000000  0.000000  0.000000  0.000000 
 0.000000  0.000000  0.000000  1.000000 
 0.000000  0.000000  0.500000  0.500000 
 0.000000  0.000000  1.000000  0.000000 
 0.000000  0.000000  0.000000  1.000000 
 0.000000  0.000000  1.000000  0.000000 
 0.500000  0.000000  0.500000  0.000000 
 0.000000  1.000000  0.000000  0.000000 
 0.000000  0.000000  1.000000  0.000000 


MEME version 4

ALPHABET= ACGT

strands: + -

Background letter frequencies (from meme_bfile):
A 0.295 C 0.205 G 0.205 T 0.295 


MOTIF Cluster_378
letter-probability matrix: alength= 4 w= 19 nsites= 2 E= 2.7e-003 
 0.000000  0.000000  1.000000  0.000000 
 0.000000  0.000000  1.000000  0.000000 
 0.000000  0.000000  0.000000  1.000000 
 0.000000  1.000000  0.000000  0.000000 
 0.000000  0.000000  1.000000  0.000000 
 1.000000  0.000000  0.000000  0.000000 
 0.000000  0.000000  1.000000  0.000000 
 0.000000  0.000000  1.000000  0.000000 
 0.000000  1.000000  0.000000  0.000000 
 0.000000  1.000000  0.000000  0.000000 
 0.000000  0.000000  1.000000  0.000000 
 0.000000  0.000000  1.000000  0.000000 
 0.000000  0.000000  1.000000  0.000000 
 0.000000  1.000000  0.000000  0.000000 
 0.000000  0.000000  1.000000  0.000000 
 0.000000  0.000000  1.000000  0.000000 
 0.000000  0.000000  1.000000  0.000000 
 0.000000  0.000000  1.000000  0.000000 
 0.000000  0.000000  1.000000  0.000000 


MEME version 4

ALPHABET= ACGT

strands: + -

Background letter frequencies (from meme_bfile):
A 0.295 C 0.205 G 0.205 T 0.295 


MOTIF Cluster_379
letter-probability matrix: alength= 4 w= 17 nsites= 3 E= 3.0e-005 
 0.000000  1.000000  0.000000  0.000000 
 0.000000  1.000000  0.000000  0.000000 
 0.000000  0.000000  0.000000  1.000000 
 0.000000  0.000000  1.000000  0.000000 
 0.000000  0.333333  0.000000  0.666667 
 0.000000  0.000000  1.000000  0.000000 
 0.000000  0.000000  1.000000  0.000000 
 0.000000  0.000000  0.000000  1.000000 
 0.000000  0.333333  0.000000  0.666667 
 0.000000  1.000000  0.000000  0.000000 
 1.000000  0.000000  0.000000  0.000000 
 0.000000  0.000000  1.000000  0.000000 
 0.000000  0.000000  1.000000  0.000000 
 1.000000  0.000000  0.000000  0.000000 
 0.000000  0.000000  1.000000  0.000000 
 0.000000  0.666667  0.000000  0.333333 
 1.000000  0.000000  0.000000  0.000000 


MEME version 4

ALPHABET= ACGT

strands: + -

Background letter frequencies (from meme_bfile):
A 0.295 C 0.205 G 0.205 T 0.295 


MOTIF Cluster_380
letter-probability matrix: alength= 4 w= 20 nsites= 3 E= 8.3e-005 
 0.000000  1.000000  0.000000  0.000000 
 0.666667  0.333333  0.000000  0.000000 
 0.000000  0.000000  1.000000  0.000000 
 0.000000  1.000000  0.000000  0.000000 
 0.000000  1.000000  0.000000  0.000000 
 0.000000  0.000000  0.000000  1.000000 
 0.000000  0.000000  0.000000  1.000000 
 0.000000  1.000000  0.000000  0.000000 
 0.666667  0.000000  0.000000  0.333333 
 0.000000  0.000000  1.000000  0.000000 
 0.000000  0.000000  0.666667  0.333333 
 0.000000  0.000000  0.000000  1.000000 
 0.000000  0.000000  0.000000  1.000000 
 0.666667  0.000000  0.000000  0.333333 
 0.000000  1.000000  0.000000  0.000000 
 0.000000  1.000000  0.000000  0.000000 
 0.000000  0.000000  0.333333  0.666667 
 1.000000  0.000000  0.000000  0.000000 
 0.000000  0.000000  0.000000  1.000000 
 0.000000  1.000000  0.000000  0.000000 


MEME version 4

ALPHABET= ACGT

strands: + -

Background letter frequencies (from meme_bfile):
A 0.295 C 0.205 G 0.205 T 0.295 


MOTIF Cluster_381
letter-probability matrix: alength= 4 w= 20 nsites= 6 E= 9.2e-014 
 1.000000  0.000000  0.000000  0.000000 
 0.666667  0.000000  0.000000  0.333333 
 0.666667  0.333333  0.000000  0.000000 
 1.000000  0.000000  0.000000  0.000000 
 0.333333  0.000000  0.666667  0.000000 
 0.000000  0.000000  0.000000  1.000000 
 0.666667  0.000000  0.333333  0.000000 
 1.000000  0.000000  0.000000  0.000000 
 1.000000  0.000000  0.000000  0.000000 
 0.000000  0.000000  0.000000  1.000000 
 0.666667  0.000000  0.333333  0.000000 
 1.000000  0.000000  0.000000  0.000000 
 1.000000  0.000000  0.000000  0.000000 
 1.000000  0.000000  0.000000  0.000000 
 0.333333  0.333333  0.000000  0.333333 
 0.000000  0.333333  0.666667  0.000000 
 0.333333  0.000000  0.000000  0.666667 
 0.000000  0.000000  0.333333  0.666667 
 1.000000  0.000000  0.000000  0.000000 
 1.000000  0.000000  0.000000  0.000000 


MEME version 4

ALPHABET= ACGT

strands: + -

Background letter frequencies (from meme_bfile):
A 0.295 C 0.205 G 0.205 T 0.295 


MOTIF Cluster_382
letter-probability matrix: alength= 4 w= 19 nsites= 3 E= 2.3e-005 
 0.000000  0.000000  1.000000  0.000000 
 0.333333  0.000000  0.666667  0.000000 
 1.000000  0.000000  0.000000  0.000000 
 0.000000  1.000000  0.000000  0.000000 
 0.000000  0.000000  1.000000  0.000000 
 0.333333  0.000000  0.000000  0.666667 
 0.000000  0.000000  0.000000  1.000000 
 0.000000  0.000000  1.000000  0.000000 
 1.000000  0.000000  0.000000  0.000000 
 1.000000  0.000000  0.000000  0.000000 
 0.000000  1.000000  0.000000  0.000000 
 0.000000  0.666667  0.333333  0.000000 
 0.333333  0.000000  0.000000  0.666667 
 0.000000  0.000000  1.000000  0.000000 
 1.000000  0.000000  0.000000  0.000000 
 1.000000  0.000000  0.000000  0.000000 
 0.000000  0.000000  1.000000  0.000000 
 0.000000  0.000000  1.000000  0.000000 
 0.000000  0.000000  1.000000  0.000000 


MEME version 4

ALPHABET= ACGT

strands: + -

Background letter frequencies (from meme_bfile):
A 0.295 C 0.205 G 0.205 T 0.295 


MOTIF Cluster_383
letter-probability matrix: alength= 4 w= 19 nsites= 4 E= 3.7e-007 
 1.000000  0.000000  0.000000  0.000000 
 1.000000  0.000000  0.000000  0.000000 
 0.500000  0.000000  0.000000  0.500000 
 0.000000  0.000000  1.000000  0.000000 
 0.500000  0.000000  0.500000  0.000000 
 0.000000  0.000000  0.000000  1.000000 
 0.000000  0.000000  1.000000  0.000000 
 0.000000  1.000000  0.000000  0.000000 
 0.000000  1.000000  0.000000  0.000000 
 0.500000  0.500000  0.000000  0.000000 
 0.000000  0.000000  0.500000  0.500000 
 0.000000  0.000000  1.000000  0.000000 
 1.000000  0.000000  0.000000  0.000000 
 0.000000  0.000000  0.000000  1.000000 
 0.000000  0.000000  0.000000  1.000000 
 0.500000  0.000000  0.500000  0.000000 
 0.000000  0.500000  0.000000  0.500000 
 0.000000  0.000000  0.500000  0.500000 
 0.000000  1.000000  0.000000  0.000000 


MEME version 4

ALPHABET= ACGT

strands: + -

Background letter frequencies (from meme_bfile):
A 0.295 C 0.205 G 0.205 T 0.295 


MOTIF Cluster_384
letter-probability matrix: alength= 4 w= 20 nsites= 4 E= 4.2e-006 
 0.750000  0.250000  0.000000  0.000000 
 0.000000  0.000000  0.750000  0.250000 
 0.000000  1.000000  0.000000  0.000000 
 1.000000  0.000000  0.000000  0.000000 
 0.000000  0.000000  1.000000  0.000000 
 0.000000  0.000000  1.000000  0.000000 
 0.000000  1.000000  0.000000  0.000000 
 0.500000  0.000000  0.500000  0.000000 
 1.000000  0.000000  0.000000  0.000000 
 1.000000  0.000000  0.000000  0.000000 
 1.000000  0.000000  0.000000  0.000000 
 0.000000  1.000000  0.000000  0.000000 
 0.500000  0.250000  0.250000  0.000000 
 0.500000  0.000000  0.000000  0.500000 
 0.750000  0.000000  0.250000  0.000000 
 1.000000  0.000000  0.000000  0.000000 
 0.250000  0.250000  0.000000  0.500000 
 0.250000  0.750000  0.000000  0.000000 
 0.750000  0.000000  0.000000  0.250000 
 1.000000  0.000000  0.000000  0.000000 


MEME version 4

ALPHABET= ACGT

strands: + -

Background letter frequencies (from meme_bfile):
A 0.295 C 0.205 G 0.205 T 0.295 


MOTIF Cluster_385
letter-probability matrix: alength= 4 w= 20 nsites= 6 E= 1.1e-014 
 1.000000  0.000000  0.000000  0.000000 
 0.666667  0.000000  0.333333  0.000000 
 1.000000  0.000000  0.000000  0.000000 
 1.000000  0.000000  0.000000  0.000000 
 0.833333  0.000000  0.166667  0.000000 
 0.000000  0.333333  0.000000  0.666667 
 0.166667  0.000000  0.833333  0.000000 
 0.000000  0.333333  0.000000  0.666667 
 0.000000  0.000000  1.000000  0.000000 
 1.000000  0.000000  0.000000  0.000000 
 0.166667  0.500000  0.000000  0.333333 
 0.333333  0.666667  0.000000  0.000000 
 0.333333  0.666667  0.000000  0.000000 
 0.500000  0.000000  0.000000  0.500000 
 0.333333  0.000000  0.666667  0.000000 
 0.000000  1.000000  0.000000  0.000000 
 0.000000  0.000000  0.000000  1.000000 
 0.000000  0.500000  0.500000  0.000000 
 0.333333  0.000000  0.666667  0.000000 
 0.000000  1.000000  0.000000  0.000000 


MEME version 4

ALPHABET= ACGT

strands: + -

Background letter frequencies (from meme_bfile):
A 0.295 C 0.205 G 0.205 T 0.295 


MOTIF Cluster_386
letter-probability matrix: alength= 4 w= 20 nsites= 3 E= 4.6e-003 
 0.000000  0.000000  0.000000  1.000000 
 0.000000  0.000000  0.333333  0.666667 
 1.000000  0.000000  0.000000  0.000000 
 0.000000  0.000000  0.000000  1.000000 
 0.000000  0.000000  0.000000  1.000000 
 0.000000  0.000000  0.000000  1.000000 
 1.000000  0.000000  0.000000  0.000000 
 0.000000  0.000000  0.000000  1.000000 
 0.000000  1.000000  0.000000  0.000000 
 1.000000  0.000000  0.000000  0.000000 
 0.000000  0.000000  0.000000  1.000000 
 0.666667  0.000000  0.333333  0.000000 
 0.000000  1.000000  0.000000  0.000000 
 1.000000  0.000000  0.000000  0.000000 
 0.666667  0.000000  0.000000  0.333333 
 1.000000  0.000000  0.000000  0.000000 
 0.000000  0.000000  0.000000  1.000000 
 1.000000  0.000000  0.000000  0.000000 
 1.000000  0.000000  0.000000  0.000000 
 1.000000  0.000000  0.000000  0.000000 


MEME version 4

ALPHABET= ACGT

strands: + -

Background letter frequencies (from meme_bfile):
A 0.295 C 0.205 G 0.205 T 0.295 


MOTIF Cluster_387
letter-probability matrix: alength= 4 w= 17 nsites= 3 E= 3.4e-004 
 1.000000  0.000000  0.000000  0.000000 
 0.000000  1.000000  0.000000  0.000000 
 0.000000  0.666667  0.333333  0.000000 
 0.000000  0.333333  0.666667  0.000000 
 0.000000  0.666667  0.333333  0.000000 
 0.000000  1.000000  0.000000  0.000000 
 0.000000  0.000000  0.000000  1.000000 
 0.000000  0.000000  1.000000  0.000000 
 0.333333  0.000000  0.666667  0.000000 
 0.000000  1.000000  0.000000  0.000000 
 0.000000  0.666667  0.333333  0.000000 
 0.000000  0.000000  1.000000  0.000000 
 0.000000  0.000000  1.000000  0.000000 
 0.333333  0.000000  0.666667  0.000000 
 0.000000  0.000000  1.000000  0.000000 
 0.000000  0.000000  0.000000  1.000000 
 1.000000  0.000000  0.000000  0.000000 


MEME version 4

ALPHABET= ACGT

strands: + -

Background letter frequencies (from meme_bfile):
A 0.295 C 0.205 G 0.205 T 0.295 


MOTIF Cluster_388
letter-probability matrix: alength= 4 w= 20 nsites= 5 E= 1.2e-010 
 1.000000  0.000000  0.000000  0.000000 
 1.000000  0.000000  0.000000  0.000000 
 0.800000  0.000000  0.000000  0.200000 
 0.600000  0.000000  0.000000  0.400000 
 0.000000  0.000000  0.000000  1.000000 
 1.000000  0.000000  0.000000  0.000000 
 0.000000  0.000000  0.000000  1.000000 
 0.000000  0.000000  0.000000  1.000000 
 0.000000  0.800000  0.000000  0.200000 
 0.400000  0.000000  0.400000  0.200000 
 0.000000  0.800000  0.000000  0.200000 
 0.400000  0.400000  0.000000  0.200000 
 1.000000  0.000000  0.000000  0.000000 
 0.000000  0.000000  0.000000  1.000000 
 1.000000  0.000000  0.000000  0.000000 
 0.000000  0.000000  0.000000  1.000000 
 0.400000  0.000000  0.600000  0.000000 
 1.000000  0.000000  0.000000  0.000000 
 1.000000  0.000000  0.000000  0.000000 
 0.000000  0.000000  0.000000  1.000000 


MEME version 4

ALPHABET= ACGT

strands: + -

Background letter frequencies (from meme_bfile):
A 0.295 C 0.205 G 0.205 T 0.295 


MOTIF Cluster_389
letter-probability matrix: alength= 4 w= 17 nsites= 3 E= 9.1e-003 
 0.000000  1.000000  0.000000  0.000000 
 0.000000  1.000000  0.000000  0.000000 
 1.000000  0.000000  0.000000  0.000000 
 0.000000  0.000000  1.000000  0.000000 
 0.000000  0.000000  1.000000  0.000000 
 1.000000  0.000000  0.000000  0.000000 
 0.000000  0.000000  0.000000  1.000000 
 0.000000  0.000000  0.666667  0.333333 
 1.000000  0.000000  0.000000  0.000000 
 0.333333  0.000000  0.000000  0.666667 
 0.000000  0.000000  0.000000  1.000000 
 0.000000  1.000000  0.000000  0.000000 
 0.000000  0.333333  0.000000  0.666667 
 0.000000  0.666667  0.000000  0.333333 
 1.000000  0.000000  0.000000  0.000000 
 1.000000  0.000000  0.000000  0.000000 
 1.000000  0.000000  0.000000  0.000000 


MEME version 4

ALPHABET= ACGT

strands: + -

Background letter frequencies (from meme_bfile):
A 0.295 C 0.205 G 0.205 T 0.295 


MOTIF Cluster_390
letter-probability matrix: alength= 4 w= 16 nsites= 3 E= 9.9e-004 
 0.000000  1.000000  0.000000  0.000000 
 0.666667  0.000000  0.000000  0.333333 
 1.000000  0.000000  0.000000  0.000000 
 0.000000  0.000000  0.000000  1.000000 
 1.000000  0.000000  0.000000  0.000000 
 0.000000  1.000000  0.000000  0.000000 
 0.000000  0.000000  0.000000  1.000000 
 0.000000  1.000000  0.000000  0.000000 
 0.000000  1.000000  0.000000  0.000000 
 0.333333  0.000000  0.000000  0.666667 
 0.000000  0.000000  1.000000  0.000000 
 0.000000  0.000000  1.000000  0.000000 
 0.000000  1.000000  0.000000  0.000000 
 1.000000  0.000000  0.000000  0.000000 
 0.000000  0.000000  0.333333  0.666667 
 0.000000  0.000000  1.000000  0.000000 


MEME version 4

ALPHABET= ACGT

strands: + -

Background letter frequencies (from meme_bfile):
A 0.295 C 0.205 G 0.205 T 0.295 


MOTIF Cluster_391
letter-probability matrix: alength= 4 w= 20 nsites= 4 E= 4.5e-007 
 1.000000  0.000000  0.000000  0.000000 
 1.000000  0.000000  0.000000  0.000000 
 1.000000  0.000000  0.000000  0.000000 
 0.500000  0.500000  0.000000  0.000000 
 0.500000  0.000000  0.500000  0.000000 
 0.500000  0.000000  0.000000  0.500000 
 0.000000  0.000000  0.500000  0.500000 
 0.500000  0.500000  0.000000  0.000000 
 0.000000  1.000000  0.000000  0.000000 
 0.000000  0.000000  0.000000  1.000000 
 0.000000  1.000000  0.000000  0.000000 
 0.000000  0.000000  0.500000  0.500000 
 0.000000  1.000000  0.000000  0.000000 
 1.000000  0.000000  0.000000  0.000000 
 1.000000  0.000000  0.000000  0.000000 
 0.500000  0.000000  0.000000  0.500000 
 0.000000  0.000000  1.000000  0.000000 
 0.000000  0.500000  0.000000  0.500000 
 0.000000  0.000000  1.000000  0.000000 
 0.000000  0.000000  1.000000  0.000000 


MEME version 4

ALPHABET= ACGT

strands: + -

Background letter frequencies (from meme_bfile):
A 0.295 C 0.205 G 0.205 T 0.295 


MOTIF Cluster_392
letter-probability matrix: alength= 4 w= 20 nsites= 10 E= 3.5e-062 
 1.000000  0.000000  0.000000  0.000000 
 1.000000  0.000000  0.000000  0.000000 
 0.000000  0.000000  0.000000  1.000000 
 0.000000  0.000000  0.000000  1.000000 
 0.000000  0.000000  1.000000  0.000000 
 0.000000  0.000000  0.000000  1.000000 
 0.000000  0.000000  0.000000  1.000000 
 1.000000  0.000000  0.000000  0.000000 
 1.000000  0.000000  0.000000  0.000000 
 1.000000  0.000000  0.000000  0.000000 
 0.000000  0.000000  1.000000  0.000000 
 1.000000  0.000000  0.000000  0.000000 
 0.000000  0.000000  1.000000  0.000000 
 0.000000  1.000000  0.000000  0.000000 
 1.000000  0.000000  0.000000  0.000000 
 0.000000  0.000000  1.000000  0.000000 
 0.000000  0.000000  0.000000  1.000000 
 0.000000  0.000000  0.500000  0.500000 
 0.000000  0.500000  0.500000  0.000000 
 0.000000  1.000000  0.000000  0.000000 


MEME version 4

ALPHABET= ACGT

strands: + -

Background letter frequencies (from meme_bfile):
A 0.295 C 0.205 G 0.205 T 0.295 


MOTIF Cluster_393
letter-probability matrix: alength= 4 w= 20 nsites= 5 E= 1.9e-016 
 1.000000  0.000000  0.000000  0.000000 
 1.000000  0.000000  0.000000  0.000000 
 1.000000  0.000000  0.000000  0.000000 
 0.000000  0.000000  1.000000  0.000000 
 0.000000  0.600000  0.000000  0.400000 
 0.000000  0.000000  1.000000  0.000000 
 0.000000  0.000000  0.000000  1.000000 
 0.000000  0.000000  1.000000  0.000000 
 0.000000  1.000000  0.000000  0.000000 
 0.000000  0.400000  0.400000  0.200000 
 0.000000  0.000000  0.800000  0.200000 
 0.000000  0.200000  0.000000  0.800000 
 0.600000  0.000000  0.400000  0.000000 
 0.000000  0.000000  1.000000  0.000000 
 0.600000  0.000000  0.000000  0.400000 
 0.000000  0.000000  0.000000  1.000000 
 0.000000  1.000000  0.000000  0.000000 
 1.000000  0.000000  0.000000  0.000000 
 0.000000  1.000000  0.000000  0.000000 
 0.200000  0.000000  0.800000  0.000000 


MEME version 4

ALPHABET= ACGT

strands: + -

Background letter frequencies (from meme_bfile):
A 0.295 C 0.205 G 0.205 T 0.295 


MOTIF Cluster_394
letter-probability matrix: alength= 4 w= 18 nsites= 4 E= 1.9e-012 
 0.000000  1.000000  0.000000  0.000000 
 0.000000  0.000000  0.000000  1.000000 
 0.000000  0.000000  0.000000  1.000000 
 0.000000  0.000000  0.000000  1.000000 
 1.000000  0.000000  0.000000  0.000000 
 0.000000  0.000000  0.000000  1.000000 
 1.000000  0.000000  0.000000  0.000000 
 0.000000  1.000000  0.000000  0.000000 
 0.000000  1.000000  0.000000  0.000000 
 0.000000  0.000000  0.000000  1.000000 
 0.000000  0.000000  1.000000  0.000000 
 0.000000  0.000000  0.000000  1.000000 
 0.000000  0.000000  0.000000  1.000000 
 1.000000  0.000000  0.000000  0.000000 
 0.000000  0.000000  0.000000  1.000000 
 1.000000  0.000000  0.000000  0.000000 
 0.000000  1.000000  0.000000  0.000000 
 0.000000  1.000000  0.000000  0.000000 


MEME version 4

ALPHABET= ACGT

strands: + -

Background letter frequencies (from meme_bfile):
A 0.295 C 0.205 G 0.205 T 0.295 


MOTIF Cluster_395
letter-probability matrix: alength= 4 w= 19 nsites= 4 E= 1.2e-011 
 0.000000  1.000000  0.000000  0.000000 
 1.000000  0.000000  0.000000  0.000000 
 0.500000  0.000000  0.500000  0.000000 
 1.000000  0.000000  0.000000  0.000000 
 0.500000  0.000000  0.000000  0.500000 
 0.500000  0.500000  0.000000  0.000000 
 0.000000  0.000000  0.000000  1.000000 
 0.000000  0.000000  1.000000  0.000000 
 0.000000  0.000000  0.000000  1.000000 
 0.000000  0.000000  1.000000  0.000000 
 0.000000  1.000000  0.000000  0.000000 
 0.000000  0.000000  0.000000  1.000000 
 0.000000  0.000000  0.000000  1.000000 
 0.000000  0.000000  0.000000  1.000000 
 1.000000  0.000000  0.000000  0.000000 
 0.000000  0.000000  1.000000  0.000000 
 0.000000  1.000000  0.000000  0.000000 
 0.000000  0.000000  1.000000  0.000000 
 0.000000  1.000000  0.000000  0.000000 


MEME version 4

ALPHABET= ACGT

strands: + -

Background letter frequencies (from meme_bfile):
A 0.295 C 0.205 G 0.205 T 0.295 


MOTIF Cluster_396
letter-probability matrix: alength= 4 w= 20 nsites= 3 E= 5.4e-004 
 0.000000  1.000000  0.000000  0.000000 
 0.000000  0.000000  0.666667  0.333333 
 0.000000  0.000000  1.000000  0.000000 
 1.000000  0.000000  0.000000  0.000000 
 0.000000  0.333333  0.666667  0.000000 
 0.666667  0.000000  0.333333  0.000000 
 0.666667  0.000000  0.333333  0.000000 
 0.000000  1.000000  0.000000  0.000000 
 0.000000  1.000000  0.000000  0.000000 
 0.000000  0.666667  0.333333  0.000000 
 0.000000  0.666667  0.333333  0.000000 
 1.000000  0.000000  0.000000  0.000000 
 0.666667  0.000000  0.000000  0.333333 
 0.000000  1.000000  0.000000  0.000000 
 0.000000  0.000000  1.000000  0.000000 
 0.000000  0.333333  0.666667  0.000000 
 0.000000  0.000000  1.000000  0.000000 
 0.000000  0.333333  0.666667  0.000000 
 1.000000  0.000000  0.000000  0.000000 
 1.000000  0.000000  0.000000  0.000000 


MEME version 4

ALPHABET= ACGT

strands: + -

Background letter frequencies (from meme_bfile):
A 0.295 C 0.205 G 0.205 T 0.295 


MOTIF Cluster_397
letter-probability matrix: alength= 4 w= 20 nsites= 4 E= 7.9e-004 
 1.000000  0.000000  0.000000  0.000000 
 1.000000  0.000000  0.000000  0.000000 
 0.500000  0.000000  0.000000  0.500000 
 1.000000  0.000000  0.000000  0.000000 
 1.000000  0.000000  0.000000  0.000000 
 1.000000  0.000000  0.000000  0.000000 
 0.250000  0.000000  0.000000  0.750000 
 1.000000  0.000000  0.000000  0.000000 
 1.000000  0.000000  0.000000  0.000000 
 1.000000  0.000000  0.000000  0.000000 
 0.750000  0.000000  0.250000  0.000000 
 0.000000  0.250000  0.000000  0.750000 
 0.500000  0.000000  0.500000  0.000000 
 0.500000  0.000000  0.500000  0.000000 
 0.250000  0.000000  0.250000  0.500000 
 0.000000  0.000000  0.500000  0.500000 
 0.000000  0.000000  0.000000  1.000000 
 0.000000  0.000000  0.250000  0.750000 
 0.000000  0.000000  0.000000  1.000000 
 0.000000  1.000000  0.000000  0.000000 


MEME version 4

ALPHABET= ACGT

strands: + -

Background letter frequencies (from meme_bfile):
A 0.295 C 0.205 G 0.205 T 0.295 


MOTIF Cluster_398
letter-probability matrix: alength= 4 w= 20 nsites= 2 E= 5.4e-003 
 0.000000  1.000000  0.000000  0.000000 
 0.000000  0.000000  0.000000  1.000000 
 0.000000  0.000000  0.000000  1.000000 
 0.000000  1.000000  0.000000  0.000000 
 0.000000  1.000000  0.000000  0.000000 
 0.000000  0.000000  1.000000  0.000000 
 0.000000  1.000000  0.000000  0.000000 
 1.000000  0.000000  0.000000  0.000000 
 0.000000  0.000000  0.000000  1.000000 
 0.000000  1.000000  0.000000  0.000000 
 0.000000  0.000000  0.000000  1.000000 
 0.000000  1.000000  0.000000  0.000000 
 0.000000  0.000000  1.000000  0.000000 
 0.000000  1.000000  0.000000  0.000000 
 0.000000  1.000000  0.000000  0.000000 
 0.000000  1.000000  0.000000  0.000000 
 1.000000  0.000000  0.000000  0.000000 
 0.000000  0.000000  1.000000  0.000000 
 0.000000  1.000000  0.000000  0.000000 
 0.000000  1.000000  0.000000  0.000000 


MEME version 4

ALPHABET= ACGT

strands: + -

Background letter frequencies (from meme_bfile):
A 0.295 C 0.205 G 0.205 T 0.295 


MOTIF Cluster_399
letter-probability matrix: alength= 4 w= 20 nsites= 4 E= 3.8e-012 
 0.000000  1.000000  0.000000  0.000000 
 0.000000  0.500000  0.500000  0.000000 
 0.000000  0.500000  0.000000  0.500000 
 0.000000  0.000000  1.000000  0.000000 
 0.000000  1.000000  0.000000  0.000000 
 1.000000  0.000000  0.000000  0.000000 
 0.000000  0.000000  0.000000  1.000000 
 0.000000  0.000000  0.000000  1.000000 
 1.000000  0.000000  0.000000  0.000000 
 0.000000  0.000000  0.000000  1.000000 
 0.000000  0.000000  0.000000  1.000000 
 0.000000  0.000000  0.000000  1.000000 
 0.000000  1.000000  0.000000  0.000000 
 0.000000  0.500000  0.000000  0.500000 
 0.000000  0.000000  1.000000  0.000000 
 0.000000  0.000000  0.500000  0.500000 
 0.000000  1.000000  0.000000  0.000000 
 0.000000  0.000000  1.000000  0.000000 
 0.000000  0.000000  0.000000  1.000000 
 0.000000  1.000000  0.000000  0.000000 


MEME version 4

ALPHABET= ACGT

strands: + -

Background letter frequencies (from meme_bfile):
A 0.295 C 0.205 G 0.205 T 0.295 


MOTIF Cluster_400
letter-probability matrix: alength= 4 w= 20 nsites= 3 E= 1.1e-003 
 0.000000  1.000000  0.000000  0.000000 
 0.333333  0.000000  0.000000  0.666667 
 0.000000  0.666667  0.000000  0.333333 
 0.000000  0.333333  0.666667  0.000000 
 0.000000  1.000000  0.000000  0.000000 
 0.000000  0.000000  1.000000  0.000000 
 1.000000  0.000000  0.000000  0.000000 
 0.000000  0.000000  0.000000  1.000000 
 1.000000  0.000000  0.000000  0.000000 
 0.333333  0.000000  0.000000  0.666667 
 0.000000  0.000000  0.000000  1.000000 
 0.000000  1.000000  0.000000  0.000000 
 1.000000  0.000000  0.000000  0.000000 
 0.666667  0.000000  0.333333  0.000000 
 0.000000  0.000000  0.000000  1.000000 
 0.000000  0.000000  0.000000  1.000000 
 0.000000  0.333333  0.666667  0.000000 
 0.000000  0.333333  0.666667  0.000000 
 0.000000  1.000000  0.000000  0.000000 
 0.000000  1.000000  0.000000  0.000000 


MEME version 4

ALPHABET= ACGT

strands: + -

Background letter frequencies (from meme_bfile):
A 0.295 C 0.205 G 0.205 T 0.295 


MOTIF Cluster_401
letter-probability matrix: alength= 4 w= 20 nsites= 2 E= 4.0e-003 
 0.000000  1.000000  0.000000  0.000000 
 0.000000  0.000000  1.000000  0.000000 
 0.000000  1.000000  0.000000  0.000000 
 0.000000  1.000000  0.000000  0.000000 
 1.000000  0.000000  0.000000  0.000000 
 0.000000  0.000000  1.000000  0.000000 
 0.000000  1.000000  0.000000  0.000000 
 0.000000  1.000000  0.000000  0.000000 
 1.000000  0.000000  0.000000  0.000000 
 0.000000  0.000000  0.000000  1.000000 
 0.000000  1.000000  0.000000  0.000000 
 0.000000  0.000000  1.000000  0.000000 
 0.000000  1.000000  0.000000  0.000000 
 0.000000  1.000000  0.000000  0.000000 
 0.000000  0.000000  1.000000  0.000000 
 0.000000  1.000000  0.000000  0.000000 
 0.000000  0.000000  0.000000  1.000000 
 0.000000  0.000000  1.000000  0.000000 
 0.000000  0.000000  1.000000  0.000000 
 0.000000  1.000000  0.000000  0.000000 


MEME version 4

ALPHABET= ACGT

strands: + -

Background letter frequencies (from meme_bfile):
A 0.295 C 0.205 G 0.205 T 0.295 


MOTIF Cluster_402
letter-probability matrix: alength= 4 w= 16 nsites= 4 E= 6.3e-006 
 0.000000  0.000000  1.000000  0.000000 
 0.000000  0.000000  0.000000  1.000000 
 0.000000  0.000000  1.000000  0.000000 
 1.000000  0.000000  0.000000  0.000000 
 0.000000  0.500000  0.000000  0.500000 
 0.750000  0.000000  0.250000  0.000000 
 0.000000  0.000000  1.000000  0.000000 
 0.000000  0.500000  0.500000  0.000000 
 0.250000  0.750000  0.000000  0.000000 
 0.250000  0.000000  0.250000  0.500000 
 0.000000  0.000000  0.000000  1.000000 
 0.000000  1.000000  0.000000  0.000000 
 1.000000  0.000000  0.000000  0.000000 
 1.000000  0.000000  0.000000  0.000000 
 1.000000  0.000000  0.000000  0.000000 
 1.000000  0.000000  0.000000  0.000000 


MEME version 4

ALPHABET= ACGT

strands: + -

Background letter frequencies (from meme_bfile):
A 0.295 C 0.205 G 0.205 T 0.295 


MOTIF Cluster_403
letter-probability matrix: alength= 4 w= 19 nsites= 3 E= 3.4e-003 
 1.000000  0.000000  0.000000  0.000000 
 1.000000  0.000000  0.000000  0.000000 
 0.000000  0.000000  1.000000  0.000000 
 0.000000  0.000000  0.000000  1.000000 
 1.000000  0.000000  0.000000  0.000000 
 0.000000  0.000000  0.000000  1.000000 
 1.000000  0.000000  0.000000  0.000000 
 0.000000  0.000000  1.000000  0.000000 
 0.000000  1.000000  0.000000  0.000000 
 0.000000  0.000000  0.000000  1.000000 
 0.000000  0.000000  0.000000  1.000000 
 0.000000  0.666667  0.000000  0.333333 
 0.666667  0.000000  0.000000  0.333333 
 1.000000  0.000000  0.000000  0.000000 
 0.000000  0.000000  0.000000  1.000000 
 0.666667  0.333333  0.000000  0.000000 
 0.333333  0.666667  0.000000  0.000000 
 0.000000  0.000000  1.000000  0.000000 
 1.000000  0.000000  0.000000  0.000000 


MEME version 4

ALPHABET= ACGT

strands: + -

Background letter frequencies (from meme_bfile):
A 0.295 C 0.205 G 0.205 T 0.295 


MOTIF Cluster_404
letter-probability matrix: alength= 4 w= 15 nsites= 3 E= 4.7e-003 
 1.000000  0.000000  0.000000  0.000000 
 1.000000  0.000000  0.000000  0.000000 
 0.000000  1.000000  0.000000  0.000000 
 0.000000  1.000000  0.000000  0.000000 
 0.000000  0.666667  0.333333  0.000000 
 0.000000  0.666667  0.000000  0.333333 
 0.000000  0.000000  0.000000  1.000000 
 0.000000  0.000000  0.666667  0.333333 
 0.000000  0.000000  0.666667  0.333333 
 0.000000  1.000000  0.000000  0.000000 
 0.000000  0.000000  1.000000  0.000000 
 0.000000  0.000000  0.666667  0.333333 
 0.000000  0.000000  1.000000  0.000000 
 0.000000  0.000000  1.000000  0.000000 
 0.000000  1.000000  0.000000  0.000000 


MEME version 4

ALPHABET= ACGT

strands: + -

Background letter frequencies (from meme_bfile):
A 0.295 C 0.205 G 0.205 T 0.295 


MOTIF Cluster_405
letter-probability matrix: alength= 4 w= 20 nsites= 2 E= 9.5e-003 
 0.000000  0.000000  1.000000  0.000000 
 0.000000  1.000000  0.000000  0.000000 
 0.000000  0.000000  1.000000  0.000000 
 0.000000  1.000000  0.000000  0.000000 
 0.000000  1.000000  0.000000  0.000000 
 0.000000  1.000000  0.000000  0.000000 
 0.000000  1.000000  0.000000  0.000000 
 0.000000  0.000000  1.000000  0.000000 
 0.000000  1.000000  0.000000  0.000000 
 0.000000  1.000000  0.000000  0.000000 
 0.000000  0.000000  0.000000  1.000000 
 0.000000  1.000000  0.000000  0.000000 
 0.000000  1.000000  0.000000  0.000000 
 1.000000  0.000000  0.000000  0.000000 
 0.000000  0.000000  0.000000  1.000000 
 0.000000  0.000000  1.000000  0.000000 
 0.000000  0.000000  0.000000  1.000000 
 1.000000  0.000000  0.000000  0.000000 
 0.000000  0.000000  1.000000  0.000000 
 0.000000  1.000000  0.000000  0.000000 


MEME version 4

ALPHABET= ACGT

strands: + -

Background letter frequencies (from meme_bfile):
A 0.295 C 0.205 G 0.205 T 0.295 


MOTIF Cluster_406
letter-probability matrix: alength= 4 w= 20 nsites= 3 E= 4.3e-004 
 1.000000  0.000000  0.000000  0.000000 
 0.000000  0.000000  0.000000  1.000000 
 0.000000  0.666667  0.000000  0.333333 
 0.000000  0.000000  0.666667  0.333333 
 0.000000  0.000000  1.000000  0.000000 
 0.000000  0.333333  0.000000  0.666667 
 0.000000  1.000000  0.000000  0.000000 
 1.000000  0.000000  0.000000  0.000000 
 0.000000  1.000000  0.000000  0.000000 
 1.000000  0.000000  0.000000  0.000000 
 0.000000  0.000000  1.000000  0.000000 
 0.000000  0.000000  0.333333  0.666667 
 0.000000  0.000000  0.000000  1.000000 
 1.000000  0.000000  0.000000  0.000000 
 1.000000  0.000000  0.000000  0.000000 
 0.000000  1.000000  0.000000  0.000000 
 1.000000  0.000000  0.000000  0.000000 
 1.000000  0.000000  0.000000  0.000000 
 1.000000  0.000000  0.000000  0.000000 
 1.000000  0.000000  0.000000  0.000000 


MEME version 4

ALPHABET= ACGT

strands: + -

Background letter frequencies (from meme_bfile):
A 0.295 C 0.205 G 0.205 T 0.295 


MOTIF Cluster_407
letter-probability matrix: alength= 4 w= 20 nsites= 3 E= 4.7e-004 
 1.000000  0.000000  0.000000  0.000000 
 0.000000  1.000000  0.000000  0.000000 
 0.333333  0.666667  0.000000  0.000000 
 0.000000  0.333333  0.666667  0.000000 
 0.000000  0.000000  0.000000  1.000000 
 0.000000  0.000000  0.000000  1.000000 
 0.000000  0.000000  0.000000  1.000000 
 0.000000  0.000000  0.000000  1.000000 
 0.000000  1.000000  0.000000  0.000000 
 0.000000  0.000000  0.000000  1.000000 
 0.000000  0.000000  0.333333  0.666667 
 0.000000  0.000000  0.333333  0.666667 
 0.000000  0.000000  0.000000  1.000000 
 0.000000  0.000000  1.000000  0.000000 
 1.000000  0.000000  0.000000  0.000000 
 0.000000  1.000000  0.000000  0.000000 
 1.000000  0.000000  0.000000  0.000000 
 0.333333  0.666667  0.000000  0.000000 
 0.000000  0.333333  0.666667  0.000000 
 0.000000  0.000000  1.000000  0.000000 


MEME version 4

ALPHABET= ACGT

strands: + -

Background letter frequencies (from meme_bfile):
A 0.295 C 0.205 G 0.205 T 0.295 


MOTIF Cluster_408
letter-probability matrix: alength= 4 w= 19 nsites= 7 E= 8.1e-019 
 0.714286  0.000000  0.000000  0.285714 
 1.000000  0.000000  0.000000  0.000000 
 1.000000  0.000000  0.000000  0.000000 
 1.000000  0.000000  0.000000  0.000000 
 0.000000  0.714286  0.000000  0.285714 
 1.000000  0.000000  0.000000  0.000000 
 1.000000  0.000000  0.000000  0.000000 
 0.000000  0.000000  0.000000  1.000000 
 0.000000  0.285714  0.714286  0.000000 
 1.000000  0.000000  0.000000  0.000000 
 0.285714  0.000000  0.428571  0.285714 
 0.428571  0.000000  0.000000  0.571429 
 0.142857  0.000000  0.000000  0.857143 
 1.000000  0.000000  0.000000  0.000000 
 0.714286  0.000000  0.000000  0.285714 
 1.000000  0.000000  0.000000  0.000000 
 0.857143  0.000000  0.000000  0.142857 
 1.000000  0.000000  0.000000  0.000000 
 0.857143  0.000000  0.142857  0.000000 


MEME version 4

ALPHABET= ACGT

strands: + -

Background letter frequencies (from meme_bfile):
A 0.295 C 0.205 G 0.205 T 0.295 


MOTIF Cluster_409
letter-probability matrix: alength= 4 w= 14 nsites= 4 E= 1.3e-005 
 0.000000  0.750000  0.250000  0.000000 
 1.000000  0.000000  0.000000  0.000000 
 1.000000  0.000000  0.000000  0.000000 
 0.000000  1.000000  0.000000  0.000000 
 0.750000  0.250000  0.000000  0.000000 
 0.000000  0.500000  0.000000  0.500000 
 0.750000  0.000000  0.000000  0.250000 
 0.000000  0.000000  0.500000  0.500000 
 0.000000  0.250000  0.750000  0.000000 
 0.000000  1.000000  0.000000  0.000000 
 0.000000  0.000000  1.000000  0.000000 
 0.000000  0.000000  1.000000  0.000000 
 0.000000  1.000000  0.000000  0.000000 
 0.000000  0.000000  0.000000  1.000000 


MEME version 4

ALPHABET= ACGT

strands: + -

Background letter frequencies (from meme_bfile):
A 0.295 C 0.205 G 0.205 T 0.295 


MOTIF Cluster_410
letter-probability matrix: alength= 4 w= 20 nsites= 4 E= 1.2e-011 
 0.000000  1.000000  0.000000  0.000000 
 1.000000  0.000000  0.000000  0.000000 
 0.000000  1.000000  0.000000  0.000000 
 1.000000  0.000000  0.000000  0.000000 
 0.000000  0.500000  0.000000  0.500000 
 1.000000  0.000000  0.000000  0.000000 
 1.000000  0.000000  0.000000  0.000000 
 1.000000  0.000000  0.000000  0.000000 
 0.000000  1.000000  0.000000  0.000000 
 1.000000  0.000000  0.000000  0.000000 
 0.000000  1.000000  0.000000  0.000000 
 1.000000  0.000000  0.000000  0.000000 
 1.000000  0.000000  0.000000  0.000000 
 1.000000  0.000000  0.000000  0.000000 
 1.000000  0.000000  0.000000  0.000000 
 1.000000  0.000000  0.000000  0.000000 
 1.000000  0.000000  0.000000  0.000000 
 1.000000  0.000000  0.000000  0.000000 
 0.000000  0.500000  0.500000  0.000000 
 1.000000  0.000000  0.000000  0.000000 


MEME version 4

ALPHABET= ACGT

strands: + -

Background letter frequencies (from meme_bfile):
A 0.295 C 0.205 G 0.205 T 0.295 


MOTIF Cluster_411
letter-probability matrix: alength= 4 w= 20 nsites= 4 E= 1.2e-006 
 0.000000  1.000000  0.000000  0.000000 
 0.000000  0.000000  0.000000  1.000000 
 0.000000  0.500000  0.500000  0.000000 
 0.000000  0.000000  0.000000  1.000000 
 0.000000  0.000000  0.500000  0.500000 
 0.000000  0.000000  1.000000  0.000000 
 0.500000  0.500000  0.000000  0.000000 
 0.500000  0.500000  0.000000  0.000000 
 1.000000  0.000000  0.000000  0.000000 
 0.000000  0.000000  1.000000  0.000000 
 0.500000  0.000000  0.500000  0.000000 
 1.000000  0.000000  0.000000  0.000000 
 0.500000  0.000000  0.000000  0.500000 
 0.000000  0.000000  1.000000  0.000000 
 0.000000  0.000000  0.000000  1.000000 
 0.000000  0.000000  0.000000  1.000000 
 1.000000  0.000000  0.000000  0.000000 
 0.500000  0.000000  0.500000  0.000000 
 0.500000  0.000000  0.500000  0.000000 
 1.000000  0.000000  0.000000  0.000000 


MEME version 4

ALPHABET= ACGT

strands: + -

Background letter frequencies (from meme_bfile):
A 0.295 C 0.205 G 0.205 T 0.295 


MOTIF Cluster_412
letter-probability matrix: alength= 4 w= 20 nsites= 3 E= 1.5e-006 
 0.000000  1.000000  0.000000  0.000000 
 0.000000  0.333333  0.000000  0.666667 
 0.000000  1.000000  0.000000  0.000000 
 0.000000  0.000000  0.000000  1.000000 
 0.000000  0.000000  0.000000  1.000000 
 0.000000  1.000000  0.000000  0.000000 
 0.000000  0.000000  0.000000  1.000000 
 0.000000  0.000000  0.000000  1.000000 
 0.000000  0.333333  0.000000  0.666667 
 0.000000  0.000000  1.000000  0.000000 
 0.000000  1.000000  0.000000  0.000000 
 1.000000  0.000000  0.000000  0.000000 
 0.000000  0.000000  0.666667  0.333333 
 0.000000  0.000000  1.000000  0.000000 
 0.000000  0.000000  1.000000  0.000000 
 1.000000  0.000000  0.000000  0.000000 
 0.000000  0.000000  1.000000  0.000000 
 0.000000  0.000000  1.000000  0.000000 
 0.000000  1.000000  0.000000  0.000000 
 1.000000  0.000000  0.000000  0.000000 


MEME version 4

ALPHABET= ACGT

strands: + -

Background letter frequencies (from meme_bfile):
A 0.295 C 0.205 G 0.205 T 0.295 


MOTIF Cluster_413
letter-probability matrix: alength= 4 w= 20 nsites= 3 E= 5.5e-006 
 1.000000  0.000000  0.000000  0.000000 
 1.000000  0.000000  0.000000  0.000000 
 1.000000  0.000000  0.000000  0.000000 
 1.000000  0.000000  0.000000  0.000000 
 1.000000  0.000000  0.000000  0.000000 
 0.000000  0.000000  1.000000  0.000000 
 0.000000  0.000000  0.000000  1.000000 
 0.000000  0.000000  1.000000  0.000000 
 0.000000  0.000000  1.000000  0.000000 
 1.000000  0.000000  0.000000  0.000000 
 0.000000  1.000000  0.000000  0.000000 
 0.000000  0.333333  0.000000  0.666667 
 1.000000  0.000000  0.000000  0.000000 
 1.000000  0.000000  0.000000  0.000000 
 1.000000  0.000000  0.000000  0.000000 
 0.000000  0.666667  0.000000  0.333333 
 0.000000  0.000000  1.000000  0.000000 
 0.000000  0.000000  1.000000  0.000000 
 0.000000  0.000000  0.000000  1.000000 
 0.000000  1.000000  0.000000  0.000000 


MEME version 4

ALPHABET= ACGT

strands: + -

Background letter frequencies (from meme_bfile):
A 0.295 C 0.205 G 0.205 T 0.295 


MOTIF Cluster_414
letter-probability matrix: alength= 4 w= 20 nsites= 3 E= 4.5e-003 
 0.000000  0.000000  1.000000  0.000000 
 0.000000  0.000000  0.333333  0.666667 
 0.000000  0.000000  0.000000  1.000000 
 0.666667  0.000000  0.000000  0.333333 
 0.000000  0.000000  0.000000  1.000000 
 1.000000  0.000000  0.000000  0.000000 
 0.000000  0.000000  1.000000  0.000000 
 1.000000  0.000000  0.000000  0.000000 
 1.000000  0.000000  0.000000  0.000000 
 1.000000  0.000000  0.000000  0.000000 
 1.000000  0.000000  0.000000  0.000000 
 0.000000  0.000000  0.000000  1.000000 
 0.333333  0.666667  0.000000  0.000000 
 0.000000  1.000000  0.000000  0.000000 
 0.000000  0.000000  0.000000  1.000000 
 0.000000  0.333333  0.000000  0.666667 
 1.000000  0.000000  0.000000  0.000000 
 0.000000  0.000000  0.000000  1.000000 
 1.000000  0.000000  0.000000  0.000000 
 1.000000  0.000000  0.000000  0.000000 


MEME version 4

ALPHABET= ACGT

strands: + -

Background letter frequencies (from meme_bfile):
A 0.295 C 0.205 G 0.205 T 0.295 


MOTIF Cluster_415
letter-probability matrix: alength= 4 w= 19 nsites= 3 E= 2.0e-005 
 1.000000  0.000000  0.000000  0.000000 
 0.000000  0.000000  1.000000  0.000000 
 0.000000  0.000000  0.000000  1.000000 
 0.000000  0.000000  0.000000  1.000000 
 0.000000  0.000000  1.000000  0.000000 
 0.000000  1.000000  0.000000  0.000000 
 0.000000  1.000000  0.000000  0.000000 
 0.000000  0.000000  1.000000  0.000000 
 0.000000  1.000000  0.000000  0.000000 
 0.333333  0.000000  0.666667  0.000000 
 1.000000  0.000000  0.000000  0.000000 
 0.000000  0.000000  0.000000  1.000000 
 0.000000  0.000000  1.000000  0.000000 
 0.000000  0.000000  0.000000  1.000000 
 0.333333  0.000000  0.000000  0.666667 
 1.000000  0.000000  0.000000  0.000000 
 1.000000  0.000000  0.000000  0.000000 
 0.000000  0.333333  0.666667  0.000000 
 1.000000  0.000000  0.000000  0.000000 


MEME version 4

ALPHABET= ACGT

strands: + -

Background letter frequencies (from meme_bfile):
A 0.295 C 0.205 G 0.205 T 0.295 


MOTIF Cluster_416
letter-probability matrix: alength= 4 w= 20 nsites= 3 E= 2.4e-003 
 0.000000  1.000000  0.000000  0.000000 
 1.000000  0.000000  0.000000  0.000000 
 0.333333  0.000000  0.000000  0.666667 
 0.000000  0.333333  0.666667  0.000000 
 0.000000  1.000000  0.000000  0.000000 
 0.666667  0.000000  0.333333  0.000000 
 0.000000  0.000000  0.000000  1.000000 
 0.000000  0.666667  0.000000  0.333333 
 1.000000  0.000000  0.000000  0.000000 
 0.000000  0.000000  1.000000  0.000000 
 0.000000  0.000000  0.666667  0.333333 
 0.333333  0.666667  0.000000  0.000000 
 0.666667  0.333333  0.000000  0.000000 
 0.333333  0.000000  0.666667  0.000000 
 0.000000  0.000000  1.000000  0.000000 
 0.000000  0.000000  0.000000  1.000000 
 0.000000  1.000000  0.000000  0.000000 
 1.000000  0.000000  0.000000  0.000000 
 0.000000  0.000000  1.000000  0.000000 
 0.000000  0.000000  1.000000  0.000000 


MEME version 4

ALPHABET= ACGT

strands: + -

Background letter frequencies (from meme_bfile):
A 0.295 C 0.205 G 0.205 T 0.295 


MOTIF Cluster_417
letter-probability matrix: alength= 4 w= 20 nsites= 2 E= 9.5e-003 
 0.000000  1.000000  0.000000  0.000000
[truncated: 4,889 more chars]
