# Supplementary material for: An Integrated Approach to Reconstructing Genome-Scale Transcriptional Regulatory Networks
Source: PLoS Comput Biol. 2015 Feb 27;11(2):e1004103. doi: 10.1371/journal.pcbi.1004103 (PMC4344238; doi:10.1371/journal.pcbi.1004103)
Supplement: S1 Dataset — This dataset consists of 3 folders containing data used for the analysis presented in the main text and a summary of the results from the E. coli analysis. These folder include: “Ecoli _results”, which contains a summary of the results obtained from the E. coli analysis; “Integrate_v1.0”, which contains sample code for running the presented analysis (the most up-to-date version of this code can be obtained from the figshare link provided in the Materials and methods); and “Rsp_data”, which contains the R. sphaeroides gene expression compendium used in our analysis. (ZIP) [file pcbi.1004103.s024.zip › S1 Dataset/Ecoli_results/TFs.txt]

b0076
b0694
b0683
b0676
b0629
b0064
b0603
b0566
b0564
b0546
b0535
b0502
b0483
b0900
b0464
b0889
b0447
b4401
b4398
b4396
b4393
b4390
b4377
b4366
b4365
b4357
b4340
b0440
b4327
b4324
b4300
b4299
b4295
b0435
b4293
b4264
b4260
b4251
b4241
b4212
b4205
b4182
b4135
b4133
b4118
b4116
b4113
b4102
b4089
b0846
b4063
b4062
b4043
b4018
b0840
b4000
b3973
b3961
b3954
b3938
b0399
b3934
b3912
b3906
b3905
b3897
b3889
b3884
b3872
b3868
b3842
b3828
b3773
b3755
b3753
b3743
b0378
b3711
b3702
b0375
b3684
b3680
b3674
b3669
b3604
b3601
b3585
b3574
b3569
b3556
b3555
b3521
b3520
b3501
b3461
b0346
b0345
b3438
b0817
b3423
b3422
b3418
b3405
b0338
b0034
b3357
b3346
b0330
b3264
b3261
b3237
b3219
b3202
b0318
b3190
b0316
b0315
b0313
b3131
b3119
b3118
b3105
b3094
b3082
b0305
b3075
b3071
b3067
b0300
b3023
b3021
b3010
b2981
b2980
b2929
b2921
b2869
b2865
b2856
b2852
b2847
b2839
b2837
b0282
b2808
b2805
b2741
b2735
b2731
b2725
b0272
b2714
b2707
b2706
b2697
b2669
b2667
b0267
b2634
b2624
b2577
b2573
b2561
b2554
b2550
b2537
b0254
b2531
b2491
b2479
b2427
b2409
b2405
b2399
b2398
b2382
b2369
b2364
b0240
b2289
b2248
b2220
b2217
b2213
b2193
b2163
b2157
b2151
b2101
b2082
b2079
b0208
b2015
b1988
b1987
b1969
b0020
b1951
b1922
b1916
b1914
b1892
b1891
b1853
b1827
b1823
b1799
b1790
b1770
b1739
b1696
b1659
b1658
b1649
b1642
b1620
b1618
b1608
b1595
b1570
b1557
b0796
b1540
b1531
b1530
b1526
b1508
b1507
b1506
b1499
b1497
b1477
b1450
b1439
b1438
b1434
b1422
b0146
b1399
b1384
b1334
b1328
b1323
b1320
b1306
b1303
b1284
b1275
b1237
b1221
b1214
b1213
b1201
b1187
b1162
b1149
b1146
b1130
b1111
b0113
b1040
b1014
b0995
b0788
b0080
b0768
b0761
