# Supplementary material for: An Integrated Approach to Reconstructing Genome-Scale Transcriptional Regulatory Networks
Source: PLoS Comput Biol. 2015 Feb 27;11(2):e1004103. doi: 10.1371/journal.pcbi.1004103 (PMC4344238; doi:10.1371/journal.pcbi.1004103)
Supplement: S1 Dataset — This dataset consists of 3 folders containing data used for the analysis presented in the main text and a summary of the results from the E. coli analysis. These folder include: “Ecoli _results”, which contains a summary of the results obtained from the E. coli analysis; “Integrate_v1.0”, which contains sample code for running the presented analysis (the most up-to-date version of this code can be obtained from the figshare link provided in the Materials and methods); and “Rsp_data”, which contains the R. sphaeroides gene expression compendium used in our analysis. (ZIP) [file pcbi.1004103.s024.zip › S1 Dataset/Integrate_v1.0/bin/All_motifs_Ecoli]

MEME version 4

ALPHABET= ACGT

strands: + -

Background letter frequencies (from meme_bfile2):
A 0.197 C 0.303 G 0.303 T 0.197


MOTIF argr
letter-probability matrix: alength= 4 w= 18
 0.2962962962962963 0.25925925925925924 0.1111111111111111 0.3333333333333333
 0.4444444444444444 0.14814814814814814 0.07407407407407407 0.3333333333333333
 0.7777777777777778 0.037037037037037035 0.037037037037037035 0.14814814814814814
 0.3333333333333333 0.2222222222222222 0.2962962962962963 0.14814814814814814
 0.14814814814814814 0.07407407407407407 0.07407407407407407 0.7037037037037037
 0.07407407407407407 0.1111111111111111 0.7777777777777778 0.037037037037037035
 0.7777777777777778 0.1111111111111111 0.07407407407407407 0.037037037037037035
 0.7777777777777778 0.1111111111111111 0.07407407407407407 0.037037037037037035
 0.1111111111111111 0.037037037037037035 0.0 0.8518518518518519
 0.37037037037037035 0.0 0.037037037037037035 0.5925925925925926
 0.2962962962962963 0.07407407407407407 0.0 0.6296296296296297
 0.18518518518518517 0.0 0.037037037037037035 0.7777777777777778
 0.25925925925925924 0.25925925925925924 0.0 0.48148148148148145
 0.9259259259259259 0.0 0.037037037037037035 0.037037037037037035
 0.14814814814814814 0.1111111111111111 0.0 0.7407407407407407
 0.07407407407407407 0.1111111111111111 0.5555555555555556 0.25925925925925924
 0.07407407407407407 0.8888888888888888 0.0 0.037037037037037035
 0.9259259259259259 0.0 0.07407407407407407 0.0


MEME version 4

ALPHABET= ACGT

strands: + -

Background letter frequencies (from meme_bfile2):
A 0.197 C 0.303 G 0.303 T 0.197


MOTIF ihfa
letter-probability matrix: alength= 4 w= 13
 0.11578947368421053 0.06315789473684211 0.11578947368421053 0.7052631578947368
 0.8 0.042105263157894736 0.05263157894736842 0.10526315789473684
 0.8 0.12631578947368421 0.0 0.07368421052631578
 0.11578947368421053 0.3157894736842105 0.2 0.3684210526315789
 0.15789473684210525 0.23157894736842105 0.18947368421052632 0.42105263157894735
 0.29473684210526313 0.23157894736842105 0.23157894736842105 0.24210526315789474
 0.42105263157894735 0.12631578947368421 0.21052631578947367 0.24210526315789474
 0.2 0.18947368421052632 0.07368421052631578 0.5368421052631579
 0.05263157894736842 0.0 0.0 0.9473684210526315
 0.042105263157894736 0.0 0.7473684210526316 0.21052631578947367
 0.6210526315789474 0.05263157894736842 0.042105263157894736 0.28421052631578947
 0.2736842105263158 0.021052631578947368 0.0 0.7052631578947368
 0.35789473684210527 0.05263157894736842 0.042105263157894736 0.5473684210526316


MEME version 4

ALPHABET= ACGT

strands: + -

Background letter frequencies (from meme_bfile2):
A 0.197 C 0.303 G 0.303 T 0.197


MOTIF dnaa
letter-probability matrix: alength= 4 w= 11
 0.7272727272727273 0.09090909090909091 0.0 0.18181818181818182
 0.18181818181818182 0.09090909090909091 0.36363636363636365 0.36363636363636365
 0.18181818181818182 0.0 0.0 0.8181818181818182
 0.0 0.0 0.0 1.0
 0.9090909090909091 0.0 0.0 0.09090909090909091
 0.09090909090909091 0.0 0.0 0.9090909090909091
 0.0 0.7272727272727273 0.09090909090909091 0.18181818181818182
 0.09090909090909091 0.9090909090909091 0.0 0.0
 0.9090909090909091 0.0 0.0 0.09090909090909091
 0.0 1.0 0.0 0.0
 0.9090909090909091 0.0 0.0 0.09090909090909091


MEME version 4

ALPHABET= ACGT

strands: + -

Background letter frequencies (from meme_bfile2):
A 0.197 C 0.303 G 0.303 T 0.197


MOTIF crp
letter-probability matrix: alength= 4 w= 22
 0.3601694915254237 0.17372881355932204 0.1228813559322034 0.3432203389830508
 0.1271186440677966 0.1483050847457627 0.07627118644067797 0.6483050847457628
 0.13983050847457626 0.05084745762711865 0.5889830508474576 0.22033898305084745
 0.07203389830508475 0.1906779661016949 0.08050847457627118 0.6567796610169492
 0.1440677966101695 0.012711864406779662 0.7457627118644068 0.09745762711864407
 0.7076271186440678 0.1483050847457627 0.08050847457627118 0.0635593220338983
 0.2542372881355932 0.1440677966101695 0.2076271186440678 0.3940677966101695
 0.2288135593220339 0.3093220338983051 0.19491525423728814 0.2669491525423729
 0.17796610169491525 0.2711864406779661 0.19491525423728814 0.3559322033898305
 0.4322033898305085 0.1059322033898305 0.22033898305084745 0.24152542372881355
 0.17796610169491525 0.2669491525423729 0.3347457627118644 0.22033898305084745
 0.5127118644067796 0.1059322033898305 0.19915254237288135 0.18220338983050846
 0.07203389830508475 0.0635593220338983 0.0423728813559322 0.8220338983050848
 0.1228813559322034 0.8305084745762712 0.03389830508474576 0.012711864406779662
 0.864406779661017 0.0 0.07203389830508475 0.0635593220338983
 0.1059322033898305 0.8220338983050848 0.038135593220338986 0.03389830508474576
 0.7076271186440678 0.06779661016949153 0.1483050847457627 0.07627118644067797
 0.3347457627118644 0.17796610169491525 0.08050847457627118 0.4067796610169492
 0.3389830508474576 0.06779661016949153 0.00423728813559322 0.5889830508474576
 0.2711864406779661 0.0847457627118644 0.06779661016949153 0.576271186440678
 0.17372881355932204 0.11864406779661017 0.05508474576271186 0.652542372881356
 0.211864406779661 0.1652542372881356 0.22033898305084745 0.4025423728813559


MEME version 4

ALPHABET= ACGT

strands: + -

Background letter frequencies (from meme_bfile2):
A 0.197 C 0.303 G 0.303 T 0.197


MOTIF crp_1
letter-probability matrix: alength= 4 w= 22
 0.3601694915254237 0.17372881355932204 0.1228813559322034 0.3432203389830508
 0.1271186440677966 0.1483050847457627 0.07627118644067797 0.6483050847457628
 0.13983050847457626 0.05084745762711865 0.5889830508474576 0.22033898305084745
 0.07203389830508475 0.1906779661016949 0.08050847457627118 0.6567796610169492
 0.1440677966101695 0.012711864406779662 0.7457627118644068 0.09745762711864407
 0.7076271186440678 0.1483050847457627 0.08050847457627118 0.0635593220338983
 0.2542372881355932 0.1440677966101695 0.2076271186440678 0.3940677966101695
 0.2288135593220339 0.3093220338983051 0.19491525423728814 0.2669491525423729
 0.17796610169491525 0.2711864406779661 0.19491525423728814 0.3559322033898305
 0.4322033898305085 0.1059322033898305 0.22033898305084745 0.24152542372881355
 0.17796610169491525 0.2669491525423729 0.3347457627118644 0.22033898305084745
 0.5127118644067796 0.1059322033898305 0.19915254237288135 0.18220338983050846
 0.07203389830508475 0.0635593220338983 0.0423728813559322 0.8220338983050848
 0.1228813559322034 0.8305084745762712 0.03389830508474576 0.012711864406779662
 0.864406779661017 0.0 0.07203389830508475 0.0635593220338983
 0.1059322033898305 0.8220338983050848 0.038135593220338986 0.03389830508474576
 0.7076271186440678 0.06779661016949153 0.1483050847457627 0.07627118644067797
 0.3347457627118644 0.17796610169491525 0.08050847457627118 0.4067796610169492
 0.3389830508474576 0.06779661016949153 0.00423728813559322 0.5889830508474576
 0.2711864406779661 0.0847457627118644 0.06779661016949153 0.576271186440678
 0.17372881355932204 0.11864406779661017 0.05508474576271186 0.652542372881356
 0.211864406779661 0.1652542372881356 0.22033898305084745 0.4025423728813559


MEME version 4

ALPHABET= ACGT

strands: + -

Background letter frequencies (from meme_bfile2):
A 0.197 C 0.303 G 0.303 T 0.197


MOTIF fnr
letter-probability matrix: alength= 4 w= 14
 0.20481927710843373 0.0963855421686747 0.12048192771084337 0.5783132530120482
 0.060240963855421686 0.0963855421686747 0.07228915662650602 0.7710843373493976
 0.1566265060240964 0.12048192771084337 0.6987951807228916 0.024096385542168676
 0.5662650602409639 0.1686746987951807 0.0963855421686747 0.1686746987951807
 0.12048192771084337 0.03614457831325301 0.1566265060240964 0.6867469879518072
 0.20481927710843373 0.3373493975903614 0.03614457831325301 0.42168674698795183
 0.3373493975903614 0.12048192771084337 0.1927710843373494 0.3493975903614458
 0.5783132530120482 0.14457831325301204 0.13253012048192772 0.14457831325301204
 0.24096385542168675 0.27710843373493976 0.13253012048192772 0.3493975903614458
 0.7951807228915663 0.0 0.13253012048192772 0.07228915662650602
 0.04819277108433735 0.0 0.0 0.9518072289156626
 0.0 0.8674698795180723 0.060240963855421686 0.07228915662650602
 0.963855421686747 0.012048192771084338 0.0 0.024096385542168676
 0.8795180722891566 0.0963855421686747 0.0 0.024096385542168676


MEME version 4

ALPHABET= ACGT

strands: + -

Background letter frequencies (from meme_bfile2):
A 0.197 C 0.303 G 0.303 T 0.197


MOTIF fnr_1
letter-probability matrix: alength= 4 w= 14
 0.20481927710843373 0.0963855421686747 0.12048192771084337 0.5783132530120482
 0.060240963855421686 0.0963855421686747 0.07228915662650602 0.7710843373493976
 0.1566265060240964 0.12048192771084337 0.6987951807228916 0.024096385542168676
 0.5662650602409639 0.1686746987951807 0.0963855421686747 0.1686746987951807
 0.12048192771084337 0.03614457831325301 0.1566265060240964 0.6867469879518072
 0.20481927710843373 0.3373493975903614 0.03614457831325301 0.42168674698795183
 0.3373493975903614 0.12048192771084337 0.1927710843373494 0.3493975903614458
 0.5783132530120482 0.14457831325301204 0.13253012048192772 0.14457831325301204
 0.24096385542168675 0.27710843373493976 0.13253012048192772 0.3493975903614458
 0.7951807228915663 0.0 0.13253012048192772 0.07228915662650602
 0.04819277108433735 0.0 0.0 0.9518072289156626
 0.0 0.8674698795180723 0.060240963855421686 0.07228915662650602
 0.963855421686747 0.012048192771084338 0.0 0.024096385542168676
 0.8795180722891566 0.0963855421686747 0.0 0.024096385542168676


MEME version 4

ALPHABET= ACGT

strands: + -

Background letter frequencies (from meme_bfile2):
A 0.197 C 0.303 G 0.303 T 0.197


MOTIF mntr
letter-probability matrix: alength= 4 w= 21
 0.6666666666666666 0.0 0.3333333333333333 0.0
 0.6666666666666666 0.0 0.16666666666666666 0.16666666666666666
 0.0 0.16666666666666666 0.0 0.8333333333333334
 0.6666666666666666 0.0 0.0 0.3333333333333333
 0.0 0.0 0.0 1.0
 1.0 0.0 0.0 0.0
 0.0 0.0 1.0 0.0
 0.0 1.0 0.0 0.0
 0.6666666666666666 0.3333333333333333 0.0 0.0
 0.5 0.3333333333333333 0.0 0.16666666666666666
 0.6666666666666666 0.16666666666666666 0.0 0.16666666666666666
 0.5 0.0 0.5 0.0
 0.0 0.0 1.0 0.0
 0.0 1.0 0.0 0.0
 0.0 0.0 0.0 1.0
 1.0 0.0 0.0 0.0
 0.0 0.0 0.0 1.0
 0.3333333333333333 0.0 0.6666666666666666 0.0
 0.0 0.0 0.0 1.0
 0.16666666666666666 0.16666666666666666 0.16666666666666666 0.5
 0.3333333333333333 0.0 0.0 0.6666666666666666


MEME version 4

ALPHABET= ACGT

strands: + -

Background letter frequencies (from meme_bfile2):
A 0.197 C 0.303 G 0.303 T 0.197


MOTIF mlc
letter-probability matrix: alength= 4 w= 23
 0.14285714285714285 0.0 0.0 0.8571428571428571
 0.0 0.0 0.0 1.0
 0.7142857142857143 0.0 0.0 0.2857142857142857
 0.0 0.0 0.0 1.0
 0.0 0.0 0.0 1.0
 0.0 0.0 0.0 1.0
 0.0 0.14285714285714285 0.0 0.8571428571428571
 0.5714285714285714 0.0 0.42857142857142855 0.0
 0.2857142857142857 0.42857142857142855 0.2857142857142857 0.0
 0.42857142857142855 0.14285714285714285 0.14285714285714285 0.2857142857142857
 0.0 0.2857142857142857 0.42857142857142855 0.2857142857142857
 0.14285714285714285 0.42857142857142855 0.0 0.42857142857142855
 0.0 0.0 0.42857142857142855 0.5714285714285714
 0.0 0.8571428571428571 0.0 0.14285714285714285
 0.0 0.0 1.0 0.0
 0.5714285714285714 0.0 0.0 0.42857142857142855
 1.0 0.0 0.0 0.0
 1.0 0.0 0.0 0.0
 0.2857142857142857 0.0 0.0 0.7142857142857143
 0.2857142857142857 0.0 0.0 0.7142857142857143
 0.8571428571428571 0.0 0.0 0.14285714285714285
 0.5714285714285714 0.14285714285714285 0.0 0.2857142857142857
 0.14285714285714285 0.0 0.0 0.8571428571428571


MEME version 4

ALPHABET= ACGT

strands: + -

Background letter frequencies (from meme_bfile2):
A 0.197 C 0.303 G 0.303 T 0.197


MOTIF flhd
letter-probability matrix: alength= 4 w= 16
 0.0 0.25 0.6875 0.0625
 0.0625 0.4375 0.1875 0.3125
 0.0 0.125 0.1875 0.6875
 0.4375 0.0 0.0 0.5625
 0.375 0.0625 0.0 0.5625
 0.125 0.125 0.0 0.75
 0.0 0.0625 0.0 0.9375
 0.3125 0.5 0.0 0.1875
 0.125 0.3125 0.375 0.1875
 0.125 0.1875 0.625 0.0625
 0.1875 0.3125 0.5 0.0
 0.0 0.8125 0.1875 0.0
 0.0625 0.3125 0.5 0.125
 0.5 0.0 0.0 0.5
 0.0 0.0625 0.0 0.9375
 0.25 0.0625 0.0625 0.625


MEME version 4

ALPHABET= ACGT

strands: + -

Background letter frequencies (from meme_bfile2):
A 0.197 C 0.303 G 0.303 T 0.197


MOTIF fur
letter-probability matrix: alength= 4 w= 18
 0.9361702127659575 0.02127659574468085 0.0425531914893617 0.0
 0.7872340425531915 0.0 0.10638297872340426 0.10638297872340426
 0.0425531914893617 0.10638297872340426 0.0 0.851063829787234
 0.10638297872340426 0.0425531914893617 0.7872340425531915 0.06382978723404255
 0.8085106382978723 0.0851063829787234 0.0425531914893617 0.06382978723404255
 0.14893617021276595 0.0 0.2978723404255319 0.5531914893617021
 0.851063829787234 0.02127659574468085 0.02127659574468085 0.10638297872340426
 0.7659574468085106 0.0851063829787234 0.02127659574468085 0.1276595744680851
 0.0851063829787234 0.1702127659574468 0.14893617021276595 0.5957446808510638
 0.1276595744680851 0.19148936170212766 0.48936170212765956 0.19148936170212766
 0.8723404255319149 0.02127659574468085 0.10638297872340426 0.0
 0.02127659574468085 0.0851063829787234 0.0425531914893617 0.851063829787234
 0.1702127659574468 0.0 0.0 0.8297872340425532
 0.5531914893617021 0.0851063829787234 0.06382978723404255 0.2978723404255319
 0.06382978723404255 0.2127659574468085 0.10638297872340426 0.6170212765957447
 0.0851063829787234 0.574468085106383 0.02127659574468085 0.3191489361702128
 0.7021276595744681 0.0851063829787234 0.10638297872340426 0.10638297872340426
 0.2978723404255319 0.14893617021276595 0.02127659574468085 0.5319148936170213


MEME version 4

ALPHABET= ACGT

strands: + -

Background letter frequencies (from meme_bfile2):
A 0.197 C 0.303 G 0.303 T 0.197


MOTIF pdhr
letter-probability matrix: alength= 4 w= 16
 0.7 0.0 0.0 0.3
 0.8 0.0 0.1 0.1
 0.0 0.2 0.0 0.8
 0.0 0.1 0.0 0.9
 0.0 0.2 0.6 0.2
 0.0 0.0 0.9 0.1
 0.0 0.1 0.0 0.9
 0.7 0.2 0.1 0.0
 0.6 0.0 0.0 0.4
 0.3 0.2 0.4 0.1
 0.7 0.0 0.1 0.2
 0.0 0.9 0.1 0.0
 0.0 0.7 0.2 0.1
 1.0 0.0 0.0 0.0
 0.6 0.0 0.1 0.3
 0.0 0.1 0.0 0.9


MEME version 4

ALPHABET= ACGT

strands: + -

Background letter frequencies (from meme_bfile2):
A 0.197 C 0.303 G 0.303 T 0.197


MOTIF uxur
letter-probability matrix: alength= 4 w= 15
 0.5 0.0 0.0 0.5
 0.25 0.0 0.5 0.25
 0.0 0.0 0.0 1.0
 0.25 0.0 0.75 0.0
 0.25 0.0 0.75 0.0
 0.0 0.0 0.0 1.0
 0.0 0.0 0.0 1.0
 0.75 0.0 0.25 0.0
 1.0 0.0 0.0 0.0
 0.0 1.0 0.0 0.0
 0.0 1.0 0.0 0.0
 1.0 0.0 0.0 0.0
 0.75 0.0 0.25 0.0
 0.0 0.0 0.25 0.75
 0.0 0.0 0.0 1.0


MEME version 4

ALPHABET= ACGT

strands: + -

Background letter frequencies (from meme_bfile2):
A 0.197 C 0.303 G 0.303 T 0.197


MOTIF exur
letter-probability matrix: alength= 4 w= 17
 1.0 0.0 0.0 0.0
 0.8333333333333334 0.16666666666666666 0.0 0.0
 0.8333333333333334 0.16666666666666666 0.0 0.0
 0.16666666666666666 0.0 0.6666666666666666 0.16666666666666666
 0.0 0.0 0.0 1.0
 0.16666666666666666 0.0 0.6666666666666666 0.16666666666666666
 0.0 0.0 1.0 0.0
 0.0 0.0 0.0 1.0
 0.5 0.0 0.0 0.5
 0.3333333333333333 0.0 0.3333333333333333 0.3333333333333333
 0.8333333333333334 0.0 0.16666666666666666 0.0
 0.6666666666666666 0.3333333333333333 0.0 0.0
 0.16666666666666666 0.8333333333333334 0.0 0.0
 1.0 0.0 0.0 0.0
 0.6666666666666666 0.3333333333333333 0.0 0.0
 0.6666666666666666 0.0 0.16666666666666666 0.16666666666666666
 0.0 0.0 0.0 1.0


MEME version 4

ALPHABET= ACGT

strands: + -

Background letter frequencies (from meme_bfile2):
A 0.197 C 0.303 G 0.303 T 0.197


MOTIF nanr
letter-probability matrix: alength= 4 w= 5
 1.0 0.0 0.0 0.0
 0.3333333333333333 0.6666666666666666 0.0 0.0
 1.0 0.0 0.0 0.0
 0.0 0.0 1.0 0.0
 0.0 0.0 1.0 0.0


MEME version 4

ALPHABET= ACGT

strands: + -

Background letter frequencies (from meme_bfile2):
A 0.197 C 0.303 G 0.303 T 0.197


MOTIF fadr
letter-probability matrix: alength= 4 w= 16
 0.7142857142857143 0.07142857142857142 0.21428571428571427 0.0
 0.21428571428571427 0.07142857142857142 0.5 0.21428571428571427
 0.07142857142857142 0.7857142857142857 0.14285714285714285 0.0
 0.21428571428571427 0.0 0.0 0.7857142857142857
 0.0 0.0 1.0 0.0
 0.21428571428571427 0.0 0.7142857142857143 0.07142857142857142
 0.0 0.07142857142857142 0.0 0.9285714285714286
 0.21428571428571427 0.7857142857142857 0.0 0.0
 0.14285714285714285 0.2857142857142857 0.21428571428571427 0.35714285714285715
 0.0 0.0 0.9285714285714286 0.07142857142857142
 0.8571428571428571 0.07142857142857142 0.0 0.07142857142857142
 0.07142857142857142 0.5714285714285714 0.0 0.35714285714285715
 0.07142857142857142 0.42857142857142855 0.2857142857142857 0.21428571428571427
 0.5 0.0 0.0 0.5
 0.07142857142857142 0.42857142857142855 0.42857142857142855 0.07142857142857142
 0.07142857142857142 0.0 0.07142857142857142 0.8571428571428571


MEME version 4

ALPHABET= ACGT

strands: + -

Background letter frequencies (from meme_bfile2):
A 0.197 C 0.303 G 0.303 T 0.197


MOTIF hns
letter-probability matrix: alength= 4 w= 13
 0.25 0.0625 0.3125 0.375
 0.7916666666666666 0.0625 0.10416666666666667 0.041666666666666664
 0.9166666666666666 0.0625 0.020833333333333332 0.0
 0.4166666666666667 0.0625 0.0 0.5208333333333334
 0.5416666666666666 0.041666666666666664 0.0 0.4166666666666667
 0.5625 0.0 0.041666666666666664 0.3958333333333333
 0.6041666666666666 0.0 0.1875 0.20833333333333334
 0.4166666666666667 0.125 0.125 0.3333333333333333
 0.0 0.375 0.0625 0.5625
 0.10416666666666667 0.3541666666666667 0.4166666666666667 0.125
 0.6041666666666666 0.16666666666666666 0.020833333333333332 0.20833333333333334
 0.4583333333333333 0.16666666666666666 0.3125 0.0625
 0.5416666666666666 0.0625 0.10416666666666667 0.2916666666666667


MEME version 4

ALPHABET= ACGT

strands: + -

Background letter frequencies (from meme_bfile2):
A 0.197 C 0.303 G 0.303 T 0.197


MOTIF gcva
letter-probability matrix: alength= 4 w= 24
 0.5 0.25 0.0 0.25
 0.5 0.0 0.0 0.5
 0.0 0.0 0.25 0.75
 0.5 0.25 0.25 0.0
 0.5 0.5 0.0 0.0
 0.0 0.0 0.25 0.75
 0.0 0.75 0.25 0.0
 0.5 0.0 0.25 0.25
 0.25 0.25 0.25 0.25
 0.75 0.0 0.0 0.25
 0.0 0.0 0.0 1.0
 0.0 0.0 0.5 0.5
 0.75 0.0 0.0 0.25
 0.5 0.0 0.5 0.0
 1.0 0.0 0.0 0.0
 0.5 0.0 0.0 0.5
 0.75 0.0 0.25 0.0
 1.0 0.0 0.0 0.0
 0.5 0.0 0.0 0.5
 0.25 0.75 0.0 0.0
 0.25 0.0 0.0 0.75
 1.0 0.0 0.0 0.0
 0.75 0.0 0.0 0.25
 0.0 0.0 0.0 1.0


MEME version 4

ALPHABET= ACGT

strands: + -

Background letter frequencies (from meme_bfile2):
A 0.197 C 0.303 G 0.303 T 0.197


MOTIF nac
letter-probability matrix: alength= 4 w= 15
 0.5833333333333334 0.08333333333333333 0.08333333333333333 0.25
 0.5 0.0 0.0 0.5
 0.4166666666666667 0.0 0.08333333333333333 0.5
 0.0 0.25 0.0 0.75
 0.25 0.0 0.3333333333333333 0.4166666666666667
 0.5 0.3333333333333333 0.0 0.16666666666666666
 0.0 0.0 0.16666666666666666 0.8333333333333334
 0.3333333333333333 0.0 0.08333333333333333 0.5833333333333334
 0.6666666666666666 0.0 0.0 0.3333333333333333
 0.0 0.0 0.0 1.0
 0.3333333333333333 0.0 0.4166666666666667 0.25
 0.0 0.3333333333333333 0.16666666666666666 0.5
 0.0 0.25 0.5833333333333334 0.16666666666666666
 0.5 0.16666666666666666 0.3333333333333333 0.0
 0.16666666666666666 0.3333333333333333 0.0 0.5


MEME version 4

ALPHABET= ACGT

strands: + -

Background letter frequencies (from meme_bfile2):
A 0.197 C 0.303 G 0.303 T 0.197


MOTIF oxyr
letter-probability matrix: alength= 4 w= 17
 0.375 0.21875 0.15625 0.25
 0.15625 0.03125 0.71875 0.09375
 0.4375 0.125 0.375 0.0625
 0.09375 0.1875 0.0625 0.65625
 0.3125 0.125 0.0 0.5625
 0.4375 0.0 0.15625 0.40625
 0.34375 0.125 0.125 0.40625
 0.59375 0.1875 0.15625 0.0625
 0.34375 0.5 0.09375 0.0625
 0.09375 0.6875 0.0 0.21875
 0.15625 0.03125 0.125 0.6875
 0.875 0.0625 0.0625 0.0
 0.0 0.0 0.0 1.0
 0.0 0.5625 0.0625 0.375
 0.5625 0.0 0.28125 0.15625
 0.34375 0.4375 0.03125 0.1875
 0.40625 0.03125 0.0625 0.5


MEME version 4

ALPHABET= ACGT

strands: + -

Background letter frequencies (from meme_bfile2):
A 0.197 C 0.303 G 0.303 T 0.197


MOTIF argp
letter-probability matrix: alength= 4 w= 18
 0.4375 0.5 0.0625 0.0
 0.3125 0.0625 0.0 0.625
 0.1875 0.0 0.25 0.5625
 0.5625 0.0625 0.0 0.375
 0.1875 0.125 0.0 0.6875
 0.125 0.0 0.1875 0.6875
 0.3125 0.0 0.5 0.1875
 0.0 0.1875 0.0 0.8125
 0.0 0.4375 0.4375 0.125
 0.3125 0.125 0.25 0.3125
 0.375 0.5625 0.0625 0.0
 0.25 0.0 0.1875 0.5625
 0.0 0.0 0.3125 0.6875
 0.5 0.0 0.375 0.125
 0.1875 0.1875 0.1875 0.4375
 0.375 0.25 0.0 0.375
 0.375 0.0 0.375 0.25
 0.25 0.5 0.0625 0.1875


MEME version 4

ALPHABET= ACGT

strands: + -

Background letter frequencies (from meme_bfile2):
A 0.197 C 0.303 G 0.303 T 0.197


MOTIF leuo
letter-probability matrix: alength= 4 w= 18
 0.75 0.0 0.0 0.25
 0.0 0.0 0.0 1.0
 0.0 0.0 0.0 1.0
 0.25 0.5 0.0 0.25
 0.25 0.0 0.5 0.25
 0.0 0.5 0.0 0.5
 0.25 0.0 0.75 0.0
 0.0 0.0 1.0 0.0
 0.0 0.0 0.25 0.75
 0.75 0.0 0.25 0.0
 0.5 0.0 0.25 0.25
 0.25 0.0 0.0 0.75
 0.0 0.0 0.0 1.0
 0.5 0.0 0.5 0.0
 0.0 0.0 0.0 1.0
 0.0 0.0 0.5 0.5
 1.0 0.0 0.0 0.0
 0.0 0.0 0.0 1.0


MEME version 4

ALPHABET= ACGT

strands: + -

Background letter frequencies (from meme_bfile2):
A 0.197 C 0.303 G 0.303 T 0.197


MOTIF metr
letter-probability matrix: alength= 4 w= 15
 0.0 0.0 0.2 0.8
 0.2 0.0 0.8 0.0
 1.0 0.0 0.0 0.0
 1.0 0.0 0.0 0.0
 0.4 0.2 0.2 0.2
 0.6 0.0 0.4 0.0
 1.0 0.0 0.0 0.0
 0.4 0.2 0.0 0.4
 0.2 0.0 0.0 0.8
 0.0 0.2 0.0 0.8
 0.0 0.2 0.4 0.4
 0.0 1.0 0.0 0.0
 0.6 0.0 0.4 0.0
 0.0 0.2 0.0 0.8
 0.0 0.2 0.4 0.4


MEME version 4

ALPHABET= ACGT

strands: + -

Background letter frequencies (from meme_bfile2):
A 0.197 C 0.303 G 0.303 T 0.197


MOTIF nhar
letter-probability matrix: alength= 4 w= 15
 0.6666666666666666 0.16666666666666666 0.0 0.16666666666666666
 0.3333333333333333 0.0 0.16666666666666666 0.5
 0.16666666666666666 0.0 0.0 0.8333333333333334
 0.0 0.8333333333333334 0.0 0.16666666666666666
 0.16666666666666666 0.16666666666666666 0.6666666666666666 0.0
 0.0 0.0 0.8333333333333334 0.16666666666666666
 0.6666666666666666 0.0 0.0 0.3333333333333333
 0.3333333333333333 0.0 0.0 0.6666666666666666
 0.0 0.0 0.0 1.0
 0.3333333333333333 0.0 0.0 0.6666666666666666
 0.0 0.0 0.0 1.0
 0.6666666666666666 0.16666666666666666 0.0 0.16666666666666666
 0.0 0.8333333333333334 0.16666666666666666 0.0
 0.0 0.0 0.3333333333333333 0.6666666666666666
 0.5 0.0 0.5 0.0


MEME version 4

ALPHABET= ACGT

strands: + -

Background letter frequencies (from meme_bfile2):
A 0.197 C 0.303 G 0.303 T 0.197


MOTIF cysb
letter-probability matrix: alength= 4 w= 37
 0.3 0.1 0.1 0.5
 0.0 0.2 0.2 0.6
 0.6 0.2 0.2 0.0
 0.2 0.0 0.0 0.8
 0.2 0.0 0.0 0.8
 0.7 0.1 0.0 0.2
 0.1 0.1 0.2 0.6
 0.0 0.2 0.0 0.8
 0.3 0.4 0.1 0.2
 0.2 0.4 0.3 0.1
 0.7 0.3 0.0 0.0
 0.3 0.0 0.0 0.7
 0.2 0.2 0.0 0.6
 0.1 0.0 0.2 0.7
 0.2 0.0 0.3 0.5
 0.4 0.2 0.2 0.2
 0.1 0.4 0.0 0.5
 0.3 0.3 0.0 0.4
 0.4 0.1 0.0 0.5
 0.2 0.0 0.4 0.4
 0.0 0.0 0.0 1.0
 0.1 0.9 0.0 0.0
 0.4 0.2 0.3 0.1
 0.2 0.2 0.0 0.6
 0.1 0.2 0.0 0.7
 0.7 0.3 0.0 0.0
 0.0 0.1 0.2 0.7
 0.0 0.7 0.1 0.2
 0.3 0.3 0.2 0.2
 0.3 0.6 0.1 0.0
 0.2 0.2 0.2 0.4
 0.3 0.2 0.2 0.3
 0.3 0.2 0.0 0.5
 0.3 0.2 0.2 0.3
 0.2 0.3 0.0 0.5
 0.2 0.1 0.4 0.3
 0.3 0.0 0.5 0.2


MEME version 4

ALPHABET= ACGT

strands: + -

Background letter frequencies (from meme_bfile2):
A 0.197 C 0.303 G 0.303 T 0.197


MOTIF ttdr
letter-probability matrix: alength= 4 w= 7
 0.2 0.0 0.8 0.0
 0.0 0.0 0.0 1.0
 0.0 0.0 0.2 0.8
 0.4 0.2 0.2 0.2
 1.0 0.0 0.0 0.0
 0.0 0.0 0.0 1.0
 0.0 0.0 0.0 1.0


MEME version 4

ALPHABET= ACGT

strands: + -

Background letter frequencies (from meme_bfile2):
A 0.197 C 0.303 G 0.303 T 0.197


MOTIF mode
letter-probability matrix: alength= 4 w= 24
 0.0 0.7142857142857143 0.14285714285714285 0.14285714285714285
 0.0 0.0 1.0 0.0
 0.5714285714285714 0.14285714285714285 0.0 0.2857142857142857
 0.0 0.0 0.0 1.0
 0.5714285714285714 0.0 0.42857142857142855 0.0
 0.0 0.0 0.0 1.0
 0.42857142857142855 0.14285714285714285 0.42857142857142855 0.0
 0.14285714285714285 0.14285714285714285 0.0 0.7142857142857143
 0.8571428571428571 0.0 0.14285714285714285 0.0
 0.0 0.5714285714285714 0.14285714285714285 0.2857142857142857
 0.42857142857142855 0.2857142857142857 0.2857142857142857 0.0
 0.42857142857142855 0.14285714285714285 0.14285714285714285 0.2857142857142857
 0.42857142857142855 0.14285714285714285 0.42857142857142855 0.0
 0.5714285714285714 0.2857142857142857 0.0 0.14285714285714285
 0.0 0.2857142857142857 0.14285714285714285 0.5714285714285714
 0.2857142857142857 0.0 0.0 0.7142857142857143
 0.8571428571428571 0.0 0.14285714285714285 0.0
 0.0 0.2857142857142857 0.14285714285714285 0.5714285714285714
 0.5714285714285714 0.14285714285714285 0.14285714285714285 0.14285714285714285
 0.0 0.14285714285714285 0.14285714285714285 0.7142857142857143
 0.5714285714285714 0.0 0.0 0.42857142857142855
 0.14285714285714285 0.2857142857142857 0.5714285714285714 0.0
 0.0 0.7142857142857143 0.0 0.2857142857142857
 0.0 0.0 1.0 0.0


MEME version 4

ALPHABET= ACGT

strands: + -

Background letter frequencies (from meme_bfile2):
A 0.197 C 0.303 G 0.303 T 0.197


MOTIF dcur
letter-probability matrix: alength= 4 w= 17
 0.0 0.0 0.0 1.0
 0.0 0.0 0.3333333333333333 0.6666666666666666
 0.5 0.0 0.16666666666666666 0.3333333333333333
 0.5 0.0 0.0 0.5
 0.0 0.0 0.0 1.0
 0.16666666666666666 0.0 0.0 0.8333333333333334
 0.3333333333333333 0.0 0.0 0.6666666666666666
 1.0 0.0 0.0 0.0
 0.6666666666666666 0.16666666666666666 0.16666666666666666 0.0
 0.0 0.0 0.16666666666666666 0.8333333333333334
 0.0 0.0 0.16666666666666666 0.8333333333333334
 0.3333333333333333 0.0 0.0 0.6666666666666666
 0.16666666666666666 0.3333333333333333 0.0 0.5
 0.16666666666666666 0.0 0.3333333333333333 0.5
 0.5 0.0 0.0 0.5
 0.6666666666666666 0.0 0.0 0.3333333333333333
 1.0 0.0 0.0 0.0


MEME version 4

ALPHABET= ACGT

strands: + -

Background letter frequencies (from meme_bfile2):
A 0.197 C 0.303 G 0.303 T 0.197


MOTIF rhas
letter-probability matrix: alength= 4 w= 17
 0.0 0.0 0.0 1.0
 0.0 0.16666666666666666 0.16666666666666666 0.6666666666666666
 0.3333333333333333 0.16666666666666666 0.5 0.0
 0.6666666666666666 0.3333333333333333 0.0 0.0
 0.5 0.16666666666666666 0.16666666666666666 0.16666666666666666
 0.5 0.3333333333333333 0.0 0.16666666666666666
 0.16666666666666666 0.16666666666666666 0.0 0.6666666666666666
 0.16666666666666666 0.3333333333333333 0.0 0.5
 0.16666666666666666 0.0 0.0 0.8333333333333334
 0.0 0.8333333333333334 0.0 0.16666666666666666
 0.0 0.3333333333333333 0.6666666666666666 0.0
 0.3333333333333333 0.3333333333333333 0.16666666666666666 0.16666666666666666
 0.0 0.8333333333333334 0.0 0.16666666666666666
 0.16666666666666666 0.0 0.6666666666666666 0.16666666666666666
 0.0 0.0 0.5 0.5
 0.16666666666666666 0.0 0.0 0.8333333333333334
 0.5 0.0 0.0 0.5


MEME version 4

ALPHABET= ACGT

strands: + -

Background letter frequencies (from meme_bfile2):
A 0.197 C 0.303 G 0.303 T 0.197


MOTIF soxs
letter-probability matrix: alength= 4 w= 18
 0.20833333333333334 0.08333333333333333 0.041666666666666664 0.6666666666666666
 0.041666666666666664 0.0 0.16666666666666666 0.7916666666666666
 0.041666666666666664 0.0 0.08333333333333333 0.875
 0.4583333333333333 0.0 0.375 0.16666666666666666
 0.375 0.08333333333333333 0.375 0.16666666666666666
 0.041666666666666664 0.5416666666666666 0.041666666666666664 0.375
 0.375 0.2916666666666667 0.16666666666666666 0.16666666666666666
 0.375 0.08333333333333333 0.25 0.2916666666666667
 0.3333333333333333 0.08333333333333333 0.0 0.5833333333333334
 0.16666666666666666 0.125 0.08333333333333333 0.625
 0.2916666666666667 0.2916666666666667 0.0 0.4166666666666667
 0.20833333333333334 0.041666666666666664 0.625 0.125
 0.08333333333333333 0.041666666666666664 0.041666666666666664 0.8333333333333334
 0.041666666666666664 0.0 0.9583333333333334 0.0
 0.0 0.875 0.041666666666666664 0.08333333333333333
 0.125 0.625 0.08333333333333333 0.16666666666666666
 0.5416666666666666 0.0 0.25 0.20833333333333334
 0.041666666666666664 0.16666666666666666 0.0 0.7916666666666666


MEME version 4

ALPHABET= ACGT

strands: + -

Background letter frequencies (from meme_bfile2):
A 0.197 C 0.303 G 0.303 T 0.197


MOTIF rob
letter-probability matrix: alength= 4 w= 17
 1.0 0.0 0.0 0.0
 0.1 0.4 0.0 0.5
 0.3 0.2 0.5 0.0
 0.2 0.1 0.7 0.0
 0.0 0.9 0.0 0.1
 0.8 0.1 0.0 0.1
 0.2 0.6 0.0 0.2
 0.2 0.0 0.5 0.3
 0.3 0.1 0.3 0.3
 0.6 0.0 0.2 0.2
 0.3 0.2 0.0 0.5
 0.1 0.3 0.2 0.4
 0.4 0.0 0.6 0.0
 0.3 0.3 0.0 0.4
 0.1 0.3 0.0 0.6
 1.0 0.0 0.0 0.0
 0.8 0.1 0.0 0.1


MEME version 4

ALPHABET= ACGT

strands: + -

Background letter frequencies (from meme_bfile2):
A 0.197 C 0.303 G 0.303 T 0.197


MOTIF mara
letter-probability matrix: alength= 4 w= 19
 0.4090909090909091 0.0 0.3181818181818182 0.2727272727272727
 0.13636363636363635 0.09090909090909091 0.22727272727272727 0.5454545454545454
 0.13636363636363635 0.045454545454545456 0.09090909090909091 0.7272727272727273
 0.0 0.0 0.22727272727272727 0.7727272727272727
 0.45454545454545453 0.13636363636363635 0.3181818181818182 0.09090909090909091
 0.4090909090909091 0.09090909090909091 0.36363636363636365 0.13636363636363635
 0.09090909090909091 0.6363636363636364 0.0 0.2727272727272727
 0.45454545454545453 0.22727272727272727 0.13636363636363635 0.18181818181818182
 0.36363636363636365 0.045454545454545456 0.2727272727272727 0.3181818181818182
 0.2727272727272727 0.045454545454545456 0.0 0.6818181818181818
 0.2727272727272727 0.13636363636363635 0.045454545454545456 0.5454545454545454
 0.22727272727272727 0.3181818181818182 0.0 0.45454545454545453
 0.13636363636363635 0.045454545454545456 0.6818181818181818 0.13636363636363635
 0.13636363636363635 0.045454545454545456 0.045454545454545456 0.7727272727272727
 0.0 0.045454545454545456 0.9545454545454546 0.0
 0.09090909090909091 0.7272727272727273 0.045454545454545456 0.13636363636363635
 0.0 0.5 0.09090909090909091 0.4090909090909091
 0.36363636363636365 0.0 0.45454545454545453 0.18181818181818182
 0.0 0.09090909090909091 0.0 0.9090909090909091


MEME version 4

ALPHABET= ACGT

strands: + -

Background letter frequencies (from meme_bfile2):
A 0.197 C 0.303 G 0.303 T 0.197


MOTIF xylr
letter-probability matrix: alength= 4 w= 16
 0.25 0.25 0.5 0.0
 1.0 0.0 0.0 0.0
 0.75 0.0 0.0 0.25
 1.0 0.0 0.0 0.0
 0.75 0.0 0.0 0.25
 0.5 0.0 0.0 0.5
 0.25 0.25 0.0 0.5
 0.0 0.75 0.0 0.25
 0.5 0.0 0.5 0.0
 0.0 0.25 0.0 0.75
 1.0 0.0 0.0 0.0
 1.0 0.0 0.0 0.0
 0.0 0.0 0.25 0.75
 0.0 0.25 0.0 0.75
 0.0 0.0 1.0 0.0
 0.5 0.0 0.0 0.5


MEME version 4

ALPHABET= ACGT

strands: + -

Background letter frequencies (from meme_bfile2):
A 0.197 C 0.303 G 0.303 T 0.197


MOTIF melr
letter-probability matrix: alength= 4 w= 18
 0.2 0.6 0.0 0.2
 0.6 0.0 0.0 0.4
 0.0 0.2 0.0 0.8
 0.2 0.0 0.0 0.8
 0.4 0.6 0.0 0.0
 0.0 1.0 0.0 0.0
 0.0 0.8 0.0 0.2
 0.4 0.0 0.2 0.4
 0.0 0.0 0.6 0.4
 0.8 0.0 0.2 0.0
 1.0 0.0 0.0 0.0
 0.8 0.0 0.0 0.2
 0.4 0.4 0.2 0.0
 0.0 0.2 0.2 0.6
 0.0 1.0 0.0 0.0
 0.8 0.0 0.2 0.0
 0.0 0.0 1.0 0.0
 1.0 0.0 0.0 0.0


MEME version 4

ALPHABET= ACGT

strands: + -

Background letter frequencies (from meme_bfile2):
A 0.197 C 0.303 G 0.303 T 0.197


MOTIF arac
letter-probability matrix: alength= 4 w= 19
 0.0 0.13333333333333333 0.06666666666666667 0.8
 0.7333333333333333 0.0 0.26666666666666666 0.0
 0.06666666666666667 0.0 0.2 0.7333333333333333
 0.13333333333333333 0.0 0.7333333333333333 0.13333333333333333
 0.0 0.2 0.5333333333333333 0.26666666666666666
 0.6666666666666666 0.2 0.06666666666666667 0.06666666666666667
 0.06666666666666667 0.5333333333333333 0.0 0.4
 0.2 0.0 0.2 0.6
 0.5333333333333333 0.13333333333333333 0.0 0.3333333333333333
 0.26666666666666666 0.26666666666666666 0.0 0.4666666666666667
 0.13333333333333333 0.5333333333333333 0.0 0.3333333333333333
 0.2 0.26666666666666666 0.06666666666666667 0.4666666666666667
 0.06666666666666667 0.2 0.26666666666666666 0.4666666666666667
 0.26666666666666666 0.0 0.5333333333333333 0.2
 0.0 0.8666666666666667 0.0 0.13333333333333333
 0.13333333333333333 0.06666666666666667 0.06666666666666667 0.7333333333333333
 0.26666666666666666 0.26666666666666666 0.4666666666666667 0.0
 0.2 0.26666666666666666 0.0 0.5333333333333333
 0.2 0.0 0.3333333333333333 0.4666666666666667


MEME version 4

ALPHABET= ACGT

strands: + -

Background letter frequencies (from meme_bfile2):
A 0.197 C 0.303 G 0.303 T 0.197


MOTIF gadx
letter-probability matrix: alength= 4 w= 19
 0.4583333333333333 0.0 0.08333333333333333 0.4583333333333333
 0.7083333333333334 0.16666666666666666 0.0 0.125
 0.7916666666666666 0.08333333333333333 0.041666666666666664 0.08333333333333333
 0.2916666666666667 0.041666666666666664 0.16666666666666666 0.5
 0.16666666666666666 0.0 0.7916666666666666 0.041666666666666664
 0.0 0.20833333333333334 0.125 0.6666666666666666
 0.2916666666666667 0.4583333333333333 0.125 0.125
 0.125 0.041666666666666664 0.20833333333333334 0.625
 0.08333333333333333 0.0 0.5416666666666666 0.375
 0.7083333333333334 0.08333333333333333 0.125 0.08333333333333333
 0.125 0.041666666666666664 0.08333333333333333 0.75
 0.2916666666666667 0.041666666666666664 0.20833333333333334 0.4583333333333333
 0.041666666666666664 0.041666666666666664 0.08333333333333333 0.8333333333333334
 0.16666666666666666 0.125 0.08333333333333333 0.625
 0.25 0.125 0.16666666666666666 0.4583333333333333
 0.5 0.25 0.125 0.125
 0.16666666666666666 0.3333333333333333 0.08333333333333333 0.4166666666666667
 0.5416666666666666 0.08333333333333333 0.20833333333333334 0.16666666666666666
 0.25 0.08333333333333333 0.08333333333333333 0.5833333333333334


MEME version 4

ALPHABET= ACGT

strands: + -

Background letter frequencies (from meme_bfile2):
A 0.197 C 0.303 G 0.303 T 0.197


MOTIF ada
letter-probability matrix: alength= 4 w= 13
 1.0 0.0 0.0 0.0
 0.75 0.25 0.0 0.0
 0.0 0.0 0.5 0.5
 0.0 0.5 0.25 0.25
 0.75 0.0 0.0 0.25
 0.75 0.0 0.0 0.25
 0.75 0.0 0.0 0.25
 0.25 0.0 0.5 0.25
 0.5 0.5 0.0 0.0
 0.0 0.25 0.75 0.0
 0.0 1.0 0.0 0.0
 1.0 0.0 0.0 0.0
 0.75 0.0 0.25 0.0


MEME version 4

ALPHABET= ACGT

strands: + -

Background letter frequencies (from meme_bfile2):
A 0.197 C 0.303 G 0.303 T 0.197


MOTIF gadw
letter-probability matrix: alength= 4 w= 20
 0.35294117647058826 0.6470588235294118 0.0 0.0
 0.17647058823529413 0.058823529411764705 0.17647058823529413 0.5882352941176471
 0.29411764705882354 0.058823529411764705 0.5294117647058824 0.11764705882352941
 0.8235294117647058 0.0 0.0 0.17647058823529413
 0.0 0.058823529411764705 0.0 0.9411764705882353
 0.35294117647058826 0.058823529411764705 0.17647058823529413 0.4117647058823529
 0.0 0.11764705882352941 0.23529411764705882 0.6470588235294118
 0.23529411764705882 0.0 0.0 0.7647058823529411
 0.5294117647058824 0.0 0.23529411764705882 0.23529411764705882
 0.5294117647058824 0.0 0.0 0.47058823529411764
 0.0 0.4117647058823529 0.0 0.5882352941176471
 0.47058823529411764 0.17647058823529413 0.29411764705882354 0.058823529411764705
 0.17647058823529413 0.058823529411764705 0.11764705882352941 0.6470588235294118
 0.17647058823529413 0.17647058823529413 0.11764705882352941 0.5294117647058824
 0.5294117647058824 0.058823529411764705 0.058823529411764705 0.35294117647058826
 0.23529411764705882 0.0 0.17647058823529413 0.5882352941176471
 0.5294117647058824 0.23529411764705882 0.0 0.23529411764705882
 0.6470588235294118 0.35294117647058826 0.0 0.0
 0.4117647058823529 0.0 0.11764705882352941 0.47058823529411764
 0.29411764705882354 0.0 0.47058823529411764 0.23529411764705882


MEME version 4

ALPHABET= ACGT

strands: + -

Background letter frequencies (from meme_bfile2):
A 0.197 C 0.303 G 0.303 T 0.197


MOTIF mqsa
letter-probability matrix: alength= 4 w= 14
 0.4 0.6 0.0 0.0
 0.2 0.8 0.0 0.0
 0.0 0.2 0.0 0.8
 0.0 0.0 0.4 0.6
 0.2 0.0 0.2 0.6
 0.0 0.2 0.0 0.8
 1.0 0.0 0.0 0.0
 0.2 0.0 0.8 0.0
 0.2 0.0 0.8 0.0
 0.0 0.0 0.0 1.0
 0.0 0.0 0.8 0.2
 0.4 0.2 0.4 0.0
 0.0 0.0 0.2 0.8
 0.4 0.0 0.0 0.6


MEME version 4

ALPHABET= ACGT

strands: + -

Background letter frequencies (from meme_bfile2):
A 0.197 C 0.303 G 0.303 T 0.197


MOTIF lrp
letter-probability matrix: alength= 4 w= 12
 0.3472222222222222 0.2361111111111111 0.2361111111111111 0.18055555555555555
 0.4305555555555556 0.041666666666666664 0.1527777777777778 0.375
 0.1388888888888889 0.06944444444444445 0.20833333333333334 0.5833333333333334
 0.1527777777777778 0.0 0.18055555555555555 0.6666666666666666
 0.125 0.08333333333333333 0.05555555555555555 0.7361111111111112
 0.05555555555555555 0.20833333333333334 0.08333333333333333 0.6527777777777778
 0.6111111111111112 0.08333333333333333 0.05555555555555555 0.25
 0.08333333333333333 0.041666666666666664 0.05555555555555555 0.8194444444444444
 0.19444444444444445 0.16666666666666666 0.3472222222222222 0.2916666666666667
 0.09722222222222222 0.7361111111111112 0.027777777777777776 0.1388888888888889
 0.09722222222222222 0.1111111111111111 0.1388888888888889 0.6527777777777778
 0.05555555555555555 0.1111111111111111 0.5138888888888888 0.3194444444444444


MEME version 4

ALPHABET= ACGT

strands: + -

Background letter frequencies (from meme_bfile2):
A 0.197 C 0.303 G 0.303 T 0.197


MOTIF hipb
letter-probability matrix: alength= 4 w= 19
 0.0 0.0 0.0 1.0
 1.0 0.0 0.0 0.0
 0.0 0.0 0.0 1.0
 0.0 1.0 0.0 0.0
 0.0 1.0 0.0 0.0
 0.0 0.5 0.25 0.25
 0.0 0.5 0.25 0.25
 0.0 0.0 0.25 0.75
 0.75 0.0 0.0 0.25
 0.25 0.0 0.5 0.25
 0.5 0.25 0.0 0.25
 0.0 0.0 1.0 0.0
 0.25 0.75 0.0 0.0
 0.0 0.0 1.0 0.0
 0.0 0.0 1.0 0.0
 1.0 0.0 0.0 0.0
 0.0 0.0 0.0 1.0
 1.0 0.0 0.0 0.0
 1.0 0.0 0.0 0.0


MEME version 4

ALPHABET= ACGT

strands: + -

Background letter frequencies (from meme_bfile2):
A 0.197 C 0.303 G 0.303 T 0.197


MOTIF glng
letter-probability matrix: alength= 4 w= 17
 0.17647058823529413 0.17647058823529413 0.058823529411764705 0.5882352941176471
 0.0 0.058823529411764705 0.8235294117647058 0.11764705882352941
 0.0 0.8823529411764706 0.11764705882352941 0.0
 0.47058823529411764 0.35294117647058826 0.11764705882352941 0.058823529411764705
 0.0 0.8235294117647058 0.058823529411764705 0.11764705882352941
 0.17647058823529413 0.5294117647058824 0.0 0.29411764705882354
 0.8235294117647058 0.0 0.058823529411764705 0.11764705882352941
 0.47058823529411764 0.23529411764705882 0.17647058823529413 0.11764705882352941
 0.6470588235294118 0.11764705882352941 0.23529411764705882 0.0
 0.8823529411764706 0.0 0.0 0.11764705882352941
 0.11764705882352941 0.058823529411764705 0.058823529411764705 0.7647058823529411
 0.058823529411764705 0.29411764705882354 0.5882352941176471 0.058823529411764705
 0.058823529411764705 0.0 0.8823529411764706 0.058823529411764705
 0.0 0.17647058823529413 0.17647058823529413 0.6470588235294118
 0.058823529411764705 0.0 0.8823529411764706 0.058823529411764705
 0.058823529411764705 0.8823529411764706 0.0 0.058823529411764705
 0.7647058823529411 0.058823529411764705 0.0 0.17647058823529413


MEME version 4

ALPHABET= ACGT

strands: + -

Background letter frequencies (from meme_bfile2):
A 0.197 C 0.303 G 0.303 T 0.197


MOTIF fis
letter-probability matrix: alength= 4 w= 15
 0.0 0.04739336492890995 0.7867298578199052 0.16587677725118483
 0.21800947867298578 0.2890995260663507 0.24644549763033174 0.24644549763033174
 0.23222748815165878 0.24170616113744076 0.17061611374407584 0.35545023696682465
 0.14691943127962084 0.2890995260663507 0.18009478672985782 0.38388625592417064
 0.6303317535545023 0.07109004739336493 0.22748815165876776 0.07109004739336493
 0.38388625592417064 0.10426540284360189 0.07582938388625593 0.43601895734597157
 0.2890995260663507 0.07582938388625593 0.08530805687203792 0.5497630331753555
 0.0 0.023696682464454975 0.023696682464454975 0.95260663507109
 0.21800947867298578 0.11848341232227488 0.12796208530805686 0.5355450236966824
 0.2985781990521327 0.08530805687203792 0.07109004739336493 0.5450236966824644
 0.13744075829383887 0.22274881516587677 0.052132701421800945 0.5876777251184834
 0.33649289099526064 0.3033175355450237 0.2796208530805687 0.08056872037914692
 0.43601895734597157 0.1895734597156398 0.1943127962085308 0.18009478672985782
 0.2559241706161137 0.22748815165876776 0.26066350710900477 0.2559241706161137
 0.061611374407582936 0.8436018957345972 0.014218009478672985 0.08056872037914692


MEME version 4

ALPHABET= ACGT

strands: + -

Background letter frequencies (from meme_bfile2):
A 0.197 C 0.303 G 0.303 T 0.197


MOTIF fhla
letter-probability matrix: alength= 4 w= 14
 0.0 0.7142857142857143 0.0 0.2857142857142857
 0.0 0.14285714285714285 0.7142857142857143 0.14285714285714285
 0.0 0.0 0.2857142857142857 0.7142857142857143
 0.0 1.0 0.0 0.0
 0.2857142857142857 0.0 0.7142857142857143 0.0
 0.8571428571428571 0.0 0.0 0.14285714285714285
 0.5714285714285714 0.2857142857142857 0.14285714285714285 0.0
 1.0 0.0 0.0 0.0
 0.2857142857142857 0.5714285714285714 0.0 0.14285714285714285
 0.14285714285714285 0.0 0.42857142857142855 0.42857142857142855
 0.14285714285714285 0.0 0.8571428571428571 0.0
 0.42857142857142855 0.42857142857142855 0.14285714285714285 0.0
 0.14285714285714285 0.5714285714285714 0.14285714285714285 0.14285714285714285
 0.5714285714285714 0.14285714285714285 0.2857142857142857 0.0


MEME version 4

ALPHABET= ACGT

strands: + -

Background letter frequencies (from meme_bfile2):
A 0.197 C 0.303 G 0.303 T 0.197


MOTIF asnc
letter-probability matrix: alength= 4 w= 12
 0.0 0.0 0.25 0.75
 0.0 0.0 0.25 0.75
 0.25 0.0 0.0 0.75
 0.0 0.0 0.0 1.0
 0.0 0.0 0.0 1.0
 0.5 0.0 0.5 0.0
 0.5 0.0 0.0 0.5
 0.0 0.0 0.0 1.0
 0.0 0.0 1.0 0.0
 0.75 0.25 0.0 0.0
 0.5 0.0 0.0 0.5
 0.0 0.0 0.0 1.0


MEME version 4

ALPHABET= ACGT

strands: + -

Background letter frequencies (from meme_bfile2):
A 0.197 C 0.303 G 0.303 T 0.197


MOTIF glpr
letter-probability matrix: alength= 4 w= 20
 0.6470588235294118 0.11764705882352941 0.058823529411764705 0.17647058823529413
 0.5294117647058824 0.11764705882352941 0.0 0.35294117647058826
 0.7058823529411765 0.11764705882352941 0.058823529411764705 0.11764705882352941
 0.0 0.11764705882352941 0.0 0.8823529411764706
 0.058823529411764705 0.0 0.8235294117647058 0.11764705882352941
 0.4117647058823529 0.23529411764705882 0.058823529411764705 0.29411764705882354
 0.0 0.11764705882352941 0.4117647058823529 0.47058823529411764
 0.17647058823529413 0.6470588235294118 0.17647058823529413 0.0
 0.47058823529411764 0.11764705882352941 0.35294117647058826 0.058823529411764705
 0.6470588235294118 0.0 0.11764705882352941 0.23529411764705882
 0.4117647058823529 0.0 0.058823529411764705 0.5294117647058824
 0.5294117647058824 0.058823529411764705 0.058823529411764705 0.35294117647058826
 0.47058823529411764 0.11764705882352941 0.0 0.4117647058823529
 0.0 0.8823529411764706 0.058823529411764705 0.058823529411764705
 0.17647058823529413 0.0 0.8235294117647058 0.0
 0.5882352941176471 0.4117647058823529 0.0 0.0
 0.5294117647058824 0.058823529411764705 0.4117647058823529 0.0
 0.17647058823529413 0.8235294117647058 0.0 0.0
 0.47058823529411764 0.058823529411764705 0.23529411764705882 0.23529411764705882
 0.29411764705882354 0.17647058823529413 0.058823529411764705 0.47058823529411764


MEME version 4

ALPHABET= ACGT

strands: + -

Background letter frequencies (from meme_bfile2):
A 0.197 C 0.303 G 0.303 T 0.197


MOTIF agar
letter-probability matrix: alength= 4 w= 19
 0.18181818181818182 0.8181818181818182 0.0 0.0
 0.09090909090909091 0.0 0.0 0.9090909090909091
 0.0 0.0 0.0 1.0
 0.0 0.0 0.09090909090909091 0.9090909090909091
 0.09090909090909091 0.8181818181818182 0.0 0.09090909090909091
 0.2727272727272727 0.0 0.6363636363636364 0.09090909090909091
 0.0 0.18181818181818182 0.09090909090909091 0.7272727272727273
 0.0 0.0 0.0 1.0
 0.09090909090909091 0.0 0.0 0.9090909090909091
 0.0 0.36363636363636365 0.09090909090909091 0.5454545454545454
 0.36363636363636365 0.36363636363636365 0.2727272727272727 0.0
 0.0 0.0 0.0 1.0
 0.0 0.0 0.0 1.0
 0.09090909090909091 0.0 0.0 0.9090909090909091
 0.18181818181818182 0.5454545454545454 0.0 0.2727272727272727
 0.18181818181818182 0.09090909090909091 0.2727272727272727 0.45454545454545453
 0.2727272727272727 0.18181818181818182 0.09090909090909091 0.45454545454545453
 0.09090909090909091 0.0 0.09090909090909091 0.8181818181818182
 0.18181818181818182 0.09090909090909091 0.0 0.7272727272727273


MEME version 4

ALPHABET= ACGT

strands: + -

Background letter frequencies (from meme_bfile2):
A 0.197 C 0.303 G 0.303 T 0.197


MOTIF ular
letter-probability matrix: alength= 4 w= 17
 0.0 0.0 0.5 0.5
 0.0 0.0 0.0 1.0
 0.0 1.0 0.0 0.0
 1.0 0.0 0.0 0.0
 0.5 0.25 0.25 0.0
 0.5 0.0 0.25 0.25
 0.5 0.0 0.0 0.5
 0.0 0.25 0.25 0.5
 0.0 0.0 0.25 0.75
 1.0 0.0 0.0 0.0
 1.0 0.0 0.0 0.0
 0.0 0.0 0.0 1.0
 0.0 1.0 0.0 0.0
 1.0 0.0 0.0 0.0
 0.5 0.25 0.0 0.25
 0.75 0.0 0.0 0.25
 1.0 0.0 0.0 0.0


MEME version 4

ALPHABET= ACGT

strands: + -

Background letter frequencies (from meme_bfile2):
A 0.197 C 0.303 G 0.303 T 0.197


MOTIF deor
letter-probability matrix: alength= 4 w= 11
 0.0 0.0 0.0 1.0
 0.14285714285714285 0.0 0.2857142857142857 0.5714285714285714
 0.0 0.8571428571428571 0.0 0.14285714285714285
 0.14285714285714285 0.14285714285714285 0.0 0.7142857142857143
 0.2857142857142857 0.42857142857142855 0.0 0.2857142857142857
 0.8571428571428571 0.14285714285714285 0.0 0.0
 0.0 1.0 0.0 0.0
 1.0 0.0 0.0 0.0
 0.14285714285714285 0.14285714285714285 0.42857142857142855 0.2857142857142857
 0.2857142857142857 0.5714285714285714 0.0 0.14285714285714285
 0.5714285714285714 0.0 0.14285714285714285 0.2857142857142857


MEME version 4

ALPHABET= ACGT

strands: + -

Background letter frequencies (from meme_bfile2):
A 0.197 C 0.303 G 0.303 T 0.197


MOTIF iclr
letter-probability matrix: alength= 4 w= 7
 0.0 0.0 0.0 1.0
 0.1 0.0 0.0 0.9
 0.0 0.1 0.0 0.9
 0.0 0.2 0.2 0.6
 0.1 0.5 0.2 0.2
 0.9 0.0 0.1 0.0
 0.0 0.2 0.0 0.8


MEME version 4

ALPHABET= ACGT

strands: + -

Background letter frequencies (from meme_bfile2):
A 0.197 C 0.303 G 0.303 T 0.197


MOTIF tyrr
letter-probability matrix: alength= 4 w= 17
 0.0 0.0 1.0 0.0
 0.0 0.0 0.15789473684210525 0.8421052631578947
 0.7894736842105263 0.15789473684210525 0.05263157894736842 0.0
 0.8421052631578947 0.15789473684210525 0.0 0.0
 0.7368421052631579 0.0 0.0 0.2631578947368421
 0.15789473684210525 0.3157894736842105 0.10526315789473684 0.42105263157894735
 0.21052631578947367 0.15789473684210525 0.21052631578947367 0.42105263157894735
 0.2631578947368421 0.15789473684210525 0.05263157894736842 0.5263157894736842
 0.3157894736842105 0.21052631578947367 0.15789473684210525 0.3157894736842105
 0.15789473684210525 0.0 0.21052631578947367 0.631578947368421
 0.3157894736842105 0.47368421052631576 0.05263157894736842 0.15789473684210525
 0.21052631578947367 0.10526315789473684 0.15789473684210525 0.5263157894736842
 0.3684210526315789 0.0 0.10526315789473684 0.5263157894736842
 0.15789473684210525 0.0 0.10526315789473684 0.7368421052631579
 0.8421052631578947 0.10526315789473684 0.0 0.05263157894736842
 0.0 1.0 0.0 0.0
 1.0 0.0 0.0 0.0


MEME version 4

ALPHABET= ACGT

strands: + -

Background letter frequencies (from meme_bfile2):
A 0.197 C 0.303 G 0.303 T 0.197


MOTIF ascg
letter-probability matrix: alength= 4 w= 13
 0.14285714285714285 0.0 0.2857142857142857 0.5714285714285714
 0.0 0.42857142857142855 0.14285714285714285 0.42857142857142855
 0.2857142857142857 0.14285714285714285 0.14285714285714285 0.42857142857142855
 0.2857142857142857 0.14285714285714285 0.42857142857142855 0.14285714285714285
 0.0 0.0 0.0 1.0
 0.0 0.0 1.0 0.0
 0.8571428571428571 0.14285714285714285 0.0 0.0
 1.0 0.0 0.0 0.0
 1.0 0.0 0.0 0.0
 0.0 1.0 0.0 0.0
 0.42857142857142855 0.2857142857142857 0.2857142857142857 0.0
 0.2857142857142857 0.14285714285714285 0.2857142857142857 0.2857142857142857
 0.0 0.0 0.5714285714285714 0.42857142857142855


MEME version 4

ALPHABET= ACGT

strands: + -

Background letter frequencies (from meme_bfile2):
A 0.197 C 0.303 G 0.303 T 0.197


MOTIF gals
letter-probability matrix: alength= 4 w= 15
 0.4166666666666667 0.16666666666666666 0.4166666666666667 0.0
 0.0 0.0 0.16666666666666666 0.8333333333333334
 0.0 0.0 1.0 0.0
 0.3333333333333333 0.0 0.0 0.6666666666666666
 1.0 0.0 0.0 0.0
 1.0 0.0 0.0 0.0
 0.3333333333333333 0.5 0.0 0.16666666666666666
 0.08333333333333333 0.6666666666666666 0.0 0.25
 0.25 0.0 0.75 0.0
 0.25 0.5 0.0 0.25
 0.0 0.0 0.0 1.0
 0.16666666666666666 0.0 0.25 0.5833333333333334
 0.25 0.4166666666666667 0.16666666666666666 0.16666666666666666
 0.16666666666666666 0.75 0.08333333333333333 0.0
 0.8333333333333334 0.0 0.16666666666666666 0.0


MEME version 4

ALPHABET= ACGT

strands: + -

Background letter frequencies (from meme_bfile2):
A 0.197 C 0.303 G 0.303 T 0.197


MOTIF purr
letter-probability matrix: alength= 4 w= 16
 0.6666666666666666 0.0 0.2857142857142857 0.047619047619047616
 0.09523809523809523 0.6666666666666666 0.09523809523809523 0.14285714285714285
 0.0 0.047619047619047616 0.9523809523809523 0.0
 0.047619047619047616 0.8571428571428571 0.09523809523809523 0.0
 1.0 0.0 0.0 0.0
 1.0 0.0 0.0 0.0
 0.6190476190476191 0.09523809523809523 0.047619047619047616 0.23809523809523808
 0.0 1.0 0.0 0.0
 0.0 0.0 1.0 0.0
 0.09523809523809523 0.0 0.23809523809523808 0.6666666666666666
 0.0 0.0 0.047619047619047616 0.9523809523809523
 0.0 0.047619047619047616 0.047619047619047616 0.9047619047619048
 0.23809523809523808 0.0 0.14285714285714285 0.6190476190476191
 0.0 0.9523809523809523 0.0 0.047619047619047616
 0.047619047619047616 0.38095238095238093 0.23809523809523808 0.3333333333333333
 0.09523809523809523 0.09523809523809523 0.047619047619047616 0.7619047619047619


MEME version 4

ALPHABET= ACGT

strands: + -

Background letter frequencies (from meme_bfile2):
A 0.197 C 0.303 G 0.303 T 0.197


MOTIF galr
letter-probability matrix: alength= 4 w= 16
 0.08333333333333333 0.0 0.9166666666666666 0.0
 0.3333333333333333 0.08333333333333333 0.08333333333333333 0.5
 0.9166666666666666 0.08333333333333333 0.0 0.0
 1.0 0.0 0.0 0.0
 0.4166666666666667 0.4166666666666667 0.16666666666666666 0.0
 0.0 0.75 0.0 0.25
 0.25 0.0 0.75 0.0
 0.4166666666666667 0.25 0.0 0.3333333333333333
 0.08333333333333333 0.0 0.0 0.9166666666666666
 0.25 0.0 0.08333333333333333 0.6666666666666666
 0.3333333333333333 0.5 0.08333333333333333 0.08333333333333333
 0.25 0.75 0.0 0.0
 0.9166666666666666 0.0 0.08333333333333333 0.0
 0.16666666666666666 0.5833333333333334 0.0 0.25
 0.08333333333333333 0.25 0.0 0.6666666666666666
 0.25 0.25 0.5 0.0


MEME version 4

ALPHABET= ACGT

strands: + -

Background letter frequencies (from meme_bfile2):
A 0.197 C 0.303 G 0.303 T 0.197


MOTIF cytr
letter-probability matrix: alength= 4 w= 18
 0.4117647058823529 0.0 0.17647058823529413 0.4117647058823529
 0.29411764705882354 0.29411764705882354 0.058823529411764705 0.35294117647058826
 0.47058823529411764 0.11764705882352941 0.11764705882352941 0.29411764705882354
 0.29411764705882354 0.058823529411764705 0.29411764705882354 0.35294117647058826
 0.0 0.0 0.29411764705882354 0.7058823529411765
 0.11764705882352941 0.23529411764705882 0.11764705882352941 0.5294117647058824
 0.4117647058823529 0.058823529411764705 0.23529411764705882 0.29411764705882354
 0.11764705882352941 0.17647058823529413 0.0 0.7058823529411765
 0.0 0.0 1.0 0.0
 0.11764705882352941 0.7058823529411765 0.0 0.17647058823529413
 0.9411764705882353 0.0 0.058823529411764705 0.0
 0.8823529411764706 0.0 0.0 0.11764705882352941
 0.35294117647058826 0.23529411764705882 0.0 0.4117647058823529
 0.0 0.35294117647058826 0.29411764705882354 0.35294117647058826
 0.17647058823529413 0.17647058823529413 0.29411764705882354 0.35294117647058826
 0.35294117647058826 0.0 0.35294117647058826 0.29411764705882354
 0.0 0.11764705882352941 0.23529411764705882 0.6470588235294118
 0.17647058823529413 0.0 0.17647058823529413 0.6470588235294118


MEME version 4

ALPHABET= ACGT

strands: + -

Background letter frequencies (from meme_bfile2):
A 0.197 C 0.303 G 0.303 T 0.197


MOTIF cra
letter-probability matrix: alength= 4 w= 18
 0.15625 0.21875 0.3125 0.3125
 0.46875 0.09375 0.09375 0.34375
 0.125 0.0 0.78125 0.09375
 0.0625 0.75 0.15625 0.03125
 0.125 0.0 0.0625 0.8125
 0.1875 0.0 0.75 0.0625
 0.96875 0.0 0.03125 0.0
 0.96875 0.0 0.0 0.03125
 0.3125 0.0 0.03125 0.65625
 0.0 0.84375 0.03125 0.125
 0.09375 0.03125 0.84375 0.03125
 0.28125 0.1875 0.15625 0.375
 0.0625 0.0 0.125 0.8125
 0.1875 0.125 0.0 0.6875
 0.34375 0.5625 0.0 0.09375
 0.6875 0.03125 0.125 0.15625
 0.40625 0.125 0.40625 0.0625
 0.03125 0.25 0.1875 0.53125


MEME version 4

ALPHABET= ACGT

strands: + -

Background letter frequencies (from meme_bfile2):
A 0.197 C 0.303 G 0.303 T 0.197


MOTIF gntr
letter-probability matrix: alength= 4 w= 18
 0.3333333333333333 0.3333333333333333 0.3333333333333333 0.0
 0.6666666666666666 0.0 0.1111111111111111 0.2222222222222222
 0.0 0.3333333333333333 0.0 0.6666666666666666
 0.0 0.0 0.8888888888888888 0.1111111111111111
 0.0 0.0 0.0 1.0
 0.2222222222222222 0.1111111111111111 0.0 0.6666666666666666
 0.8888888888888888 0.0 0.1111111111111111 0.0
 0.0 0.6666666666666666 0.1111111111111111 0.2222222222222222
 0.1111111111111111 0.4444444444444444 0.3333333333333333 0.1111111111111111
 0.1111111111111111 0.6666666666666666 0.2222222222222222 0.0
 0.2222222222222222 0.0 0.5555555555555556 0.2222222222222222
 0.0 0.0 0.0 1.0
 0.8888888888888888 0.0 0.0 0.1111111111111111
 0.5555555555555556 0.0 0.0 0.4444444444444444
 0.1111111111111111 0.8888888888888888 0.0 0.0
 0.7777777777777778 0.0 0.0 0.2222222222222222
 0.2222222222222222 0.0 0.4444444444444444 0.3333333333333333
 0.5555555555555556 0.1111111111111111 0.0 0.3333333333333333


MEME version 4

ALPHABET= ACGT

strands: + -

Background letter frequencies (from meme_bfile2):
A 0.197 C 0.303 G 0.303 T 0.197


MOTIF lexa
letter-probability matrix: alength= 4 w= 20
 0.43243243243243246 0.16216216216216217 0.02702702702702703 0.3783783783783784
 0.6486486486486487 0.13513513513513514 0.16216216216216217 0.05405405405405406
 0.0 1.0 0.0 0.0
 0.02702702702702703 0.0 0.0 0.972972972972973
 0.0 0.02702702702702703 0.972972972972973 0.0
 0.13513513513513514 0.08108108108108109 0.16216216216216217 0.6216216216216216
 0.8108108108108109 0.13513513513513514 0.0 0.05405405405405406
 0.05405405405405406 0.08108108108108109 0.08108108108108109 0.7837837837837838
 0.7837837837837838 0.0 0.16216216216216217 0.05405405405405406
 0.40540540540540543 0.16216216216216217 0.13513513513513514 0.2972972972972973
 0.8648648648648649 0.0 0.0 0.13513513513513514
 0.4594594594594595 0.1891891891891892 0.02702702702702703 0.32432432432432434
 0.5945945945945946 0.08108108108108109 0.13513513513513514 0.1891891891891892
 0.40540540540540543 0.21621621621621623 0.08108108108108109 0.2972972972972973
 0.5675675675675675 0.3783783783783784 0.02702702702702703 0.02702702702702703
 0.02702702702702703 0.9459459459459459 0.02702702702702703 0.0
 0.918918918918919 0.02702702702702703 0.0 0.05405405405405406
 0.10810810810810811 0.0 0.8918918918918919 0.0
 0.05405405405405406 0.2702702702702703 0.16216216216216217 0.5135135135135135
 0.5135135135135135 0.10810810810810811 0.16216216216216217 0.21621621621621623


MEME version 4

ALPHABET= ACGT

strands: + -

Background letter frequencies (from meme_bfile2):
A 0.197 C 0.303 G 0.303 T 0.197


MOTIF narp
letter-probability matrix: alength= 4 w= 8
 0.45 0.45 0.0 0.1
 0.0 0.0 0.0 1.0
 0.9 0.0 0.1 0.0
 0.2 0.8 0.0 0.0
 0.0 0.65 0.05 0.3
 0.15 0.5 0.1 0.25
 0.2 0.6 0.0 0.2
 0.05 0.1 0.15 0.7


MEME version 4

ALPHABET= ACGT

strands: + -

Background letter frequencies (from meme_bfile2):
A 0.197 C 0.303 G 0.303 T 0.197


MOTIF narl
letter-probability matrix: alength= 4 w= 8
 0.4175824175824176 0.04395604395604396 0.18681318681318682 0.3516483516483517
 0.5934065934065934 0.0989010989010989 0.16483516483516483 0.14285714285714285
 0.08791208791208792 0.0 0.3956043956043956 0.5164835164835165
 0.27472527472527475 0.13186813186813187 0.4945054945054945 0.0989010989010989
 0.45054945054945056 0.054945054945054944 0.4945054945054945 0.0
 0.0989010989010989 0.0 0.5934065934065934 0.3076923076923077
 0.0 0.04395604395604396 0.02197802197802198 0.9340659340659341
 0.945054945054945 0.0 0.0 0.054945054945054944


MEME version 4

ALPHABET= ACGT

strands: + -

Background letter frequencies (from meme_bfile2):
A 0.197 C 0.303 G 0.303 T 0.197


MOTIF evga
letter-probability matrix: alength= 4 w= 17
 0.14285714285714285 0.0 0.0 0.8571428571428571
 0.14285714285714285 0.0 0.2857142857142857 0.5714285714285714
 0.14285714285714285 0.8571428571428571 0.0 0.0
 0.0 0.7142857142857143 0.0 0.2857142857142857
 0.0 0.0 0.0 1.0
 1.0 0.0 0.0 0.0
 0.0 1.0 0.0 0.0
 0.7142857142857143 0.0 0.14285714285714285 0.14285714285714285
 0.42857142857142855 0.2857142857142857 0.14285714285714285 0.14285714285714285
 0.14285714285714285 0.7142857142857143 0.0 0.14285714285714285
 0.0 0.0 0.0 1.0
 0.0 0.0 1.0 0.0
 0.0 0.0 0.0 1.0
 1.0 0.0 0.0 0.0
 0.7142857142857143 0.0 0.2857142857142857 0.0
 0.0 0.0 1.0 0.0
 1.0 0.0 0.0 0.0


MEME version 4

ALPHABET= ACGT

strands: + -

Background letter frequencies (from meme_bfile2):
A 0.197 C 0.303 G 0.303 T 0.197


MOTIF csgd
letter-probability matrix: alength= 4 w= 11
 0.2857142857142857 0.47619047619047616 0.047619047619047616 0.19047619047619047
 0.23809523809523808 0.19047619047619047 0.38095238095238093 0.19047619047619047
 0.5714285714285714 0.0 0.42857142857142855 0.0
 0.42857142857142855 0.0 0.5714285714285714 0.0
 0.14285714285714285 0.09523809523809523 0.14285714285714285 0.6190476190476191
 0.3333333333333333 0.0 0.6666666666666666 0.0
 0.6190476190476191 0.047619047619047616 0.14285714285714285 0.19047619047619047
 0.38095238095238093 0.09523809523809523 0.47619047619047616 0.047619047619047616
 0.2857142857142857 0.2857142857142857 0.0 0.42857142857142855
 0.09523809523809523 0.19047619047619047 0.09523809523809523 0.6190476190476191
 1.0 0.0 0.0 0.0


MEME version 4

ALPHABET= ACGT

strands: + -

Background letter frequencies (from meme_bfile2):
A 0.197 C 0.303 G 0.303 T 0.197


MOTIF malt
letter-probability matrix: alength= 4 w= 10
 0.2 0.4 0.4 0.0
 0.26666666666666666 0.13333333333333333 0.6 0.0
 0.4 0.0 0.5333333333333333 0.06666666666666667
 0.0 0.0 0.8666666666666667 0.13333333333333333
 0.0 0.0 1.0 0.0
 0.6666666666666666 0.06666666666666667 0.13333333333333333 0.13333333333333333
 0.0 0.0 0.4666666666666667 0.5333333333333333
 0.0 0.0 1.0 0.0
 0.9333333333333333 0.06666666666666667 0.0 0.0
 0.0 0.0 0.8666666666666667 0.13333333333333333


MEME version 4

ALPHABET= ACGT

strands: + -

Background letter frequencies (from meme_bfile2):
A 0.197 C 0.303 G 0.303 T 0.197


MOTIF rcsa
letter-probability matrix: alength= 4 w= 15
 0.6666666666666666 0.0 0.0 0.3333333333333333
 0.16666666666666666 0.0 0.8333333333333334 0.0
 0.5 0.0 0.5 0.0
 0.6666666666666666 0.0 0.0 0.3333333333333333
 0.16666666666666666 0.0 0.0 0.8333333333333334
 0.3333333333333333 0.0 0.16666666666666666 0.5
 0.5 0.16666666666666666 0.16666666666666666 0.16666666666666666
 0.0 0.3333333333333333 0.0 0.6666666666666666
 0.16666666666666666 0.8333333333333334 0.0 0.0
 0.16666666666666666 0.8333333333333334 0.0 0.0
 0.0 0.0 0.16666666666666666 0.8333333333333334
 0.6666666666666666 0.0 0.0 0.3333333333333333
 1.0 0.0 0.0 0.0
 1.0 0.0 0.0 0.0
 0.5 0.0 0.0 0.5


MEME version 4

ALPHABET= ACGT

strands: + -

Background letter frequencies (from meme_bfile2):
A 0.197 C 0.303 G 0.303 T 0.197


MOTIF rcsb
letter-probability matrix: alength= 4 w= 14
 1.0 0.0 0.0 0.0
 0.2857142857142857 0.14285714285714285 0.14285714285714285 0.42857142857142855
 0.0 0.2857142857142857 0.0 0.7142857142857143
 0.5714285714285714 0.2857142857142857 0.14285714285714285 0.0
 0.42857142857142855 0.0 0.5714285714285714 0.0
 0.0 0.0 1.0 0.0
 1.0 0.0 0.0 0.0
 0.14285714285714285 0.42857142857142855 0.0 0.42857142857142855
 0.0 0.0 0.2857142857142857 0.7142857142857143
 0.7142857142857143 0.0 0.0 0.2857142857142857
 0.5714285714285714 0.0 0.0 0.42857142857142855
 0.0 0.14285714285714285 0.14285714285714285 0.7142857142857143
 0.0 0.7142857142857143 0.0 0.2857142857142857
 0.14285714285714285 0.14285714285714285 0.0 0.7142857142857143


MEME version 4

ALPHABET= ACGT

strands: + -

Background letter frequencies (from meme_bfile2):
A 0.197 C 0.303 G 0.303 T 0.197


MOTIF gade
letter-probability matrix: alength= 4 w= 18
 0.0 0.0 0.0 1.0
 0.0 0.4 0.4 0.2
 0.2 0.0 0.2 0.6
 1.0 0.0 0.0 0.0
 0.6 0.0 0.0 0.4
 0.8 0.0 0.0 0.2
 0.0 0.0 0.0 1.0
 1.0 0.0 0.0 0.0
 0.6 0.0 0.4 0.0
 0.0 0.4 0.0 0.6
 0.8 0.0 0.2 0.0
 1.0 0.0 0.0 0.0
 1.0 0.0 0.0 0.0
 0.6 0.4 0.0 0.0
 0.6 0.0 0.2 0.2
 0.2 0.4 0.2 0.2
 0.2 0.4 0.2 0.2
 0.4 0.0 0.0 0.6


MEME version 4

ALPHABET= ACGT

strands: + -

Background letter frequencies (from meme_bfile2):
A 0.197 C 0.303 G 0.303 T 0.197


MOTIF slya
letter-probability matrix: alength= 4 w= 11
 1.0 0.0 0.0 0.0
 0.0 0.0 0.16666666666666666 0.8333333333333334
 0.6666666666666666 0.16666666666666666 0.0 0.16666666666666666
 0.3333333333333333 0.0 0.16666666666666666 0.5
 0.16666666666666666 0.0 0.0 0.8333333333333334
 0.16666666666666666 0.0 0.16666666666666666 0.6666666666666666
 0.8333333333333334 0.0 0.16666666666666666 0.0
 0.5 0.3333333333333333 0.0 0.16666666666666666
 0.8333333333333334 0.0 0.0 0.16666666666666666
 0.0 0.0 1.0 0.0
 1.0 0.0 0.0 0.0


MEME version 4

ALPHABET= ACGT

strands: + -

Background letter frequencies (from meme_bfile2):
A 0.197 C 0.303 G 0.303 T 0.197


MOTIF slya_1
letter-probability matrix: alength= 4 w= 11
 1.0 0.0 0.0 0.0
 0.0 0.0 0.16666666666666666 0.8333333333333334
 0.6666666666666666 0.16666666666666666 0.0 0.16666666666666666
 0.3333333333333333 0.0 0.16666666666666666 0.5
 0.16666666666666666 0.0 0.0 0.8333333333333334
 0.16666666666666666 0.0 0.16666666666666666 0.6666666666666666
 0.8333333333333334 0.0 0.16666666666666666 0.0
 0.5 0.3333333333333333 0.0 0.16666666666666666
 0.8333333333333334 0.0 0.0 0.16666666666666666
 0.0 0.0 1.0 0.0
 1.0 0.0 0.0 0.0


MEME version 4

ALPHABET= ACGT

strands: + -

Background letter frequencies (from meme_bfile2):
A 0.197 C 0.303 G 0.303 T 0.197


MOTIF nagc
letter-probability matrix: alength= 4 w= 22
 0.47058823529411764 0.0 0.17647058823529413 0.35294117647058826
 0.058823529411764705 0.4117647058823529 0.35294117647058826 0.17647058823529413
 0.47058823529411764 0.0 0.0 0.5294117647058824
 0.11764705882352941 0.0 0.0 0.8823529411764706
 0.8235294117647058 0.0 0.0 0.17647058823529413
 0.35294117647058826 0.0 0.0 0.6470588235294118
 0.058823529411764705 0.0 0.0 0.9411764705882353
 0.0 0.0 0.0 1.0
 0.17647058823529413 0.47058823529411764 0.0 0.35294117647058826
 0.0 0.058823529411764705 0.5882352941176471 0.35294117647058826
 0.29411764705882354 0.4117647058823529 0.0 0.29411764705882354
 0.47058823529411764 0.058823529411764705 0.35294117647058826 0.11764705882352941
 0.23529411764705882 0.11764705882352941 0.058823529411764705 0.5882352941176471
 0.29411764705882354 0.4117647058823529 0.23529411764705882 0.058823529411764705
 0.35294117647058826 0.0 0.47058823529411764 0.17647058823529413
 0.0 0.4117647058823529 0.058823529411764705 0.5294117647058824
 0.35294117647058826 0.0 0.6470588235294118 0.0
 0.9411764705882353 0.058823529411764705 0.0 0.0
 1.0 0.0 0.0 0.0
 0.47058823529411764 0.058823529411764705 0.11764705882352941 0.35294117647058826
 0.17647058823529413 0.0 0.11764705882352941 0.7058823529411765
 0.8235294117647058 0.0 0.17647058823529413 0.0


MEME version 4

ALPHABET= ACGT

strands: + -

Background letter frequencies (from meme_bfile2):
A 0.197 C 0.303 G 0.303 T 0.197


MOTIF nagc_1
letter-probability matrix: alength= 4 w= 22
 0.47058823529411764 0.0 0.17647058823529413 0.35294117647058826
 0.058823529411764705 0.4117647058823529 0.35294117647058826 0.17647058823529413
 0.47058823529411764 0.0 0.0 0.5294117647058824
 0.11764705882352941 0.0 0.0 0.8823529411764706
 0.8235294117647058 0.0 0.0 0.17647058823529413
 0.35294117647058826 0.0 0.0 0.6470588235294118
 0.058823529411764705 0.0 0.0 0.9411764705882353
 0.0 0.0 0.0 1.0
 0.17647058823529413 0.47058823529411764 0.0 0.35294117647058826
 0.0 0.058823529411764705 0.5882352941176471 0.35294117647058826
 0.29411764705882354 0.4117647058823529 0.0 0.29411764705882354
 0.47058823529411764 0.058823529411764705 0.35294117647058826 0.11764705882352941
 0.23529411764705882 0.11764705882352941 0.058823529411764705 0.5882352941176471
 0.29411764705882354 0.4117647058823529 0.23529411764705882 0.058823529411764705
 0.35294117647058826 0.0 0.47058823529411764 0.17647058823529413
 0.0 0.4117647058823529 0.058823529411764705 0.5294117647058824
 0.35294117647058826 0.0 0.6470588235294118 0.0
 0.9411764705882353 0.058823529411764705 0.0 0.0
 1.0 0.0 0.0 0.0
 0.47058823529411764 0.058823529411764705 0.11764705882352941 0.35294117647058826
 0.17647058823529413 0.0 0.11764705882352941 0.7058823529411765
 0.8235294117647058 0.0 0.17647058823529413 0.0


MEME version 4

ALPHABET= ACGT

strands: + -

Background letter frequencies (from meme_bfile2):
A 0.197 C 0.303 G 0.303 T 0.197


MOTIF mlra
letter-probability matrix: alength= 4 w= 30
 0.75 0.25 0.0 0.0
 1.0 0.0 0.0 0.0
 1.0 0.0 0.0 0.0
 1.0 0.0 0.0 0.0
 0.25 0.0 0.25 0.5
 0.0 0.0 0.25 0.75
 0.0 0.0 1.0 0.0
 0.0 0.25 0.0 0.75
 0.5 0.0 0.25 0.25
 0.0 0.75 0.0 0.25
 1.0 0.0 0.0 0.0
 0.25 0.25 0.5 0.0
 0.5 0.25 0.0 0.25
 0.5 0.25 0.0 0.25
 0.75 0.0 0.0 0.25
 0.75 0.0 0.25 0.0
 0.5 0.0 0.25 0.25
 0.5 0.5 0.0 0.0
 0.25 0.25 0.5 0.0
 0.25 0.25 0.0 0.5
 0.5 0.25 0.0 0.25
 0.75 0.25 0.0 0.0
 0.5 0.25 0.0 0.25
 0.0 0.25 0.0 0.75
 0.0 0.0 1.0 0.0
 0.0 0.0 0.25 0.75
 1.0 0.0 0.0 0.0
 0.25 0.5 0.0 0.25
 1.0 0.0 0.0 0.0
 1.0 0.0 0.0 0.0


MEME version 4

ALPHABET= ACGT

strands: + -

Background letter frequencies (from meme_bfile2):
A 0.197 C 0.303 G 0.303 T 0.197


MOTIF mlra_1
letter-probability matrix: alength= 4 w= 30
 0.75 0.25 0.0 0.0
 1.0 0.0 0.0 0.0
 1.0 0.0 0.0 0.0
 1.0 0.0 0.0 0.0
 0.25 0.0 0.25 0.5
 0.0 0.0 0.25 0.75
 0.0 0.0 1.0 0.0
 0.0 0.25 0.0 0.75
 0.5 0.0 0.25 0.25
 0.0 0.75 0.0 0.25
 1.0 0.0 0.0 0.0
 0.25 0.25 0.5 0.0
 0.5 0.25 0.0 0.25
 0.5 0.25 0.0 0.25
 0.75 0.0 0.0 0.25
 0.75 0.0 0.25 0.0
 0.5 0.0 0.25 0.25
 0.5 0.5 0.0 0.0
 0.25 0.25 0.5 0.0
 0.25 0.25 0.0 0.5
 0.5 0.25 0.0 0.25
 0.75 0.25 0.0 0.0
 0.5 0.25 0.0 0.25
 0.0 0.25 0.0 0.75
 0.0 0.0 1.0 0.0
 0.0 0.0 0.25 0.75
 1.0 0.0 0.0 0.0
 0.25 0.5 0.0 0.25
 1.0 0.0 0.0 0.0
 1.0 0.0 0.0 0.0


MEME version 4

ALPHABET= ACGT

strands: + -

Background letter frequencies (from meme_bfile2):
A 0.197 C 0.303 G 0.303 T 0.197


MOTIF metj
letter-probability matrix: alength= 4 w= 7
 0.5 0.045454545454545456 0.45454545454545453 0.0
 0.09090909090909091 0.045454545454545456 0.8636363636363636 0.0
 1.0 0.0 0.0 0.0
 0.22727272727272727 0.13636363636363635 0.0 0.6363636363636364
 0.09090909090909091 0.0 0.9090909090909091 0.0
 0.045454545454545456 0.045454545454545456 0.18181818181818182 0.7272727272727273
 0.36363636363636365 0.4090909090909091 0.045454545454545456 0.18181818181818182


MEME version 4

ALPHABET= ACGT

strands: + -

Background letter frequencies (from meme_bfile2):
A 0.197 C 0.303 G 0.303 T 0.197


MOTIF puta
letter-probability matrix: alength= 4 w= 10
 0.6 0.2 0.0 0.2
 0.4 0.0 0.6 0.0
 0.0 0.0 1.0 0.0
 0.0 0.0 0.0 1.0
 0.0 0.0 0.0 1.0
 0.0 0.0 1.0 0.0
 0.0 1.0 0.0 0.0
 1.0 0.0 0.0 0.0
 0.2 0.8 0.0 0.0
 0.2 0.6 0.0 0.2


MEME version 4

ALPHABET= ACGT

strands: + -

Background letter frequencies (from meme_bfile2):
A 0.197 C 0.303 G 0.303 T 0.197


MOTIF iscr
letter-probability matrix: alength= 4 w= 22
 0.36363636363636365 0.09090909090909091 0.0 0.5454545454545454
 0.9090909090909091 0.09090909090909091 0.0 0.0
 0.36363636363636365 0.09090909090909091 0.09090909090909091 0.45454545454545453
 0.5454545454545454 0.36363636363636365 0.0 0.09090909090909091
 0.18181818181818182 0.7272727272727273 0.0 0.09090909090909091
 0.18181818181818182 0.8181818181818182 0.0 0.0
 0.18181818181818182 0.7272727272727273 0.0 0.09090909090909091
 0.2727272727272727 0.09090909090909091 0.18181818181818182 0.45454545454545453
 0.36363636363636365 0.0 0.36363636363636365 0.2727272727272727
 0.09090909090909091 0.45454545454545453 0.45454545454545453 0.0
 0.45454545454545453 0.0 0.0 0.5454545454545454
 0.8181818181818182 0.0 0.09090909090909091 0.09090909090909091
 0.7272727272727273 0.0 0.09090909090909091 0.18181818181818182
 0.2727272727272727 0.2727272727272727 0.18181818181818182 0.2727272727272727
 0.2727272727272727 0.0 0.2727272727272727 0.45454545454545453
 0.0 0.2727272727272727 0.2727272727272727 0.45454545454545453
 0.5454545454545454 0.0 0.36363636363636365 0.09090909090909091
 0.2727272727272727 0.0 0.5454545454545454 0.18181818181818182
 0.0 0.0 0.2727272727272727 0.7272727272727273
 0.0 0.45454545454545453 0.45454545454545453 0.09090909090909091
 0.6363636363636364 0.0 0.36363636363636365 0.0
 0.6363636363636364 0.09090909090909091 0.0 0.2727272727272727


MEME version 4

ALPHABET= ACGT

strands: + -

Background letter frequencies (from meme_bfile2):
A 0.197 C 0.303 G 0.303 T 0.197


MOTIF nsrr
letter-probability matrix: alength= 4 w= 11
 0.8205128205128205 0.0 0.0 0.1794871794871795
 1.0 0.0 0.0 0.0
 0.28205128205128205 0.23076923076923078 0.38461538461538464 0.10256410256410256
 0.9230769230769231 0.0 0.02564102564102564 0.05128205128205128
 0.0 0.0 0.02564102564102564 0.9743589743589743
 0.02564102564102564 0.0 0.9743589743589743 0.0
 0.15384615384615385 0.5641025641025641 0.10256410256410256 0.1794871794871795
 0.6410256410256411 0.02564102564102564 0.07692307692307693 0.2564102564102564
 0.23076923076923078 0.07692307692307693 0.1794871794871795 0.5128205128205128
 0.28205128205128205 0.07692307692307693 0.0 0.6410256410256411
 0.23076923076923078 0.02564102564102564 0.02564102564102564 0.717948717948718


MEME version 4

ALPHABET= ACGT

strands: + -

Background letter frequencies (from meme_bfile2):
A 0.197 C 0.303 G 0.303 T 0.197


MOTIF rutr
letter-probability matrix: alength= 4 w= 16
 0.2 0.0 0.8 0.0
 0.8 0.2 0.0 0.0
 0.0 1.0 0.0 0.0
 0.2 0.8 0.0 0.0
 0.6 0.0 0.4 0.0
 0.4 0.0 0.2 0.4
 0.0 0.2 0.2 0.6
 0.0 0.0 0.0 1.0
 0.4 0.2 0.4 0.0
 0.0 0.0 1.0 0.0
 0.2 0.0 0.0 0.8
 0.0 1.0 0.0 0.0
 0.4 0.4 0.0 0.2
 1.0 0.0 0.0 0.0
 0.2 0.8 0.0 0.0
 0.0 0.0 0.4 0.6


MEME version 4

ALPHABET= ACGT

strands: + -

Background letter frequencies (from meme_bfile2):
A 0.197 C 0.303 G 0.303 T 0.197


MOTIF phob
letter-probability matrix: alength= 4 w= 16
 0.10526315789473684 0.5789473684210527 0.21052631578947367 0.10526315789473684
 0.0 0.0 0.05263157894736842 0.9473684210526315
 0.0 0.21052631578947367 0.5789473684210527 0.21052631578947367
 0.3157894736842105 0.05263157894736842 0.10526315789473684 0.5263157894736842
 0.21052631578947367 0.5789473684210527 0.0 0.21052631578947367
 0.7894736842105263 0.0 0.21052631578947367 0.0
 0.10526315789473684 0.2631578947368421 0.21052631578947367 0.42105263157894735
 0.8947368421052632 0.05263157894736842 0.0 0.05263157894736842
 0.7368421052631579 0.0 0.05263157894736842 0.21052631578947367
 0.8421052631578947 0.05263157894736842 0.10526315789473684 0.0
 0.42105263157894735 0.0 0.21052631578947367 0.3684210526315789
 0.10526315789473684 0.5789473684210527 0.21052631578947367 0.10526315789473684
 0.05263157894736842 0.05263157894736842 0.0 0.8947368421052632
 0.21052631578947367 0.0 0.631578947368421 0.15789473684210525
 0.2631578947368421 0.10526315789473684 0.05263157894736842 0.5789473684210527
 0.2631578947368421 0.631578947368421 0.05263157894736842 0.05263157894736842


MEME version 4

ALPHABET= ACGT

strands: + -

Background letter frequencies (from meme_bfile2):
A 0.197 C 0.303 G 0.303 T 0.197


MOTIF ompr
letter-probability matrix: alength= 4 w= 19
 0.45 0.0 0.1 0.45
 0.7 0.1 0.1 0.1
 0.3 0.25 0.05 0.4
 0.5 0.2 0.2 0.1
 0.05 0.2 0.05 0.7
 0.0 0.0 0.85 0.15
 0.3 0.15 0.0 0.55
 0.75 0.0 0.0 0.25
 0.8 0.05 0.0 0.15
 0.15 0.75 0.0 0.1
 0.3 0.4 0.1 0.2
 0.8 0.0 0.1 0.1
 0.7 0.15 0.1 0.05
 0.65 0.0 0.25 0.1
 0.4 0.05 0.1 0.45
 0.3 0.2 0.25 0.25
 0.15 0.0 0.0 0.85
 0.4 0.05 0.15 0.4
 0.55 0.0 0.0 0.45


MEME version 4

ALPHABET= ACGT

strands: + -

Background letter frequencies (from meme_bfile2):
A 0.197 C 0.303 G 0.303 T 0.197


MOTIF baer
letter-probability matrix: alength= 4 w= 17
 0.0 0.0 0.0 1.0
 0.0 0.0 0.0 1.0
 0.0 1.0 0.0 0.0
 0.0 0.0 0.0 1.0
 0.0 0.75 0.0 0.25
 0.0 1.0 0.0 0.0
 0.75 0.25 0.0 0.0
 0.0 0.25 0.0 0.75
 0.5 0.0 0.25 0.25
 1.0 0.0 0.0 0.0
 0.0 0.0 0.0 1.0
 0.0 0.25 0.0 0.75
 0.0 0.0 0.75 0.25
 0.0 0.25 0.75 0.0
 0.0 0.75 0.0 0.25
 0.0 0.0 0.5 0.5
 0.0 0.75 0.25 0.0


MEME version 4

ALPHABET= ACGT

strands: + -

Background letter frequencies (from meme_bfile2):
A 0.197 C 0.303 G 0.303 T 0.197


MOTIF cpxr
letter-probability matrix: alength= 4 w= 15
 0.0 0.07017543859649122 0.8070175438596491 0.12280701754385964
 0.05263157894736842 0.10526315789473684 0.10526315789473684 0.7368421052631579
 0.8947368421052632 0.05263157894736842 0.0 0.05263157894736842
 0.8947368421052632 0.0 0.0 0.10526315789473684
 0.7017543859649122 0.08771929824561403 0.017543859649122806 0.19298245614035087
 0.40350877192982454 0.22807017543859648 0.3157894736842105 0.05263157894736842
 0.42105263157894735 0.2631578947368421 0.07017543859649122 0.24561403508771928
 0.2982456140350877 0.17543859649122806 0.17543859649122806 0.3508771929824561
 0.38596491228070173 0.15789473684210525 0.2807017543859649 0.17543859649122806
 0.17543859649122806 0.2807017543859649 0.21052631578947367 0.3333333333333333
 0.14035087719298245 0.07017543859649122 0.6491228070175439 0.14035087719298245
 0.38596491228070173 0.10526315789473684 0.05263157894736842 0.45614035087719296
 0.6666666666666666 0.12280701754385964 0.0 0.21052631578947367
 0.7543859649122807 0.08771929824561403 0.0 0.15789473684210525
 0.5789473684210527 0.05263157894736842 0.2807017543859649 0.08771929824561403


MEME version 4

ALPHABET= ACGT

strands: + -

Background letter frequencies (from meme_bfile2):
A 0.197 C 0.303 G 0.303 T 0.197


MOTIF rsta
letter-probability matrix: alength= 4 w= 14
 0.0 0.0 0.25 0.75
 0.75 0.0 0.0 0.25
 0.0 1.0 0.0 0.0
 0.75 0.0 0.0 0.25
 0.0 0.0 0.0 1.0
 0.25 0.0 0.0 0.75
 0.0 0.0 0.0 1.0
 0.5 0.25 0.25 0.0
 0.0 0.0 1.0 0.0
 0.0 0.0 0.0 1.0
 0.0 0.0 0.0 1.0
 1.0 0.0 0.0 0.0
 0.0 1.0 0.0 0.0
 1.0 0.0 0.0 0.0


MEME version 4

ALPHABET= ACGT

strands: + -

Background letter frequencies (from meme_bfile2):
A 0.197 C 0.303 G 0.303 T 0.197


MOTIF phop
letter-probability matrix: alength= 4 w= 17
 0.25 0.09375 0.125 0.53125
 0.25 0.15625 0.46875 0.125
 0.0 0.0 0.0625 0.9375
 0.125 0.03125 0.125 0.71875
 0.15625 0.0625 0.03125 0.75
 0.75 0.0625 0.125 0.0625
 0.21875 0.125 0.25 0.40625
 0.15625 0.4375 0.25 0.15625
 0.34375 0.1875 0.15625 0.3125
 0.34375 0.09375 0.1875 0.375
 0.15625 0.34375 0.125 0.375
 0.03125 0.25 0.125 0.59375
 0.125 0.0 0.8125 0.0625
 0.03125 0.0 0.0625 0.90625
 0.03125 0.03125 0.0625 0.875
 0.15625 0.03125 0.15625 0.65625
 0.96875 0.0 0.03125 0.0


MEME version 4

ALPHABET= ACGT

strands: + -

Background letter frequencies (from meme_bfile2):
A 0.197 C 0.303 G 0.303 T 0.197


MOTIF arca
letter-probability matrix: alength= 4 w= 15
 0.5333333333333333 0.09333333333333334 0.06666666666666667 0.30666666666666664
 0.6266666666666667 0.06666666666666667 0.08 0.22666666666666666
 0.30666666666666664 0.4 0.10666666666666667 0.18666666666666668
 0.56 0.09333333333333334 0.12 0.22666666666666666
 0.30666666666666664 0.18666666666666668 0.06666666666666667 0.44
 0.44 0.013333333333333334 0.2 0.3466666666666667
 0.16 0.06666666666666667 0.0 0.7733333333333333
 0.30666666666666664 0.18666666666666668 0.17333333333333334 0.3333333333333333
 0.5333333333333333 0.0 0.3466666666666667 0.12
 0.17333333333333334 0.04 0.013333333333333334 0.7733333333333333
 0.10666666666666667 0.08 0.06666666666666667 0.7466666666666667
 0.8933333333333333 0.013333333333333334 0.0 0.09333333333333334
 0.7466666666666667 0.12 0.013333333333333334 0.12
 0.29333333333333333 0.6533333333333333 0.0 0.05333333333333334
 0.6266666666666667 0.21333333333333335 0.02666666666666667 0.13333333333333333


MEME version 4

ALPHABET= ACGT

strands: + -

Background letter frequencies (from meme_bfile2):
A 0.197 C 0.303 G 0.303 T 0.197


MOTIF torr
letter-probability matrix: alength= 4 w= 9
 0.0 0.0 0.25 0.75
 0.125 0.875 0.0 0.0
 0.0 0.125 0.125 0.75
 0.25 0.0 0.75 0.0
 0.25 0.0 0.0 0.75
 0.125 0.0 0.0 0.875
 0.0 0.75 0.0 0.25
 0.75 0.0 0.0 0.25
 0.0 0.125 0.0 0.875


MEME version 4

ALPHABET= ACGT

strands: + -

Background letter frequencies (from meme_bfile2):
A 0.197 C 0.303 G 0.303 T 0.197


MOTIF trpr
letter-probability matrix: alength= 4 w= 16
 0.0 1.0 0.0 0.0
 0.0 0.16666666666666666 0.0 0.8333333333333334
 0.6666666666666666 0.3333333333333333 0.0 0.0
 0.0 0.0 0.6666666666666666 0.3333333333333333
 0.0 0.16666666666666666 0.0 0.8333333333333334
 0.16666666666666666 0.0 0.16666666666666666 0.6666666666666666
 0.6666666666666666 0.16666666666666666 0.0 0.16666666666666666
 0.6666666666666666 0.0 0.16666666666666666 0.16666666666666666
 0.0 1.0 0.0 0.0
 0.0 0.0 0.16666666666666666 0.8333333333333334
 0.8333333333333334 0.0 0.16666666666666666 0.0
 0.0 0.0 1.0 0.0
 0.0 0.0 0.0 1.0
 0.8333333333333334 0.0 0.0 0.16666666666666666
 0.0 1.0 0.0 0.0
 0.6666666666666666 0.0 0.3333333333333333 0.0


MEME version 4

ALPHABET= ACGT

strands: + -

Background letter frequencies (from meme_bfile2):
A 0.197 C 0.303 G 0.303 T 0.197


MOTIF sig70
letter-probability matrix: alength= 4 w= 40 nsites= 15 E= 6.1e-018 
 0.066667  0.333333  0.400000  0.200000 
 0.000000  0.733333  0.200000  0.066667 
 0.066667  0.600000  0.066667  0.266667 
 0.133333  0.333333  0.133333  0.400000 
 0.133333  0.000000  0.000000  0.866667 
 0.000000  0.200000  0.000000  0.800000 
 0.133333  0.000000  0.866667  0.000000 
 0.400000  0.466667  0.000000  0.133333 
 0.200000  0.666667  0.133333  0.000000 
 0.800000  0.000000  0.200000  0.000000 
 0.600000  0.266667  0.000000  0.133333 
 0.333333  0.333333  0.333333  0.000000 
 0.066667  0.333333  0.400000  0.200000 
 0.133333  0.266667  0.200000  0.400000 
 0.066667  0.533333  0.266667  0.133333 
 0.200000  0.466667  0.266667  0.066667 
 0.133333  0.266667  0.266667  0.333333 
 0.133333  0.333333  0.333333  0.200000 
 0.000000  0.666667  0.200000  0.133333 
 0.200000  0.000000  0.600000  0.200000 
 0.133333  0.466667  0.066667  0.333333 
 0.333333  0.000000  0.000000  0.666667 
 0.266667  0.000000  0.200000  0.533333 
 0.000000  0.266667  0.266667  0.466667 
 0.000000  0.533333  0.266667  0.200000 
 0.333333  0.266667  0.266667  0.133333 
 0.133333  0.066667  0.400000  0.400000 
 0.000000  0.066667  0.000000  0.933333 
 1.000000  0.000000  0.000000  0.000000 
 0.666667  0.000000  0.266667  0.066667 
 0.400000  0.133333  0.066667  0.400000 
 0.800000  0.200000  0.000000  0.000000 
 0.000000  0.000000  0.000000  1.000000 
 0.133333  0.066667  0.266667  0.533333 
 0.066667  0.800000  0.066667  0.066667 
 0.133333  0.200000  0.533333  0.133333 
 0.066667  0.666667  0.200000  0.066667 
 0.133333  0.733333  0.133333  0.000000 
 0.200000  0.600000  0.066667  0.133333 
 0.000000  1.000000  0.000000  0.000000 


MEME version 4

ALPHABET= ACGT

strands: + -

Background letter frequencies (from meme_bfile2):
A 0.197 C 0.303 G 0.303 T 0.197


MOTIF sig54
letter-probability matrix: alength= 4 w= 25 nsites= 34 E= 3.3e-058 
 0.205882  0.029412  0.176471  0.588235 
 0.176471  0.264706  0.205882  0.352941 
 0.411765  0.411765  0.088235  0.088235 
 0.588235  0.176471  0.117647  0.117647 
 0.470588  0.176471  0.117647  0.235294 
 0.441176  0.117647  0.235294  0.205882 
 0.411765  0.147059  0.176471  0.264706 
 0.176471  0.558824  0.058824  0.205882 
 0.029412  0.000000  0.000000  0.970588 
 0.000000  0.000000  1.000000  0.000000 
 0.000000  0.000000  1.000000  0.000000 
 0.088235  0.852941  0.029412  0.029412 
 0.794118  0.000000  0.176471  0.029412 
 0.117647  0.529412  0.088235  0.264706 
 0.411765  0.088235  0.470588  0.029412 
 0.382353  0.264706  0.264706  0.088235 
 0.382353  0.147059  0.176471  0.294118 
 0.323529  0.117647  0.147059  0.411765 
 0.147059  0.205882  0.264706  0.382353 
 0.117647  0.323529  0.088235  0.470588 
 0.058824  0.088235  0.088235  0.764706 
 0.000000  0.000000  0.941176  0.058824 
 0.029412  0.911765  0.029412  0.029412 
 0.529412  0.088235  0.088235  0.294118 
 0.441176  0.000000  0.147059  0.411765 
