# Supplementary material for: An Integrated Approach to Reconstructing Genome-Scale Transcriptional Regulatory Networks
Source: PLoS Comput Biol. 2015 Feb 27;11(2):e1004103. doi: 10.1371/journal.pcbi.1004103 (PMC4344238; doi:10.1371/journal.pcbi.1004103)
Supplement: S1 Dataset — This dataset consists of 3 folders containing data used for the analysis presented in the main text and a summary of the results from the E. coli analysis. These folder include: “Ecoli _results”, which contains a summary of the results obtained from the E. coli analysis; “Integrate_v1.0”, which contains sample code for running the presented analysis (the most up-to-date version of this code can be obtained from the figshare link provided in the Materials and methods); and “Rsp_data”, which contains the R. sphaeroides gene expression compendium used in our analysis. (ZIP) [file pcbi.1004103.s024.zip › S1 Dataset/Integrate_v1.0/bin/DISTILLER-V2/input.txt]

%%%%%%%%%%%%%%%%%%%%%%%%%%%%%%%%%%%%%%%

% The data specification

%%%%%%%%%%%%%%%%%%%%%%%%%%%%%%%%%%%%%%%


binary supports:	1
box supports:	30
%If the binary data are binary values, this parameter should be deleted, only if the binary data are in floating point values, we should keep it


% Alternatively, one may specify "binary thresholds:	0.99, 0.9", for example (as in the previous version)

box pvalues:	0.001

binary files:	bin/DISTILLER-V2/Data/DISTILLER_matrix.txt

box files:	bin/DISTILLER-V2/Data/Norm_expression_matrix.txt


%%%%%%%%%%%%%%%%%%%%%%%%%%%%%%%%%%%%%%%

% Information for the data random sampling but not bandwidth! 
% For BW threshold sequence, the number of randomization is 10000.

%%%%%%%%%%%%%%%%%%%%%%%%%%%%%%%%%%%%%%%


number of randomizations:	100000
% !!!For the expression data randomization, returns a random subset of all integers (row numbers) between 0 (including) and the number of rows in the data (excluding), without repetitions.

size of random modules:	4


%%%%%%%%%%%%%%%%%%%%%%%%%%%%%%%%%%%%%%%

% What should be outputted, and where

%%%%%%%%%%%%%%%%%%%%%%%%%%%%%%%%%%%%%%%


output file initial significances:	bin/DISTILLER-V2/outputInitial.m
% !!!Minimal number of genes contained by the module

minimal module size:	3
% Sunny added
% maximal module size:	6

logfile:	bin/DISTILLER-V2/logfile.txt

data folder:	bin/DISTILLER-V2/dataFolder
