# Supplementary material for: An Integrated Approach to Reconstructing Genome-Scale Transcriptional Regulatory Networks
Source: PLoS Comput Biol. 2015 Feb 27;11(2):e1004103. doi: 10.1371/journal.pcbi.1004103 (PMC4344238; doi:10.1371/journal.pcbi.1004103)
Supplement: S1 Dataset — This dataset consists of 3 folders containing data used for the analysis presented in the main text and a summary of the results from the E. coli analysis. These folder include: “Ecoli _results”, which contains a summary of the results obtained from the E. coli analysis; “Integrate_v1.0”, which contains sample code for running the presented analysis (the most up-to-date version of this code can be obtained from the figshare link provided in the Materials and methods); and “Rsp_data”, which contains the R. sphaeroides gene expression compendium used in our analysis. (ZIP) [file pcbi.1004103.s024.zip › S1 Dataset/Integrate_v1.0/bin/mast_bash]

#!/bin/bash
# Mast bash script
mast Results/Motif_finding/mast_motifs/Motif_1 Data/IGRs/Ecol_IGRs.txt -bfile Data/bg/Background_dist_target_2_order.txt -mt 0.0000001 -ev 0.1 -hit_list >Results/Motif_finding/mast_out/Motif_1
mast Results/Motif_finding/mast_motifs/Motif_2 Data/IGRs/Ecol_IGRs.txt -bfile Data/bg/Background_dist_target_2_order.txt -mt 0.0000001 -ev 0.1 -hit_list >Results/Motif_finding/mast_out/Motif_2
mast Results/Motif_finding/mast_motifs/Motif_3 Data/IGRs/Ecol_IGRs.txt -bfile Data/bg/Background_dist_target_2_order.txt -mt 0.0000001 -ev 0.1 -hit_list >Results/Motif_finding/mast_out/Motif_3
mast Results/Motif_finding/mast_motifs/Motif_4 Data/IGRs/Ecol_IGRs.txt -bfile Data/bg/Background_dist_target_2_order.txt -mt 0.0000001 -ev 0.1 -hit_list >Results/Motif_finding/mast_out/Motif_4
mast Results/Motif_finding/mast_motifs/Motif_5 Data/IGRs/Ecol_IGRs.txt -bfile Data/bg/Background_dist_target_2_order.txt -mt 0.0000001 -ev 0.1 -hit_list >Results/Motif_finding/mast_out/Motif_5
mast Results/Motif_finding/mast_motifs/Motif_6 Data/IGRs/Ecol_IGRs.txt -bfile Data/bg/Background_dist_target_2_order.txt -mt 0.0000001 -ev 0.1 -hit_list >Results/Motif_finding/mast_out/Motif_6
mast Results/Motif_finding/mast_motifs/Motif_7 Data/IGRs/Ecol_IGRs.txt -bfile Data/bg/Background_dist_target_2_order.txt -mt 0.0000001 -ev 0.1 -hit_list >Results/Motif_finding/mast_out/Motif_7
mast Results/Motif_finding/mast_motifs/Motif_8 Data/IGRs/Ecol_IGRs.txt -bfile Data/bg/Background_dist_target_2_order.txt -mt 0.0000001 -ev 0.1 -hit_list >Results/Motif_finding/mast_out/Motif_8
mast Results/Motif_finding/mast_motifs/Motif_9 Data/IGRs/Ecol_IGRs.txt -bfile Data/bg/Background_dist_target_2_order.txt -mt 0.0000001 -ev 0.1 -hit_list >Results/Motif_finding/mast_out/Motif_9
mast Results/Motif_finding/mast_motifs/Motif_10 Data/IGRs/Ecol_IGRs.txt -bfile Data/bg/Background_dist_target_2_order.txt -mt 0.0000001 -ev 0.1 -hit_list >Results/Motif_finding/mast_out/Motif_10
mast Results/Motif_finding/mast_motifs/Motif_11 Data/IGRs/Ecol_IGRs.txt -bfile Data/bg/Background_dist_target_2_order.txt -mt 0.0000001 -ev 0.1 -hit_list >Results/Motif_finding/mast_out/Motif_11
mast Results/Motif_finding/mast_motifs/Motif_12 Data/IGRs/Ecol_IGRs.txt -bfile Data/bg/Background_dist_target_2_order.txt -mt 0.0000001 -ev 0.1 -hit_list >Results/Motif_finding/mast_out/Motif_12
mast Results/Motif_finding/mast_motifs/Motif_13 Data/IGRs/Ecol_IGRs.txt -bfile Data/bg/Background_dist_target_2_order.txt -mt 0.0000001 -ev 0.1 -hit_list >Results/Motif_finding/mast_out/Motif_13
mast Results/Motif_finding/mast_motifs/Motif_14 Data/IGRs/Ecol_IGRs.txt -bfile Data/bg/Background_dist_target_2_order.txt -mt 0.0000001 -ev 0.1 -hit_list >Results/Motif_finding/mast_out/Motif_14
mast Results/Motif_finding/mast_motifs/Motif_15 Data/IGRs/Ecol_IGRs.txt -bfile Data/bg/Background_dist_target_2_order.txt -mt 0.0000001 -ev 0.1 -hit_list >Results/Motif_finding/mast_out/Motif_15
mast Results/Motif_finding/mast_motifs/Motif_16 Data/IGRs/Ecol_IGRs.txt -bfile Data/bg/Background_dist_target_2_order.txt -mt 0.0000001 -ev 0.1 -hit_list >Results/Motif_finding/mast_out/Motif_16
mast Results/Motif_finding/mast_motifs/Motif_17 Data/IGRs/Ecol_IGRs.txt -bfile Data/bg/Background_dist_target_2_order.txt -mt 0.0000001 -ev 0.1 -hit_list >Results/Motif_finding/mast_out/Motif_17
mast Results/Motif_finding/mast_motifs/Motif_18 Data/IGRs/Ecol_IGRs.txt -bfile Data/bg/Background_dist_target_2_order.txt -mt 0.0000001 -ev 0.1 -hit_list >Results/Motif_finding/mast_out/Motif_18
mast Results/Motif_finding/mast_motifs/Motif_19 Data/IGRs/Ecol_IGRs.txt -bfile Data/bg/Background_dist_target_2_order.txt -mt 0.0000001 -ev 0.1 -hit_list >Results/Motif_finding/mast_out/Motif_19
mast Results/Motif_finding/mast_motifs/Motif_20 Data/IGRs/Ecol_IGRs.txt -bfile Data/bg/Background_dist_target_2_order.txt -mt 0.0000001 -ev 0.1 -hit_list >Results/Motif_finding/mast_out/Motif_20
mast Results/Motif_finding/mast_motifs/Motif_21 Data/IGRs/Ecol_IGRs.txt -bfile Data/bg/Background_dist_target_2_order.txt -mt 0.0000001 -ev 0.1 -hit_list >Results/Motif_finding/mast_out/Motif_21
mast Results/Motif_finding/mast_motifs/Motif_22 Data/IGRs/Ecol_IGRs.txt -bfile Data/bg/Background_dist_target_2_order.txt -mt 0.0000001 -ev 0.1 -hit_list >Results/Motif_finding/mast_out/Motif_22
mast Results/Motif_finding/mast_motifs/Motif_23 Data/IGRs/Ecol_IGRs.txt -bfile Data/bg/Background_dist_target_2_order.txt -mt 0.0000001 -ev 0.1 -hit_list >Results/Motif_finding/mast_out/Motif_23
mast Results/Motif_finding/mast_motifs/Motif_24 Data/IGRs/Ecol_IGRs.txt -bfile Data/bg/Background_dist_target_2_order.txt -mt 0.0000001 -ev 0.1 -hit_list >Results/Motif_finding/mast_out/Motif_24
mast Results/Motif_finding/mast_motifs/Motif_25 Data/IGRs/Ecol_IGRs.txt -bfile Data/bg/Background_dist_target_2_order.txt -mt 0.0000001 -ev 0.1 -hit_list >Results/Motif_finding/mast_out/Motif_25
mast Results/Motif_finding/mast_motifs/Motif_26 Data/IGRs/Ecol_IGRs.txt -bfile Data/bg/Background_dist_target_2_order.txt -mt 0.0000001 -ev 0.1 -hit_list >Results/Motif_finding/mast_out/Motif_26
mast Results/Motif_finding/mast_motifs/Motif_27 Data/IGRs/Ecol_IGRs.txt -bfile Data/bg/Background_dist_target_2_order.txt -mt 0.0000001 -ev 0.1 -hit_list >Results/Motif_finding/mast_out/Motif_27
mast Results/Motif_finding/mast_motifs/Motif_28 Data/IGRs/Ecol_IGRs.txt -bfile Data/bg/Background_dist_target_2_order.txt -mt 0.0000001 -ev 0.1 -hit_list >Results/Motif_finding/mast_out/Motif_28
mast Results/Motif_finding/mast_motifs/Motif_29 Data/IGRs/Ecol_IGRs.txt -bfile Data/bg/Background_dist_target_2_order.txt -mt 0.0000001 -ev 0.1 -hit_list >Results/Motif_finding/mast_out/Motif_29
mast Results/Motif_finding/mast_motifs/Motif_30 Data/IGRs/Ecol_IGRs.txt -bfile Data/bg/Background_dist_target_2_order.txt -mt 0.0000001 -ev 0.1 -hit_list >Results/Motif_finding/mast_out/Motif_30
mast Results/Motif_finding/mast_motifs/Motif_31 Data/IGRs/Ecol_IGRs.txt -bfile Data/bg/Background_dist_target_2_order.txt -mt 0.0000001 -ev 0.1 -hit_list >Results/Motif_finding/mast_out/Motif_31
mast Results/Motif_finding/mast_motifs/Motif_32 Data/IGRs/Ecol_IGRs.txt -bfile Data/bg/Background_dist_target_2_order.txt -mt 0.0000001 -ev 0.1 -hit_list >Results/Motif_finding/mast_out/Motif_32
mast Results/Motif_finding/mast_motifs/Motif_33 Data/IGRs/Ecol_IGRs.txt -bfile Data/bg/Background_dist_target_2_order.txt -mt 0.0000001 -ev 0.1 -hit_list >Results/Motif_finding/mast_out/Motif_33
mast Results/Motif_finding/mast_motifs/Motif_34 Data/IGRs/Ecol_IGRs.txt -bfile Data/bg/Background_dist_target_2_order.txt -mt 0.0000001 -ev 0.1 -hit_list >Results/Motif_finding/mast_out/Motif_34
mast Results/Motif_finding/mast_motifs/Motif_35 Data/IGRs/Ecol_IGRs.txt -bfile Data/bg/Background_dist_target_2_order.txt -mt 0.0000001 -ev 0.1 -hit_list >Results/Motif_finding/mast_out/Motif_35
mast Results/Motif_finding/mast_motifs/Motif_36 Data/IGRs/Ecol_IGRs.txt -bfile Data/bg/Background_dist_target_2_order.txt -mt 0.0000001 -ev 0.1 -hit_list >Results/Motif_finding/mast_out/Motif_36
mast Results/Motif_finding/mast_motifs/Motif_37 Data/IGRs/Ecol_IGRs.txt -bfile Data/bg/Background_dist_target_2_order.txt -mt 0.0000001 -ev 0.1 -hit_list >Results/Motif_finding/mast_out/Motif_37
mast Results/Motif_finding/mast_motifs/Motif_38 Data/IGRs/Ecol_IGRs.txt -bfile Data/bg/Background_dist_target_2_order.txt -mt 0.0000001 -ev 0.1 -hit_list >Results/Motif_finding/mast_out/Motif_38
mast Results/Motif_finding/mast_motifs/Motif_39 Data/IGRs/Ecol_IGRs.txt -bfile Data/bg/Background_dist_target_2_order.txt -mt 0.0000001 -ev 0.1 -hit_list >Results/Motif_finding/mast_out/Motif_39
mast Results/Motif_finding/mast_motifs/Motif_40 Data/IGRs/Ecol_IGRs.txt -bfile Data/bg/Background_dist_target_2_order.txt -mt 0.0000001 -ev 0.1 -hit_list >Results/Motif_finding/mast_out/Motif_40
mast Results/Motif_finding/mast_motifs/Motif_41 Data/IGRs/Ecol_IGRs.txt -bfile Data/bg/Background_dist_target_2_order.txt -mt 0.0000001 -ev 0.1 -hit_list >Results/Motif_finding/mast_out/Motif_41
mast Results/Motif_finding/mast_motifs/Motif_42 Data/IGRs/Ecol_IGRs.txt -bfile Data/bg/Background_dist_target_2_order.txt -mt 0.0000001 -ev 0.1 -hit_list >Results/Motif_finding/mast_out/Motif_42
mast Results/Motif_finding/mast_motifs/Motif_43 Data/IGRs/Ecol_IGRs.txt -bfile Data/bg/Background_dist_target_2_order.txt -mt 0.0000001 -ev 0.1 -hit_list >Results/Motif_finding/mast_out/Motif_43
mast Results/Motif_finding/mast_motifs/Motif_44 Data/IGRs/Ecol_IGRs.txt -bfile Data/bg/Background_dist_target_2_order.txt -mt 0.0000001 -ev 0.1 -hit_list >Results/Motif_finding/mast_out/Motif_44
mast Results/Motif_finding/mast_motifs/Motif_45 Data/IGRs/Ecol_IGRs.txt -bfile Data/bg/Background_dist_target_2_order.txt -mt 0.0000001 -ev 0.1 -hit_list >Results/Motif_finding/mast_out/Motif_45
mast Results/Motif_finding/mast_motifs/Motif_46 Data/IGRs/Ecol_IGRs.txt -bfile Data/bg/Background_dist_target_2_order.txt -mt 0.0000001 -ev 0.1 -hit_list >Results/Motif_finding/mast_out/Motif_46
mast Results/Motif_finding/mast_motifs/Motif_47 Data/IGRs/Ecol_IGRs.txt -bfile Data/bg/Background_dist_target_2_order.txt -mt 0.0000001 -ev 0.1 -hit_list >Results/Motif_finding/mast_out/Motif_47
mast Results/Motif_finding/mast_motifs/Motif_48 Data/IGRs/Ecol_IGRs.txt -bfile Data/bg/Background_dist_target_2_order.txt -mt 0.0000001 -ev 0.1 -hit_list >Results/Motif_finding/mast_out/Motif_48
mast Results/Motif_finding/mast_motifs/Motif_49 Data/IGRs/Ecol_IGRs.txt -bfile Data/bg/Background_dist_target_2_order.txt -mt 0.0000001 -ev 0.1 -hit_list >Results/Motif_finding/mast_out/Motif_49
mast Results/Motif_finding/mast_motifs/Motif_50 Data/IGRs/Ecol_IGRs.txt -bfile Data/bg/Background_dist_target_2_order.txt -mt 0.0000001 -ev 0.1 -hit_list >Results/Motif_finding/mast_out/Motif_50
mast Results/Motif_finding/mast_motifs/Motif_51 Data/IGRs/Ecol_IGRs.txt -bfile Data/bg/Background_dist_target_2_order.txt -mt 0.0000001 -ev 0.1 -hit_list >Results/Motif_finding/mast_out/Motif_51
mast Results/Motif_finding/mast_motifs/Motif_52 Data/IGRs/Ecol_IGRs.txt -bfile Data/bg/Background_dist_target_2_order.txt -mt 0.0000001 -ev 0.1 -hit_list >Results/Motif_finding/mast_out/Motif_52
mast Results/Motif_finding/mast_motifs/Motif_53 Data/IGRs/Ecol_IGRs.txt -bfile Data/bg/Background_dist_target_2_order.txt -mt 0.0000001 -ev 0.1 -hit_list >Results/Motif_finding/mast_out/Motif_53
mast Results/Motif_finding/mast_motifs/Motif_54 Data/IGRs/Ecol_IGRs.txt -bfile Data/bg/Background_dist_target_2_order.txt -mt 0.0000001 -ev 0.1 -hit_list >Results/Motif_finding/mast_out/Motif_54
mast Results/Motif_finding/mast_motifs/Motif_55 Data/IGRs/Ecol_IGRs.txt -bfile Data/bg/Background_dist_target_2_order.txt -mt 0.0000001 -ev 0.1 -hit_list >Results/Motif_finding/mast_out/Motif_55
mast Results/Motif_finding/mast_motifs/Motif_56 Data/IGRs/Ecol_IGRs.txt -bfile Data/bg/Background_dist_target_2_order.txt -mt 0.0000001 -ev 0.1 -hit_list >Results/Motif_finding/mast_out/Motif_56
mast Results/Motif_finding/mast_motifs/Motif_57 Data/IGRs/Ecol_IGRs.txt -bfile Data/bg/Background_dist_target_2_order.txt -mt 0.0000001 -ev 0.1 -hit_list >Results/Motif_finding/mast_out/Motif_57
mast Results/Motif_finding/mast_motifs/Motif_58 Data/IGRs/Ecol_IGRs.txt -bfile Data/bg/Background_dist_target_2_order.txt -mt 0.0000001 -ev 0.1 -hit_list >Results/Motif_finding/mast_out/Motif_58
mast Results/Motif_finding/mast_motifs/Motif_59 Data/IGRs/Ecol_IGRs.txt -bfile Data/bg/Background_dist_target_2_order.txt -mt 0.0000001 -ev 0.1 -hit_list >Results/Motif_finding/mast_out/Motif_59
mast Results/Motif_finding/mast_motifs/Motif_60 Data/IGRs/Ecol_IGRs.txt -bfile Data/bg/Background_dist_target_2_order.txt -mt 0.0000001 -ev 0.1 -hit_list >Results/Motif_finding/mast_out/Motif_60
mast Results/Motif_finding/mast_motifs/Motif_61 Data/IGRs/Ecol_IGRs.txt -bfile Data/bg/Background_dist_target_2_order.txt -mt 0.0000001 -ev 0.1 -hit_list >Results/Motif_finding/mast_out/Motif_61
mast Results/Motif_finding/mast_motifs/Motif_62 Data/IGRs/Ecol_IGRs.txt -bfile Data/bg/Background_dist_target_2_order.txt -mt 0.0000001 -ev 0.1 -hit_list >Results/Motif_finding/mast_out/Motif_62
mast Results/Motif_finding/mast_motifs/Motif_63 Data/IGRs/Ecol_IGRs.txt -bfile Data/bg/Background_dist_target_2_order.txt -mt 0.0000001 -ev 0.1 -hit_list >Results/Motif_finding/mast_out/Motif_63
mast Results/Motif_finding/mast_motifs/Motif_64 Data/IGRs/Ecol_IGRs.txt -bfile Data/bg/Background_dist_target_2_order.txt -mt 0.0000001 -ev 0.1 -hit_list >Results/Motif_finding/mast_out/Motif_64
mast Results/Motif_finding/mast_motifs/Motif_65 Data/IGRs/Ecol_IGRs.txt -bfile Data/bg/Background_dist_target_2_order.txt -mt 0.0000001 -ev 0.1 -hit_list >Results/Motif_finding/mast_out/Motif_65
mast Results/Motif_finding/mast_motifs/Motif_66 Data/IGRs/Ecol_IGRs.txt -bfile Data/bg/Background_dist_target_2_order.txt -mt 0.0000001 -ev 0.1 -hit_list >Results/Motif_finding/mast_out/Motif_66
mast Results/Motif_finding/mast_motifs/Motif_67 Data/IGRs/Ecol_IGRs.txt -bfile Data/bg/Background_dist_target_2_order.txt -mt 0.0000001 -ev 0.1 -hit_list >Results/Motif_finding/mast_out/Motif_67
mast Results/Motif_finding/mast_motifs/Motif_68 Data/IGRs/Ecol_IGRs.txt -bfile Data/bg/Background_dist_target_2_order.txt -mt 0.0000001 -ev 0.1 -hit_list >Results/Motif_finding/mast_out/Motif_68
mast Results/Motif_finding/mast_motifs/Motif_69 Data/IGRs/Ecol_IGRs.txt -bfile Data/bg/Background_dist_target_2_order.txt -mt 0.0000001 -ev 0.1 -hit_list >Results/Motif_finding/mast_out/Motif_69
mast Results/Motif_finding/mast_motifs/Motif_70 Data/IGRs/Ecol_IGRs.txt -bfile Data/bg/Background_dist_target_2_order.txt -mt 0.0000001 -ev 0.1 -hit_list >Results/Motif_finding/mast_out/Motif_70
mast Results/Motif_finding/mast_motifs/Motif_71 Data/IGRs/Ecol_IGRs.txt -bfile Data/bg/Background_dist_target_2_order.txt -mt 0.0000001 -ev 0.1 -hit_list >Results/Motif_finding/mast_out/Motif_71
mast Results/Motif_finding/mast_motifs/Motif_72 Data/IGRs/Ecol_IGRs.txt -bfile Data/bg/Background_dist_target_2_order.txt -mt 0.0000001 -ev 0.1 -hit_list >Results/Motif_finding/mast_out/Motif_72
mast Results/Motif_finding/mast_motifs/Motif_73 Data/IGRs/Ecol_IGRs.txt -bfile Data/bg/Background_dist_target_2_order.txt -mt 0.0000001 -ev 0.1 -hit_list >Results/Motif_finding/mast_out/Motif_73
mast Results/Motif_finding/mast_motifs/Motif_74 Data/IGRs/Ecol_IGRs.txt -bfile Data/bg/Background_dist_target_2_order.txt -mt 0.0000001 -ev 0.1 -hit_list >Results/Motif_finding/mast_out/Motif_74
mast Results/Motif_finding/mast_motifs/Motif_75 Data/IGRs/Ecol_IGRs.txt -bfile Data/bg/Background_dist_target_2_order.txt -mt 0.0000001 -ev 0.1 -hit_list >Results/Motif_finding/mast_out/Motif_75
mast Results/Motif_finding/mast_motifs/Motif_76 Data/IGRs/Ecol_IGRs.txt -bfile Data/bg/Background_dist_target_2_order.txt -mt 0.0000001 -ev 0.1 -hit_list >Results/Motif_finding/mast_out/Motif_76
mast Results/Motif_finding/mast_motifs/Motif_77 Data/IGRs/Ecol_IGRs.txt -bfile Data/bg/Background_dist_target_2_order.txt -mt 0.0000001 -ev 0.1 -hit_list >Results/Motif_finding/mast_out/Motif_77
mast Results/Motif_finding/mast_motifs/Motif_78 Data/IGRs/Ecol_IGRs.txt -bfile Data/bg/Background_dist_target_2_order.txt -mt 0.0000001 -ev 0.1 -hit_list >Results/Motif_finding/mast_out/Motif_78
mast Results/Motif_finding/mast_motifs/Motif_79 Data/IGRs/Ecol_IGRs.txt -bfile Data/bg/Background_dist_target_2_order.txt -mt 0.0000001 -ev 0.1 -hit_list >Results/Motif_finding/mast_out/Motif_79
mast Results/Motif_finding/mast_motifs/Motif_80 Data/IGRs/Ecol_IGRs.txt -bfile Data/bg/Background_dist_target_2_order.txt -mt 0.0000001 -ev 0.1 -hit_list >Results/Motif_finding/mast_out/Motif_80
mast Results/Motif_finding/mast_motifs/Motif_81 Data/IGRs/Ecol_IGRs.txt -bfile Data/bg/Background_dist_target_2_order.txt -mt 0.0000001 -ev 0.1 -hit_list >Results/Motif_finding/mast_out/Motif_81
mast Results/Motif_finding/mast_motifs/Motif_82 Data/IGRs/Ecol_IGRs.txt -bfile Data/bg/Background_dist_target_2_order.txt -mt 0.0000001 -ev 0.1 -hit_list >Results/Motif_finding/mast_out/Motif_82
mast Results/Motif_finding/mast_motifs/Motif_83 Data/IGRs/Ecol_IGRs.txt -bfile Data/bg/Background_dist_target_2_order.txt -mt 0.0000001 -ev 0.1 -hit_list >Results/Motif_finding/mast_out/Motif_83
mast Results/Motif_finding/mast_motifs/Motif_84 Data/IGRs/Ecol_IGRs.txt -bfile Data/bg/Background_dist_target_2_order.txt -mt 0.0000001 -ev 0.1 -hit_list >Results/Motif_finding/mast_out/Motif_84
mast Results/Motif_finding/mast_motifs/Motif_85 Data/IGRs/Ecol_IGRs.txt -bfile Data/bg/Background_dist_target_2_order.txt -mt 0.0000001 -ev 0.1 -hit_list >Results/Motif_finding/mast_out/Motif_85
mast Results/Motif_finding/mast_motifs/Motif_86 Data/IGRs/Ecol_IGRs.txt -bfile Data/bg/Background_dist_target_2_order.txt -mt 0.0000001 -ev 0.1 -hit_list >Results/Motif_finding/mast_out/Motif_86
mast Results/Motif_finding/mast_motifs/Motif_87 Data/IGRs/Ecol_IGRs.txt -bfile Data/bg/Background_dist_target_2_order.txt -mt 0.0000001 -ev 0.1 -hit_list >Results/Motif_finding/mast_out/Motif_87
mast Results/Motif_finding/mast_motifs/Motif_88 Data/IGRs/Ecol_IGRs.txt -bfile Data/bg/Background_dist_target_2_order.txt -mt 0.0000001 -ev 0.1 -hit_list >Results/Motif_finding/mast_out/Motif_88
mast Results/Motif_finding/mast_motifs/Motif_89 Data/IGRs/Ecol_IGRs.txt -bfile Data/bg/Background_dist_target_2_order.txt -mt 0.0000001 -ev 0.1 -hit_list >Results/Motif_finding/mast_out/Motif_89
mast Results/Motif_finding/mast_motifs/Motif_90 Data/IGRs/Ecol_IGRs.txt -bfile Data/bg/Background_dist_target_2_order.txt -mt 0.0000001 -ev 0.1 -hit_list >Results/Motif_finding/mast_out/Motif_90
mast Results/Motif_finding/mast_motifs/Motif_91 Data/IGRs/Ecol_IGRs.txt -bfile Data/bg/Background_dist_target_2_order.txt -mt 0.0000001 -ev 0.1 -hit_list >Results/Motif_finding/mast_out/Motif_91
mast Results/Motif_finding/mast_motifs/Motif_92 Data/IGRs/Ecol_IGRs.txt -bfile Data/bg/Background_dist_target_2_order.txt -mt 0.0000001 -ev 0.1 -hit_list >Results/Motif_finding/mast_out/Motif_92
mast Results/Motif_finding/mast_motifs/Motif_93 Data/IGRs/Ecol_IGRs.txt -bfile Data/bg/Background_dist_target_2_order.txt -mt 0.0000001 -ev 0.1 -hit_list >Results/Motif_finding/mast_out/Motif_93
mast Results/Motif_finding/mast_motifs/Motif_94 Data/IGRs/Ecol_IGRs.txt -bfile Data/bg/Background_dist_target_2_order.txt -mt 0.0000001 -ev 0.1 -hit_list >Results/Motif_finding/mast_out/Motif_94
mast Results/Motif_finding/mast_motifs/Motif_95 Data/IGRs/Ecol_IGRs.txt -bfile Data/bg/Background_dist_target_2_order.txt -mt 0.0000001 -ev 0.1 -hit_list >Results/Motif_finding/mast_out/Motif_95
mast Results/Motif_finding/mast_motifs/Motif_96 Data/IGRs/Ecol_IGRs.txt -bfile Data/bg/Background_dist_target_2_order.txt -mt 0.0000001 -ev 0.1 -hit_list >Results/Motif_finding/mast_out/Motif_96
mast Results/Motif_finding/mast_motifs/Motif_97 Data/IGRs/Ecol_IGRs.txt -bfile Data/bg/Background_dist_target_2_order.txt -mt 0.0000001 -ev 0.1 -hit_list >Results/Motif_finding/mast_out/Motif_97
mast Results/Motif_finding/mast_motifs/Motif_98 Data/IGRs/Ecol_IGRs.txt -bfile Data/bg/Background_dist_target_2_order.txt -mt 0.0000001 -ev 0.1 -hit_list >Results/Motif_finding/mast_out/Motif_98
mast Results/Motif_finding/mast_motifs/Motif_99 Data/IGRs/Ecol_IGRs.txt -bfile Data/bg/Background_dist_target_2_order.txt -mt 0.0000001 -ev 0.1 -hit_list >Results/Motif_finding/mast_out/Motif_99
mast Results/Motif_finding/mast_motifs/Motif_100 Data/IGRs/Ecol_IGRs.txt -bfile Data/bg/Background_dist_target_2_order.txt -mt 0.0000001 -ev 0.1 -hit_list >Results/Motif_finding/mast_out/Motif_100
mast Results/Motif_finding/mast_motifs/Motif_101 Data/IGRs/Ecol_IGRs.txt -bfile Data/bg/Background_dist_target_2_order.txt -mt 0.0000001 -ev 0.1 -hit_list >Results/Motif_finding/mast_out/Motif_101
mast Results/Motif_finding/mast_motifs/Motif_102 Data/IGRs/Ecol_IGRs.txt -bfile Data/bg/Background_dist_target_2_order.txt -mt 0.0000001 -ev 0.1 -hit_list >Results/Motif_finding/mast_out/Motif_102
mast Results/Motif_finding/mast_motifs/Motif_103 Data/IGRs/Ecol_IGRs.txt -bfile Data/bg/Background_dist_target_2_order.txt -mt 0.0000001 -ev 0.1 -hit_list >Results/Motif_finding/mast_out/Motif_103
mast Results/Motif_finding/mast_motifs/Motif_104 Data/IGRs/Ecol_IGRs.txt -bfile Data/bg/Background_dist_target_2_order.txt -mt 0.0000001 -ev 0.1 -hit_list >Results/Motif_finding/mast_out/Motif_104
mast Results/Motif_finding/mast_motifs/Motif_105 Data/IGRs/Ecol_IGRs.txt -bfile Data/bg/Background_dist_target_2_order.txt -mt 0.0000001 -ev 0.1 -hit_list >Results/Motif_finding/mast_out/Motif_105
mast Results/Motif_finding/mast_motifs/Motif_106 Data/IGRs/Ecol_IGRs.txt -bfile Data/bg/Background_dist_target_2_order.txt -mt 0.0000001 -ev 0.1 -hit_list >Results/Motif_finding/mast_out/Motif_106
mast Results/Motif_finding/mast_motifs/Motif_107 Data/IGRs/Ecol_IGRs.txt -bfile Data/bg/Background_dist_target_2_order.txt -mt 0.0000001 -ev 0.1 -hit_list >Results/Motif_finding/mast_out/Motif_107
mast Results/Motif_finding/mast_motifs/Motif_108 Data/IGRs/Ecol_IGRs.txt -bfile Data/bg/Background_dist_target_2_order.txt -mt 0.0000001 -ev 0.1 -hit_list >Results/Motif_finding/mast_out/Motif_108
mast Results/Motif_finding/mast_motifs/Motif_109 Data/IGRs/Ecol_IGRs.txt -bfile Data/bg/Background_dist_target_2_order.txt -mt 0.0000001 -ev 0.1 -hit_list >Results/Motif_finding/mast_out/Motif_109
mast Results/Motif_finding/mast_motifs/Motif_110 Data/IGRs/Ecol_IGRs.txt -bfile Data/bg/Background_dist_target_2_order.txt -mt 0.0000001 -ev 0.1 -hit_list >Results/Motif_finding/mast_out/Motif_110
mast Results/Motif_finding/mast_motifs/Motif_111 Data/IGRs/Ecol_IGRs.txt -bfile Data/bg/Background_dist_target_2_order.txt -mt 0.0000001 -ev 0.1 -hit_list >Results/Motif_finding/mast_out/Motif_111
mast Results/Motif_finding/mast_motifs/Motif_112 Data/IGRs/Ecol_IGRs.txt -bfile Data/bg/Background_dist_target_2_order.txt -mt 0.0000001 -ev 0.1 -hit_list >Results/Motif_finding/mast_out/Motif_112
mast Results/Motif_finding/mast_motifs/Motif_113 Data/IGRs/Ecol_IGRs.txt -bfile Data/bg/Background_dist_target_2_order.txt -mt 0.0000001 -ev 0.1 -hit_list >Results/Motif_finding/mast_out/Motif_113
mast Results/Motif_finding/mast_motifs/Motif_114 Data/IGRs/Ecol_IGRs.txt -bfile Data/bg/Background_dist_target_2_order.txt -mt 0.0000001 -ev 0.1 -hit_list >Results/Motif_finding/mast_out/Motif_114
mast Results/Motif_finding/mast_motifs/Motif_115 Data/IGRs/Ecol_IGRs.txt -bfile Data/bg/Background_dist_target_2_order.txt -mt 0.0000001 -ev 0.1 -hit_list >Results/Motif_finding/mast_out/Motif_115
mast Results/Motif_finding/mast_motifs/Motif_116 Data/IGRs/Ecol_IGRs.txt -bfile Data/bg/Background_dist_target_2_order.txt -mt 0.0000001 -ev 0.1 -hit_list >Results/Motif_finding/mast_out/Motif_116
mast Results/Motif_finding/mast_motifs/Motif_117 Data/IGRs/Ecol_IGRs.txt -bfile Data/bg/Background_dist_target_2_order.txt -mt 0.0000001 -ev 0.1 -hit_list >Results/Motif_finding/mast_out/Motif_117
mast Results/Motif_finding/mast_motifs/Motif_118 Data/IGRs/Ecol_IGRs.txt -bfile Data/bg/Background_dist_target_2_order.txt -mt 0.0000001 -ev 0.1 -hit_list >Results/Motif_finding/mast_out/Motif_118
mast Results/Motif_finding/mast_motifs/Motif_119 Data/IGRs/Ecol_IGRs.txt -bfile Data/bg/Background_dist_target_2_order.txt -mt 0.0000001 -ev 0.1 -hit_list >Results/Motif_finding/mast_out/Motif_119
mast Results/Motif_finding/mast_motifs/Motif_120 Data/IGRs/Ecol_IGRs.txt -bfile Data/bg/Background_dist_target_2_order.txt -mt 0.0000001 -ev 0.1 -hit_list >Results/Motif_finding/mast_out/Motif_120
mast Results/Motif_finding/mast_motifs/Motif_121 Data/IGRs/Ecol_IGRs.txt -bfile Data/bg/Background_dist_target_2_order.txt -mt 0.0000001 -ev 0.1 -hit_list >Results/Motif_finding/mast_out/Motif_121
mast Results/Motif_finding/mast_motifs/Motif_122 Data/IGRs/Ecol_IGRs.txt -bfile Data/bg/Background_dist_target_2_order.txt -mt 0.0000001 -ev 0.1 -hit_list >Results/Motif_finding/mast_out/Motif_122
mast Results/Motif_finding/mast_motifs/Motif_123 Data/IGRs/Ecol_IGRs.txt -bfile Data/bg/Background_dist_target_2_order.txt -mt 0.0000001 -ev 0.1 -hit_list >Results/Motif_finding/mast_out/Motif_123
mast Results/Motif_finding/mast_motifs/Motif_124 Data/IGRs/Ecol_IGRs.txt -bfile Data/bg/Background_dist_target_2_order.txt -mt 0.0000001 -ev 0.1 -hit_list >Results/Motif_finding/mast_out/Motif_124
mast Results/Motif_finding/mast_motifs/Motif_125 Data/IGRs/Ecol_IGRs.txt -bfile Data/bg/Background_dist_target_2_order.txt -mt 0.0000001 -ev 0.1 -hit_list >Results/Motif_finding/mast_out/Motif_125
mast Results/Motif_finding/mast_motifs/Motif_126 Data/IGRs/Ecol_IGRs.txt -bfile Data/bg/Background_dist_target_2_order.txt -mt 0.0000001 -ev 0.1 -hit_list >Results/Motif_finding/mast_out/Motif_126
mast Results/Motif_finding/mast_motifs/Motif_127 Data/IGRs/Ecol_IGRs.txt -bfile Data/bg/Background_dist_target_2_order.txt -mt 0.0000001 -ev 0.1 -hit_list >Results/Motif_finding/mast_out/Motif_127
mast Results/Motif_finding/mast_motifs/Motif_128 Data/IGRs/Ecol_IGRs.txt -bfile Data/bg/Background_dist_target_2_order.txt -mt 0.0000001 -ev 0.1 -hit_list >Results/Motif_finding/mast_out/Motif_128
mast Results/Motif_finding/mast_motifs/Motif_129 Data/IGRs/Ecol_IGRs.txt -bfile Data/bg/Background_dist_target_2_order.txt -mt 0.0000001 -ev 0.1 -hit_list >Results/Motif_finding/mast_out/Motif_129
mast Results/Motif_finding/mast_motifs/Motif_130 Data/IGRs/Ecol_IGRs.txt -bfile Data/bg/Background_dist_target_2_order.txt -mt 0.0000001 -ev 0.1 -hit_list >Results/Motif_finding/mast_out/Motif_130
mast Results/Motif_finding/mast_motifs/Motif_131 Data/IGRs/Ecol_IGRs.txt -bfile Data/bg/Background_dist_target_2_order.txt -mt 0.0000001 -ev 0.1 -hit_list >Results/Motif_finding/mast_out/Motif_131
mast Results/Motif_finding/mast_motifs/Motif_132 Data/IGRs/Ecol_IGRs.txt -bfile Data/bg/Background_dist_target_2_order.txt -mt 0.0000001 -ev 0.1 -hit_list >Results/Motif_finding/mast_out/Motif_132
mast Results/Motif_finding/mast_motifs/Motif_133 Data/IGRs/Ecol_IGRs.txt -bfile Data/bg/Background_dist_target_2_order.txt -mt 0.0000001 -ev 0.1 -hit_list >Results/Motif_finding/mast_out/Motif_133
mast Results/Motif_finding/mast_motifs/Motif_134 Data/IGRs/Ecol_IGRs.txt -bfile Data/bg/Background_dist_target_2_order.txt -mt 0.0000001 -ev 0.1 -hit_list >Results/Motif_finding/mast_out/Motif_134
mast Results/Motif_finding/mast_motifs/Motif_135 Data/IGRs/Ecol_IGRs.txt -bfile Data/bg/Background_dist_target_2_order.txt -mt 0.0000001 -ev 0.1 -hit_list >Results/Motif_finding/mast_out/Motif_135
mast Results/Motif_finding/mast_motifs/Motif_136 Data/IGRs/Ecol_IGRs.txt -bfile Data/bg/Background_dist_target_2_order.txt -mt 0.0000001 -ev 0.1 -hit_list >Results/Motif_finding/mast_out/Motif_136
mast Results/Motif_finding/mast_motifs/Motif_137 Data/IGRs/Ecol_IGRs.txt -bfile Data/bg/Background_dist_target_2_order.txt -mt 0.0000001 -ev 0.1 -hit_list >Results/Motif_finding/mast_out/Motif_137
mast Results/Motif_finding/mast_motifs/Motif_138 Data/IGRs/Ecol_IGRs.txt -bfile Data/bg/Background_dist_target_2_order.txt -mt 0.0000001 -ev 0.1 -hit_list >Results/Motif_finding/mast_out/Motif_138
mast Results/Motif_finding/mast_motifs/Motif_139 Data/IGRs/Ecol_IGRs.txt -bfile Data/bg/Background_dist_target_2_order.txt -mt 0.0000001 -ev 0.1 -hit_list >Results/Motif_finding/mast_out/Motif_139
mast Results/Motif_finding/mast_motifs/Motif_140 Data/IGRs/Ecol_IGRs.txt -bfile Data/bg/Background_dist_target_2_order.txt -mt 0.0000001 -ev 0.1 -hit_list >Results/Motif_finding/mast_out/Motif_140
mast Results/Motif_finding/mast_motifs/Motif_141 Data/IGRs/Ecol_IGRs.txt -bfile Data/bg/Background_dist_target_2_order.txt -mt 0.0000001 -ev 0.1 -hit_list >Results/Motif_finding/mast_out/Motif_141
mast Results/Motif_finding/mast_motifs/Motif_142 Data/IGRs/Ecol_IGRs.txt -bfile Data/bg/Background_dist_target_2_order.txt -mt 0.0000001 -ev 0.1 -hit_list >Results/Motif_finding/mast_out/Motif_142
mast Results/Motif_finding/mast_motifs/Motif_143 Data/IGRs/Ecol_IGRs.txt -bfile Data/bg/Background_dist_target_2_order.txt -mt 0.0000001 -ev 0.1 -hit_list >Results/Motif_finding/mast_out/Motif_143
mast Results/Motif_finding/mast_motifs/Motif_144 Data/IGRs/Ecol_IGRs.txt -bfile Data/bg/Background_dist_target_2_order.txt -mt 0.0000001 -ev 0.1 -hit_list >Results/Motif_finding/mast_out/Motif_144
mast Results/Motif_finding/mast_motifs/Motif_145 Data/IGRs/Ecol_IGRs.txt -bfile Data/bg/Background_dist_target_2_order.txt -mt 0.0000001 -ev 0.1 -hit_list >Results/Motif_finding/mast_out/Motif_145
mast Results/Motif_finding/mast_motifs/Motif_146 Data/IGRs/Ecol_IGRs.txt -bfile Data/bg/Background_dist_target_2_order.txt -mt 0.0000001 -ev 0.1 -hit_list >Results/Motif_finding/mast_out/Motif_146
mast Results/Motif_finding/mast_motifs/Motif_147 Data/IGRs/Ecol_IGRs.txt -bfile Data/bg/Background_dist_target_2_order.txt -mt 0.0000001 -ev 0.1 -hit_list >Results/Motif_finding/mast_out/Motif_147
mast Results/Motif_finding/mast_motifs/Motif_148 Data/IGRs/Ecol_IGRs.txt -bfile Data/bg/Background_dist_target_2_order.txt -mt 0.0000001 -ev 0.1 -hit_list >Results/Motif_finding/mast_out/Motif_148
mast Results/Motif_finding/mast_motifs/Motif_149 Data/IGRs/Ecol_IGRs.txt -bfile Data/bg/Background_dist_target_2_order.txt -mt 0.0000001 -ev 0.1 -hit_list >Results/Motif_finding/mast_out/Motif_149
mast Results/Motif_finding/mast_motifs/Motif_150 Data/IGRs/Ecol_IGRs.txt -bfile Data/bg/Background_dist_target_2_order.txt -mt 0.0000001 -ev 0.1 -hit_list >Results/Motif_finding/mast_out/Motif_150
mast Results/Motif_finding/mast_motifs/Motif_151 Data/IGRs/Ecol_IGRs.txt -bfile Data/bg/Background_dist_target_2_order.txt -mt 0.0000001 -ev 0.1 -hit_list >Results/Motif_finding/mast_out/Motif_151
mast Results/Motif_finding/mast_motifs/Motif_152 Data/IGRs/Ecol_IGRs.txt -bfile Data/bg/Background_dist_target_2_order.txt -mt 0.0000001 -ev 0.1 -hit_list >Results/Motif_finding/mast_out/Motif_152
mast Results/Motif_finding/mast_motifs/Motif_153 Data/IGRs/Ecol_IGRs.txt -bfile Data/bg/Background_dist_target_2_order.txt -mt 0.0000001 -ev 0.1 -hit_list >Results/Motif_finding/mast_out/Motif_153
mast Results/Motif_finding/mast_motifs/Motif_154 Data/IGRs/Ecol_IGRs.txt -bfile Data/bg/Background_dist_target_2_order.txt -mt 0.0000001 -ev 0.1 -hit_list >Results/Motif_finding/mast_out/Motif_154
mast Results/Motif_finding/mast_motifs/Motif_155 Data/IGRs/Ecol_IGRs.txt -bfile Data/bg/Background_dist_target_2_order.txt -mt 0.0000001 -ev 0.1 -hit_list >Results/Motif_finding/mast_out/Motif_155
mast Results/Motif_finding/mast_motifs/Motif_156 Data/IGRs/Ecol_IGRs.txt -bfile Data/bg/Background_dist_target_2_order.txt -mt 0.0000001 -ev 0.1 -hit_list >Results/Motif_finding/mast_out/Motif_156
mast Results/Motif_finding/mast_motifs/Motif_157 Data/IGRs/Ecol_IGRs.txt -bfile Data/bg/Background_dist_target_2_order.txt -mt 0.0000001 -ev 0.1 -hit_list >Results/Motif_finding/mast_out/Motif_157
mast Results/Motif_finding/mast_motifs/Motif_158 Data/IGRs/Ecol_IGRs.txt -bfile Data/bg/Background_dist_target_2_order.txt -mt 0.0000001 -ev 0.1 -hit_list >Results/Motif_finding/mast_out/Motif_158
mast Results/Motif_finding/mast_motifs/Motif_159 Data/IGRs/Ecol_IGRs.txt -bfile Data/bg/Background_dist_target_2_order.txt -mt 0.0000001 -ev 0.1 -hit_list >Results/Motif_finding/mast_out/Motif_159
mast Results/Motif_finding/mast_motifs/Motif_160 Data/IGRs/Ecol_IGRs.txt -bfile Data/bg/Background_dist_target_2_order.txt -mt 0.0000001 -ev 0.1 -hit_list >Results/Motif_finding/mast_out/Motif_160
mast Results/Motif_finding/mast_motifs/Motif_161 Data/IGRs/Ecol_IGRs.txt -bfile Data/bg/Background_dist_target_2_order.txt -mt 0.0000001 -ev 0.1 -hit_list >Results/Motif_finding/mast_out/Motif_161
mast Results/Motif_finding/mast_motifs/Motif_162 Data/IGRs/Ecol_IGRs.txt -bfile Data/bg/Background_dist_target_2_order.txt -mt 0.0000001 -ev 0.1 -hit_list >Results/Motif_finding/mast_out/Motif_162
mast Results/Motif_finding/mast_motifs/Motif_163 Data/IGRs/Ecol_IGRs.txt -bfile Data/bg/Background_dist_target_2_order.txt -mt 0.0000001 -ev 0.1 -hit_list >Results/Motif_finding/mast_out/Motif_163
mast Results/Motif_finding/mast_motifs/Motif_164 Data/IGRs/Ecol_IGRs.txt -bfile Data/bg/Background_dist_target_2_order.txt -mt 0.0000001 -ev 0.1 -hit_list >Results/Motif_finding/mast_out/Motif_164
mast Results/Motif_finding/mast_motifs/Motif_165 Data/IGRs/Ecol_IGRs.txt -bfile Data/bg/Background_dist_target_2_order.txt -mt 0.0000001 -ev 0.1 -hit_list >Results/Motif_finding/mast_out/Motif_165
mast Results/Motif_finding/mast_motifs/Motif_166 Data/IGRs/Ecol_IGRs.txt -bfile Data/bg/Background_dist_target_2_order.txt -mt 0.0000001 -ev 0.1 -hit_list >Results/Motif_finding/mast_out/Motif_166
mast Results/Motif_finding/mast_motifs/Motif_167 Data/IGRs/Ecol_IGRs.txt -bfile Data/bg/Background_dist_target_2_order.txt -mt 0.0000001 -ev 0.1 -hit_list >Results/Motif_finding/mast_out/Motif_167
mast Results/Motif_finding/mast_motifs/Motif_168 Data/IGRs/Ecol_IGRs.txt -bfile Data/bg/Background_dist_target_2_order.txt -mt 0.0000001 -ev 0.1 -hit_list >Results/Motif_finding/mast_out/Motif_168
mast Results/Motif_finding/mast_motifs/Motif_169 Data/IGRs/Ecol_IGRs.txt -bfile Data/bg/Background_dist_target_2_order.txt -mt 0.0000001 -ev 0.1 -hit_list >Results/Motif_finding/mast_out/Motif_169
mast Results/Motif_finding/mast_motifs/Motif_170 Data/IGRs/Ecol_IGRs.txt -bfile Data/bg/Background_dist_target_2_order.txt -mt 0.0000001 -ev 0.1 -hit_list >Results/Motif_finding/mast_out/Motif_170
mast Results/Motif_finding/mast_motifs/Motif_171 Data/IGRs/Ecol_IGRs.txt -bfile Data/bg/Background_dist_target_2_order.txt -mt 0.0000001 -ev 0.1 -hit_list >Results/Motif_finding/mast_out/Motif_171
mast Results/Motif_finding/mast_motifs/Motif_172 Data/IGRs/Ecol_IGRs.txt -bfile Data/bg/Background_dist_target_2_order.txt -mt 0.0000001 -ev 0.1 -hit_list >Results/Motif_finding/mast_out/Motif_172
mast Results/Motif_finding/mast_motifs/Motif_173 Data/IGRs/Ecol_IGRs.txt -bfile Data/bg/Background_dist_target_2_order.txt -mt 0.0000001 -ev 0.1 -hit_list >Results/Motif_finding/mast_out/Motif_173
mast Results/Motif_finding/mast_motifs/Motif_174 Data/IGRs/Ecol_IGRs.txt -bfile Data/bg/Background_dist_target_2_order.txt -mt 0.0000001 -ev 0.1 -hit_list >Results/Motif_finding/mast_out/Motif_174
mast Results/Motif_finding/mast_motifs/Motif_175 Data/IGRs/Ecol_IGRs.txt -bfile Data/bg/Background_dist_target_2_order.txt -mt 0.0000001 -ev 0.1 -hit_list >Results/Motif_finding/mast_out/Motif_175
mast Results/Motif_finding/mast_motifs/Motif_176 Data/IGRs/Ecol_IGRs.txt -bfile Data/bg/Background_dist_target_2_order.txt -mt 0.0000001 -ev 0.1 -hit_list >Results/Motif_finding/mast_out/Motif_176
mast Results/Motif_finding/mast_motifs/Motif_177 Data/IGRs/Ecol_IGRs.txt -bfile Data/bg/Background_dist_target_2_order.txt -mt 0.0000001 -ev 0.1 -hit_list >Results/Motif_finding/mast_out/Motif_177
mast Results/Motif_finding/mast_motifs/Motif_178 Data/IGRs/Ecol_IGRs.txt -bfile Data/bg/Background_dist_target_2_order.txt -mt 0.0000001 -ev 0.1 -hit_list >Results/Motif_finding/mast_out/Motif_178
mast Results/Motif_finding/mast_motifs/Motif_179 Data/IGRs/Ecol_IGRs.txt -bfile Data/bg/Background_dist_target_2_order.txt -mt 0.0000001 -ev 0.1 -hit_list >Results/Motif_finding/mast_out/Motif_179
mast Results/Motif_finding/mast_motifs/Motif_180 Data/IGRs/Ecol_IGRs.txt -bfile Data/bg/Background_dist_target_2_order.txt -mt 0.0000001 -ev 0.1 -hit_list >Results/Motif_finding/mast_out/Motif_180
mast Results/Motif_finding/mast_motifs/Motif_181 Data/IGRs/Ecol_IGRs.txt -bfile Data/bg/Background_dist_target_2_order.txt -mt 0.0000001 -ev 0.1 -hit_list >Results/Motif_finding/mast_out/Motif_181
mast Results/Motif_finding/mast_motifs/Motif_182 Data/IGRs/Ecol_IGRs.txt -bfile Data/bg/Background_dist_target_2_order.txt -mt 0.0000001 -ev 0.1 -hit_list >Results/Motif_finding/mast_out/Motif_182
mast Results/Motif_finding/mast_motifs/Motif_183 Data/IGRs/Ecol_IGRs.txt -bfile Data/bg/Background_dist_target_2_order.txt -mt 0.0000001 -ev 0.1 -hit_list >Results/Motif_finding/mast_out/Motif_183
mast Results/Motif_finding/mast_motifs/Motif_184 Data/IGRs/Ecol_IGRs.txt -bfile Data/bg/Background_dist_target_2_order.txt -mt 0.0000001 -ev 0.1 -hit_list >Results/Motif_finding/mast_out/Motif_184
mast Results/Motif_finding/mast_motifs/Motif_185 Data/IGRs/Ecol_IGRs.txt -bfile Data/bg/Background_dist_target_2_order.txt -mt 0.0000001 -ev 0.1 -hit_list >Results/Motif_finding/mast_out/Motif_185
mast Results/Motif_finding/mast_motifs/Motif_186 Data/IGRs/Ecol_IGRs.txt -bfile Data/bg/Background_dist_target_2_order.txt -mt 0.0000001 -ev 0.1 -hit_list >Results/Motif_finding/mast_out/Motif_186
mast Results/Motif_finding/mast_motifs/Motif_187 Data/IGRs/Ecol_IGRs.txt -bfile Data/bg/Background_dist_target_2_order.txt -mt 0.0000001 -ev 0.1 -hit_list >Results/Motif_finding/mast_out/Motif_187
mast Results/Motif_finding/mast_motifs/Motif_188 Data/IGRs/Ecol_IGRs.txt -bfile Data/bg/Background_dist_target_2_order.txt -mt 0.0000001 -ev 0.1 -hit_list >Results/Motif_finding/mast_out/Motif_188
mast Results/Motif_finding/mast_motifs/Motif_189 Data/IGRs/Ecol_IGRs.txt -bfile Data/bg/Background_dist_target_2_order.txt -mt 0.0000001 -ev 0.1 -hit_list >Results/Motif_finding/mast_out/Motif_189
mast Results/Motif_finding/mast_motifs/Motif_190 Data/IGRs/Ecol_IGRs.txt -bfile Data/bg/Background_dist_target_2_order.txt -mt 0.0000001 -ev 0.1 -hit_list >Results/Motif_finding/mast_out/Motif_190
mast Results/Motif_finding/mast_motifs/Motif_191 Data/IGRs/Ecol_IGRs.txt -bfile Data/bg/Background_dist_target_2_order.txt -mt 0.0000001 -ev 0.1 -hit_list >Results/Motif_finding/mast_out/Motif_191
mast Results/Motif_finding/mast_motifs/Motif_192 Data/IGRs/Ecol_IGRs.txt -bfile Data/bg/Background_dist_target_2_order.txt -mt 0.0000001 -ev 0.1 -hit_list >Results/Motif_finding/mast_out/Motif_192
mast Results/Motif_finding/mast_motifs/Motif_193 Data/IGRs/Ecol_IGRs.txt -bfile Data/bg/Background_dist_target_2_order.txt -mt 0.0000001 -ev 0.1 -hit_list >Results/Motif_finding/mast_out/Motif_193
mast Results/Motif_finding/mast_motifs/Motif_194 Data/IGRs/Ecol_IGRs.txt -bfile Data/bg/Background_dist_target_2_order.txt -mt 0.0000001 -ev 0.1 -hit_list >Results/Motif_finding/mast_out/Motif_194
mast Results/Motif_finding/mast_motifs/Motif_195 Data/IGRs/Ecol_IGRs.txt -bfile Data/bg/Background_dist_target_2_order.txt -mt 0.0000001 -ev 0.1 -hit_list >Results/Motif_finding/mast_out/Motif_195
mast Results/Motif_finding/mast_motifs/Motif_196 Data/IGRs/Ecol_IGRs.txt -bfile Data/bg/Background_dist_target_2_order.txt -mt 0.0000001 -ev 0.1 -hit_list >Results/Motif_finding/mast_out/Motif_196
mast Results/Motif_finding/mast_motifs/Motif_197 Data/IGRs/Ecol_IGRs.txt -bfile Data/bg/Background_dist_target_2_order.txt -mt 0.0000001 -ev 0.1 -hit_list >Results/Motif_finding/mast_out/Motif_197
mast Results/Motif_finding/mast_motifs/Motif_198 Data/IGRs/Ecol_IGRs.txt -bfile Data/bg/Background_dist_target_2_order.txt -mt 0.0000001 -ev 0.1 -hit_list >Results/Motif_finding/mast_out/Motif_198
mast Results/Motif_finding/mast_motifs/Motif_199 Data/IGRs/Ecol_IGRs.txt -bfile Data/bg/Background_dist_target_2_order.txt -mt 0.0000001 -ev 0.1 -hit_list >Results/Motif_finding/mast_out/Motif_199
mast Results/Motif_finding/mast_motifs/Motif_200 Data/IGRs/Ecol_IGRs.txt -bfile Data/bg/Background_dist_target_2_order.txt -mt 0.0000001 -ev 0.1 -hit_list >Results/Motif_finding/mast_out/Motif_200
mast Results/Motif_finding/mast_motifs/Motif_201 Data/IGRs/Ecol_IGRs.txt -bfile Data/bg/Background_dist_target_2_order.txt -mt 0.0000001 -ev 0.1 -hit_list >Results/Motif_finding/mast_out/Motif_201
mast Results/Motif_finding/mast_motifs/Motif_202 Data/IGRs/Ecol_IGRs.txt -bfile Data/bg/Background_dist_target_2_order.txt -mt 0.0000001 -ev 0.1 -hit_list >Results/Motif_finding/mast_out/Motif_202
mast Results/Motif_finding/mast_motifs/Motif_203 Data/IGRs/Ecol_IGRs.txt -bfile Data/bg/Background_dist_target_2_order.txt -mt 0.0000001 -ev 0.1 -hit_list >Results/Motif_finding/mast_out/Motif_203
mast Results/Motif_finding/mast_motifs/Motif_204 Data/IGRs/Ecol_IGRs.txt -bfile Data/bg/Background_dist_target_2_order.txt -mt 0.0000001 -ev 0.1 -hit_list >Results/Motif_finding/mast_out/Motif_204
mast Results/Motif_finding/mast_motifs/Motif_205 Data/IGRs/Ecol_IGRs.txt -bfile Data/bg/Background_dist_target_2_order.txt -mt 0.0000001 -ev 0.1 -hit_list >Results/Motif_finding/mast_out/Motif_205
mast Results/Motif_finding/mast_motifs/Motif_206 Data/IGRs/Ecol_IGRs.txt -bfile Data/bg/Background_dist_target_2_order.txt -mt 0.0000001 -ev 0.1 -hit_list >Results/Motif_finding/mast_out/Motif_206
mast Results/Motif_finding/mast_motifs/Motif_207 Data/IGRs/Ecol_IGRs.txt -bfile Data/bg/Background_dist_target_2_order.txt -mt 0.0000001 -ev 0.1 -hit_list >Results/Motif_finding/mast_out/Motif_207
mast Results/Motif_finding/mast_motifs/Motif_208 Data/IGRs/Ecol_IGRs.txt -bfile Data/bg/Background_dist_target_2_order.txt -mt 0.0000001 -ev 0.1 -hit_list >Results/Motif_finding/mast_out/Motif_208
mast Results/Motif_finding/mast_motifs/Motif_209 Data/IGRs/Ecol_IGRs.txt -bfile Data/bg/Background_dist_target_2_order.txt -mt 0.0000001 -ev 0.1 -hit_list >Results/Motif_finding/mast_out/Motif_209
mast Results/Motif_finding/mast_motifs/Motif_210 Data/IGRs/Ecol_IGRs.txt -bfile Data/bg/Background_dist_target_2_order.txt -mt 0.0000001 -ev 0.1 -hit_list >Results/Motif_finding/mast_out/Motif_210
mast Results/Motif_finding/mast_motifs/Motif_211 Data/IGRs/Ecol_IGRs.txt -bfile Data/bg/Background_dist_target_2_order.txt -mt 0.0000001 -ev 0.1 -hit_list >Results/Motif_finding/mast_out/Motif_211
mast Results/Motif_finding/mast_motifs/Motif_212 Data/IGRs/Ecol_IGRs.txt -bfile Data/bg/Background_dist_target_2_order.txt -mt 0.0000001 -ev 0.1 -hit_list >Results/Motif_finding/mast_out/Motif_212
mast Results/Motif_finding/mast_motifs/Motif_213 Data/IGRs/Ecol_IGRs.txt -bfile Data/bg/Background_dist_target_2_order.txt -mt 0.0000001 -ev 0.1 -hit_list >Results/Motif_finding/mast_out/Motif_213
mast Results/Motif_finding/mast_motifs/Motif_214 Data/IGRs/Ecol_IGRs.txt -bfile Data/bg/Background_dist_target_2_order.txt -mt 0.0000001 -ev 0.1 -hit_list >Results/Motif_finding/mast_out/Motif_214
mast Results/Motif_finding/mast_motifs/Motif_215 Data/IGRs/Ecol_IGRs.txt -bfile Data/bg/Background_dist_target_2_order.txt -mt 0.0000001 -ev 0.1 -hit_list >Results/Motif_finding/mast_out/Motif_215
mast Results/Motif_finding/mast_motifs/Motif_216 Data/IGRs/Ecol_IGRs.txt -bfile Data/bg/Background_dist_target_2_order.txt -mt 0.0000001 -ev 0.1 -hit_list >Results/Motif_finding/mast_out/Motif_216
mast Results/Motif_finding/mast_motifs/Motif_217 Data/IGRs/Ecol_IGRs.txt -bfile Data/bg/Background_dist_target_2_order.txt -mt 0.0000001 -ev 0.1 -hit_list >Results/Motif_finding/mast_out/Motif_217
mast Results/Motif_finding/mast_motifs/Motif_218 Data/IGRs/Ecol_IGRs.txt -bfile Data/bg/Background_dist_target_2_order.txt -mt 0.0000001 -ev 0.1 -hit_list >Results/Motif_finding/mast_out/Motif_218
mast Results/Motif_finding/mast_motifs/Motif_219 Data/IGRs/Ecol_IGRs.txt -bfile Data/bg/Background_dist_target_2_order.txt -mt 0.0000001 -ev 0.1 -hit_list >Results/Motif_finding/mast_out/Motif_219
mast Results/Motif_finding/mast_motifs/Motif_220 Data/IGRs/Ecol_IGRs.txt -bfile Data/bg/Background_dist_target_2_order.txt -mt 0.0000001 -ev 0.1 -hit_list >Results/Motif_finding/mast_out/Motif_220
mast Results/Motif_finding/mast_motifs/Motif_221 Data/IGRs/Ecol_IGRs.txt -bfile Data/bg/Background_dist_target_2_order.txt -mt 0.0000001 -ev 0.1 -hit_list >Results/Motif_finding/mast_out/Motif_221
mast Results/Motif_finding/mast_motifs/Motif_222 Data/IGRs/Ecol_IGRs.txt -bfile Data/bg/Background_dist_target_2_order.txt -mt 0.0000001 -ev 0.1 -hit_list >Results/Motif_finding/mast_out/Motif_222
mast Results/Motif_finding/mast_motifs/Motif_223 Data/IGRs/Ecol_IGRs.txt -bfile Data/bg/Background_dist_target_2_order.txt -mt 0.0000001 -ev 0.1 -hit_list >Results/Motif_finding/mast_out/Motif_223
mast Results/Motif_finding/mast_motifs/Motif_224 Data/IGRs/Ecol_IGRs.txt -bfile Data/bg/Background_dist_target_2_order.txt -mt 0.0000001 -ev 0.1 -hit_list >Results/Motif_finding/mast_out/Motif_224
mast Results/Motif_finding/mast_motifs/Motif_225 Data/IGRs/Ecol_IGRs.txt -bfile Data/bg/Background_dist_target_2_order.txt -mt 0.0000001 -ev 0.1 -hit_list >Results/Motif_finding/mast_out/Motif_225
mast Results/Motif_finding/mast_motifs/Motif_226 Data/IGRs/Ecol_IGRs.txt -bfile Data/bg/Background_dist_target_2_order.txt -mt 0.0000001 -ev 0.1 -hit_list >Results/Motif_finding/mast_out/Motif_226
mast Results/Motif_finding/mast_motifs/Motif_227 Data/IGRs/Ecol_IGRs.txt -bfile Data/bg/Background_dist_target_2_order.txt -mt 0.0000001 -ev 0.1 -hit_list >Results/Motif_finding/mast_out/Motif_227
mast Results/Motif_finding/mast_motifs/Motif_228 Data/IGRs/Ecol_IGRs.txt -bfile Data/bg/Background_dist_target_2_order.txt -mt 0.0000001 -ev 0.1 -hit_list >Results/Motif_finding/mast_out/Motif_228
mast Results/Motif_finding/mast_motifs/Motif_229 Data/IGRs/Ecol_IGRs.txt -bfile Data/bg/Background_dist_target_2_order.txt -mt 0.0000001 -ev 0.1 -hit_list >Results/Motif_finding/mast_out/Motif_229
mast Results/Motif_finding/mast_motifs/Motif_230 Data/IGRs/Ecol_IGRs.txt -bfile Data/bg/Background_dist_target_2_order.txt -mt 0.0000001 -ev 0.1 -hit_list >Results/Motif_finding/mast_out/Motif_230
mast Results/Motif_finding/mast_motifs/Motif_231 Data/IGRs/Ecol_IGRs.txt -bfile Data/bg/Background_dist_target_2_order.txt -mt 0.0000001 -ev 0.1 -hit_list >Results/Motif_finding/mast_out/Motif_231
mast Results/Motif_finding/mast_motifs/Motif_232 Data/IGRs/Ecol_IGRs.txt -bfile Data/bg/Background_dist_target_2_order.txt -mt 0.0000001 -ev 0.1 -hit_list >Results/Motif_finding/mast_out/Motif_232
mast Results/Motif_finding/mast_motifs/Motif_233 Data/IGRs/Ecol_IGRs.txt -bfile Data/bg/Background_dist_target_2_order.txt -mt 0.0000001 -ev 0.1 -hit_list >Results/Motif_finding/mast_out/Motif_233
mast Results/Motif_finding/mast_motifs/Motif_234 Data/IGRs/Ecol_IGRs.txt -bfile Data/bg/Background_dist_target_2_order.txt -mt 0.0000001 -ev 0.1 -hit_list >Results/Motif_finding/mast_out/Motif_234
mast Results/Motif_finding/mast_motifs/Motif_235 Data/IGRs/Ecol_IGRs.txt -bfile Data/bg/Background_dist_target_2_order.txt -mt 0.0000001 -ev 0.1 -hit_list >Results/Motif_finding/mast_out/Motif_235
mast Results/Motif_finding/mast_motifs/Motif_236 Data/IGRs/Ecol_IGRs.txt -bfile Data/bg/Background_dist_target_2_order.txt -mt 0.0000001 -ev 0.1 -hit_list >Results/Motif_finding/mast_out/Motif_236
mast Results/Motif_finding/mast_motifs/Motif_237 Data/IGRs/Ecol_IGRs.txt -bfile Data/bg/Background_dist_target_2_order.txt -mt 0.0000001 -ev 0.1 -hit_list >Results/Motif_finding/mast_out/Motif_237
mast Results/Motif_finding/mast_motifs/Motif_238 Data/IGRs/Ecol_IGRs.txt -bfile Data/bg/Background_dist_target_2_order.txt -mt 0.0000001 -ev 0.1 -hit_list >Results/Motif_finding/mast_out/Motif_238
mast Results/Motif_finding/mast_motifs/Motif_239 Data/IGRs/Ecol_IGRs.txt -bfile Data/bg/Background_dist_target_2_order.txt -mt 0.0000001 -ev 0.1 -hit_list >Results/Motif_finding/mast_out/Motif_239
mast Results/Motif_finding/mast_motifs/Motif_240 Data/IGRs/Ecol_IGRs.txt -bfile Data/bg/Background_dist_target_2_order.txt -mt 0.0000001 -ev 0.1 -hit_list >Results/Motif_finding/mast_out/Motif_240
mast Results/Motif_finding/mast_motifs/Motif_241 Data/IGRs/Ecol_IGRs.txt -bfile Data/bg/Background_dist_target_2_order.txt -mt 0.0000001 -ev 0.1 -hit_list >Results/Motif_finding/mast_out/Motif_241
mast Results/Motif_finding/mast_motifs/Motif_242 Data/IGRs/Ecol_IGRs.txt -bfile Data/bg/Background_dist_target_2_order.txt -mt 0.0000001 -ev 0.1 -hit_list >Results/Motif_finding/mast_out/Motif_242
mast Results/Motif_finding/mast_motifs/Motif_243 Data/IGRs/Ecol_IGRs.txt -bfile Data/bg/Background_dist_target_2_order.txt -mt 0.0000001 -ev 0.1 -hit_list >Results/Motif_finding/mast_out/Motif_243
mast Results/Motif_finding/mast_motifs/Motif_244 Data/IGRs/Ecol_IGRs.txt -bfile Data/bg/Background_dist_target_2_order.txt -mt 0.0000001 -ev 0.1 -hit_list >Results/Motif_finding/mast_out/Motif_244
mast Results/Motif_finding/mast_motifs/Motif_245 Data/IGRs/Ecol_IGRs.txt -bfile Data/bg/Background_dist_target_2_order.txt -mt 0.0000001 -ev 0.1 -hit_list >Results/Motif_finding/mast_out/Motif_245
mast Results/Motif_finding/mast_motifs/Motif_246 Data/IGRs/Ecol_IGRs.txt -bfile Data/bg/Background_dist_target_2_order.txt -mt 0.0000001 -ev 0.1 -hit_list >Results/Motif_finding/mast_out/Motif_246
mast Results/Motif_finding/mast_motifs/Motif_247 Data/IGRs/Ecol_IGRs.txt -bfile Data/bg/Background_dist_target_2_order.txt -mt 0.0000001 -ev 0.1 -hit_list >Results/Motif_finding/mast_out/Motif_247
mast Results/Motif_finding/mast_motifs/Motif_248 Data/IGRs/Ecol_IGRs.txt -bfile Data/bg/Background_dist_target_2_order.txt -mt 0.0000001 -ev 0.1 -hit_list >Results/Motif_finding/mast_out/Motif_248
mast Results/Motif_finding/mast_motifs/Motif_249 Data/IGRs/Ecol_IGRs.txt -bfile Data/bg/Background_dist_target_2_order.txt -mt 0.0000001 -ev 0.1 -hit_list >Results/Motif_finding/mast_out/Motif_249
mast Results/Motif_finding/mast_motifs/Motif_250 Data/IGRs/Ecol_IGRs.txt -bfile Data/bg/Background_dist_target_2_order.txt -mt 0.0000001 -ev 0.1 -hit_list >Results/Motif_finding/mast_out/Motif_250
mast Results/Motif_finding/mast_motifs/Motif_251 Data/IGRs/Ecol_IGRs.txt -bfile Data/bg/Background_dist_target_2_order.txt -mt 0.0000001 -ev 0.1 -hit_list >Results/Motif_finding/mast_out/Motif_251
mast Results/Motif_finding/mast_motifs/Motif_252 Data/IGRs/Ecol_IGRs.txt -bfile Data/bg/Background_dist_target_2_order.txt -mt 0.0000001 -ev 0.1 -hit_list >Results/Motif_finding/mast_out/Motif_252
mast Results/Motif_finding/mast_motifs/Motif_253 Data/IGRs/Ecol_IGRs.txt -bfile Data/bg/Background_dist_target_2_order.txt -mt 0.0000001 -ev 0.1 -hit_list >Results/Motif_finding/mast_out/Motif_253
mast Results/Motif_finding/mast_motifs/Motif_254 Data/IGRs/Ecol_IGRs.txt -bfile Data/bg/Background_dist_target_2_order.txt -mt 0.0000001 -ev 0.1 -hit_list >Results/Motif_finding/mast_out/Motif_254
mast Results/Motif_finding/mast_motifs/Motif_255 Data/IGRs/Ecol_IGRs.txt -bfile Data/bg/Background_dist_target_2_order.txt -mt 0.0000001 -ev 0.1 -hit_list >Results/Motif_finding/mast_out/Motif_255
mast Results/Motif_finding/mast_motifs/Motif_256 Data/IGRs/Ecol_IGRs.txt -bfile Data/bg/Background_dist_target_2_order.txt -mt 0.0000001 -ev 0.1 -hit_list >Results/Motif_finding/mast_out/Motif_256
mast Results/Motif_finding/mast_motifs/Motif_257 Data/IGRs/Ecol_IGRs.txt -bfile Data/bg/Background_dist_target_2_order.txt -mt 0.0000001 -ev 0.1 -hit_list >Results/Motif_finding/mast_out/Motif_257
mast Results/Motif_finding/mast_motifs/Motif_258 Data/IGRs/Ecol_IGRs.txt -bfile Data/bg/Background_dist_target_2_order.txt -mt 0.0000001 -ev 0.1 -hit_list >Results/Motif_finding/mast_out/Motif_258
mast Results/Motif_finding/mast_motifs/Motif_259 Data/IGRs/Ecol_IGRs.txt -bfile Data/bg/Background_dist_target_2_order.txt -mt 0.0000001 -ev 0.1 -hit_list >Results/Motif_finding/mast_out/Motif_259
mast Results/Motif_finding/mast_motifs/Motif_260 Data/IGRs/Ecol_IGRs.txt -bfile Data/bg/Background_dist_target_2_order.txt -mt 0.0000001 -ev 0.1 -hit_list >Results/Motif_finding/mast_out/Motif_260
mast Results/Motif_finding/mast_motifs/Motif_261 Data/IGRs/Ecol_IGRs.txt -bfile Data/bg/Background_dist_target_2_order.txt -mt 0.0000001 -ev 0.1 -hit_list >Results/Motif_finding/mast_out/Motif_261
mast Results/Motif_finding/mast_motifs/Motif_262 Data/IGRs/Ecol_IGRs.txt -bfile Data/bg/Background_dist_target_2_order.txt -mt 0.0000001 -ev 0.1 -hit_list >Results/Motif_finding/mast_out/Motif_262
mast Results/Motif_finding/mast_motifs/Motif_263 Data/IGRs/Ecol_IGRs.txt -bfile Data/bg/Background_dist_target_2_order.txt -mt 0.0000001 -ev 0.1 -hit_list >Results/Motif_finding/mast_out/Motif_263
mast Results/Motif_finding/mast_motifs/Motif_264 Data/IGRs/Ecol_IGRs.txt -bfile Data/bg/Background_dist_target_2_order.txt -mt 0.0000001 -ev 0.1 -hit_list >Results/Motif_finding/mast_out/Motif_264
mast Results/Motif_finding/mast_motifs/Motif_265 Data/IGRs/Ecol_IGRs.txt -bfile Data/bg/Background_dist_target_2_order.txt -mt 0.0000001 -ev 0.1 -hit_list >Results/Motif_finding/mast_out/Motif_265
mast Results/Motif_finding/mast_motifs/Motif_266 Data/IGRs/Ecol_IGRs.txt -bfile Data/bg/Background_dist_target_2_order.txt -mt 0.0000001 -ev 0.1 -hit_list >Results/Motif_finding/mast_out/Motif_266
mast Results/Motif_finding/mast_motifs/Motif_267 Data/IGRs/Ecol_IGRs.txt -bfile Data/bg/Background_dist_target_2_order.txt -mt 0.0000001 -ev 0.1 -hit_list >Results/Motif_finding/mast_out/Motif_267
mast Results/Motif_finding/mast_motifs/Motif_268 Data/IGRs/Ecol_IGRs.txt -bfile Data/bg/Background_dist_target_2_order.txt -mt 0.0000001 -ev 0.1 -hit_list >Results/Motif_finding/mast_out/Motif_268
mast Results/Motif_finding/mast_motifs/Motif_269 Data/IGRs/Ecol_IGRs.txt -bfile Data/bg/Background_dist_target_2_order.txt -mt 0.0000001 -ev 0.1 -hit_list >Results/Motif_finding/mast_out/Motif_269
mast Results/Motif_finding/mast_motifs/Motif_270 Data/IGRs/Ecol_IGRs.txt -bfile Data/bg/Background_dist_target_2_order.txt -mt 0.0000001 -ev 0.1 -hit_list >Results/Motif_finding/mast_out/Motif_270
mast Results/Motif_finding/mast_motifs/Motif_271 Data/IGRs/Ecol_IGRs.txt -bfile Data/bg/Background_dist_target_2_order.txt -mt 0.0000001 -ev 0.1 -hit_list >Results/Motif_finding/mast_out/Motif_271
mast Results/Motif_finding/mast_motifs/Motif_272 Data/IGRs/Ecol_IGRs.txt -bfile Data/bg/Background_dist_target_2_order.txt -mt 0.0000001 -ev 0.1 -hit_list >Results/Motif_finding/mast_out/Motif_272
mast Results/Motif_finding/mast_motifs/Motif_273 Data/IGRs/Ecol_IGRs.txt -bfile Data/bg/Background_dist_target_2_order.txt -mt 0.0000001 -ev 0.1 -hit_list >Results/Motif_finding/mast_out/Motif_273
mast Results/Motif_finding/mast_motifs/Motif_274 Data/IGRs/Ecol_IGRs.txt -bfile Data/bg/Background_dist_target_2_order.txt -mt 0.0000001 -ev 0.1 -hit_list >Results/Motif_finding/mast_out/Motif_274
mast Results/Motif_finding/mast_motifs/Motif_275 Data/IGRs/Ecol_IGRs.txt -bfile Data/bg/Background_dist_target_2_order.txt -mt 0.0000001 -ev 0.1 -hit_list >Results/Motif_finding/mast_out/Motif_275
mast Results/Motif_finding/mast_motifs/Motif_276 Data/IGRs/Ecol_IGRs.txt -bfile Data/bg/Background_dist_target_2_order.txt -mt 0.0000001 -ev 0.1 -hit_list >Results/Motif_finding/mast_out/Motif_276
mast Results/Motif_finding/mast_motifs/Motif_277 Data/IGRs/Ecol_IGRs.txt -bfile Data/bg/Background_dist_target_2_order.txt -mt 0.0000001 -ev 0.1 -hit_list >Results/Motif_finding/mast_out/Motif_277
mast Results/Motif_finding/mast_motifs/Motif_278 Data/IGRs/Ecol_IGRs.txt -bfile Data/bg/Background_dist_target_2_order.txt -mt 0.0000001 -ev 0.1 -hit_list >Results/Motif_finding/mast_out/Motif_278
mast Results/Motif_finding/mast_motifs/Motif_279 Data/IGRs/Ecol_IGRs.txt -bfile Data/bg/Background_dist_target_2_order.txt -mt 0.0000001 -ev 0.1 -hit_list >Results/Motif_finding/mast_out/Motif_279
mast Results/Motif_finding/mast_motifs/Motif_280 Data/IGRs/Ecol_IGRs.txt -bfile Data/bg/Background_dist_target_2_order.txt -mt 0.0000001 -ev 0.1 -hit_list >Results/Motif_finding/mast_out/Motif_280
mast Results/Motif_finding/mast_motifs/Motif_281 Data/IGRs/Ecol_IGRs.txt -bfile Data/bg/Background_dist_target_2_order.txt -mt 0.0000001 -ev 0.1 -hit_list >Results/Motif_finding/mast_out/Motif_281
mast Results/Motif_finding/mast_motifs/Motif_282 Data/IGRs/Ecol_IGRs.txt -bfile Data/bg/Background_dist_target_2_order.txt -mt 0.0000001 -ev 0.1 -hit_list >Results/Motif_finding/mast_out/Motif_282
mast Results/Motif_finding/mast_motifs/Motif_283 Data/IGRs/Ecol_IGRs.txt -bfile Data/bg/Background_dist_target_2_order.txt -mt 0.0000001 -ev 0.1 -hit_list >Results/Motif_finding/mast_out/Motif_283
mast Results/Motif_finding/mast_motifs/Motif_284 Data/IGRs/Ecol_IGRs.txt -bfile Data/bg/Background_dist_target_2_order.txt -mt 0.0000001 -ev 0.1 -hit_list >Results/Motif_finding/mast_out/Motif_284
mast Results/Motif_finding/mast_motifs/Motif_285 Data/IGRs/Ecol_IGRs.txt -bfile Data/bg/Background_dist_target_2_order.txt -mt 0.0000001 -ev 0.1 -hit_list >Results/Motif_finding/mast_out/Motif_285
mast Results/Motif_finding/mast_motifs/Motif_286 Data/IGRs/Ecol_IGRs.txt -bfile Data/bg/Background_dist_target_2_order.txt -mt 0.0000001 -ev 0.1 -hit_list >Results/Motif_finding/mast_out/Motif_286
mast Results/Motif_finding/mast_motifs/Motif_287 Data/IGRs/Ecol_IGRs.txt -bfile Data/bg/Background_dist_target_2_order.txt -mt 0.0000001 -ev 0.1 -hit_list >Results/Motif_finding/mast_out/Motif_287
mast Results/Motif_finding/mast_motifs/Motif_288 Data/IGRs/Ecol_IGRs.txt -bfile Data/bg/Background_dist_target_2_order.txt -mt 0.0000001 -ev 0.1 -hit_list >Results/Motif_finding/mast_out/Motif_288
mast Results/Motif_finding/mast_motifs/Motif_289 Data/IGRs/Ecol_IGRs.txt -bfile Data/bg/Background_dist_target_2_order.txt -mt 0.0000001 -ev 0.1 -hit_list >Results/Motif_finding/mast_out/Motif_289
mast Results/Motif_finding/mast_motifs/Motif_290 Data/IGRs/Ecol_IGRs.txt -bfile Data/bg/Background_dist_target_2_order.txt -mt 0.0000001 -ev 0.1 -hit_list >Results/Motif_finding/mast_out/Motif_290
mast Results/Motif_finding/mast_motifs/Motif_291 Data/IGRs/Ecol_IGRs.txt -bfile Data/bg/Background_dist_target_2_order.txt -mt 0.0000001 -ev 0.1 -hit_list >Results/Motif_finding/mast_out/Motif_291
mast Results/Motif_finding/mast_motifs/Motif_292 Data/IGRs/Ecol_IGRs.txt -bfile Data/bg/Background_dist_target_2_order.txt -mt 0.0000001 -ev 0.1 -hit_list >Results/Motif_finding/mast_out/Motif_292
mast Results/Motif_finding/mast_motifs/Motif_293 Data/IGRs/Ecol_IGRs.txt -bfile Data/bg/Background_dist_target_2_order.txt -mt 0.0000001 -ev 0.1 -hit_list >Results/Motif_finding/mast_out/Motif_293
mast Results/Motif_finding/mast_motifs/Motif_294 Data/IGRs/Ecol_IGRs.txt -bfile Data/bg/Background_dist_target_2_order.txt -mt 0.0000001 -ev 0.1 -hit_list >Results/Motif_finding/mast_out/Motif_294
mast Results/Motif_finding/mast_motifs/Motif_295 Data/IGRs/Ecol_IGRs.txt -bfile Data/bg/Background_dist_target_2_order.txt -mt 0.0000001 -ev 0.1 -hit_list >Results/Motif_finding/mast_out/Motif_295
mast Results/Motif_finding/mast_motifs/Motif_296 Data/IGRs/Ecol_IGRs.txt -bfile Data/bg/Background_dist_target_2_order.txt -mt 0.0000001 -ev 0.1 -hit_list >Results/Motif_finding/mast_out/Motif_296
mast Results/Motif_finding/mast_motifs/Motif_297 Data/IGRs/Ecol_IGRs.txt -bfile Data/bg/Background_dist_target_2_order.txt -mt 0.0000001 -ev 0.1 -hit_list >Results/Motif_finding/mast_out/Motif_297
mast Results/Motif_finding/mast_motifs/Motif_298 Data/IGRs/Ecol_IGRs.txt -bfile Data/bg/Background_dist_target_2_order.txt -mt 0.0000001 -ev 0.1 -hit_list >Results/Motif_finding/mast_out/Motif_298
mast Results/Motif_finding/mast_motifs/Motif_299 Data/IGRs/Ecol_IGRs.txt -bfile Data/bg/Background_dist_target_2_order.txt -mt 0.0000001 -ev 0.1 -hit_list >Results/Motif_finding/mast_out/Motif_299
mast Results/Motif_finding/mast_motifs/Motif_300 Data/IGRs/Ecol_IGRs.txt -bfile Data/bg/Background_dist_target_2_order.txt -mt 0.0000001 -ev 0.1 -hit_list >Results/Motif_finding/mast_out/Motif_300
mast Results/Motif_finding/mast_motifs/Motif_301 Data/IGRs/Ecol_IGRs.txt -bfile Data/bg/Background_dist_target_2_order.txt -mt 0.0000001 -ev 0.1 -hit_list >Results/Motif_finding/mast_out/Motif_301
mast Results/Motif_finding/mast_motifs/Motif_302 Data/IGRs/Ecol_IGRs.txt -bfile Data/bg/Background_dist_target_2_order.txt -mt 0.0000001 -ev 0.1 -hit_list >Results/Motif_finding/mast_out/Motif_302
mast Results/Motif_finding/mast_motifs/Motif_303 Data/IGRs/Ecol_IGRs.txt -bfile Data/bg/Background_dist_target_2_order.txt -mt 0.0000001 -ev 0.1 -hit_list >Results/Motif_finding/mast_out/Motif_303
mast Results/Motif_finding/mast_motifs/Motif_304 Data/IGRs/Ecol_IGRs.txt -bfile Data/bg/Background_dist_target_2_order.txt -mt 0.0000001 -ev 0.1 -hit_list >Results/Motif_finding/mast_out/Motif_304
mast Results/Motif_finding/mast_motifs/Motif_305 Data/IGRs/Ecol_IGRs.txt -bfile Data/bg/Background_dist_target_2_order.txt -mt 0.0000001 -ev 0.1 -hit_list >Results/Motif_finding/mast_out/Motif_305
mast Results/Motif_finding/mast_motifs/Motif_306 Data/IGRs/Ecol_IGRs.txt -bfile Data/bg/Background_dist_target_2_order.txt -mt 0.0000001 -ev 0.1 -hit_list >Results/Motif_finding/mast_out/Motif_306
mast Results/Motif_finding/mast_motifs/Motif_307 Data/IGRs/Ecol_IGRs.txt -bfile Data/bg/Background_dist_target_2_order.txt -mt 0.0000001 -ev 0.1 -hit_list >Results/Motif_finding/mast_out/Motif_307
mast Results/Motif_finding/mast_motifs/Motif_308 Data/IGRs/Ecol_IGRs.txt -bfile Data/bg/Background_dist_target_2_order.txt -mt 0.0000001 -ev 0.1 -hit_list >Results/Motif_finding/mast_out/Motif_308
mast Results/Motif_finding/mast_motifs/Motif_309 Data/IGRs/Ecol_IGRs.txt -bfile Data/bg/Background_dist_target_2_order.txt -mt 0.0000001 -ev 0.1 -hit_list >Results/Motif_finding/mast_out/Motif_309
mast Results/Motif_finding/mast_motifs/Motif_310 Data/IGRs/Ecol_IGRs.txt -bfile Data/bg/Background_dist_target_2_order.txt -mt 0.0000001 -ev 0.1 -hit_list >Results/Motif_finding/mast_out/Motif_310
mast Results/Motif_finding/mast_motifs/Motif_311 Data/IGRs/Ecol_IGRs.txt -bfile Data/bg/Background_dist_target_2_order.txt -mt 0.0000001 -ev 0.1 -hit_list >Results/Motif_finding/mast_out/Motif_311
mast Results/Motif_finding/mast_motifs/Motif_312 Data/IGRs/Ecol_IGRs.txt -bfile Data/bg/Background_dist_target_2_order.txt -mt 0.0000001 -ev 0.1 -hit_list >Results/Motif_finding/mast_out/Motif_312
mast Results/Motif_finding/mast_motifs/Motif_313 Data/IGRs/Ecol_IGRs.txt -bfile Data/bg/Background_dist_target_2_order.txt -mt 0.0000001 -ev 0.1 -hit_list >Results/Motif_finding/mast_out/Motif_313
mast Results/Motif_finding/mast_motifs/Motif_314 Data/IGRs/Ecol_IGRs.txt -bfile Data/bg/Background_dist_target_2_order.txt -mt 0.0000001 -ev 0.1 -hit_list >Results/Motif_finding/mast_out/Motif_314
mast Results/Motif_finding/mast_motifs/Motif_315 Data/IGRs/Ecol_IGRs.txt -bfile Data/bg/Background_dist_target_2_order.txt -mt 0.0000001 -ev 0.1 -hit_list >Results/Motif_finding/mast_out/Motif_315
mast Results/Motif_finding/mast_motifs/Motif_316 Data/IGRs/Ecol_IGRs.txt -bfile Data/bg/Background_dist_target_2_order.txt -mt 0.0000001 -ev 0.1 -hit_list >Results/Motif_finding/mast_out/Motif_316
mast Results/Motif_finding/mast_motifs/Motif_317 Data/IGRs/Ecol_IGRs.txt -bfile Data/bg/Background_dist_target_2_order.txt -mt 0.0000001 -ev 0.1 -hit_list >Results/Motif_finding/mast_out/Motif_317
mast Results/Motif_finding/mast_motifs/Motif_318 Data/IGRs/Ecol_IGRs.txt -bfile Data/bg/Background_dist_target_2_order.txt -mt 0.0000001 -ev 0.1 -hit_list >Results/Motif_finding/mast_out/Motif_318
mast Results/Motif_finding/mast_motifs/Motif_319 Data/IGRs/Ecol_IGRs.txt -bfile Data/bg/Background_dist_target_2_order.txt -mt 0.0000001 -ev 0.1 -hit_list >Results/Motif_finding/mast_out/Motif_319
mast Results/Motif_finding/mast_motifs/Motif_320 Data/IGRs/Ecol_IGRs.txt -bfile Data/bg/Background_dist_target_2_order.txt -mt 0.0000001 -ev 0.1 -hit_list >Results/Motif_finding/mast_out/Motif_320
mast Results/Motif_finding/mast_motifs/Motif_321 Data/IGRs/Ecol_IGRs.txt -bfile Data/bg/Background_dist_target_2_order.txt -mt 0.0000001 -ev 0.1 -hit_list >Results/Motif_finding/mast_out/Motif_321
mast Results/Motif_finding/mast_motifs/Motif_322 Data/IGRs/Ecol_IGRs.txt -bfile Data/bg/Background_dist_target_2_order.txt -mt 0.0000001 -ev 0.1 -hit_list >Results/Motif_finding/mast_out/Motif_322
mast Results/Motif_finding/mast_motifs/Motif_323 Data/IGRs/Ecol_IGRs.txt -bfile Data/bg/Background_dist_target_2_order.txt -mt 0.0000001 -ev 0.1 -hit_list >Results/Motif_finding/mast_out/Motif_323
mast Results/Motif_finding/mast_motifs/Motif_324 Data/IGRs/Ecol_IGRs.txt -bfile Data/bg/Background_dist_target_2_order.txt -mt 0.0000001 -ev 0.1 -hit_list >Results/Motif_finding/mast_out/Motif_324
mast Results/Motif_finding/mast_motifs/Motif_325 Data/IGRs/Ecol_IGRs.txt -bfile Data/bg/Background_dist_target_2_order.txt -mt 0.0000001 -ev 0.1 -hit_list >Results/Motif_finding/mast_out/Motif_325
mast Results/Motif_finding/mast_motifs/Motif_326 Data/IGRs/Ecol_IGRs.txt -bfile Data/bg/Background_dist_target_2_order.txt -mt 0.0000001 -ev 0.1 -hit_list >Results/Motif_finding/mast_out/Motif_326
mast Results/Motif_finding/mast_motifs/Motif_327 Data/IGRs/Ecol_IGRs.txt -bfile Data/bg/Background_dist_target_2_order.txt -mt 0.0000001 -ev 0.1 -hit_list >Results/Motif_finding/mast_out/Motif_327
mast Results/Motif_finding/mast_motifs/Motif_328 Data/IGRs/Ecol_IGRs.txt -bfile Data/bg/Background_dist_target_2_order.txt -mt 0.0000001 -ev 0.1 -hit_list >Results/Motif_finding/mast_out/Motif_328
mast Results/Motif_finding/mast_motifs/Motif_329 Data/IGRs/Ecol_IGRs.txt -bfile Data/bg/Background_dist_target_2_order.txt -mt 0.0000001 -ev 0.1 -hit_list >Results/Motif_finding/mast_out/Motif_329
mast Results/Motif_finding/mast_motifs/Motif_330 Data/IGRs/Ecol_IGRs.txt -bfile Data/bg/Background_dist_target_2_order.txt -mt 0.0000001 -ev 0.1 -hit_list >Results/Motif_finding/mast_out/Motif_330
mast Results/Motif_finding/mast_motifs/Motif_331 Data/IGRs/Ecol_IGRs.txt -bfile Data/bg/Background_dist_target_2_order.txt -mt 0.0000001 -ev 0.1 -hit_list >Results/Motif_finding/mast_out/Motif_331
mast Results/Motif_finding/mast_motifs/Motif_332 Data/IGRs/Ecol_IGRs.txt -bfile Data/bg/Background_dist_target_2_order.txt -mt 0.0000001 -ev 0.1 -hit_list >Results/Motif_finding/mast_out/Motif_332
mast Results/Motif_finding/mast_motifs/Motif_333 Data/IGRs/Ecol_IGRs.txt -bfile Data/bg/Background_dist_target_2_order.txt -mt 0.0000001 -ev 0.1 -hit_list >Results/Motif_finding/mast_out/Motif_333
mast Results/Motif_finding/mast_motifs/Motif_334 Data/IGRs/Ecol_IGRs.txt -bfile Data/bg/Background_dist_target_2_order.txt -mt 0.0000001 -ev 0.1 -hit_list >Results/Motif_finding/mast_out/Motif_334
mast Results/Motif_finding/mast_motifs/Motif_335 Data/IGRs/Ecol_IGRs.txt -bfile Data/bg/Background_dist_target_2_order.txt -mt 0.0000001 -ev 0.1 -hit_list >Results/Motif_finding/mast_out/Motif_335
mast Results/Motif_finding/mast_motifs/Motif_336 Data/IGRs/Ecol_IGRs.txt -bfile Data/bg/Background_dist_target_2_order.txt -mt 0.0000001 -ev 0.1 -hit_list >Results/Motif_finding/mast_out/Motif_336
mast Results/Motif_finding/mast_motifs/Motif_337 Data/IGRs/Ecol_IGRs.txt -bfile Data/bg/Background_dist_target_2_order.txt -mt 0.0000001 -ev 0.1 -hit_list >Results/Motif_finding/mast_out/Motif_337
mast Results/Motif_finding/mast_motifs/Motif_338 Data/IGRs/Ecol_IGRs.txt -bfile Data/bg/Background_dist_target_2_order.txt -mt 0.0000001 -ev 0.1 -hit_list >Results/Motif_finding/mast_out/Motif_338
mast Results/Motif_finding/mast_motifs/Motif_339 Data/IGRs/Ecol_IGRs.txt -bfile Data/bg/Background_dist_target_2_order.txt -mt 0.0000001 -ev 0.1 -hit_list >Results/Motif_finding/mast_out/Motif_339
mast Results/Motif_finding/mast_motifs/Motif_340 Data/IGRs/Ecol_IGRs.txt -bfile Data/bg/Background_dist_target_2_order.txt -mt 0.0000001 -ev 0.1 -hit_list >Results/Motif_finding/mast_out/Motif_340
mast Results/Motif_finding/mast_motifs/Motif_341 Data/IGRs/Ecol_IGRs.txt -bfile Data/bg/Background_dist_target_2_order.txt -mt 0.0000001 -ev 0.1 -hit_list >Results/Motif_finding/mast_out/Motif_341
mast Results/Motif_finding/mast_motifs/Motif_342 Data/IGRs/Ecol_IGRs.txt -bfile Data/bg/Background_dist_target_2_order.txt -mt 0.0000001 -ev 0.1 -hit_list >Results/Motif_finding/mast_out/Motif_342
mast Results/Motif_finding/mast_motifs/Motif_343 Data/IGRs/Ecol_IGRs.txt -bfile Data/bg/Background_dist_target_2_order.txt -mt 0.0000001 -ev 0.1 -hit_list >Results/Motif_finding/mast_out/Motif_343
mast Results/Motif_finding/mast_motifs/Motif_344 Data/IGRs/Ecol_IGRs.txt -bfile Data/bg/Background_dist_target_2_order.txt -mt 0.0000001 -ev 0.1 -hit_list >Results/Motif_finding/mast_out/Motif_344
mast Results/Motif_finding/mast_motifs/Motif_345 Data/IGRs/Ecol_IGRs.txt -bfile Data/bg/Background_dist_target_2_order.txt -mt 0.0000001 -ev 0.1 -hit_list >Results/Motif_finding/mast_out/Motif_345
mast Results/Motif_finding/mast_motifs/Motif_346 Data/IGRs/Ecol_IGRs.txt -bfile Data/bg/Background_dist_target_2_order.txt -mt 0.0000001 -ev 0.1 -hit_list >Results/Motif_finding/mast_out/Motif_346
mast Results/Motif_finding/mast_motifs/Motif_347 Data/IGRs/Ecol_IGRs.txt -bfile Data/bg/Background_dist_target_2_order.txt -mt 0.0000001 -ev 0.1 -hit_list >Results/Motif_finding/mast_out/Motif_347
mast Results/Motif_finding/mast_motifs/Motif_348 Data/IGRs/Ecol_IGRs.txt -bfile Data/bg/Background_dist_target_2_order.txt -mt 0.0000001 -ev 0.1 -hit_list >Results/Motif_finding/mast_out/Motif_348
mast Results/Motif_finding/mast_motifs/Motif_349 Data/IGRs/Ecol_IGRs.txt -bfile Data/bg/Background_dist_target_2_order.txt -mt 0.0000001 -ev 0.1 -hit_list >Results/Motif_finding/mast_out/Motif_349
mast Results/Motif_finding/mast_motifs/Motif_350 Data/IGRs/Ecol_IGRs.txt -bfile Data/bg/Background_dist_target_2_order.txt -mt 0.0000001 -ev 0.1 -hit_list >Results/Motif_finding/mast_out/Motif_350
mast Results/Motif_finding/mast_motifs/Motif_351 Data/IGRs/Ecol_IGRs.txt -bfile Data/bg/Background_dist_target_2_order.txt -mt 0.0000001 -ev 0.1 -hit_list >Results/Motif_finding/mast_out/Motif_351
mast Results/Motif_finding/mast_motifs/Motif_352 Data/IGRs/Ecol_IGRs.txt -bfile Data/bg/Background_dist_target_2_order.txt -mt 0.0000001 -ev 0.1 -hit_list >Results/Motif_finding/mast_out/Motif_352
mast Results/Motif_finding/mast_motifs/Motif_353 Data/IGRs/Ecol_IGRs.txt -bfile Data/bg/Background_dist_target_2_order.txt -mt 0.0000001 -ev 0.1 -hit_list >Results/Motif_finding/mast_out/Motif_353
mast Results/Motif_finding/mast_motifs/Motif_354 Data/IGRs/Ecol_IGRs.txt -bfile Data/bg/Background_dist_target_2_order.txt -mt 0.0000001 -ev 0.1 -hit_list >Results/Motif_finding/mast_out/Motif_354
mast Results/Motif_finding/mast_motifs/Motif_355 Data/IGRs/Ecol_IGRs.txt -bfile Data/bg/Background_dist_target_2_order.txt -mt 0.0000001 -ev 0.1 -hit_list >Results/Motif_finding/mast_out/Motif_355
mast Results/Motif_finding/mast_motifs/Motif_356 Data/IGRs/Ecol_IGRs.txt -bfile Data/bg/Background_dist_target_2_order.txt -mt 0.0000001 -ev 0.1 -hit_list >Results/Motif_finding/mast_out/Motif_356
mast Results/Motif_finding/mast_motifs/Motif_357 Data/IGRs/Ecol_IGRs.txt -bfile Data/bg/Background_dist_target_2_order.txt -mt 0.0000001 -ev 0.1 -hit_list >Results/Motif_finding/mast_out/Motif_357
mast Results/Motif_finding/mast_motifs/Motif_358 Data/IGRs/Ecol_IGRs.txt -bfile Data/bg/Background_dist_target_2_order.txt -mt 0.0000001 -ev 0.1 -hit_list >Results/Motif_finding/mast_out/Motif_358
mast Results/Motif_finding/mast_motifs/Motif_359 Data/IGRs/Ecol_IGRs.txt -bfile Data/bg/Background_dist_target_2_order.txt -mt 0.0000001 -ev 0.1 -hit_list >Results/Motif_finding/mast_out/Motif_359
mast Results/Motif_finding/mast_motifs/Motif_360 Data/IGRs/Ecol_IGRs.txt -bfile Data/bg/Background_dist_target_2_order.txt -mt 0.0000001 -ev 0.1 -hit_list >Results/Motif_finding/mast_out/Motif_360
mast Results/Motif_finding/mast_motifs/Motif_361 Data/IGRs/Ecol_IGRs.txt -bfile Data/bg/Background_dist_target_2_order.txt -mt 0.0000001 -ev 0.1 -hit_list >Results/Motif_finding/mast_out/Motif_361
mast Results/Motif_finding/mast_motifs/Motif_362 Data/IGRs/Ecol_IGRs.txt -bfile Data/bg/Background_dist_target_2_order.txt -mt 0.0000001 -ev 0.1 -hit_list >Results/Motif_finding/mast_out/Motif_362
mast Results/Motif_finding/mast_motifs/Motif_363 Data/IGRs/Ecol_IGRs.txt -bfile Data/bg/Background_dist_target_2_order.txt -mt 0.0000001 -ev 0.1 -hit_list >Results/Motif_finding/mast_out/Motif_363
mast Results/Motif_finding/mast_motifs/Motif_364 Data/IGRs/Ecol_IGRs.txt -bfile Data/bg/Background_dist_target_2_order.txt -mt 0.0000001 -ev 0.1 -hit_list >Results/Motif_finding/mast_out/Motif_364
mast Results/Motif_finding/mast_motifs/Motif_365 Data/IGRs/Ecol_IGRs.txt -bfile Data/bg/Background_dist_target_2_order.txt -mt 0.0000001 -ev 0.1 -hit_list >Results/Motif_finding/mast_out/Motif_365
mast Results/Motif_finding/mast_motifs/Motif_366 Data/IGRs/Ecol_IGRs.txt -bfile Data/bg/Background_dist_target_2_order.txt -mt 0.0000001 -ev 0.1 -hit_list >Results/Motif_finding/mast_out/Motif_366
mast Results/Motif_finding/mast_motifs/Motif_367 Data/IGRs/Ecol_IGRs.txt -bfile Data/bg/Background_dist_target_2_order.txt -mt 0.0000001 -ev 0.1 -hit_list >Results/Motif_finding/mast_out/Motif_367
mast Results/Motif_finding/mast_motifs/Motif_368 Data/IGRs/Ecol_IGRs.txt -bfile Data/bg/Background_dist_target_2_order.txt -mt 0.0000001 -ev 0.1 -hit_list >Results/Motif_finding/mast_out/Motif_368
mast Results/Motif_finding/mast_motifs/Motif_369 Data/IGRs/Ecol_IGRs.txt -bfile Data/bg/Background_dist_target_2_order.txt -mt 0.0000001 -ev 0.1 -hit_list >Results/Motif_finding/mast_out/Motif_369
mast Results/Motif_finding/mast_motifs/Motif_370 Data/IGRs/Ecol_IGRs.txt -bfile Data/bg/Background_dist_target_2_order.txt -mt 0.0000001 -ev 0.1 -hit_list >Results/Motif_finding/mast_out/Motif_370
mast Results/Motif_finding/mast_motifs/Motif_371 Data/IGRs/Ecol_IGRs.txt -bfile Data/bg/Background_dist_target_2_order.txt -mt 0.0000001 -ev 0.1 -hit_list >Results/Motif_finding/mast_out/Motif_371
mast Results/Motif_finding/mast_motifs/Motif_372 Data/IGRs/Ecol_IGRs.txt -bfile Data/bg/Background_dist_target_2_order.txt -mt 0.0000001 -ev 0.1 -hit_list >Results/Motif_finding/mast_out/Motif_372
mast Results/Motif_finding/mast_motifs/Motif_373 Data/IGRs/Ecol_IGRs.txt -bfile Data/bg/Background_dist_target_2_order.txt -mt 0.0000001 -ev 0.1 -hit_list >Results/Motif_finding/mast_out/Motif_373
mast Results/Motif_finding/mast_motifs/Motif_374 Data/IGRs/Ecol_IGRs.txt -bfile Data/bg/Background_dist_target_2_order.txt -mt 0.0000001 -ev 0.1 -hit_list >Results/Motif_finding/mast_out/Motif_374
mast Results/Motif_finding/mast_motifs/Motif_375 Data/IGRs/Ecol_IGRs.txt -bfile Data/bg/Background_dist_target_2_order.txt -mt 0.0000001 -ev 0.1 -hit_list >Results/Motif_finding/mast_out/Motif_375
mast Results/Motif_finding/mast_motifs/Motif_376 Data/IGRs/Ecol_IGRs.txt -bfile Data/bg/Background_dist_target_2_order.txt -mt 0.0000001 -ev 0.1 -hit_list >Results/Motif_finding/mast_out/Motif_376
mast Results/Motif_finding/mast_motifs/Motif_377 Data/IGRs/Ecol_IGRs.txt -bfile Data/bg/Background_dist_target_2_order.txt -mt 0.0000001 -ev 0.1 -hit_list >Results/Motif_finding/mast_out/Motif_377
mast Results/Motif_finding/mast_motifs/Motif_378 Data/IGRs/Ecol_IGRs.txt -bfile Data/bg/Background_dist_target_2_order.txt -mt 0.0000001 -ev 0.1 -hit_list >Results/Motif_finding/mast_out/Motif_378
mast Results/Motif_finding/mast_motifs/Motif_379 Data/IGRs/Ecol_IGRs.txt -bfile Data/bg/Background_dist_target_2_order.txt -mt 0.0000001 -ev 0.1 -hit_list >Results/Motif_finding/mast_out/Motif_379
mast Results/Motif_finding/mast_motifs/Motif_380 Data/IGRs/Ecol_IGRs.txt -bfile Data/bg/Background_dist_target_2_order.txt -mt 0.0000001 -ev 0.1 -hit_list >Results/Motif_finding/mast_out/Motif_380
mast Results/Motif_finding/mast_motifs/Motif_381 Data/IGRs/Ecol_IGRs.txt -bfile Data/bg/Background_dist_target_2_order.txt -mt 0.0000001 -ev 0.1 -hit_list >Results/Motif_finding/mast_out/Motif_381
mast Results/Motif_finding/mast_motifs/Motif_382 Data/IGRs/Ecol_IGRs.txt -bfile Data/bg/Background_dist_target_2_order.txt -mt 0.0000001 -ev 0.1 -hit_list >Results/Motif_finding/mast_out/Motif_382
mast Results/Motif_finding/mast_motifs/Motif_383 Data/IGRs/Ecol_IGRs.txt -bfile Data/bg/Background_dist_target_2_order.txt -mt 0.0000001 -ev 0.1 -hit_list >Results/Motif_finding/mast_out/Motif_383
mast Results/Motif_finding/mast_motifs/Motif_384 Data/IGRs/Ecol_IGRs.txt -bfile Data/bg/Background_dist_target_2_order.txt -mt 0.0000001 -ev 0.1 -hit_list >Results/Motif_finding/mast_out/Motif_384
mast Results/Motif_finding/mast_motifs/Motif_385 Data/IGRs/Ecol_IGRs.txt -bfile Data/bg/Background_dist_target_2_order.txt -mt 0.0000001 -ev 0.1 -hit_list >Results/Motif_finding/mast_out/Motif_385
mast Results/Motif_finding/mast_motifs/Motif_386 Data/IGRs/Ecol_IGRs.txt -bfile Data/bg/Background_dist_target_2_order.txt -mt 0.0000001 -ev 0.1 -hit_list >Results/Motif_finding/mast_out/Motif_386
mast Results/Motif_finding/mast_motifs/Motif_387 Data/IGRs/Ecol_IGRs.txt -bfile Data/bg/Background_dist_target_2_order.txt -mt 0.0000001 -ev 0.1 -hit_list >Results/Motif_finding/mast_out/Motif_387
mast Results/Motif_finding/mast_motifs/Motif_388 Data/IGRs/Ecol_IGRs.txt -bfile Data/bg/Background_dist_target_2_order.txt -mt 0.0000001 -ev 0.1 -hit_list >Results/Motif_finding/mast_out/Motif_388
mast Results/Motif_finding/mast_motifs/Motif_389 Data/IGRs/Ecol_IGRs.txt -bfile Data/bg/Background_dist_target_2_order.txt -mt 0.0000001 -ev 0.1 -hit_list >Results/Motif_finding/mast_out/Motif_389
mast Results/Motif_finding/mast_motifs/Motif_390 Data/IGRs/Ecol_IGRs.txt -bfile Data/bg/Background_dist_target_2_order.txt -mt 0.0000001 -ev 0.1 -hit_list >Results/Motif_finding/mast_out/Motif_390
mast Results/Motif_finding/mast_motifs/Motif_391 Data/IGRs/Ecol_IGRs.txt -bfile Data/bg/Background_dist_target_2_order.txt -mt 0.0000001 -ev 0.1 -hit_list >Results/Motif_finding/mast_out/Motif_391
mast Results/Motif_finding/mast_motifs/Motif_392 Data/IGRs/Ecol_IGRs.txt -bfile Data/bg/Background_dist_target_2_order.txt -mt 0.0000001 -ev 0.1 -hit_list >Results/Motif_finding/mast_out/Motif_392
mast Results/Motif_finding/mast_motifs/Motif_393 Data/IGRs/Ecol_IGRs.txt -bfile Data/bg/Background_dist_target_2_order.txt -mt 0.0000001 -ev 0.1 -hit_list >Results/Motif_finding/mast_out/Motif_393
mast Results/Motif_finding/mast_motifs/Motif_394 Data/IGRs/Ecol_IGRs.txt -bfile Data/bg/Background_dist_target_2_order.txt -mt 0.0000001 -ev 0.1 -hit_list >Results/Motif_finding/mast_out/Motif_394
mast Results/Motif_finding/mast_motifs/Motif_395 Data/IGRs/Ecol_IGRs.txt -bfile Data/bg/Background_dist_target_2_order.txt -mt 0.0000001 -ev 0.1 -hit_list >Results/Motif_finding/mast_out/Motif_395
mast Results/Motif_finding/mast_motifs/Motif_396 Data/IGRs/Ecol_IGRs.txt -bfile Data/bg/Background_dist_target_2_order.txt -mt 0.0000001 -ev 0.1 -hit_list >Results/Motif_finding/mast_out/Motif_396
mast Results/Motif_finding/mast_motifs/Motif_397 Data/IGRs/Ecol_IGRs.txt -bfile Data/bg/Background_dist_target_2_order.txt -mt 0.0000001 -ev 0.1 -hit_list >Results/Motif_finding/mast_out/Motif_397
mast Results/Motif_finding/mast_motifs/Motif_398 Data/IGRs/Ecol_IGRs.txt -bfile Data/bg/Background_dist_target_2_order.txt -mt 0.0000001 -ev 0.1 -hit_list >Results/Motif_finding/mast_out/Motif_398
mast Results/Motif_finding/mast_motifs/Motif_399 Data/IGRs/Ecol_IGRs.txt -bfile Data/bg/Background_dist_target_2_order.txt -mt 0.0000001 -ev 0.1 -hit_list >Results/Motif_finding/mast_out/Motif_399
mast Results/Motif_finding/mast_motifs/Motif_400 Data/IGRs/Ecol_IGRs.txt -bfile Data/bg/Background_dist_target_2_order.txt -mt 0.0000001 -ev 0.1 -hit_list >Results/Motif_finding/mast_out/Motif_400
mast Results/Motif_finding/mast_motifs/Motif_401 Data/IGRs/Ecol_IGRs.txt -bfile Data/bg/Background_dist_target_2_order.txt -mt 0.0000001 -ev 0.1 -hit_list >Results/Motif_finding/mast_out/Motif_401
mast Results/Motif_finding/mast_motifs/Motif_402 Data/IGRs/Ecol_IGRs.txt -bfile Data/bg/Background_dist_target_2_order.txt -mt 0.0000001 -ev 0.1 -hit_list >Results/Motif_finding/mast_out/Motif_402
mast Results/Motif_finding/mast_motifs/Motif_403 Data/IGRs/Ecol_IGRs.txt -bfile Data/bg/Background_dist_target_2_order.txt -mt 0.0000001 -ev 0.1 -hit_list >Results/Motif_finding/mast_out/Motif_403
mast Results/Motif_finding/mast_motifs/Motif_404 Data/IGRs/Ecol_IGRs.txt -bfile Data/bg/Background_dist_target_2_order.txt -mt 0.0000001 -ev 0.1 -hit_list >Results/Motif_finding/mast_out/Motif_404
mast Results/Motif_finding/mast_motifs/Motif_405 Data/IGRs/Ecol_IGRs.txt -bfile Data/bg/Background_dist_target_2_order.txt -mt 0.0000001 -ev 0.1 -hit_list >Results/Motif_finding/mast_out/Motif_405
mast Results/Motif_finding/mast_motifs/Motif_406 Data/IGRs/Ecol_IGRs.txt -bfile Data/bg/Background_dist_target_2_order.txt -mt 0.0000001 -ev 0.1 -hit_list >Results/Motif_finding/mast_out/Motif_406
mast Results/Motif_finding/mast_motifs/Motif_407 Data/IGRs/Ecol_IGRs.txt -bfile Data/bg/Background_dist_target_2_order.txt -mt 0.0000001 -ev 0.1 -hit_list >Results/Motif_finding/mast_out/Motif_407
mast Results/Motif_finding/mast_motifs/Motif_408 Data/IGRs/Ecol_IGRs.txt -bfile Data/bg/Background_dist_target_2_order.txt -mt 0.0000001 -ev 0.1 -hit_list >Results/Motif_finding/mast_out/Motif_408
mast Results/Motif_finding/mast_motifs/Motif_409 Data/IGRs/Ecol_IGRs.txt -bfile Data/bg/Background_dist_target_2_order.txt -mt 0.0000001 -ev 0.1 -hit_list >Results/Motif_finding/mast_out/Motif_409
mast Results/Motif_finding/mast_motifs/Motif_410 Data/IGRs/Ecol_IGRs.txt -bfile Data/bg/Background_dist_target_2_order.txt -mt 0.0000001 -ev 0.1 -hit_list >Results/Motif_finding/mast_out/Motif_410
mast Results/Motif_finding/mast_motifs/Motif_411 Data/IGRs/Ecol_IGRs.txt -bfile Data/bg/Background_dist_target_2_order.txt -mt 0.0000001 -ev 0.1 -hit_list >Results/Motif_finding/mast_out/Motif_411
mast Results/Motif_finding/mast_motifs/Motif_412 Data/IGRs/Ecol_IGRs.txt -bfile Data/bg/Background_dist_target_2_order.txt -mt 0.0000001 -ev 0.1 -hit_list >Results/Motif_finding/mast_out/Motif_412
mast Results/Motif_finding/mast_motifs/Motif_413 Data/IGRs/Ecol_IGRs.txt -bfile Data/bg/Background_dist_target_2_order.txt -mt 0.0000001 -ev 0.1 -hit_list >Results/Motif_finding/mast_out/Motif_413
mast Results/Motif_finding/mast_motifs/Motif_414 Data/IGRs/Ecol_IGRs.txt -bfile Data/bg/Background_dist_target_2_order.txt -mt 0.0000001 -ev 0.1 -hit_list >Results/Motif_finding/mast_out/Motif_414
mast Results/Motif_finding/mast_motifs/Motif_415 Data/IGRs/Ecol_IGRs.txt -bfile Data/bg/Background_dist_target_2_order.txt -mt 0.0000001 -ev 0.1 -hit_list >Results/Motif_finding/mast_out/Motif_415
mast Results/Motif_finding/mast_motifs/Motif_416 Data/IGRs/Ecol_IGRs.txt -bfile Data/bg/Background_dist_target_2_order.txt -mt 0.0000001 -ev 0.1 -hit_list >Results/Motif_finding/mast_out/Motif_416
mast Results/Motif_finding/mast_motifs/Motif_417 Data/IGRs/Ecol_IGRs.txt -bfile Data/bg/Background_dist_target_2_order.txt -mt 0.0000001 -ev 0.1 -hit_list >Results/Motif_finding/mast_out/Motif_417
mast Results/Motif_finding/mast_motifs/Motif_418 Data/IGRs/Ecol_IGRs.txt -bfile Data/bg/Background_dist_target_2_order.txt -mt 0.0000001 -ev 0.1 -hit_list >Results/Motif_finding/mast_out/Motif_418
mast Results/Motif_finding/mast_motifs/Motif_419 Data/IGRs/Ecol_IGRs.txt -bfile Data/bg/Background_dist_target_2_order.txt -mt 0.0000001 -ev 0.1 -hit_list >Results/Motif_finding/mast_out/Motif_419
mast Results/Motif_finding/mast_motifs/Motif_420 Data/IGRs/Ecol_IGRs.txt -bfile Data/bg/Background_dist_target_2_order.txt -mt 0.0000001 -ev 0.1 -hit_list >Results/Motif_finding/mast_out/Motif_420
mast Results/Motif_finding/mast_motifs/Motif_421 Data/IGRs/Ecol_IGRs.txt -bfile Data/bg/Background_dist_target_2_order.txt -mt 0.0000001 -ev 0.1 -hit_list >Results/Motif_finding/mast_out/Motif_421
mast Results/Motif_finding/mast_motifs/Motif_422 Data/IGRs/Ecol_IGRs.txt -bfile Data/bg/Background_dist_target_2_order.txt -mt 0.0000001 -ev 0.1 -hit_list >Results/Motif_finding/mast_out/Motif_422
mast Results/Motif_finding/mast_motifs/Motif_423 Data/IGRs/Ecol_IGRs.txt -bfile Data/bg/Background_dist_target_2_order.txt -mt 0.0000001 -ev 0.1 -hit_list >Results/Motif_finding/mast_out/Motif_423
mast Results/Motif_finding/mast_motifs/Motif_424 Data/IGRs/Ecol_IGRs.txt -bfile Data/bg/Background_dist_target_2_order.txt -mt 0.0000001 -ev 0.1 -hit_list >Results/Motif_finding/mast_out/Motif_424
mast Results/Motif_finding/mast_motifs/Motif_425 Data/IGRs/Ecol_IGRs.txt -bfile Data/bg/Background_dist_target_2_order.txt -mt 0.0000001 -ev 0.1 -hit_list >Results/Motif_finding/mast_out/Motif_425
mast Results/Motif_finding/mast_motifs/Motif_426 Data/IGRs/Ecol_IGRs.txt -bfile Data/bg/Background_dist_target_2_order.txt -mt 0.0000001 -ev 0.1 -hit_list >Results/Motif_finding/mast_out/Motif_426
mast Results/Motif_finding/mast_motifs/Motif_427 Data/IGRs/Ecol_IGRs.txt -bfile Data/bg/Background_dist_target_2_order.txt -mt 0.0000001 -ev 0.1 -hit_list >Results/Motif_finding/mast_out/Motif_427
mast Results/Motif_finding/mast_motifs/Motif_428 Data/IGRs/Ecol_IGRs.txt -bfile Data/bg/Background_dist_target_2_order.txt -mt 0.0000001 -ev 0.1 -hit_list >Results/Motif_finding/mast_out/Motif_428
mast Results/Motif_finding/mast_motifs/Motif_429 Data/IGRs/Ecol_IGRs.txt -bfile Data/bg/Background_dist_target_2_order.txt -mt 0.0000001 -ev 0.1 -hit_list >Results/Motif_finding/mast_out/Motif_429
mast Results/Motif_finding/mast_motifs/Motif_430 Data/IGRs/Ecol_IGRs.txt -bfile Data/bg/Background_dist_target_2_order.txt -mt 0.0000001 -ev 0.1 -hit_list >Results/Motif_finding/mast_out/Motif_430
mast Results/Motif_finding/mast_motifs/Motif_431 Data/IGRs/Ecol_IGRs.txt -bfile Data/bg/Background_dist_target_2_order.txt -mt 0.0000001 -ev 0.1 -hit_list >Results/Motif_finding/mast_out/Motif_431
mast Results/Motif_finding/mast_motifs/Motif_432 Data/IGRs/Ecol_IGRs.txt -bfile Data/bg/Background_dist_target_2_order.txt -mt 0.0000001 -ev 0.1 -hit_list >Results/Motif_finding/mast_out/Motif_432
mast Results/Motif_finding/mast_motifs/Motif_433 Data/IGRs/Ecol_IGRs.txt -bfile Data/bg/Background_dist_target_2_order.txt -mt 0.0000001 -ev 0.1 -hit_list >Results/Motif_finding/mast_out/Motif_433
mast Results/Motif_finding/mast_motifs/Motif_434 Data/IGRs/Ecol_IGRs.txt -bfile Data/bg/Background_dist_target_2_order.txt -mt 0.0000001 -ev 0.1 -hit_list >Results/Motif_finding/mast_out/Motif_434
mast Results/Motif_finding/mast_motifs/Motif_435 Data/IGRs/Ecol_IGRs.txt -bfile Data/bg/Background_dist_target_2_order.txt -mt 0.0000001 -ev 0.1 -hit_list >Results/Motif_finding/mast_out/Motif_435
mast Results/Motif_finding/mast_motifs/Motif_436 Data/IGRs/Ecol_IGRs.txt -bfile Data/bg/Background_dist_target_2_order.txt -mt 0.0000001 -ev 0.1 -hit_list >Results/Motif_finding/mast_out/Motif_436
mast Results/Motif_finding/mast_motifs/Motif_437 Data/IGRs/Ecol_IGRs.txt -bfile Data/bg/Background_dist_target_2_order.txt -mt 0.0000001 -ev 0.1 -hit_list >Results/Motif_finding/mast_out/Motif_437
mast Results/Motif_finding/mast_motifs/Motif_438 Data/IGRs/Ecol_IGRs.txt -bfile Data/bg/Background_dist_target_2_order.txt -mt 0.0000001 -ev 0.1 -hit_list >Results/Motif_finding/mast_out/Motif_438
mast Results/Motif_finding/mast_motifs/Motif_439 Data/IGRs/Ecol_IGRs.txt -bfile Data/bg/Background_dist_target_2_order.txt -mt 0.0000001 -ev 0.1 -hit_list >Results/Motif_finding/mast_out/Motif_439
mast Results/Motif_finding/mast_motifs/Motif_440 Data/IGRs/Ecol_IGRs.txt -bfile Data/bg/Background_dist_target_2_order.txt -mt 0.0000001 -ev 0.1 -hit_list >Results/Motif_finding/mast_out/Motif_440
mast Results/Motif_finding/mast_motifs/Motif_441 Data/IGRs/Ecol_IGRs.txt -bfile Data/bg/Background_dist_target_2_order.txt -mt 0.0000001 -ev 0.1 -hit_list >Results/Motif_finding/mast_out/Motif_441
mast Results/Motif_finding/mast_motifs/Motif_442 Data/IGRs/Ecol_IGRs.txt -bfile Data/bg/Background_dist_target_2_order.txt -mt 0.0000001 -ev 0.1 -hit_list >Results/Motif_finding/mast_out/Motif_442
mast Results/Motif_finding/mast_motifs/Motif_443 Data/IGRs/Ecol_IGRs.txt -bfile Data/bg/Background_dist_target_2_order.txt -mt 0.0000001 -ev 0.1 -hit_list >Results/Motif_finding/mast_out/Motif_443
mast Results/Motif_finding/mast_motifs/Motif_444 Data/IGRs/Ecol_IGRs.txt -bfile Data/bg/Background_dist_target_2_order.txt -mt 0.0000001 -ev 0.1 -hit_list >Results/Motif_finding/mast_out/Motif_444
mast Results/Motif_finding/mast_motifs/Motif_445 Data/IGRs/Ecol_IGRs.txt -bfile Data/bg/Background_dist_target_2_order.txt -mt 0.0000001 -ev 0.1 -hit_list >Results/Motif_finding/mast_out/Motif_445
mast Results/Motif_finding/mast_motifs/Motif_446 Data/IGRs/Ecol_IGRs.txt -bfile Data/bg/Background_dist_target_2_order.txt -mt 0.0000001 -ev 0.1 -hit_list >Results/Motif_finding/mast_out/Motif_446
mast Results/Motif_finding/mast_motifs/Motif_447 Data/IGRs/Ecol_IGRs.txt -bfile Data/bg/Background_dist_target_2_order.txt -mt 0.0000001 -ev 0.1 -hit_list >Results/Motif_finding/mast_out/Motif_447
mast Results/Motif_finding/mast_motifs/Motif_448 Data/IGRs/Ecol_IGRs.txt -bfile Data/bg/Background_dist_target_2_order.txt -mt 0.0000001 -ev 0.1 -hit_list >Results/Motif_finding/mast_out/Motif_448
mast Results/Motif_finding/mast_motifs/Motif_449 Data/IGRs/Ecol_IGRs.txt -bfile Data/bg/Background_dist_target_2_order.txt -mt 0.0000001 -ev 0.1 -hit_list >Results/Motif_finding/mast_out/Motif_449
mast Results/Motif_finding/mast_motifs/Motif_450 Data/IGRs/Ecol_IGRs.txt -bfile Data/bg/Background_dist_target_2_order.txt -mt 0.0000001 -ev 0.1 -hit_list >Results/Motif_finding/mast_out/Motif_450
mast Results/Motif_finding/mast_motifs/Motif_451 Data/IGRs/Ecol_IGRs.txt -bfile Data/bg/Background_dist_target_2_order.txt -mt 0.0000001 -ev 0.1 -hit_list >Results/Motif_finding/mast_out/Motif_451
mast Results/Motif_finding/mast_motifs/Motif_452 Data/IGRs/Ecol_IGRs.txt -bfile Data/bg/Background_dist_target_2_order.txt -mt 0.0000001 -ev 0.1 -hit_list >Results/Motif_finding/mast_out/Motif_452
mast Results/Motif_finding/mast_motifs/Motif_453 Data/IGRs/Ecol_IGRs.txt -bfile Data/bg/Background_dist_target_2_order.txt -mt 0.0000001 -ev 0.1 -hit_list >Results/Motif_finding/mast_out/Motif_453
mast Results/Motif_finding/mast_motifs/Motif_454 Data/IGRs/Ecol_IGRs.txt -bfile Data/bg/Background_dist_target_2_order.txt -mt 0.0000001 -ev 0.1 -hit_list >Results/Motif_finding/mast_out/Motif_454
mast Results/Motif_finding/mast_motifs/Motif_455 Data/IGRs/Ecol_IGRs.txt -bfile Data/bg/Background_dist_target_2_order.txt -mt 0.0000001 -ev 0.1 -hit_list >Results/Motif_finding/mast_out/Motif_455
mast Results/Motif_finding/mast_motifs/Motif_456 Data/IGRs/Ecol_IGRs.txt -bfile Data/bg/Background_dist_target_2_order.txt -mt 0.0000001 -ev 0.1 -hit_list >Results/Motif_finding/mast_out/Motif_456
mast Results/Motif_finding/mast_motifs/Motif_457 Data/IGRs/Ecol_IGRs.txt -bfile Data/bg/Background_dist_target_2_order.txt -mt 0.0000001 -ev 0.1 -hit_list >Results/Motif_finding/mast_out/Motif_457
mast Results/Motif_finding/mast_motifs/Motif_458 Data/IGRs/Ecol_IGRs.txt -bfile Data/bg/Background_dist_target_2_order.txt -mt 0.0000001 -ev 0.1 -hit_list >Results/Motif_finding/mast_out/Motif_458
mast Results/Motif_finding/mast_motifs/Motif_459 Data/IGRs/Ecol_IGRs.txt -bfile Data/bg/Background_dist_target_2_order.txt -mt 0.0000001 -ev 0.1 -hit_list >Results/Motif_finding/mast_out/Motif_459
mast Results/Motif_finding/mast_motifs/Motif_460 Data/IGRs/Ecol_IGRs.txt -bfile Data/bg/Background_dist_target_2_order.txt -mt 0.0000001 -ev 0.1 -hit_list >Results/Motif_finding/mast_out/Motif_460
mast Results/Motif_finding/mast_motifs/Motif_461 Data/IGRs/Ecol_IGRs.txt -bfile Data/bg/Background_dist_target_2_order.txt -mt 0.0000001 -ev 0.1 -hit_list >Results/Motif_finding/mast_out/Motif_461
mast Results/Motif_finding/mast_motifs/Motif_462 Data/IGRs/Ecol_IGRs.txt -bfile Data/bg/Background_dist_target_2_order.txt -mt 0.0000001 -ev 0.1 -hit_list >Results/Motif_finding/mast_out/Motif_462
mast Results/Motif_finding/mast_motifs/Motif_463 Data/IGRs/Ecol_IGRs.txt -bfile Data/bg/Background_dist_target_2_order.txt -mt 0.0000001 -ev 0.1 -hit_list >Results/Motif_finding/mast_out/Motif_463
mast Results/Motif_finding/mast_motifs/Motif_464 Data/IGRs/Ecol_IGRs.txt -bfile Data/bg/Background_dist_target_2_order.txt -mt 0.0000001 -ev 0.1 -hit_list >Results/Motif_finding/mast_out/Motif_464
mast Results/Motif_finding/mast_motifs/Motif_465 Data/IGRs/Ecol_IGRs.txt -bfile Data/bg/Background_dist_target_2_order.txt -mt 0.0000001 -ev 0.1 -hit_list >Results/Motif_finding/mast_out/Motif_465
mast Results/Motif_finding/mast_motifs/Motif_466 Data/IGRs/Ecol_IGRs.txt -bfile Data/bg/Background_dist_target_2_order.txt -mt 0.0000001 -ev 0.1 -hit_list >Results/Motif_finding/mast_out/Motif_466
mast Results/Motif_finding/mast_motifs/Motif_467 Data/IGRs/Ecol_IGRs.txt -bfile Data/bg/Background_dist_target_2_order.txt -mt 0.0000001 -ev 0.1 -hit_list >Results/Motif_finding/mast_out/Motif_467
mast Results/Motif_finding/mast_motifs/Motif_468 Data/IGRs/Ecol_IGRs.txt -bfile Data/bg/Background_dist_target_2_order.txt -mt 0.0000001 -ev 0.1 -hit_list >Results/Motif_finding/mast_out/Motif_468
mast Results/Motif_finding/mast_motifs/Motif_469 Data/IGRs/Ecol_IGRs.txt -bfile Data/bg/Background_dist_target_2_order.txt -mt 0.0000001 -ev 0.1 -hit_list >Results/Motif_finding/mast_out/Motif_469
mast Results/Motif_finding/mast_motifs/Motif_470 Data/IGRs/Ecol_IGRs.txt -bfile Data/bg/Background_dist_target_2_order.txt -mt 0.0000001 -ev 0.1 -hit_list >Results/Motif_finding/mast_out/Motif_470
mast Results/Motif_finding/mast_motifs/Motif_471 Data/IGRs/Ecol_IGRs.txt -bfile Data/bg/Background_dist_target_2_order.txt -mt 0.0000001 -ev 0.1 -hit_list >Results/Motif_finding/mast_out/Motif_471
mast Results/Motif_finding/mast_motifs/Motif_472 Data/IGRs/Ecol_IGRs.txt -bfile Data/bg/Background_dist_target_2_order.txt -mt 0.0000001 -ev 0.1 -hit_list >Results/Motif_finding/mast_out/Motif_472
mast Results/Motif_finding/mast_motifs/Motif_473 Data/IGRs/Ecol_IGRs.txt -bfile Data/bg/Background_dist_target_2_order.txt -mt 0.0000001 -ev 0.1 -hit_list >Results/Motif_finding/mast_out/Motif_473
mast Results/Motif_finding/mast_motifs/Motif_474 Data/IGRs/Ecol_IGRs.txt -bfile Data/bg/Background_dist_target_2_order.txt -mt 0.0000001 -ev 0.1 -hit_list >Results/Motif_finding/mast_out/Motif_474
mast Results/Motif_finding/mast_motifs/Motif_475 Data/IGRs/Ecol_IGRs.txt -bfile Data/bg/Background_dist_target_2_order.txt -mt 0.0000001 -ev 0.1 -hit_list >Results/Motif_finding/mast_out/Motif_475
mast Results/Motif_finding/mast_motifs/Motif_476 Data/IGRs/Ecol_IGRs.txt -bfile Data/bg/Background_dist_target_2_order.txt -mt 0.0000001 -ev 0.1 -hit_list >Results/Motif_finding/mast_out/Motif_476
mast Results/Motif_finding/mast_motifs/Motif_477 Data/IGRs/Ecol_IGRs.txt -bfile Data/bg/Background_dist_target_2_order.txt -mt 0.0000001 -ev 0.1 -hit_list >Results/Motif_finding/mast_out/Motif_477
mast Results/Motif_finding/mast_motifs/Motif_478 Data/IGRs/Ecol_IGRs.txt -bfile Data/bg/Background_dist_target_2_order.txt -mt 0.0000001 -ev 0.1 -hit_list >Results/Motif_finding/mast_out/Motif_478
mast Results/Motif_finding/mast_motifs/Motif_479 Data/IGRs/Ecol_IGRs.txt -bfile Data/bg/Background_dist_target_2_order.txt -mt 0.0000001 -ev 0.1 -hit_list >Results/Motif_finding/mast_out/Motif_479
mast Results/Motif_finding/mast_motifs/Motif_480 Data/IGRs/Ecol_IGRs.txt -bfile Data/bg/Background_dist_target_2_order.txt -mt 0.0000001 -ev 0.1 -hit_list >Results/Motif_finding/mast_out/Motif_480
mast Results/Motif_finding/mast_motifs/Motif_481 Data/IGRs/Ecol_IGRs.txt -bfile Data/bg/Background_dist_target_2_order.txt -mt 0.0000001 -ev 0.1 -hit_list >Results/Motif_finding/mast_out/Motif_481
mast Results/Motif_finding/mast_motifs/Motif_482 Data/IGRs/Ecol_IGRs.txt -bfile Data/bg/Background_dist_target_2_order.txt -mt 0.0000001 -ev 0.1 -hit_list >Results/Motif_finding/mast_out/Motif_482
mast Results/Motif_finding/mast_motifs/Motif_483 Data/IGRs/Ecol_IGRs.txt -bfile Data/bg/Background_dist_target_2_order.txt -mt 0.0000001 -ev 0.1 -hit_list >Results/Motif_finding/mast_out/Motif_483
mast Results/Motif_finding/mast_motifs/Motif_484 Data/IGRs/Ecol_IGRs.txt -bfile Data/bg/Background_dist_target_2_order.txt -mt 0.0000001 -ev 0.1 -hit_list >Results/Motif_finding/mast_out/Motif_484
mast Results/Motif_finding/mast_motifs/Motif_485 Data/IGRs/Ecol_IGRs.txt -bfile Data/bg/Background_dist_target_2_order.txt -mt 0.0000001 -ev 0.1 -hit_list >Results/Motif_finding/mast_out/Motif_485
mast Results/Motif_finding/mast_motifs/Motif_486 Data/IGRs/Ecol_IGRs.txt -bfile Data/bg/Background_dist_target_2_order.txt -mt 0.0000001 -ev 0.1 -hit_list >Results/Motif_finding/mast_out/Motif_486
mast Results/Motif_finding/mast_motifs/Motif_487 Data/IGRs/Ecol_IGRs.txt -bfile Data/bg/Background_dist_target_2_order.txt -mt 0.0000001 -ev 0.1 -hit_list >Results/Motif_finding/mast_out/Motif_487
mast Results/Motif_finding/mast_motifs/Motif_488 Data/IGRs/Ecol_IGRs.txt -bfile Data/bg/Background_dist_target_2_order.txt -mt 0.0000001 -ev 0.1 -hit_list >Results/Motif_finding/mast_out/Motif_488
mast Results/Motif_finding/mast_motifs/Motif_489 Data/IGRs/Ecol_IGRs.txt -bfile Data/bg/Background_dist_target_2_order.txt -mt 0.0000001 -ev 0.1 -hit_list >Results/Motif_finding/mast_out/Motif_489
mast Results/Motif_finding/mast_motifs/Motif_490 Data/IGRs/Ecol_IGRs.txt -bfile Data/bg/Background_dist_target_2_order.txt -mt 0.0000001 -ev 0.1 -hit_list >Results/Motif_finding/mast_out/Motif_490
mast Results/Motif_finding/mast_motifs/Motif_491 Data/IGRs/Ecol_IGRs.txt -bfile Data/bg/Background_dist_target_2_order.txt -mt 0.0000001 -ev 0.1 -hit_list >Results/Motif_finding/mast_out/Motif_491
mast Results/Motif_finding/mast_motifs/Motif_492 Data/IGRs/Ecol_IGRs.txt -bfile Data/bg/Background_dist_target_2_order.txt -mt 0.0000001 -ev 0.1 -hit_list >Results/Motif_finding/mast_out/Motif_492
mast Results/Motif_finding/mast_motifs/Motif_493 Data/IGRs/Ecol_IGRs.txt -bfile Data/bg/Background_dist_target_2_order.txt -mt 0.0000001 -ev 0.1 -hit_list >Results/Motif_finding/mast_out/Motif_493
mast Results/Motif_finding/mast_motifs/Motif_494 Data/IGRs/Ecol_IGRs.txt -bfile Data/bg/Background_dist_target_2_order.txt -mt 0.0000001 -ev 0.1 -hit_list >Results/Motif_finding/mast_out/Motif_494
mast Results/Motif_finding/mast_motifs/Motif_495 Data/IGRs/Ecol_IGRs.txt -bfile Data/bg/Background_dist_target_2_order.txt -mt 0.0000001 -ev 0.1 -hit_list >Results/Motif_finding/mast_out/Motif_495
mast Results/Motif_finding/mast_motifs/Motif_496 Data/IGRs/Ecol_IGRs.txt -bfile Data/bg/Background_dist_target_2_order.txt -mt 0.0000001 -ev 0.1 -hit_list >Results/Motif_finding/mast_out/Motif_496
mast Results/Motif_finding/mast_motifs/Motif_497 Data/IGRs/Ecol_IGRs.txt -bfile Data/bg/Background_dist_target_2_order.txt -mt 0.0000001 -ev 0.1 -hit_list >Results/Motif_finding/mast_out/Motif_497
mast Results/Motif_finding/mast_motifs/Motif_498 Data/IGRs/Ecol_IGRs.txt -bfile Data/bg/Background_dist_target_2_order.txt -mt 0.0000001 -ev 0.1 -hit_list >Results/Motif_finding/mast_out/Motif_498
mast Results/Motif_finding/mast_motifs/Motif_499 Data/IGRs/Ecol_IGRs.txt -bfile Data/bg/Background_dist_target_2_order.txt -mt 0.0000001 -ev 0.1 -hit_list >Results/Motif_finding/mast_out/Motif_499
mast Results/Motif_finding/mast_motifs/Motif_500 Data/IGRs/Ecol_IGRs.txt -bfile Data/bg/Background_dist_target_2_order.txt -mt 0.0000001 -ev 0.1 -hit_list >Results/Motif_finding/mast_out/Motif_500
mast Results/Motif_finding/mast_motifs/Motif_501 Data/IGRs/Ecol_IGRs.txt -bfile Data/bg/Background_dist_target_2_order.txt -mt 0.0000001 -ev 0.1 -hit_list >Results/Motif_finding/mast_out/Motif_501
mast Results/Motif_finding/mast_motifs/Motif_502 Data/IGRs/Ecol_IGRs.txt -bfile Data/bg/Background_dist_target_2_order.txt -mt 0.0000001 -ev 0.1 -hit_list >Results/Motif_finding/mast_out/Motif_502
mast Results/Motif_finding/mast_motifs/Motif_503 Data/IGRs/Ecol_IGRs.txt -bfile Data/bg/Background_dist_target_2_order.txt -mt 0.0000001 -ev 0.1 -hit_list >Results/Motif_finding/mast_out/Motif_503
mast Results/Motif_finding/mast_motifs/Motif_504 Data/IGRs/Ecol_IGRs.txt -bfile Data/bg/Background_dist_target_2_order.txt -mt 0.0000001 -ev 0.1 -hit_list >Results/Motif_finding/mast_out/Motif_504
mast Results/Motif_finding/mast_motifs/Motif_505 Data/IGRs/Ecol_IGRs.txt -bfile Data/bg/Background_dist_target_2_order.txt -mt 0.0000001 -ev 0.1 -hit_list >Results/Motif_finding/mast_out/Motif_505
mast Results/Motif_finding/mast_motifs/Motif_506 Data/IGRs/Ecol_IGRs.txt -bfile Data/bg/Background_dist_target_2_order.txt -mt 0.0000001 -ev 0.1 -hit_list >Results/Motif_finding/mast_out/Motif_506
mast Results/Motif_finding/mast_motifs/Motif_507 Data/IGRs/Ecol_IGRs.txt -bfile Data/bg/Background_dist_target_2_order.txt -mt 0.0000001 -ev 0.1 -hit_list >Results/Motif_finding/mast_out/Motif_507
mast Results/Motif_finding/mast_motifs/Motif_508 Data/IGRs/Ecol_IGRs.txt -bfile Data/bg/Background_dist_target_2_order.txt -mt 0.0000001 -ev 0.1 -hit_list >Results/Motif_finding/mast_out/Motif_508
mast Results/Motif_finding/mast_motifs/Motif_509 Data/IGRs/Ecol_IGRs.txt -bfile Data/bg/Background_dist_target_2_order.txt -mt 0.0000001 -ev 0.1 -hit_list >Results/Motif_finding/mast_out/Motif_509
mast Results/Motif_finding/mast_motifs/Motif_510 Data/IGRs/Ecol_IGRs.txt -bfile Data/bg/Background_dist_target_2_order.txt -mt 0.0000001 -ev 0.1 -hit_list >Results/Motif_finding/mast_out/Motif_510
mast Results/Motif_finding/mast_motifs/Motif_511 Data/IGRs/Ecol_IGRs.txt -bfile Data/bg/Background_dist_target_2_order.txt -mt 0.0000001 -ev 0.1 -hit_list >Results/Motif_finding/mast_out/Motif_511
mast Results/Motif_finding/mast_motifs/Motif_512 Data/IGRs/Ecol_IGRs.txt -bfile Data/bg/Background_dist_target_2_order.txt -mt 0.0000001 -ev 0.1 -hit_list >Results/Motif_finding/mast_out/Motif_512
mast Results/Motif_finding/mast_motifs/Motif_513 Data/IGRs/Ecol_IGRs.txt -bfile Data/bg/Background_dist_target_2_order.txt -mt 0.0000001 -ev 0.1 -hit_list >Results/Motif_finding/mast_out/Motif_513
mast Results/Motif_finding/mast_motifs/Motif_514 Data/IGRs/Ecol_IGRs.txt -bfile Data/bg/Background_dist_target_2_order.txt -mt 0.0000001 -ev 0.1 -hit_list >Results/Motif_finding/mast_out/Motif_514
mast Results/Motif_finding/mast_motifs/Motif_515 Data/IGRs/Ecol_IGRs.txt -bfile Data/bg/Background_dist_target_2_order.txt -mt 0.0000001 -ev 0.1 -hit_list >Results/Motif_finding/mast_out/Motif_515
mast Results/Motif_finding/mast_motifs/Motif_516 Data/IGRs/Ecol_IGRs.txt -bfile Data/bg/Background_dist_target_2_order.txt -mt 0.0000001 -ev 0.1 -hit_list >Results/Motif_finding/mast_out/Motif_516
mast Results/Motif_finding/mast_motifs/Motif_517 Data/IGRs/Ecol_IGRs.txt -bfile Data/bg/Background_dist_target_2_order.txt -mt 0.0000001 -ev 0.1 -hit_list >Results/Motif_finding/mast_out/Motif_517
mast Results/Motif_finding/mast_motifs/Motif_518 Data/IGRs/Ecol_IGRs.txt -bfile Data/bg/Background_dist_target_2_order.txt -mt 0.0000001 -ev 0.1 -hit_list >Results/Motif_finding/mast_out/Motif_518
mast Results/Motif_finding/mast_motifs/Motif_519 Data/IGRs/Ecol_IGRs.txt -bfile Data/bg/Background_dist_target_2_order.txt -mt 0.0000001 -ev 0.1 -hit_list >Results/Motif_finding/mast_out/Motif_519
mast Results/Motif_finding/mast_motifs/Motif_520 Data/IGRs/Ecol_IGRs.txt -bfile Data/bg/Background_dist_target_2_order.txt -mt 0.0000001 -ev 0.1 -hit_list >Results/Motif_finding/mast_out/Motif_520
mast Results/Motif_finding/mast_motifs/Motif_521 Data/IGRs/Ecol_IGRs.txt -bfile Data/bg/Background_dist_target_2_order.txt -mt 0.0000001 -ev 0.1 -hit_list >Results/Motif_finding/mast_out/Motif_521
mast Results/Motif_finding/mast_motifs/Motif_522 Data/IGRs/Ecol_IGRs.txt -bfile Data/bg/Background_dist_target_2_order.txt -mt 0.0000001 -ev 0.1 -hit_list >Results/Motif_finding/mast_out/Motif_522
mast Results/Motif_finding/mast_motifs/Motif_523 Data/IGRs/Ecol_IGRs.txt -bfile Data/bg/Background_dist_target_2_order.txt -mt 0.0000001 -ev 0.1 -hit_list >Results/Motif_finding/mast_out/Motif_523
mast Results/Motif_finding/mast_motifs/Motif_524 Data/IGRs/Ecol_IGRs.txt -bfile Data/bg/Background_dist_target_2_order.txt -mt 0.0000001 -ev 0.1 -hit_list >Results/Motif_finding/mast_out/Motif_524
mast Results/Motif_finding/mast_motifs/Motif_525 Data/IGRs/Ecol_IGRs.txt -bfile Data/bg/Background_dist_target_2_order.txt -mt 0.0000001 -ev 0.1 -hit_list >Results/Motif_finding/mast_out/Motif_525
mast Results/Motif_finding/mast_motifs/Motif_526 Data/IGRs/Ecol_IGRs.txt -bfile Data/bg/Background_dist_target_2_order.txt -mt 0.0000001 -ev 0.1 -hit_list >Results/Motif_finding/mast_out/Motif_526
mast Results/Motif_finding/mast_motifs/Motif_527 Data/IGRs/Ecol_IGRs.txt -bfile Data/bg/Background_dist_target_2_order.txt -mt 0.0000001 -ev 0.1 -hit_list >Results/Motif_finding/mast_out/Motif_527
mast Results/Motif_finding/mast_motifs/Motif_528 Data/IGRs/Ecol_IGRs.txt -bfile Data/bg/Background_dist_target_2_order.txt -mt 0.0000001 -ev 0.1 -hit_list >Results/Motif_finding/mast_out/Motif_528
mast Results/Motif_finding/mast_motifs/Motif_529 Data/IGRs/Ecol_IGRs.txt -bfile Data/bg/Background_dist_target_2_order.txt -mt 0.0000001 -ev 0.1 -hit_list >Results/Motif_finding/mast_out/Motif_529
mast Results/Motif_finding/mast_motifs/Motif_530 Data/IGRs/Ecol_IGRs.txt -bfile Data/bg/Background_dist_target_2_order.txt -mt 0.0000001 -ev 0.1 -hit_list >Results/Motif_finding/mast_out/Motif_530
mast Results/Motif_finding/mast_motifs/Motif_531 Data/IGRs/Ecol_IGRs.txt -bfile Data/bg/Background_dist_target_2_order.txt -mt 0.0000001 -ev 0.1 -hit_list >Results/Motif_finding/mast_out/Motif_531
mast Results/Motif_finding/mast_motifs/Motif_532 Data/IGRs/Ecol_IGRs.txt -bfile Data/bg/Background_dist_target_2_order.txt -mt 0.0000001 -ev 0.1 -hit_list >Results/Motif_finding/mast_out/Motif_532
mast Results/Motif_finding/mast_motifs/Motif_533 Data/IGRs/Ecol_IGRs.txt -bfile Data/bg/Background_dist_target_2_order.txt -mt 0.0000001 -ev 0.1 -hit_list >Results/Motif_finding/mast_out/Motif_533
mast Results/Motif_finding/mast_motifs/Motif_534 Data/IGRs/Ecol_IGRs.txt -bfile Data/bg/Background_dist_target_2_order.txt -mt 0.0000001 -ev 0.1 -hit_list >Results/Motif_finding/mast_out/Motif_534
mast Results/Motif_finding/mast_motifs/Motif_535 Data/IGRs/Ecol_IGRs.txt -bfile Data/bg/Background_dist_target_2_order.txt -mt 0.0000001 -ev 0.1 -hit_list >Results/Motif_finding/mast_out/Motif_535
mast Results/Motif_finding/mast_motifs/Motif_536 Data/IGRs/Ecol_IGRs.txt -bfile Data/bg/Background_dist_target_2_order.txt -mt 0.0000001 -ev 0.1 -hit_list >Results/Motif_finding/mast_out/Motif_536
mast Results/Motif_finding/mast_motifs/Motif_537 Data/IGRs/Ecol_IGRs.txt -bfile Data/bg/Background_dist_target_2_order.txt -mt 0.0000001 -ev 0.1 -hit_list >Results/Motif_finding/mast_out/Motif_537
mast Results/Motif_finding/mast_motifs/Motif_538 Data/IGRs/Ecol_IGRs.txt -bfile Data/bg/Background_dist_target_2_order.txt -mt 0.0000001 -ev 0.1 -hit_list >Results/Motif_finding/mast_out/Motif_538
mast Results/Motif_finding/mast_motifs/Motif_539 Data/IGRs/Ecol_IGRs.txt -bfile Data/bg/Background_dist_target_2_order.txt -mt 0.0000001 -ev 0.1 -hit_list >Results/Motif_finding/mast_out/Motif_539
mast Results/Motif_finding/mast_motifs/Motif_540 Data/IGRs/Ecol_IGRs.txt -bfile Data/bg/Background_dist_target_2_order.txt -mt 0.0000001 -ev 0.1 -hit_list >Results/Motif_finding/mast_out/Motif_540
mast Results/Motif_finding/mast_motifs/Motif_541 Data/IGRs/Ecol_IGRs.txt -bfile Data/bg/Background_dist_target_2_order.txt -mt 0.0000001 -ev 0.1 -hit_list >Results/Motif_finding/mast_out/Motif_541
mast Results/Motif_finding/mast_motifs/Motif_542 Data/IGRs/Ecol_IGRs.txt -bfile Data/bg/Background_dist_target_2_order.txt -mt 0.0000001 -ev 0.1 -hit_list >Results/Motif_finding/mast_out/Motif_542
mast Results/Motif_finding/mast_motifs/Motif_543 Data/IGRs/Ecol_IGRs.txt -bfile Data/bg/Background_dist_target_2_order.txt -mt 0.0000001 -ev 0.1 -hit_list >Results/Motif_finding/mast_out/Motif_543
mast Results/Motif_finding/mast_motifs/Motif_544 Data/IGRs/Ecol_IGRs.txt -bfile Data/bg/Background_dist_target_2_order.txt -mt 0.0000001 -ev 0.1 -hit_list >Results/Motif_finding/mast_out/Motif_544
mast Results/Motif_finding/mast_motifs/Motif_545 Data/IGRs/Ecol_IGRs.txt -bfile Data/bg/Background_dist_target_2_order.txt -mt 0.0000001 -ev 0.1 -hit_list >Results/Motif_finding/mast_out/Motif_545
mast Results/Motif_finding/mast_motifs/Motif_546 Data/IGRs/Ecol_IGRs.txt -bfile Data/bg/Background_dist_target_2_order.txt -mt 0.0000001 -ev 0.1 -hit_list >Results/Motif_finding/mast_out/Motif_546
mast Results/Motif_finding/mast_motifs/Motif_547 Data/IGRs/Ecol_IGRs.txt -bfile Data/bg/Background_dist_target_2_order.txt -mt 0.0000001 -ev 0.1 -hit_list >Results/Motif_finding/mast_out/Motif_547
mast Results/Motif_finding/mast_motifs/Motif_548 Data/IGRs/Ecol_IGRs.txt -bfile Data/bg/Background_dist_target_2_order.txt -mt 0.0000001 -ev 0.1 -hit_list >Results/Motif_finding/mast_out/Motif_548
mast Results/Motif_finding/mast_motifs/Motif_549 Data/IGRs/Ecol_IGRs.txt -bfile Data/bg/Background_dist_target_2_order.txt -mt 0.0000001 -ev 0.1 -hit_list >Results/Motif_finding/mast_out/Motif_549
mast Results/Motif_finding/mast_motifs/Motif_550 Data/IGRs/Ecol_IGRs.txt -bfile Data/bg/Background_dist_target_2_order.txt -mt 0.0000001 -ev 0.1 -hit_list >Results/Motif_finding/mast_out/Motif_550
mast Results/Motif_finding/mast_motifs/Motif_551 Data/IGRs/Ecol_IGRs.txt -bfile Data/bg/Background_dist_target_2_order.txt -mt 0.0000001 -ev 0.1 -hit_list >Results/Motif_finding/mast_out/Motif_551
mast Results/Motif_finding/mast_motifs/Motif_552 Data/IGRs/Ecol_IGRs.txt -bfile Data/bg/Background_dist_target_2_order.txt -mt 0.0000001 -ev 0.1 -hit_list >Results/Motif_finding/mast_out/Motif_552
mast Results/Motif_finding/mast_motifs/Motif_553 Data/IGRs/Ecol_IGRs.txt -bfile Data/bg/Background_dist_target_2_order.txt -mt 0.0000001 -ev 0.1 -hit_list >Results/Motif_finding/mast_out/Motif_553
mast Results/Motif_finding/mast_motifs/Motif_554 Data/IGRs/Ecol_IGRs.txt -bfile Data/bg/Background_dist_target_2_order.txt -mt 0.0000001 -ev 0.1 -hit_list >Results/Motif_finding/mast_out/Motif_554
mast Results/Motif_finding/mast_motifs/Motif_555 Data/IGRs/Ecol_IGRs.txt -bfile Data/bg/Background_dist_target_2_order.txt -mt 0.0000001 -ev 0.1 -hit_list >Results/Motif_finding/mast_out/Motif_555
mast Results/Motif_finding/mast_motifs/Motif_556 Data/IGRs/Ecol_IGRs.txt -bfile Data/bg/Background_dist_target_2_order.txt -mt 0.0000001 -ev 0.1 -hit_list >Results/Motif_finding/mast_out/Motif_556
mast Results/Motif_finding/mast_motifs/Motif_557 Data/IGRs/Ecol_IGRs.txt -bfile Data/bg/Background_dist_target_2_order.txt -mt 0.0000001 -ev 0.1 -hit_list >Results/Motif_finding/mast_out/Motif_557
mast Results/Motif_finding/mast_motifs/Motif_558 Data/IGRs/Ecol_IGRs.txt -bfile Data/bg/Background_dist_target_2_order.txt -mt 0.0000001 -ev 0.1 -hit_list >Results/Motif_finding/mast_out/Motif_558
mast Results/Motif_finding/mast_motifs/Motif_559 Data/IGRs/Ecol_IGRs.txt -bfile Data/bg/Background_dist_target_2_order.txt -mt 0.0000001 -ev 0.1 -hit_list >Results/Motif_finding/mast_out/Motif_559
mast Results/Motif_finding/mast_motifs/Motif_560 Data/IGRs/Ecol_IGRs.txt -bfile Data/bg/Background_dist_target_2_order.txt -mt 0.0000001 -ev 0.1 -hit_list >Results/Motif_finding/mast_out/Motif_560
mast Results/Motif_finding/mast_motifs/Motif_561 Data/IGRs/Ecol_IGRs.txt -bfile Data/bg/Background_dist_target_2_order.txt -mt 0.0000001 -ev 0.1 -hit_list >Results/Motif_finding/mast_out/Motif_561
mast Results/Motif_finding/mast_motifs/Motif_562 Data/IGRs/Ecol_IGRs.txt -bfile Data/bg/Background_dist_target_2_order.txt -mt 0.0000001 -ev 0.1 -hit_list >Results/Motif_finding/mast_out/Motif_562
mast Results/Motif_finding/mast_motifs/Motif_563 Data/IGRs/Ecol_IGRs.txt -bfile Data/bg/Background_dist_target_2_order.txt -mt 0.0000001 -ev 0.1 -hit_list >Results/Motif_finding/mast_out/Motif_563
mast Results/Motif_finding/mast_motifs/Motif_564 Data/IGRs/Ecol_IGRs.txt -bfile Data/bg/Background_dist_target_2_order.txt -mt 0.0000001 -ev 0.1 -hit_list >Results/Motif_finding/mast_out/Motif_564
mast Results/Motif_finding/mast_motifs/Motif_565 Data/IGRs/Ecol_IGRs.txt -bfile Data/bg/Background_dist_target_2_order.txt -mt 0.0000001 -ev 0.1 -hit_list >Results/Motif_finding/mast_out/Motif_565
mast Results/Motif_finding/mast_motifs/Motif_566 Data/IGRs/Ecol_IGRs.txt -bfile Data/bg/Background_dist_target_2_order.txt -mt 0.0000001 -ev 0.1 -hit_list >Results/Motif_finding/mast_out/Motif_566
mast Results/Motif_finding/mast_motifs/Motif_567 Data/IGRs/Ecol_IGRs.txt -bfile Data/bg/Background_dist_target_2_order.txt -mt 0.0000001 -ev 0.1 -hit_list >Results/Motif_finding/mast_out/Motif_567
mast Results/Motif_finding/mast_motifs/Motif_568 Data/IGRs/Ecol_IGRs.txt -bfile Data/bg/Background_dist_target_2_order.txt -mt 0.0000001 -ev 0.1 -hit_list >Results/Motif_finding/mast_out/Motif_568
mast Results/Motif_finding/mast_motifs/Motif_569 Data/IGRs/Ecol_IGRs.txt -bfile Data/bg/Background_dist_target_2_order.txt -mt 0.0000001 -ev 0.1 -hit_list >Results/Motif_finding/mast_out/Motif_569
mast Results/Motif_finding/mast_motifs/Motif_570 Data/IGRs/Ecol_IGRs.txt -bfile Data/bg/Background_dist_target_2_order.txt -mt 0.0000001 -ev 0.1 -hit_list >Results/Motif_finding/mast_out/Motif_570
mast Results/Motif_finding/mast_motifs/Motif_571 Data/IGRs/Ecol_IGRs.txt -bfile Data/bg/Background_dist_target_2_order.txt -mt 0.0000001 -ev 0.1 -hit_list >Results/Motif_finding/mast_out/Motif_571
mast Results/Motif_finding/mast_motifs/Motif_572 Data/IGRs/Ecol_IGRs.txt -bfile Data/bg/Background_dist_target_2_order.txt -mt 0.0000001 -ev 0.1 -hit_list >Results/Motif_finding/mast_out/Motif_572
mast Results/Motif_finding/mast_motifs/Motif_573 Data/IGRs/Ecol_IGRs.txt -bfile Data/bg/Background_dist_target_2_order.txt -mt 0.0000001 -ev 0.1 -hit_list >Results/Motif_finding/mast_out/Motif_573
mast Results/Motif_finding/mast_motifs/Motif_574 Data/IGRs/Ecol_IGRs.txt -bfile Data/bg/Background_dist_target_2_order.txt -mt 0.0000001 -ev 0.1 -hit_list >Results/Motif_finding/mast_out/Motif_574
mast Results/Motif_finding/mast_motifs/Motif_575 Data/IGRs/Ecol_IGRs.txt -bfile Data/bg/Background_dist_target_2_order.txt -mt 0.0000001 -ev 0.1 -hit_list >Results/Motif_finding/mast_out/Motif_575
mast Results/Motif_finding/mast_motifs/Motif_576 Data/IGRs/Ecol_IGRs.txt -bfile Data/bg/Background_dist_target_2_order.txt -mt 0.0000001 -ev 0.1 -hit_list >Results/Motif_finding/mast_out/Motif_576
mast Results/Motif_finding/mast_motifs/Motif_577 Data/IGRs/Ecol_IGRs.txt -bfile Data/bg/Background_dist_target_2_order.txt -mt 0.0000001 -ev 0.1 -hit_list >Results/Motif_finding/mast_out/Motif_577
mast Results/Motif_finding/mast_motifs/Motif_578 Data/IGRs/Ecol_IGRs.txt -bfile Data/bg/Background_dist_target_2_order.txt -mt 0.0000001 -ev 0.1 -hit_list >Results/Motif_finding/mast_out/Motif_578
mast Results/Motif_finding/mast_motifs/Motif_579 Data/IGRs/Ecol_IGRs.txt -bfile Data/bg/Background_dist_target_2_order.txt -mt 0.0000001 -ev 0.1 -hit_list >Results/Motif_finding/mast_out/Motif_579
mast Results/Motif_finding/mast_motifs/Motif_580 Data/IGRs/Ecol_IGRs.txt -bfile Data/bg/Background_dist_target_2_order.txt -mt 0.0000001 -ev 0.1 -hit_list >Results/Motif_finding/mast_out/Motif_580
mast Results/Motif_finding/mast_motifs/Motif_581 Data/IGRs/Ecol_IGRs.txt -bfile Data/bg/Background_dist_target_2_order.txt -mt 0.0000001 -ev 0.1 -hit_list >Results/Motif_finding/mast_out/Motif_581
mast Results/Motif_finding/mast_motifs/Motif_582 Data/IGRs/Ecol_IGRs.txt -bfile Data/bg/Background_dist_target_2_order.txt -mt 0.0000001 -ev 0.1 -hit_list >Results/Motif_finding/mast_out/Motif_582
mast Results/Motif_finding/mast_motifs/Motif_583 Data/IGRs/Ecol_IGRs.txt -bfile Data/bg/Background_dist_target_2_order.txt -mt 0.0000001 -ev 0.1 -hit_list >Results/Motif_finding/mast_out/Motif_583
mast Results/Motif_finding/mast_motifs/Motif_584 Data/IGRs/Ecol_IGRs.txt -bfile Data/bg/Background_dist_target_2_order.txt -mt 0.0000001 -ev 0.1 -hit_list >Results/Motif_finding/mast_out/Motif_584
mast Results/Motif_finding/mast_motifs/Motif_585 Data/IGRs/Ecol_IGRs.txt -bfile Data/bg/Background_dist_target_2_order.txt -mt 0.0000001 -ev 0.1 -hit_list >Results/Motif_finding/mast_out/Motif_585
mast Results/Motif_finding/mast_motifs/Motif_586 Data/IGRs/Ecol_IGRs.txt -bfile Data/bg/Background_dist_target_2_order.txt -mt 0.0000001 -ev 0.1 -hit_list >Results/Motif_finding/mast_out/Motif_586
mast Results/Motif_finding/mast_motifs/Motif_587 Data/IGRs/Ecol_IGRs.txt -bfile Data/bg/Background_dist_target_2_order.txt -mt 0.0000001 -ev 0.1 -hit_list >Results/Motif_finding/mast_out/Motif_587
mast Results/Motif_finding/mast_motifs/Motif_588 Data/IGRs/Ecol_IGRs.txt -bfile Data/bg/Background_dist_target_2_order.txt -mt 0.0000001 -ev 0.1 -hit_list >Results/Motif_finding/mast_out/Motif_588
mast Results/Motif_finding/mast_motifs/Motif_589 Data/IGRs/Ecol_IGRs.txt -bfile Data/bg/Background_dist_target_2_order.txt -mt 0.0000001 -ev 0.1 -hit_list >Results/Motif_finding/mast_out/Motif_589
mast Results/Motif_finding/mast_motifs/Motif_590 Data/IGRs/Ecol_IGRs.txt -bfile Data/bg/Background_dist_target_2_order.txt -mt 0.0000001 -ev 0.1 -hit_list >Results/Motif_finding/mast_out/Motif_590
mast Results/Motif_finding/mast_motifs/Motif_591 Data/IGRs/Ecol_IGRs.txt -bfile Data/bg/Background_dist_target_2_order.txt -mt 0.0000001 -ev 0.1 -hit_list >Results/Motif_finding/mast_out/Motif_591
mast Results/Motif_finding/mast_motifs/Motif_592 Data/IGRs/Ecol_IGRs.txt -bfile Data/bg/Background_dist_target_2_order.txt -mt 0.0000001 -ev 0.1 -hit_list >Results/Motif_finding/mast_out/Motif_592
mast Results/Motif_finding/mast_motifs/Motif_593 Data/IGRs/Ecol_IGRs.txt -bfile Data/bg/Background_dist_target_2_order.txt -mt 0.0000001 -ev 0.1 -hit_list >Results/Motif_finding/mast_out/Motif_593
mast Results/Motif_finding/mast_motifs/Motif_594 Data/IGRs/Ecol_IGRs.txt -bfile Data/bg/Background_dist_target_2_order.txt -mt 0.0000001 -ev 0.1 -hit_list >Results/Motif_finding/mast_out/Motif_594
mast Results/Motif_finding/mast_motifs/Motif_595 Data/IGRs/Ecol_IGRs.txt -bfile Data/bg/Background_dist_target_2_order.txt -mt 0.0000001 -ev 0.1 -hit_list >Results/Motif_finding/mast_out/Motif_595
mast Results/Motif_finding/mast_motifs/Motif_596 Data/IGRs/Ecol_IGRs.txt -bfile Data/bg/Background_dist_target_2_order.txt -mt 0.0000001 -ev 0.1 -hit_list >Results/Motif_finding/mast_out/Motif_596
mast Results/Motif_finding/mast_motifs/Motif_597 Data/IGRs/Ecol_IGRs.txt -bfile Data/bg/Background_dist_target_2_order.txt -mt 0.0000001 -ev 0.1 -hit_list >Results/Motif_finding/mast_out/Motif_597
mast Results/Motif_finding/mast_motifs/Motif_598 Data/IGRs/Ecol_IGRs.txt -bfile Data/bg/Background_dist_target_2_order.txt -mt 0.0000001 -ev 0.1 -hit_list >Results/Motif_finding/mast_out/Motif_598
mast Results/Motif_finding/mast_motifs/Motif_599 Data/IGRs/Ecol_IGRs.txt -bfile Data/bg/Background_dist_target_2_order.txt -mt 0.0000001 -ev 0.1 -hit_list >Results/Motif_finding/mast_out/Motif_599
mast Results/Motif_finding/mast_motifs/Motif_600 Data/IGRs/Ecol_IGRs.txt -bfile Data/bg/Background_dist_target_2_order.txt -mt 0.0000001 -ev 0.1 -hit_list >Results/Motif_finding/mast_out/Motif_600
mast Results/Motif_finding/mast_motifs/Motif_601 Data/IGRs/Ecol_IGRs.txt -bfile Data/bg/Background_dist_target_2_order.txt -mt 0.0000001 -ev 0.1 -hit_list >Results/Motif_finding/mast_out/Motif_601
mast Results/Motif_finding/mast_motifs/Motif_602 Data/IGRs/Ecol_IGRs.txt -bfile Data/bg/Background_dist_target_2_order.txt -mt 0.0000001 -ev 0.1 -hit_list >Results/Motif_finding/mast_out/Motif_602
mast Results/Motif_finding/mast_motifs/Motif_603 Data/IGRs/Ecol_IGRs.txt -bfile Data/bg/Background_dist_target_2_order.txt -mt 0.0000001 -ev 0.1 -hit_list >Results/Motif_finding/mast_out/Motif_603
mast Results/Motif_finding/mast_motifs/Motif_604 Data/IGRs/Ecol_IGRs.txt -bfile Data/bg/Background_dist_target_2_order.txt -mt 0.0000001 -ev 0.1 -hit_list >Results/Motif_finding/mast_out/Motif_604
mast Results/Motif_finding/mast_motifs/Motif_605 Data/IGRs/Ecol_IGRs.txt -bfile Data/bg/Background_dist_target_2_order.txt -mt 0.0000001 -ev 0.1 -hit_list >Results/Motif_finding/mast_out/Motif_605
mast Results/Motif_finding/mast_motifs/Motif_606 Data/IGRs/Ecol_IGRs.txt -bfile Data/bg/Background_dist_target_2_order.txt -mt 0.0000001 -ev 0.1 -hit_list >Results/Motif_finding/mast_out/Motif_606
mast Results/Motif_finding/mast_motifs/Motif_607 Data/IGRs/Ecol_IGRs.txt -bfile Data/bg/Background_dist_target_2_order.txt -mt 0.0000001 -ev 0.1 -hit_list >Results/Motif_finding/mast_out/Motif_607
mast Results/Motif_finding/mast_motifs/Motif_608 Data/IGRs/Ecol_IGRs.txt -bfile Data/bg/Background_dist_target_2_order.txt -mt 0.0000001 -ev 0.1 -hit_list >Results/Motif_finding/mast_out/Motif_608
mast Results/Motif_finding/mast_motifs/Motif_609 Data/IGRs/Ecol_IGRs.txt -bfile Data/bg/Background_dist_target_2_order.txt -mt 0.0000001 -ev 0.1 -hit_list >Results/Motif_finding/mast_out/Motif_609
mast Results/Motif_finding/mast_motifs/Motif_610 Data/IGRs/Ecol_IGRs.txt -bfile Data/bg/Background_dist_target_2_order.txt -mt 0.0000001 -ev 0.1 -hit_list >Results/Motif_finding/mast_out/Motif_610
mast Results/Motif_finding/mast_motifs/Motif_611 Data/IGRs/Ecol_IGRs.txt -bfile Data/bg/Background_dist_target_2_order.txt -mt 0.0000001 -ev 0.1 -hit_list >Results/Motif_finding/mast_out/Motif_611
mast Results/Motif_finding/mast_motifs/Motif_612 Data/IGRs/Ecol_IGRs.txt -bfile Data/bg/Background_dist_target_2_order.txt -mt 0.0000001 -ev 0.1 -hit_list >Results/Motif_finding/mast_out/Motif_612
mast Results/Motif_finding/mast_motifs/Motif_613 Data/IGRs/Ecol_IGRs.txt -bfile Data/bg/Background_dist_target_2_order.txt -mt 0.0000001 -ev 0.1 -hit_list >Results/Motif_finding/mast_out/Motif_613
mast Results/Motif_finding/mast_motifs/Motif_614 Data/IGRs/Ecol_IGRs.txt -bfile Data/bg/Background_dist_target_2_order.txt -mt 0.0000001 -ev 0.1 -hit_list >Results/Motif_finding/mast_out/Motif_614
mast Results/Motif_finding/mast_motifs/Motif_615 Data/IGRs/Ecol_IGRs.txt -bfile Data/bg/Background_dist_target_2_order.txt -mt 0.0000001 -ev 0.1 -hit_list >Results/Motif_finding/mast_out/Motif_615
mast Results/Motif_finding/mast_motifs/Motif_616 Data/IGRs/Ecol_IGRs.txt -bfile Data/bg/Background_dist_target_2_order.txt -mt 0.0000001 -ev 0.1 -hit_list >Results/Motif_finding/mast_out/Motif_616
mast Results/Motif_finding/mast_motifs/Motif_617 Data/IGRs/Ecol_IGRs.txt -bfile Data/bg/Background_dist_target_2_order.txt -mt 0.0000001 -ev 0.1 -hit_list >Results/Motif_finding/mast_out/Motif_617
mast Results/Motif_finding/mast_motifs/Motif_618 Data/IGRs/Ecol_IGRs.txt -bfile Data/bg/Background_dist_target_2_order.txt -mt 0.0000001 -ev 0.1 -hit_list >Results/Motif_finding/mast_out/Motif_618
mast Results/Motif_finding/mast_motifs/Motif_619 Data/IGRs/Ecol_IGRs.txt -bfile Data/bg/Background_dist_target_2_order.txt -mt 0.0000001 -ev 0.1 -hit_list >Results/Motif_finding/mast_out/Motif_619
mast Results/Motif_finding/mast_motifs/Motif_620 Data/IGRs/Ecol_IGRs.txt -bfile Data/bg/Background_dist_target_2_order.txt -mt 0.0000001 -ev 0.1 -hit_list >Results/Motif_finding/mast_out/Motif_620
mast Results/Motif_finding/mast_motifs/Motif_621 Data/IGRs/Ecol_IGRs.txt -bfile Data/bg/Background_dist_target_2_order.txt -mt 0.0000001 -ev 0.1 -hit_list >Results/Motif_finding/mast_out/Motif_621
mast Results/Motif_finding/mast_motifs/Motif_622 Data/IGRs/Ecol_IGRs.txt -bfile Data/bg/Background_dist_target_2_order.txt -mt 0.0000001 -ev 0.1 -hit_list >Results/Motif_finding/mast_out/Motif_622
mast Results/Motif_finding/mast_motifs/Motif_623 Data/IGRs/Ecol_IGRs.txt -bfile Data/bg/Background_dist_target_2_order.txt -mt 0.0000001 -ev 0.1 -hit_list >Results/Motif_finding/mast_out/Motif_623
mast Results/Motif_finding/mast_motifs/Motif_624 Data/IGRs/Ecol_IGRs.txt -bfile Data/bg/Background_dist_target_2_order.txt -mt 0.0000001 -ev 0.1 -hit_list >Results/Motif_finding/mast_out/Motif_624
mast Results/Motif_finding/mast_motifs/Motif_625 Data/IGRs/Ecol_IGRs.txt -bfile Data/bg/Background_dist_target_2_order.txt -mt 0.0000001 -ev 0.1 -hit_list >Results/Motif_finding/mast_out/Motif_625
mast Results/Motif_finding/mast_motifs/Motif_626 Data/IGRs/Ecol_IGRs.txt -bfile Data/bg/Background_dist_target_2_order.txt -mt 0.0000001 -ev 0.1 -hit_list >Results/Motif_finding/mast_out/Motif_626
mast Results/Motif_finding/mast_motifs/Motif_627 Data/IGRs/Ecol_IGRs.txt -bfile Data/bg/Background_dist_target_2_order.txt -mt 0.0000001 -ev 0.1 -hit_list >Results/Motif_finding/mast_out/Motif_627
mast Results/Motif_finding/mast_motifs/Motif_628 Data/IGRs/Ecol_IGRs.txt -bfile Data/bg/Background_dist_target_2_order.txt -mt 0.0000001 -ev 0.1 -hit_list >Results/Motif_finding/mast_out/Motif_628
mast Results/Motif_finding/mast_motifs/Motif_629 Data/IGRs/Ecol_IGRs.txt -bfile Data/bg/Background_dist_target_2_order.txt -mt 0.0000001 -ev 0.1 -hit_list >Results/Motif_finding/mast_out/Motif_629
mast Results/Motif_finding/mast_motifs/Motif_630 Data/IGRs/Ecol_IGRs.txt -bfile Data/bg/Background_dist_target_2_order.txt -mt 0.0000001 -ev 0.1 -hit_list >Results/Motif_finding/mast_out/Motif_630
mast Results/Motif_finding/mast_motifs/Motif_631 Data/IGRs/Ecol_IGRs.txt -bfile Data/bg/Background_dist_target_2_order.txt -mt 0.0000001 -ev 0.1 -hit_list >Results/Motif_finding/mast_out/Motif_631
mast Results/Motif_finding/mast_motifs/Motif_632 Data/IGRs/Ecol_IGRs.txt -bfile Data/bg/Background_dist_target_2_order.txt -mt 0.0000001 -ev 0.1 -hit_list >Results/Motif_finding/mast_out/Motif_632
mast Results/Motif_finding/mast_motifs/Motif_633 Data/IGRs/Ecol_IGRs.txt -bfile Data/bg/Background_dist_target_2_order.txt -mt 0.0000001 -ev 0.1 -hit_list >Results/Motif_finding/mast_out/Motif_633
mast Results/Motif_finding/mast_motifs/Motif_634 Data/IGRs/Ecol_IGRs.txt -bfile Data/bg/Background_dist_target_2_order.txt -mt 0.0000001 -ev 0.1 -hit_list >Results/Motif_finding/mast_out/Motif_634
mast Results/Motif_finding/mast_motifs/Motif_635 Data/IGRs/Ecol_IGRs.txt -bfile Data/bg/Background_dist_target_2_order.txt -mt 0.0000001 -ev 0.1 -hit_list >Results/Motif_finding/mast_out/Motif_635
mast Results/Motif_finding/mast_motifs/Motif_636 Data/IGRs/Ecol_IGRs.txt -bfile Data/bg/Background_dist_target_2_order.txt -mt 0.0000001 -ev 0.1 -hit_list >Results/Motif_finding/mast_out/Motif_636
mast Results/Motif_finding/mast_motifs/Motif_637 Data/IGRs/Ecol_IGRs.txt -bfile Data/bg/Background_dist_target_2_order.txt -mt 0.0000001 -ev 0.1 -hit_list >Results/Motif_finding/mast_out/Motif_637
mast Results/Motif_finding/mast_motifs/Motif_638 Data/IGRs/Ecol_IGRs.txt -bfile Data/bg/Background_dist_target_2_order.txt -mt 0.0000001 -ev 0.1 -hit_list >Results/Motif_finding/mast_out/Motif_638
mast Results/Motif_finding/mast_motifs/Motif_639 Data/IGRs/Ecol_IGRs.txt -bfile Data/bg/Background_dist_target_2_order.txt -mt 0.0000001 -ev 0.1 -hit_list >Results/Motif_finding/mast_out/Motif_639
mast Results/Motif_finding/mast_motifs/Motif_640 Data/IGRs/Ecol_IGRs.txt -bfile Data/bg/Background_dist_target_2_order.txt -mt 0.0000001 -ev 0.1 -hit_list >Results/Motif_finding/mast_out/Motif_640
mast Results/Motif_finding/mast_motifs/Motif_641 Data/IGRs/Ecol_IGRs.txt -bfile Data/bg/Background_dist_target_2_order.txt -mt 0.0000001 -ev 0.1 -hit_list >Results/Motif_finding/mast_out/Motif_641
mast Results/Motif_finding/mast_motifs/Motif_642 Data/IGRs/Ecol_IGRs.txt -bfile Data/bg/Background_dist_target_2_order.txt -mt 0.0000001 -ev 0.1 -hit_list >Results/Motif_finding/mast_out/Motif_642
mast Results/Motif_finding/mast_motifs/Motif_643 Data/IGRs/Ecol_IGRs.txt -bfile Data/bg/Background_dist_target_2_order.txt -mt 0.0000001 -ev 0.1 -hit_list >Results/Motif_finding/mast_out/Motif_643
mast Results/Motif_finding/mast_motifs/Motif_644 Data/IGRs/Ecol_IGRs.txt -bfile Data/bg/Background_dist_target_2_order.txt -mt 0.0000001 -ev 0.1 -hit_list >Results/Motif_finding/mast_out/Motif_644
mast Results/Motif_finding/mast_motifs/Motif_645 Data/IGRs/Ecol_IGRs.txt -bfile Data/bg/Background_dist_target_2_order.txt -mt 0.0000001 -ev 0.1 -hit_list >Results/Motif_finding/mast_out/Motif_645
mast Results/Motif_finding/mast_motifs/Motif_646 Data/IGRs/Ecol_IGRs.txt -bfile Data/bg/Background_dist_target_2_order.txt -mt 0.0000001 -ev 0.1 -hit_list >Results/Motif_finding/mast_out/Motif_646
mast Results/Motif_finding/mast_motifs/Motif_647 Data/IGRs/Ecol_IGRs.txt -bfile Data/bg/Background_dist_target_2_order.txt -mt 0.0000001 -ev 0.1 -hit_list >Results/Motif_finding/mast_out/Motif_647
mast Results/Motif_finding/mast_motifs/Motif_648 Data/IGRs/Ecol_IGRs.txt -bfile Data/bg/Background_dist_target_2_order.txt -mt 0.0000001 -ev 0.1 -hit_list >Results/Motif_finding/mast_out/Motif_648
mast Results/Motif_finding/mast_motifs/Motif_649 Data/IGRs/Ecol_IGRs.txt -bfile Data/bg/Background_dist_target_2_order.txt -mt 0.0000001 -ev 0.1 -hit_list >Results/Motif_finding/mast_out/Motif_649
mast Results/Motif_finding/mast_motifs/Motif_650 Data/IGRs/Ecol_IGRs.txt -bfile Data/bg/Background_dist_target_2_order.txt -mt 0.0000001 -ev 0.1 -hit_list >Results/Motif_finding/mast_out/Motif_650
mast Results/Motif_finding/mast_motifs/Motif_651 Data/IGRs/Ecol_IGRs.txt -bfile Data/bg/Background_dist_target_2_order.txt -mt 0.0000001 -ev 0.1 -hit_list >Results/Motif_finding/mast_out/Motif_651
mast Results/Motif_finding/mast_motifs/Motif_652 Data/IGRs/Ecol_IGRs.txt -bfile Data/bg/Background_dist_target_2_order.txt -mt 0.0000001 -ev 0.1 -hit_list >Results/Motif_finding/mast_out/Motif_652
mast Results/Motif_finding/mast_motifs/Motif_653 Data/IGRs/Ecol_IGRs.txt -bfile Data/bg/Background_dist_target_2_order.txt -mt 0.0000001 -ev 0.1 -hit_list >Results/Motif_finding/mast_out/Motif_653
mast Results/Motif_finding/mast_motifs/Motif_654 Data/IGRs/Ecol_IGRs.txt -bfile Data/bg/Background_dist_target_2_order.txt -mt 0.0000001 -ev 0.1 -hit_list >Results/Motif_finding/mast_out/Motif_654
mast Results/Motif_finding/mast_motifs/Motif_655 Data/IGRs/Ecol_IGRs.txt -bfile Data/bg/Background_dist_target_2_order.txt -mt 0.0000001 -ev 0.1 -hit_list >Results/Motif_finding/mast_out/Motif_655
mast Results/Motif_finding/mast_motifs/Motif_656 Data/IGRs/Ecol_IGRs.txt -bfile Data/bg/Background_dist_target_2_order.txt -mt 0.0000001 -ev 0.1 -hit_list >Results/Motif_finding/mast_out/Motif_656
mast Results/Motif_finding/mast_motifs/Motif_657 Data/IGRs/Ecol_IGRs.txt -bfile Data/bg/Background_dist_target_2_order.txt -mt 0.0000001 -ev 0.1 -hit_list >Results/Motif_finding/mast_out/Motif_657
mast Results/Motif_finding/mast_motifs/Motif_658 Data/IGRs/Ecol_IGRs.txt -bfile Data/bg/Background_dist_target_2_order.txt -mt 0.0000001 -ev 0.1 -hit_list >Results/Motif_finding/mast_out/Motif_658
mast Results/Motif_finding/mast_motifs/Motif_659 Data/IGRs/Ecol_IGRs.txt -bfile Data/bg/Background_dist_target_2_order.txt -mt 0.0000001 -ev 0.1 -hit_list >Results/Motif_finding/mast_out/Motif_659
mast Results/Motif_finding/mast_motifs/Motif_660 Data/IGRs/Ecol_IGRs.txt -bfile Data/bg/Background_dist_target_2_order.txt -mt 0.0000001 -ev 0.1 -hit_list >Results/Motif_finding/mast_out/Motif_660
mast Results/Motif_finding/mast_motifs/Motif_661 Data/IGRs/Ecol_IGRs.txt -bfile Data/bg/Background_dist_target_2_order.txt -mt 0.0000001 -ev 0.1 -hit_list >Results/Motif_finding/mast_out/Motif_661
mast Results/Motif_finding/mast_motifs/Motif_662 Data/IGRs/Ecol_IGRs.txt -bfile Data/bg/Background_dist_target_2_order.txt -mt 0.0000001 -ev 0.1 -hit_list >Results/Motif_finding/mast_out/Motif_662
mast Results/Motif_finding/mast_motifs/Motif_663 Data/IGRs/Ecol_IGRs.txt -bfile Data/bg/Background_dist_target_2_order.txt -mt 0.0000001 -ev 0.1 -hit_list >Results/Motif_finding/mast_out/Motif_663
mast Results/Motif_finding/mast_motifs/Motif_664 Data/IGRs/Ecol_IGRs.txt -bfile Data/bg/Background_dist_target_2_order.txt -mt 0.0000001 -ev 0.1 -hit_list >Results/Motif_finding/mast_out/Motif_664
mast Results/Motif_finding/mast_motifs/Motif_665 Data/IGRs/Ecol_IGRs.txt -bfile Data/bg/Background_dist_target_2_order.txt -mt 0.0000001 -ev 0.1 -hit_list >Results/Motif_finding/mast_out/Motif_665
mast Results/Motif_finding/mast_motifs/Motif_666 Data/IGRs/Ecol_IGRs.txt -bfile Data/bg/Background_dist_target_2_order.txt -mt 0.0000001 -ev 0.1 -hit_list >Results/Motif_finding/mast_out/Motif_666
mast Results/Motif_finding/mast_motifs/Motif_667 Data/IGRs/Ecol_IGRs.txt -bfile Data/bg/Background_dist_target_2_order.txt -mt 0.0000001 -ev 0.1 -hit_list >Results/Motif_finding/mast_out/Motif_667
mast Results/Motif_finding/mast_motifs/Motif_668 Data/IGRs/Ecol_IGRs.txt -bfile Data/bg/Background_dist_target_2_order.txt -mt 0.0000001 -ev 0.1 -hit_list >Results/Motif_finding/mast_out/Motif_668
mast Results/Motif_finding/mast_motifs/Motif_669 Data/IGRs/Ecol_IGRs.txt -bfile Data/bg/Background_dist_target_2_order.txt -mt 0.0000001 -ev 0.1 -hit_list >Results/Motif_finding/mast_out/Motif_669
mast Results/Motif_finding/mast_motifs/Motif_670 Data/IGRs/Ecol_IGRs.txt -bfile Data/bg/Background_dist_target_2_order.txt -mt 0.0000001 -ev 0.1 -hit_list >Results/Motif_finding/mast_out/Motif_670
mast Results/Motif_finding/mast_motifs/Motif_671 Data/IGRs/Ecol_IGRs.txt -bfile Data/bg/Background_dist_target_2_order.txt -mt 0.0000001 -ev 0.1 -hit_list >Results/Motif_finding/mast_out/Motif_671
mast Results/Motif_finding/mast_motifs/Motif_672 Data/IGRs/Ecol_IGRs.txt -bfile Data/bg/Background_dist_target_2_order.txt -mt 0.0000001 -ev 0.1 -hit_list >Results/Motif_finding/mast_out/Motif_672
mast Results/Motif_finding/mast_motifs/Motif_673 Data/IGRs/Ecol_IGRs.txt -bfile Data/bg/Background_dist_target_2_order.txt -mt 0.0000001 -ev 0.1 -hit_list >Results/Motif_finding/mast_out/Motif_673
mast Results/Motif_finding/mast_motifs/Motif_674 Data/IGRs/Ecol_IGRs.txt -bfile Data/bg/Background_dist_target_2_order.txt -mt 0.0000001 -ev 0.1 -hit_list >Results/Motif_finding/mast_out/Motif_674
mast Results/Motif_finding/mast_motifs/Motif_675 Data/IGRs/Ecol_IGRs.txt -bfile Data/bg/Background_dist_target_2_order.txt -mt 0.0000001 -ev 0.1 -hit_list >Results/Motif_finding/mast_out/Motif_675
mast Results/Motif_finding/mast_motifs/Motif_676 Data/IGRs/Ecol_IGRs.txt -bfile Data/bg/Background_dist_target_2_order.txt -mt 0.0000001 -ev 0.1 -hit_list >Results/Motif_finding/mast_out/Motif_676
mast Results/Motif_finding/mast_motifs/Motif_677 Data/IGRs/Ecol_IGRs.txt -bfile Data/bg/Background_dist_target_2_order.txt -mt 0.0000001 -ev 0.1 -hit_list >Results/Motif_finding/mast_out/Motif_677
mast Results/Motif_finding/mast_motifs/Motif_678 Data/IGRs/Ecol_IGRs.txt -bfile Data/bg/Background_dist_target_2_order.txt -mt 0.0000001 -ev 0.1 -hit_list >Results/Motif_finding/mast_out/Motif_678
mast Results/Motif_finding/mast_motifs/Motif_679 Data/IGRs/Ecol_IGRs.txt -bfile Data/bg/Background_dist_target_2_order.txt -mt 0.0000001 -ev 0.1 -hit_list >Results/Motif_finding/mast_out/Motif_679
mast Results/Motif_finding/mast_motifs/Motif_680 Data/IGRs/Ecol_IGRs.txt -bfile Data/bg/Background_dist_target_2_order.txt -mt 0.0000001 -ev 0.1 -hit_list >Results/Motif_finding/mast_out/Motif_680
mast Results/Motif_finding/mast_motifs/Motif_681 Data/IGRs/Ecol_IGRs.txt -bfile Data/bg/Background_dist_target_2_order.txt -mt 0.0000001 -ev 0.1 -hit_list >Results/Motif_finding/mast_out/Motif_681
mast Results/Motif_finding/mast_motifs/Motif_682 Data/IGRs/Ecol_IGRs.txt -bfile Data/bg/Background_dist_target_2_order.txt -mt 0.0000001 -ev 0.1 -hit_list >Results/Motif_finding/mast_out/Motif_682
mast Results/Motif_finding/mast_motifs/Motif_683 Data/IGRs/Ecol_IGRs.txt -bfile Data/bg/Background_dist_target_2_order.txt -mt 0.0000001 -ev 0.1 -hit_list >Results/Motif_finding/mast_out/Motif_683
mast Results/Motif_finding/mast_motifs/Motif_684 Data/IGRs/Ecol_IGRs.txt -bfile Data/bg/Background_dist_target_2_order.txt -mt 0.0000001 -ev 0.1 -hit_list >Results/Motif_finding/mast_out/Motif_684
mast Results/Motif_finding/mast_motifs/Motif_685 Data/IGRs/Ecol_IGRs.txt -bfile Data/bg/Background_dist_target_2_order.txt -mt 0.0000001 -ev 0.1 -hit_list >Results/Motif_finding/mast_out/Motif_685
mast Results/Motif_finding/mast_motifs/Motif_686 Data/IGRs/Ecol_IGRs.txt -bfile Data/bg/Background_dist_target_2_order.txt -mt 0.0000001 -ev 0.1 -hit_list >Results/Motif_finding/mast_out/Motif_686
mast Results/Motif_finding/mast_motifs/Motif_687 Data/IGRs/Ecol_IGRs.txt -bfile Data/bg/Background_dist_target_2_order.txt -mt 0.0000001 -ev 0.1 -hit_list >Results/Motif_finding/mast_out/Motif_687
mast Results/Motif_finding/mast_motifs/Motif_688 Data/IGRs/Ecol_IGRs.txt -bfile Data/bg/Background_dist_target_2_order.txt -mt 0.0000001 -ev 0.1 -hit_list >Results/Motif_finding/mast_out/Motif_688
mast Results/Motif_finding/mast_motifs/Motif_689 Data/IGRs/Ecol_IGRs.txt -bfile Data/bg/Background_dist_target_2_order.txt -mt 0.0000001 -ev 0.1 -hit_list >Results/Motif_finding/mast_out/Motif_689
mast Results/Motif_finding/mast_motifs/Motif_690 Data/IGRs/Ecol_IGRs.txt -bfile Data/bg/Background_dist_target_2_order.txt -mt 0.0000001 -ev 0.1 -hit_list >Results/Motif_finding/mast_out/Motif_690
mast Results/Motif_finding/mast_motifs/Motif_691 Data/IGRs/Ecol_IGRs.txt -bfile Data/bg/Background_dist_target_2_order.txt -mt 0.0000001 -ev 0.1 -hit_list >Results/Motif_finding/mast_out/Motif_691
mast Results/Motif_finding/mast_motifs/Motif_692 Data/IGRs/Ecol_IGRs.txt -bfile Data/bg/Background_dist_target_2_order.txt -mt 0.0000001 -ev 0.1 -hit_list >Results/Motif_finding/mast_out/Motif_692
mast Results/Motif_finding/mast_motifs/Motif_693 Data/IGRs/Ecol_IGRs.txt -bfile Data/bg/Background_dist_target_2_order.txt -mt 0.0000001 -ev 0.1 -hit_list >Results/Motif_finding/mast_out/Motif_693
mast Results/Motif_finding/mast_motifs/Motif_694 Data/IGRs/Ecol_IGRs.txt -bfile Data/bg/Background_dist_target_2_order.txt -mt 0.0000001 -ev 0.1 -hit_list >Results/Motif_finding/mast_out/Motif_694
mast Results/Motif_finding/mast_motifs/Motif_695 Data/IGRs/Ecol_IGRs.txt -bfile Data/bg/Background_dist_target_2_order.txt -mt 0.0000001 -ev 0.1 -hit_list >Results/Motif_finding/mast_out/Motif_695
mast Results/Motif_finding/mast_motifs/Motif_696 Data/IGRs/Ecol_IGRs.txt -bfile Data/bg/Background_dist_target_2_order.txt -mt 0.0000001 -ev 0.1 -hit_list >Results/Motif_finding/mast_out/Motif_696
mast Results/Motif_finding/mast_motifs/Motif_697 Data/IGRs/Ecol_IGRs.txt -bfile Data/bg/Background_dist_target_2_order.txt -mt 0.0000001 -ev 0.1 -hit_list >Results/Motif_finding/mast_out/Motif_697
mast Results/Motif_finding/mast_motifs/Motif_698 Data/IGRs/Ecol_IGRs.txt -bfile Data/bg/Background_dist_target_2_order.txt -mt 0.0000001 -ev 0.1 -hit_list >Results/Motif_finding/mast_out/Motif_698
mast Results/Motif_finding/mast_motifs/Motif_699 Data/IGRs/Ecol_IGRs.txt -bfile Data/bg/Background_dist_target_2_order.txt -mt 0.0000001 -ev 0.1 -hit_list >Results/Motif_finding/mast_out/Motif_699
mast Results/Motif_finding/mast_motifs/Motif_700 Data/IGRs/Ecol_IGRs.txt -bfile Data/bg/Background_dist_target_2_order.txt -mt 0.0000001 -ev 0.1 -hit_list >Results/Motif_finding/mast_out/Motif_700
mast Results/Motif_finding/mast_motifs/Motif_701 Data/IGRs/Ecol_IGRs.txt -bfile Data/bg/Background_dist_target_2_order.txt -mt 0.0000001 -ev 0.1 -hit_list >Results/Motif_finding/mast_out/Motif_701
mast Results/Motif_finding/mast_motifs/Motif_702 Data/IGRs/Ecol_IGRs.txt -bfile Data/bg/Background_dist_target_2_order.txt -mt 0.0000001 -ev 0.1 -hit_list >Results/Motif_finding/mast_out/Motif_702
mast Results/Motif_finding/mast_motifs/Motif_703 Data/IGRs/Ecol_IGRs.txt -bfile Data/bg/Background_dist_target_2_order.txt -mt 0.0000001 -ev 0.1 -hit_list >Results/Motif_finding/mast_out/Motif_703
mast Results/Motif_finding/mast_motifs/Motif_704 Data/IGRs/Ecol_IGRs.txt -bfile Data/bg/Background_dist_target_2_order.txt -mt 0.0000001 -ev 0.1 -hit_list >Results/Motif_finding/mast_out/Motif_704
mast Results/Motif_finding/mast_motifs/Motif_705 Data/IGRs/Ecol_IGRs.txt -bfile Data/bg/Background_dist_target_2_order.txt -mt 0.0000001 -ev 0.1 -hit_list >Results/Motif_finding/mast_out/Motif_705
mast Results/Motif_finding/mast_motifs/Motif_706 Data/IGRs/Ecol_IGRs.txt -bfile Data/bg/Background_dist_target_2_order.txt -mt 0.0000001 -ev 0.1 -hit_list >Results/Motif_finding/mast_out/Motif_706
mast Results/Motif_finding/mast_motifs/Motif_707 Data/IGRs/Ecol_IGRs.txt -bfile Data/bg/Background_dist_target_2_order.txt -mt 0.0000001 -ev 0.1 -hit_list >Results/Motif_finding/mast_out/Motif_707
mast Results/Motif_finding/mast_motifs/Motif_708 Data/IGRs/Ecol_IGRs.txt -bfile Data/bg/Background_dist_target_2_order.txt -mt 0.0000001 -ev 0.1 -hit_list >Results/Motif_finding/mast_out/Motif_708
mast Results/Motif_finding/mast_motifs/Motif_709 Data/IGRs/Ecol_IGRs.txt -bfile Data/bg/Background_dist_target_2_order.txt -mt 0.0000001 -ev 0.1 -hit_list >Results/Motif_finding/mast_out/Motif_709
mast Results/Motif_finding/mast_motifs/Motif_710 Data/IGRs/Ecol_IGRs.txt -bfile Data/bg/Background_dist_target_2_order.txt -mt 0.0000001 -ev 0.1 -hit_list >Results/Motif_finding/mast_out/Motif_710
mast Results/Motif_finding/mast_motifs/Motif_711 Data/IGRs/Ecol_IGRs.txt -bfile Data/bg/Background_dist_target_2_order.txt -mt 0.0000001 -ev 0.1 -hit_list >Results/Motif_finding/mast_out/Motif_711
mast Results/Motif_finding/mast_motifs/Motif_712 Data/IGRs/Ecol_IGRs.txt -bfile Data/bg/Background_dist_target_2_order.txt -mt 0.0000001 -ev 0.1 -hit_list >Results/Motif_finding/mast_out/Motif_712
mast Results/Motif_finding/mast_motifs/Motif_713 Data/IGRs/Ecol_IGRs.txt -bfile Data/bg/Background_dist_target_2_order.txt -mt 0.0000001 -ev 0.1 -hit_list >Results/Motif_finding/mast_out/Motif_713
mast Results/Motif_finding/mast_motifs/Motif_714 Data/IGRs/Ecol_IGRs.txt -bfile Data/bg/Background_dist_target_2_order.txt -mt 0.0000001 -ev 0.1 -hit_list >Results/Motif_finding/mast_out/Motif_714
mast Results/Motif_finding/mast_motifs/Motif_715 Data/IGRs/Ecol_IGRs.txt -bfile Data/bg/Background_dist_target_2_order.txt -mt 0.0000001 -ev 0.1 -hit_list >Results/Motif_finding/mast_out/Motif_715
mast Results/Motif_finding/mast_motifs/Motif_716 Data/IGRs/Ecol_IGRs.txt -bfile Data/bg/Background_dist_target_2_order.txt -mt 0.0000001 -ev 0.1 -hit_list >Results/Motif_finding/mast_out/Motif_716
mast Results/Motif_finding/mast_motifs/Motif_717 Data/IGRs/Ecol_IGRs.txt -bfile Data/bg/Background_dist_target_2_order.txt -mt 0.0000001 -ev 0.1 -hit_list >Results/Motif_finding/mast_out/Motif_717
mast Results/Motif_finding/mast_motifs/Motif_718 Data/IGRs/Ecol_IGRs.txt -bfile Data/bg/Background_dist_target_2_order.txt -mt 0.0000001 -ev 0.1 -hit_list >Results/Motif_finding/mast_out/Motif_718
mast Results/Motif_finding/mast_motifs/Motif_719 Data/IGRs/Ecol_IGRs.txt -bfile Data/bg/Background_dist_target_2_order.txt -mt 0.0000001 -ev 0.1 -hit_list >Results/Motif_finding/mast_out/Motif_719
mast Results/Motif_finding/mast_motifs/Motif_720 Data/IGRs/Ecol_IGRs.txt -bfile Data/bg/Background_dist_target_2_order.txt -mt 0.0000001 -ev 0.1 -hit_list >Results/Motif_finding/mast_out/Motif_720
mast Results/Motif_finding/mast_motifs/Motif_721 Data/IGRs/Ecol_IGRs.txt -bfile Data/bg/Background_dist_target_2_order.txt -mt 0.0000001 -ev 0.1 -hit_list >Results/Motif_finding/mast_out/Motif_721
mast Results/Motif_finding/mast_motifs/Motif_722 Data/IGRs/Ecol_IGRs.txt -bfile Data/bg/Background_dist_target_2_order.txt -mt 0.0000001 -ev 0.1 -hit_list >Results/Motif_finding/mast_out/Motif_722
mast Results/Motif_finding/mast_motifs/Motif_723 Data/IGRs/Ecol_IGRs.txt -bfile Data/bg/Background_dist_target_2_order.txt -mt 0.0000001 -ev 0.1 -hit_list >Results/Motif_finding/mast_out/Motif_723
mast Results/Motif_finding/mast_motifs/Motif_724 Data/IGRs/Ecol_IGRs.txt -bfile Data/bg/Background_dist_target_2_order.txt -mt 0.0000001 -ev 0.1 -hit_list >Results/Motif_finding/mast_out/Motif_724
mast Results/Motif_finding/mast_motifs/Motif_725 Data/IGRs/Ecol_IGRs.txt -bfile Data/bg/Background_dist_target_2_order.txt -mt 0.0000001 -ev 0.1 -hit_list >Results/Motif_finding/mast_out/Motif_725
mast Results/Motif_finding/mast_motifs/Motif_726 Data/IGRs/Ecol_IGRs.txt -bfile Data/bg/Background_dist_target_2_order.txt -mt 0.0000001 -ev 0.1 -hit_list >Results/Motif_finding/mast_out/Motif_726
mast Results/Motif_finding/mast_motifs/Motif_727 Data/IGRs/Ecol_IGRs.txt -bfile Data/bg/Background_dist_target_2_order.txt -mt 0.0000001 -ev 0.1 -hit_list >Results/Motif_finding/mast_out/Motif_727
mast Results/Motif_finding/mast_motifs/Motif_728 Data/IGRs/Ecol_IGRs.txt -bfile Data/bg/Background_dist_target_2_order.txt -mt 0.0000001 -ev 0.1 -hit_list >Results/Motif_finding/mast_out/Motif_728
mast Results/Motif_finding/mast_motifs/Motif_729 Data/IGRs/Ecol_IGRs.txt -bfile Data/bg/Background_dist_target_2_order.txt -mt 0.0000001 -ev 0.1 -hit_list >Results/Motif_finding/mast_out/Motif_729
mast Results/Motif_finding/mast_motifs/Motif_730 Data/IGRs/Ecol_IGRs.txt -bfile Data/bg/Background_dist_target_2_order.txt -mt 0.0000001 -ev 0.1 -hit_list >Results/Motif_finding/mast_out/Motif_730
mast Results/Motif_finding/mast_motifs/Motif_731 Data/IGRs/Ecol_IGRs.txt -bfile Data/bg/Background_dist_target_2_order.txt -mt 0.0000001 -ev 0.1 -hit_list >Results/Motif_finding/mast_out/Motif_731
mast Results/Motif_finding/mast_motifs/Motif_732 Data/IGRs/Ecol_IGRs.txt -bfile Data/bg/Background_dist_target_2_order.txt -mt 0.0000001 -ev 0.1 -hit_list >Results/Motif_finding/mast_out/Motif_732
mast Results/Motif_finding/mast_motifs/Motif_733 Data/IGRs/Ecol_IGRs.txt -bfile Data/bg/Background_dist_target_2_order.txt -mt 0.0000001 -ev 0.1 -hit_list >Results/Motif_finding/mast_out/Motif_733
mast Results/Motif_finding/mast_motifs/Motif_734 Data/IGRs/Ecol_IGRs.txt -bfile Data/bg/Background_dist_target_2_order.txt -mt 0.0000001 -ev 0.1 -hit_list >Results/Motif_finding/mast_out/Motif_734
mast Results/Motif_finding/mast_motifs/Motif_735 Data/IGRs/Ecol_IGRs.txt -bfile Data/bg/Background_dist_target_2_order.txt -mt 0.0000001 -ev 0.1 -hit_list >Results/Motif_finding/mast_out/Motif_735
mast Results/Motif_finding/mast_motifs/Motif_736 Data/IGRs/Ecol_IGRs.txt -bfile Data/bg/Background_dist_target_2_order.txt -mt 0.0000001 -ev 0.1 -hit_list >Results/Motif_finding/mast_out/Motif_736
mast Results/Motif_finding/mast_motifs/Motif_737 Data/IGRs/Ecol_IGRs.txt -bfile Data/bg/Background_dist_target_2_order.txt -mt 0.0000001 -ev 0.1 -hit_list >Results/Motif_finding/mast_out/Motif_737
mast Results/Motif_finding/mast_motifs/Motif_738 Data/IGRs/Ecol_IGRs.txt -bfile Data/bg/Background_dist_target_2_order.txt -mt 0.0000001 -ev 0.1 -hit_list >Results/Motif_finding/mast_out/Motif_738
mast Results/Motif_finding/mast_motifs/Motif_739 Data/IGRs/Ecol_IGRs.txt -bfile Data/bg/Background_dist_target_2_order.txt -mt 0.0000001 -ev 0.1 -hit_list >Results/Motif_finding/mast_out/Motif_739
mast Results/Motif_finding/mast_motifs/Motif_740 Data/IGRs/Ecol_IGRs.txt -bfile Data/bg/Background_dist_target_2_order.txt -mt 0.0000001 -ev 0.1 -hit_list >Results/Motif_finding/mast_out/Motif_740
mast Results/Motif_finding/mast_motifs/Motif_741 Data/IGRs/Ecol_IGRs.txt -bfile Data/bg/Background_dist_target_2_order.txt -mt 0.0000001 -ev 0.1 -hit_list >Results/Motif_finding/mast_out/Motif_741
mast Results/Motif_finding/mast_motifs/Motif_742 Data/IGRs/Ecol_IGRs.txt -bfile Data/bg/Background_dist_target_2_order.txt -mt 0.0000001 -ev 0.1 -hit_list >Results/Motif_finding/mast_out/Motif_742
mast Results/Motif_finding/mast_motifs/Motif_743 Data/IGRs/Ecol_IGRs.txt -bfile Data/bg/Background_dist_target_2_order.txt -mt 0.0000001 -ev 0.1 -hit_list >Results/Motif_finding/mast_out/Motif_743
mast Results/Motif_finding/mast_motifs/Motif_744 Data/IGRs/Ecol_IGRs.txt -bfile Data/bg/Background_dist_target_2_order.txt -mt 0.0000001 -ev 0.1 -hit_list >Results/Motif_finding/mast_out/Motif_744
mast Results/Motif_finding/mast_motifs/Motif_745 Data/IGRs/Ecol_IGRs.txt -bfile Data/bg/Background_dist_target_2_order.txt -mt 0.0000001 -ev 0.1 -hit_list >Results/Motif_finding/mast_out/Motif_745
mast Results/Motif_finding/mast_motifs/Motif_746 Data/IGRs/Ecol_IGRs.txt -bfile Data/bg/Background_dist_target_2_order.txt -mt 0.0000001 -ev 0.1 -hit_list >Results/Motif_finding/mast_out/Motif_746
mast Results/Motif_finding/mast_motifs/Motif_747 Data/IGRs/Ecol_IGRs.txt -bfile Data/bg/Background_dist_target_2_order.txt -mt 0.0000001 -ev 0.1 -hit_list >Results/Motif_finding/mast_out/Motif_747
mast Results/Motif_finding/mast_motifs/Motif_748 Data/IGRs/Ecol_IGRs.txt -bfile Data/bg/Background_dist_target_2_order.txt -mt 0.0000001 -ev 0.1 -hit_list >Results/Motif_finding/mast_out/Motif_748
mast Results/Motif_finding/mast_motifs/Motif_749 Data/IGRs/Ecol_IGRs.txt -bfile Data/bg/Background_dist_target_2_order.txt -mt 0.0000001 -ev 0.1 -hit_list >Results/Motif_finding/mast_out/Motif_749
mast Results/Motif_finding/mast_motifs/Motif_750 Data/IGRs/Ecol_IGRs.txt -bfile Data/bg/Background_dist_target_2_order.txt -mt 0.0000001 -ev 0.1 -hit_list >Results/Motif_finding/mast_out/Motif_750
mast Results/Motif_finding/mast_motifs/Motif_751 Data/IGRs/Ecol_IGRs.txt -bfile Data/bg/Background_dist_target_2_order.txt -mt 0.0000001 -ev 0.1 -hit_list >Results/Motif_finding/mast_out/Motif_751
mast Results/Motif_finding/mast_motifs/Motif_752 Data/IGRs/Ecol_IGRs.txt -bfile Data/bg/Background_dist_target_2_order.txt -mt 0.0000001 -ev 0.1 -hit_list >Results/Motif_finding/mast_out/Motif_752
mast Results/Motif_finding/mast_motifs/Motif_753 Data/IGRs/Ecol_IGRs.txt -bfile Data/bg/Background_dist_target_2_order.txt -mt 0.0000001 -ev 0.1 -hit_list >Results/Motif_finding/mast_out/Motif_753
mast Results/Motif_finding/mast_motifs/Motif_754 Data/IGRs/Ecol_IGRs.txt -bfile Data/bg/Background_dist_target_2_order.txt -mt 0.0000001 -ev 0.1 -hit_list >Results/Motif_finding/mast_out/Motif_754
mast Results/Motif_finding/mast_motifs/Motif_755 Data/IGRs/Ecol_IGRs.txt -bfile Data/bg/Background_dist_target_2_order.txt -mt 0.0000001 -ev 0.1 -hit_list >Results/Motif_finding/mast_out/Motif_755
mast Results/Motif_finding/mast_motifs/Motif_756 Data/IGRs/Ecol_IGRs.txt -bfile Data/bg/Background_dist_target_2_order.txt -mt 0.0000001 -ev 0.1 -hit_list >Results/Motif_finding/mast_out/Motif_756
mast Results/Motif_finding/mast_motifs/Motif_757 Data/IGRs/Ecol_IGRs.txt -bfile Data/bg/Background_dist_target_2_order.txt -mt 0.0000001 -ev 0.1 -hit_list >Results/Motif_finding/mast_out/Motif_757
mast Results/Motif_finding/mast_motifs/Motif_758 Data/IGRs/Ecol_IGRs.txt -bfile Data/bg/Background_dist_target_2_order.txt -mt 0.0000001 -ev 0.1 -hit_list >Results/Motif_finding/mast_out/Motif_758
mast Results/Motif_finding/mast_motifs/Motif_759 Data/IGRs/Ecol_IGRs.txt -bfile Data/bg/Background_dist_target_2_order.txt -mt 0.0000001 -ev 0.1 -hit_list >Results/Motif_finding/mast_out/Motif_759
mast Results/Motif_finding/mast_motifs/Motif_760 Data/IGRs/Ecol_IGRs.txt -bfile Data/bg/Background_dist_target_2_order.txt -mt 0.0000001 -ev 0.1 -hit_list >Results/Motif_finding/mast_out/Motif_760
mast Results/Motif_finding/mast_motifs/Motif_761 Data/IGRs/Ecol_IGRs.txt -bfile Data/bg/Background_dist_target_2_order.txt -mt 0.0000001 -ev 0.1 -hit_list >Results/Motif_finding/mast_out/Motif_761
mast Results/Motif_finding/mast_motifs/Motif_762 Data/IGRs/Ecol_IGRs.txt -bfile Data/bg/Background_dist_target_2_order.txt -mt 0.0000001 -ev 0.1 -hit_list >Results/Motif_finding/mast_out/Motif_762
mast Results/Motif_finding/mast_motifs/Motif_763 Data/IGRs/Ecol_IGRs.txt -bfile Data/bg/Background_dist_target_2_order.txt -mt 0.0000001 -ev 0.1 -hit_list >Results/Motif_finding/mast_out/Motif_763
mast Results/Motif_finding/mast_motifs/Motif_764 Data/IGRs/Ecol_IGRs.txt -bfile Data/bg/Background_dist_target_2_order.txt -mt 0.0000001 -ev 0.1 -hit_list >Results/Motif_finding/mast_out/Motif_764
mast Results/Motif_finding/mast_motifs/Motif_765 Data/IGRs/Ecol_IGRs.txt -bfile Data/bg/Background_dist_target_2_order.txt -mt 0.0000001 -ev 0.1 -hit_list >Results/Motif_finding/mast_out/Motif_765
mast Results/Motif_finding/mast_motifs/Motif_766 Data/IGRs/Ecol_IGRs.txt -bfile Data/bg/Background_dist_target_2_order.txt -mt 0.0000001 -ev 0.1 -hit_list >Results/Motif_finding/mast_out/Motif_766
mast Results/Motif_finding/mast_motifs/Motif_767 Data/IGRs/Ecol_IGRs.txt -bfile Data/bg/Background_dist_target_2_order.txt -mt 0.0000001 -ev 0.1 -hit_list >Results/Motif_finding/mast_out/Motif_767
mast Results/Motif_finding/mast_motifs/Motif_768 Data/IGRs/Ecol_IGRs.txt -bfile Data/bg/Background_dist_target_2_order.txt -mt 0.0000001 -ev 0.1 -hit_list >Results/Motif_finding/mast_out/Motif_768
mast Results/Motif_finding/mast_motifs/Motif_769 Data/IGRs/Ecol_IGRs.txt -bfile Data/bg/Background_dist_target_2_order.txt -mt 0.0000001 -ev 0.1 -hit_list >Results/Motif_finding/mast_out/Motif_769
mast Results/Motif_finding/mast_motifs/Motif_770 Data/IGRs/Ecol_IGRs.txt -bfile Data/bg/Background_dist_target_2_order.txt -mt 0.0000001 -ev 0.1 -hit_list >Results/Motif_finding/mast_out/Motif_770
mast Results/Motif_finding/mast_motifs/Motif_771 Data/IGRs/Ecol_IGRs.txt -bfile Data/bg/Background_dist_target_2_order.txt -mt 0.0000001 -ev 0.1 -hit_list >Results/Motif_finding/mast_out/Motif_771
mast Results/Motif_finding/mast_motifs/Motif_772 Data/IGRs/Ecol_IGRs.txt -bfile Data/bg/Background_dist_target_2_order.txt -mt 0.0000001 -ev 0.1 -hit_list >Results/Motif_finding/mast_out/Motif_772
mast Results/Motif_finding/mast_motifs/Motif_773 Data/IGRs/Ecol_IGRs.txt -bfile Data/bg/Background_dist_target_2_order.txt -mt 0.0000001 -ev 0.1 -hit_list >Results/Motif_finding/mast_out/Motif_773
mast Results/Motif_finding/mast_motifs/Motif_774 Data/IGRs/Ecol_IGRs.txt -bfile Data/bg/Background_dist_target_2_order.txt -mt 0.0000001 -ev 0.1 -hit_list >Results/Motif_finding/mast_out/Motif_774
mast Results/Motif_finding/mast_motifs/Motif_775 Data/IGRs/Ecol_IGRs.txt -bfile Data/bg/Background_dist_target_2_order.txt -mt 0.0000001 -ev 0.1 -hit_list >Results/Motif_finding/mast_out/Motif_775
mast Results/Motif_finding/mast_motifs/Motif_776 Data/IGRs/Ecol_IGRs.txt -bfile Data/bg/Background_dist_target_2_order.txt -mt 0.0000001 -ev 0.1 -hit_list >Results/Motif_finding/mast_out/Motif_776
mast Results/Motif_finding/mast_motifs/Motif_777 Data/IGRs/Ecol_IGRs.txt -bfile Data/bg/Background_dist_target_2_order.txt -mt 0.0000001 -ev 0.1 -hit_list >Results/Motif_finding/mast_out/Motif_777
mast Results/Motif_finding/mast_motifs/Motif_778 Data/IGRs/Ecol_IGRs.txt -bfile Data/bg/Background_dist_target_2_order.txt -mt 0.0000001 -ev 0.1 -hit_list >Results/Motif_finding/mast_out/Motif_778
mast Results/Motif_finding/mast_motifs/Motif_779 Data/IGRs/Ecol_IGRs.txt -bfile Data/bg/Background_dist_target_2_order.txt -mt 0.0000001 -ev 0.1 -hit_list >Results/Motif_finding/mast_out/Motif_779
mast Results/Motif_finding/mast_motifs/Motif_780 Data/IGRs/Ecol_IGRs.txt -bfile Data/bg/Background_dist_target_2_order.txt -mt 0.0000001 -ev 0.1 -hit_list >Results/Motif_finding/mast_out/Motif_780
mast Results/Motif_finding/mast_motifs/Motif_781 Data/IGRs/Ecol_IGRs.txt -bfile Data/bg/Background_dist_target_2_order.txt -mt 0.0000001 -ev 0.1 -hit_list >Results/Motif_finding/mast_out/Motif_781
mast Results/Motif_finding/mast_motifs/Motif_782 Data/IGRs/Ecol_IGRs.txt -bfile Data/bg/Background_dist_target_2_order.txt -mt 0.0000001 -ev 0.1 -hit_list >Results/Motif_finding/mast_out/Motif_782
mast Results/Motif_finding/mast_motifs/Motif_783 Data/IGRs/Ecol_IGRs.txt -bfile Data/bg/Background_dist_target_2_order.txt -mt 0.0000001 -ev 0.1 -hit_list >Results/Motif_finding/mast_out/Motif_783
mast Results/Motif_finding/mast_motifs/Motif_784 Data/IGRs/Ecol_IGRs.txt -bfile Data/bg/Background_dist_target_2_order.txt -mt 0.0000001 -ev 0.1 -hit_list >Results/Motif_finding/mast_out/Motif_784
mast Results/Motif_finding/mast_motifs/Motif_785 Data/IGRs/Ecol_IGRs.txt -bfile Data/bg/Background_dist_target_2_order.txt -mt 0.0000001 -ev 0.1 -hit_list >Results/Motif_finding/mast_out/Motif_785
mast Results/Motif_finding/mast_motifs/Motif_786 Data/IGRs/Ecol_IGRs.txt -bfile Data/bg/Background_dist_target_2_order.txt -mt 0.0000001 -ev 0.1 -hit_list >Results/Motif_finding/mast_out/Motif_786
mast Results/Motif_finding/mast_motifs/Motif_787 Data/IGRs/Ecol_IGRs.txt -bfile Data/bg/Background_dist_target_2_order.txt -mt 0.0000001 -ev 0.1 -hit_list >Results/Motif_finding/mast_out/Motif_787
mast Results/Motif_finding/mast_motifs/Motif_788 Data/IGRs/Ecol_IGRs.txt -bfile Data/bg/Background_dist_target_2_order.txt -mt 0.0000001 -ev 0.1 -hit_list >Results/Motif_finding/mast_out/Motif_788
mast Results/Motif_finding/mast_motifs/Motif_789 Data/IGRs/Ecol_IGRs.txt -bfile Data/bg/Background_dist_target_2_order.txt -mt 0.0000001 -ev 0.1 -hit_list >Results/Motif_finding/mast_out/Motif_789
mast Results/Motif_finding/mast_motifs/Motif_790 Data/IGRs/Ecol_IGRs.txt -bfile Data/bg/Background_dist_target_2_order.txt -mt 0.0000001 -ev 0.1 -hit_list >Results/Motif_finding/mast_out/Motif_790
mast Results/Motif_finding/mast_motifs/Motif_791 Data/IGRs/Ecol_IGRs.txt -bfile Data/bg/Background_dist_target_2_order.txt -mt 0.0000001 -ev 0.1 -hit_list >Results/Motif_finding/mast_out/Motif_791
mast Results/Motif_finding/mast_motifs/Motif_792 Data/IGRs/Ecol_IGRs.txt -bfile Data/bg/Background_dist_target_2_order.txt -mt 0.0000001 -ev 0.1 -hit_list >Results/Motif_finding/mast_out/Motif_792
mast Results/Motif_finding/mast_motifs/Motif_793 Data/IGRs/Ecol_IGRs.txt -bfile Data/bg/Background_dist_target_2_order.txt -mt 0.0000001 -ev 0.1 -hit_list >Results/Motif_finding/mast_out/Motif_793
mast Results/Motif_finding/mast_motifs/Motif_794 Data/IGRs/Ecol_IGRs.txt -bfile Data/bg/Background_dist_target_2_order.txt -mt 0.0000001 -ev 0.1 -hit_list >Results/Motif_finding/mast_out/Motif_794
mast Results/Motif_finding/mast_motifs/Motif_795 Data/IGRs/Ecol_IGRs.txt -bfile Data/bg/Background_dist_target_2_order.txt -mt 0.0000001 -ev 0.1 -hit_list >Results/Motif_finding/mast_out/Motif_795
mast Results/Motif_finding/mast_motifs/Motif_796 Data/IGRs/Ecol_IGRs.txt -bfile Data/bg/Background_dist_target_2_order.txt -mt 0.0000001 -ev 0.1 -hit_list >Results/Motif_finding/mast_out/Motif_796
mast Results/Motif_finding/mast_motifs/Motif_797 Data/IGRs/Ecol_IGRs.txt -bfile Data/bg/Background_dist_target_2_order.txt -mt 0.0000001 -ev 0.1 -hit_list >Results/Motif_finding/mast_out/Motif_797
mast Results/Motif_finding/mast_motifs/Motif_798 Data/IGRs/Ecol_IGRs.txt -bfile Data/bg/Background_dist_target_2_order.txt -mt 0.0000001 -ev 0.1 -hit_list >Results/Motif_finding/mast_out/Motif_798
mast Results/Motif_finding/mast_motifs/Motif_799 Data/IGRs/Ecol_IGRs.txt -bfile Data/bg/Background_dist_target_2_order.txt -mt 0.0000001 -ev 0.1 -hit_list >Results/Motif_finding/mast_out/Motif_799
mast Results/Motif_finding/mast_motifs/Motif_800 Data/IGRs/Ecol_IGRs.txt -bfile Data/bg/Background_dist_target_2_order.txt -mt 0.0000001 -ev 0.1 -hit_list >Results/Motif_finding/mast_out/Motif_800
mast Results/Motif_finding/mast_motifs/Motif_801 Data/IGRs/Ecol_IGRs.txt -bfile Data/bg/Background_dist_target_2_order.txt -mt 0.0000001 -ev 0.1 -hit_list >Results/Motif_finding/mast_out/Motif_801
mast Results/Motif_finding/mast_motifs/Motif_802 Data/IGRs/Ecol_IGRs.txt -bfile Data/bg/Background_dist_target_2_order.txt -mt 0.0000001 -ev 0.1 -hit_list >Results/Motif_finding/mast_out/Motif_802
mast Results/Motif_finding/mast_motifs/Motif_803 Data/IGRs/Ecol_IGRs.txt -bfile Data/bg/Background_dist_target_2_order.txt -mt 0.0000001 -ev 0.1 -hit_list >Results/Motif_finding/mast_out/Motif_803
mast Results/Motif_finding/mast_motifs/Motif_804 Data/IGRs/Ecol_IGRs.txt -bfile Data/bg/Background_dist_target_2_order.txt -mt 0.0000001 -ev 0.1 -hit_list >Results/Motif_finding/mast_out/Motif_804
mast Results/Motif_finding/mast_motifs/Motif_805 Data/IGRs/Ecol_IGRs.txt -bfile Data/bg/Background_dist_target_2_order.txt -mt 0.0000001 -ev 0.1 -hit_list >Results/Motif_finding/mast_out/Motif_805
mast Results/Motif_finding/mast_motifs/Motif_806 Data/IGRs/Ecol_IGRs.txt -bfile Data/bg/Background_dist_target_2_order.txt -mt 0.0000001 -ev 0.1 -hit_list >Results/Motif_finding/mast_out/Motif_806
mast Results/Motif_finding/mast_motifs/Motif_807 Data/IGRs/Ecol_IGRs.txt -bfile Data/bg/Background_dist_target_2_order.txt -mt 0.0000001 -ev 0.1 -hit_list >Results/Motif_finding/mast_out/Motif_807
mast Results/Motif_finding/mast_motifs/Motif_808 Data/IGRs/Ecol_IGRs.txt -bfile Data/bg/Background_dist_target_2_order.txt -mt 0.0000001 -ev 0.1 -hit_list >Results/Motif_finding/mast_out/Motif_808
mast Results/Motif_finding/mast_motifs/Motif_809 Data/IGRs/Ecol_IGRs.txt -bfile Data/bg/Background_dist_target_2_order.txt -mt 0.0000001 -ev 0.1 -hit_list >Results/Motif_finding/mast_out/Motif_809
mast Results/Motif_finding/mast_motifs/Motif_810 Data/IGRs/Ecol_IGRs.txt -bfile Data/bg/Background_dist_target_2_order.txt -mt 0.0000001 -ev 0.1 -hit_list >Results/Motif_finding/mast_out/Motif_810
mast Results/Motif_finding/mast_motifs/Motif_811 Data/IGRs/Ecol_IGRs.txt -bfile Data/bg/Background_dist_target_2_order.txt -mt 0.0000001 -ev 0.1 -hit_list >Results/Motif_finding/mast_out/Motif_811
mast Results/Motif_finding/mast_motifs/Motif_812 Data/IGRs/Ecol_IGRs.txt -bfile Data/bg/Background_dist_target_2_order.txt -mt 0.0000001 -ev 0.1 -hit_list >Results/Motif_finding/mast_out/Motif_812
mast Results/Motif_finding/mast_motifs/Motif_813 Data/IGRs/Ecol_IGRs.txt -bfile Data/bg/Background_dist_target_2_order.txt -mt 0.0000001 -ev 0.1 -hit_list >Results/Motif_finding/mast_out/Motif_813
mast Results/Motif_finding/mast_motifs/Motif_814 Data/IGRs/Ecol_IGRs.txt -bfile Data/bg/Background_dist_target_2_order.txt -mt 0.0000001 -ev 0.1 -hit_list >Results/Motif_finding/mast_out/Motif_814
mast Results/Motif_finding/mast_motifs/Motif_815 Data/IGRs/Ecol_IGRs.txt -bfile Data/bg/Background_dist_target_2_order.txt -mt 0.0000001 -ev 0.1 -hit_list >Results/Motif_finding/mast_out/Motif_815
mast Results/Motif_finding/mast_motifs/Motif_816 Data/IGRs/Ecol_IGRs.txt -bfile Data/bg/Background_dist_target_2_order.txt -mt 0.0000001 -ev 0.1 -hit_list >Results/Motif_finding/mast_out/Motif_816
mast Results/Motif_finding/mast_motifs/Motif_817 Data/IGRs/Ecol_IGRs.txt -bfile Data/bg/Background_dist_target_2_order.txt -mt 0.0000001 -ev 0.1 -hit_list >Results/Motif_finding/mast_out/Motif_817
mast Results/Motif_finding/mast_motifs/Motif_818 Data/IGRs/Ecol_IGRs.txt -bfile Data/bg/Background_dist_target_2_order.txt -mt 0.0000001 -ev 0.1 -hit_list >Results/Motif_finding/mast_out/Motif_818
mast Results/Motif_finding/mast_motifs/Motif_819 Data/IGRs/Ecol_IGRs.txt -bfile Data/bg/Background_dist_target_2_order.txt -mt 0.0000001 -ev 0.1 -hit_list >Results/Motif_finding/mast_out/Motif_819
mast Results/Motif_finding/mast_motifs/Motif_820 Data/IGRs/Ecol_IGRs.txt -bfile Data/bg/Background_dist_target_2_order.txt -mt 0.0000001 -ev 0.1 -hit_list >Results/Motif_finding/mast_out/Motif_820
mast Results/Motif_finding/mast_motifs/Motif_821 Data/IGRs/Ecol_IGRs.txt -bfile Data/bg/Background_dist_target_2_order.txt -mt 0.0000001 -ev 0.1 -hit_list >Results/Motif_finding/mast_out/Motif_821
mast Results/Motif_finding/mast_motifs/Motif_822 Data/IGRs/Ecol_IGRs.txt -bfile Data/bg/Background_dist_target_2_order.txt -mt 0.0000001 -ev 0.1 -hit_list >Results/Motif_finding/mast_out/Motif_822
mast Results/Motif_finding/mast_motifs/Motif_823 Data/IGRs/Ecol_IGRs.txt -bfile Data/bg/Background_dist_target_2_order.txt -mt 0.0000001 -ev 0.1 -hit_list >Results/Motif_finding/mast_out/Motif_823
mast Results/Motif_finding/mast_motifs/Motif_824 Data/IGRs/Ecol_IGRs.txt -bfile Data/bg/Background_dist_target_2_order.txt -mt 0.0000001 -ev 0.1 -hit_list >Results/Motif_finding/mast_out/Motif_824
mast Results/Motif_finding/mast_motifs/Motif_825 Data/IGRs/Ecol_IGRs.txt -bfile Data/bg/Background_dist_target_2_order.txt -mt 0.0000001 -ev 0.1 -hit_list >Results/Motif_finding/mast_out/Motif_825
mast Results/Motif_finding/mast_motifs/Motif_826 Data/IGRs/Ecol_IGRs.txt -bfile Data/bg/Background_dist_target_2_order.txt -mt 0.0000001 -ev 0.1 -hit_list >Results/Motif_finding/mast_out/Motif_826
mast Results/Motif_finding/mast_motifs/Motif_827 Data/IGRs/Ecol_IGRs.txt -bfile Data/bg/Background_dist_target_2_order.txt -mt 0.0000001 -ev 0.1 -hit_list >Results/Motif_finding/mast_out/Motif_827
mast Results/Motif_finding/mast_motifs/Motif_828 Data/IGRs/Ecol_IGRs.txt -bfile Data/bg/Background_dist_target_2_order.txt -mt 0.0000001 -ev 0.1 -hit_list >Results/Motif_finding/mast_out/Motif_828
mast Results/Motif_finding/mast_motifs/Motif_829 Data/IGRs/Ecol_IGRs.txt -bfile Data/bg/Background_dist_target_2_order.txt -mt 0.0000001 -ev 0.1 -hit_list >Results/Motif_finding/mast_out/Motif_829
mast Results/Motif_finding/mast_motifs/Motif_830 Data/IGRs/Ecol_IGRs.txt -bfile Data/bg/Background_dist_target_2_order.txt -mt 0.0000001 -ev 0.1 -hit_list >Results/Motif_finding/mast_out/Motif_830
mast Results/Motif_finding/mast_motifs/Motif_831 Data/IGRs/Ecol_IGRs.txt -bfile Data/bg/Background_dist_target_2_order.txt -mt 0.0000001 -ev 0.1 -hit_list >Results/Motif_finding/mast_out/Motif_831
mast Results/Motif_finding/mast_motifs/Motif_832 Data/IGRs/Ecol_IGRs.txt -bfile Data/bg/Background_dist_target_2_order.txt -mt 0.0000001 -ev 0.1 -hit_list >Results/Motif_finding/mast_out/Motif_832
mast Results/Motif_finding/mast_motifs/Motif_833 Data/IGRs/Ecol_IGRs.txt -bfile Data/bg/Background_dist_target_2_order.txt -mt 0.0000001 -ev 0.1 -hit_list >Results/Motif_finding/mast_out/Motif_833
mast Results/Motif_finding/mast_motifs/Motif_834 Data/IGRs/Ecol_IGRs.txt -bfile Data/bg/Background_dist_target_2_order.txt -mt 0.0000001 -ev 0.1 -hit_list >Results/Motif_finding/mast_out/Motif_834
mast Results/Motif_finding/mast_motifs/Motif_835 Data/IGRs/Ecol_IGRs.txt -bfile Data/bg/Background_dist_target_2_order.txt -mt 0.0000001 -ev 0.1 -hit_list >Results/Motif_finding/mast_out/Motif_835
mast Results/Motif_finding/mast_motifs/Motif_836 Data/IGRs/Ecol_IGRs.txt -bfile Data/bg/Background_dist_target_2_order.txt -mt 0.0000001 -ev 0.1 -hit_list >Results/Motif_finding/mast_out/Motif_836
mast Results/Motif_finding/mast_motifs/Motif_837 Data/IGRs/Ecol_IGRs.txt -bfile Data/bg/Background_dist_target_2_order.txt -mt 0.0000001 -ev 0.1 -hit_list >Results/Motif_finding/mast_out/Motif_837
mast Results/Motif_finding/mast_motifs/Motif_838 Data/IGRs/Ecol_IGRs.txt -bfile Data/bg/Background_dist_target_2_order.txt -mt 0.0000001 -ev 0.1 -hit_list >Results/Motif_finding/mast_out/Motif_838
mast Results/Motif_finding/mast_motifs/Motif_839 Data/IGRs/Ecol_IGRs.txt -bfile Data/bg/Background_dist_target_2_order.txt -mt 0.0000001 -ev 0.1 -hit_list >Results/Motif_finding/mast_out/Motif_839
mast Results/Motif_finding/mast_motifs/Motif_840 Data/IGRs/Ecol_IGRs.txt -bfile Data/bg/Background_dist_target_2_order.txt -mt 0.0000001 -ev 0.1 -hit_list >Results/Motif_finding/mast_out/Motif_840
mast Results/Motif_finding/mast_motifs/Motif_841 Data/IGRs/Ecol_IGRs.txt -bfile Data/bg/Background_dist_target_2_order.txt -mt 0.0000001 -ev 0.1 -hit_list >Results/Motif_finding/mast_out/Motif_841
mast Results/Motif_finding/mast_motifs/Motif_842 Data/IGRs/Ecol_IGRs.txt -bfile Data/bg/Background_dist_target_2_order.txt -mt 0.0000001 -ev 0.1 -hit_list >Results/Motif_finding/mast_out/Motif_842
mast Results/Motif_finding/mast_motifs/Motif_843 Data/IGRs/Ecol_IGRs.txt -bfile Data/bg/Background_dist_target_2_order.txt -mt 0.0000001 -ev 0.1 -hit_list >Results/Motif_finding/mast_out/Motif_843
mast Results/Motif_finding/mast_motifs/Motif_844 Data/IGRs/Ecol_IGRs.txt -bfile Data/bg/Background_dist_target_2_order.txt -mt 0.0000001 -ev 0.1 -hit_list >Results/Motif_finding/mast_out/Motif_844
mast Results/Motif_finding/mast_motifs/Motif_845 Data/IGRs/Ecol_IGRs.txt -bfile Data/bg/Background_dist_target_2_order.txt -mt 0.0000001 -ev 0.1 -hit_list >Results/Motif_finding/mast_out/Motif_845
mast Results/Motif_finding/mast_motifs/Motif_846 Data/IGRs/Ecol_IGRs.txt -bfile Data/bg/Background_dist_target_2_order.txt -mt 0.0000001 -ev 0.1 -hit_list >Results/Motif_finding/mast_out/Motif_846
mast Results/Motif_finding/mast_motifs/Motif_847 Data/IGRs/Ecol_IGRs.txt -bfile Data/bg/Background_dist_target_2_order.txt -mt 0.0000001 -ev 0.1 -hit_list >Results/Motif_finding/mast_out/Motif_847
mast Results/Motif_finding/mast_motifs/Motif_848 Data/IGRs/Ecol_IGRs.txt -bfile Data/bg/Background_dist_target_2_order.txt -mt 0.0000001 -ev 0.1 -hit_list >Results/Motif_finding/mast_out/Motif_848
mast Results/Motif_finding/mast_motifs/Motif_849 Data/IGRs/Ecol_IGRs.txt -bfile Data/bg/Background_dist_target_2_order.txt -mt 0.0000001 -ev 0.1 -hit_list >Results/Motif_finding/mast_out/Motif_849
mast Results/Motif_finding/mast_motifs/Motif_850 Data/IGRs/Ecol_IGRs.txt -bfile Data/bg/Background_dist_target_2_order.txt -mt 0.0000001 -ev 0.1 -hit_list >Results/Motif_finding/mast_out/Motif_850
mast Results/Motif_finding/mast_motifs/Motif_851 Data/IGRs/Ecol_IGRs.txt -bfile Data/bg/Background_dist_target_2_order.txt -mt 0.0000001 -ev 0.1 -hit_list >Results/Motif_finding/mast_out/Motif_851
mast Results/Motif_finding/mast_motifs/Motif_852 Data/IGRs/Ecol_IGRs.txt -bfile Data/bg/Background_dist_target_2_order.txt -mt 0.0000001 -ev 0.1 -hit_list >Results/Motif_finding/mast_out/Motif_852
mast Results/Motif_finding/mast_motifs/Motif_853 Data/IGRs/Ecol_IGRs.txt -bfile Data/bg/Background_dist_target_2_order.txt -mt 0.0000001 -ev 0.1 -hit_list >Results/Motif_finding/mast_out/Motif_853
mast Results/Motif_finding/mast_motifs/Motif_854 Data/IGRs/Ecol_IGRs.txt -bfile Data/bg/Background_dist_target_2_order.txt -mt 0.0000001 -ev 0.1 -hit_list >Results/Motif_finding/mast_out/Motif_854
mast Results/Motif_finding/mast_motifs/Motif_855 Data/IGRs/Ecol_IGRs.txt -bfile Data/bg/Background_dist_target_2_order.txt -mt 0.0000001 -ev 0.1 -hit_list >Results/Motif_finding/mast_out/Motif_855
mast Results/Motif_finding/mast_motifs/Motif_856 Data/IGRs/Ecol_IGRs.txt -bfile Data/bg/Background_dist_target_2_order.txt -mt 0.0000001 -ev 0.1 -hit_list >Results/Motif_finding/mast_out/Motif_856
mast Results/Motif_finding/mast_motifs/Motif_857 Data/IGRs/Ecol_IGRs.txt -bfile Data/bg/Background_dist_target_2_order.txt -mt 0.0000001 -ev 0.1 -hit_list >Results/Motif_finding/mast_out/Motif_857
mast Results/Motif_finding/mast_motifs/Motif_858 Data/IGRs/Ecol_IGRs.txt -bfile Data/bg/Background_dist_target_2_order.txt -mt 0.0000001 -ev 0.1 -hit_list >Results/Motif_finding/mast_out/Motif_858
mast Results/Motif_finding/mast_motifs/Motif_859 Data/IGRs/Ecol_IGRs.txt -bfile Data/bg/Background_dist_target_2_order.txt -mt 0.0000001 -ev 0.1 -hit_list >Results/Motif_finding/mast_out/Motif_859
mast Results/Motif_finding/mast_motifs/Motif_860 Data/IGRs/Ecol_IGRs.txt -bfile Data/bg/Background_dist_target_2_order.txt -mt 0.0000001 -ev 0.1 -hit_list >Results/Motif_finding/mast_out/Motif_860
mast Results/Motif_finding/mast_motifs/Motif_861 Data/IGRs/Ecol_IGRs.txt -bfile Data/bg/Background_dist_target_2_order.txt -mt 0.0000001 -ev 0.1 -hit_list >Results/Motif_finding/mast_out/Motif_861
mast Results/Motif_finding/mast_motifs/Motif_862 Data/IGRs/Ecol_IGRs.txt -bfile Data/bg/Background_dist_target_2_order.txt -mt 0.0000001 -ev 0.1 -hit_list >Results/Motif_finding/mast_out/Motif_862
mast Results/Motif_finding/mast_motifs/Motif_863 Data/IGRs/Ecol_IGRs.txt -bfile Data/bg/Background_dist_target_2_order.txt -mt 0.0000001 -ev 0.1 -hit_list >Results/Motif_finding/mast_out/Motif_863
mast Results/Motif_finding/mast_motifs/Motif_864 Data/IGRs/Ecol_IGRs.txt -bfile Data/bg/Background_dist_target_2_order.txt -mt 0.0000001 -ev 0.1 -hit_list >Results/Motif_finding/mast_out/Motif_864
mast Results/Motif_finding/mast_motifs/Motif_865 Data/IGRs/Ecol_IGRs.txt -bfile Data/bg/Background_dist_target_2_order.txt -mt 0.0000001 -ev 0.1 -hit_list >Results/Motif_finding/mast_out/Motif_865
mast Results/Motif_finding/mast_motifs/Motif_866 Data/IGRs/Ecol_IGRs.txt -bfile Data/bg/Background_dist_target_2_order.txt -mt 0.0000001 -ev 0.1 -hit_list >Results/Motif_finding/mast_out/Motif_866
mast Results/Motif_finding/mast_motifs/Motif_867 Data/IGRs/Ecol_IGRs.txt -bfile Data/bg/Background_dist_target_2_order.txt -mt 0.0000001 -ev 0.1 -hit_list >Results/Motif_finding/mast_out/Motif_867
mast Results/Motif_finding/mast_motifs/Motif_868 Data/IGRs/Ecol_IGRs.txt -bfile Data/bg/Background_dist_target_2_order.txt -mt 0.0000001 -ev 0.1 -hit_list >Results/Motif_finding/mast_out/Motif_868
mast Results/Motif_finding/mast_motifs/Motif_869 Data/IGRs/Ecol_IGRs.txt -bfile Data/bg/Background_dist_target_2_order.txt -mt 0.0000001 -ev 0.1 -hit_list >Results/Motif_finding/mast_out/Motif_869
mast Results/Motif_finding/mast_motifs/Motif_870 Data/IGRs/Ecol_IGRs.txt -bfile Data/bg/Background_dist_target_2_order.txt -mt 0.0000001 -ev 0.1 -hit_list >Results/Motif_finding/mast_out/Motif_870
mast Results/Motif_finding/mast_motifs/Motif_871 Data/IGRs/Ecol_IGRs.txt -bfile Data/bg/Background_dist_target_2_order.txt -mt 0.0000001 -ev 0.1 -hit_list >Results/Motif_finding/mast_out/Motif_871
mast Results/Motif_finding/mast_motifs/Motif_872 Data/IGRs/Ecol_IGRs.txt -bfile Data/bg/Background_dist_target_2_order.txt -mt 0.0000001 -ev 0.1 -hit_list >Results/Motif_finding/mast_out/Motif_872
mast Results/Motif_finding/mast_motifs/Motif_873 Data/IGRs/Ecol_IGRs.txt -bfile Data/bg/Background_dist_target_2_order.txt -mt 0.0000001 -ev 0.1 -hit_list >Results/Motif_finding/mast_out/Motif_873
mast Results/Motif_finding/mast_motifs/Motif_874 Data/IGRs/Ecol_IGRs.txt -bfile Data/bg/Background_dist_target_2_order.txt -mt 0.0000001 -ev 0.1 -hit_list >Results/Motif_finding/mast_out/Motif_874
mast Results/Motif_finding/mast_motifs/Motif_875 Data/IGRs/Ecol_IGRs.txt -bfile Data/bg/Background_dist_target_2_order.txt -mt 0.0000001 -ev 0.1 -hit_list >Results/Motif_finding/mast_out/Motif_875
mast Results/Motif_finding/mast_motifs/Motif_876 Data/IGRs/Ecol_IGRs.txt -bfile Data/bg/Background_dist_target_2_order.txt -mt 0.0000001 -ev 0.1 -hit_list >Results/Motif_finding/mast_out/Motif_876
mast Results/Motif_finding/mast_motifs/Motif_877 Data/IGRs/Ecol_IGRs.txt -bfile Data/bg/Background_dist_target_2_order.txt -mt 0.0000001 -ev 0.1 -hit_list >Results/Motif_finding/mast_out/Motif_877
mast Results/Motif_finding/mast_motifs/Motif_878 Data/IGRs/Ecol_IGRs.txt -bfile Data/bg/Background_dist_target_2_order.txt -mt 0.0000001 -ev 0.1 -hit_list >Results/Motif_finding/mast_out/Motif_878
mast Results/Motif_finding/mast_motifs/Motif_879 Data/IGRs/Ecol_IGRs.txt -bfile Data/bg/Background_dist_target_2_order.txt -mt 0.0000001 -ev 0.1 -hit_list >Results/Motif_finding/mast_out/Motif_879
mast Results/Motif_finding/mast_motifs/Motif_880 Data/IGRs/Ecol_IGRs.txt -bfile Data/bg/Background_dist_target_2_order.txt -mt 0.0000001 -ev 0.1 -hit_list >Results/Motif_finding/mast_out/Motif_880
mast Results/Motif_finding/mast_motifs/Motif_881 Data/IGRs/Ecol_IGRs.txt -bfile Data/bg/Background_dist_target_2_order.txt -mt 0.0000001 -ev 0.1 -hit_list >Results/Motif_finding/mast_out/Motif_881
mast Results/Motif_finding/mast_motifs/Motif_882 Data/IGRs/Ecol_IGRs.txt -bfile Data/bg/Background_dist_target_2_order.txt -mt 0.0000001 -ev 0.1 -hit_list >Results/Motif_finding/mast_out/Motif_882
mast Results/Motif_finding/mast_motifs/Motif_883 Data/IGRs/Ecol_IGRs.txt -bfile Data/bg/Background_dist_target_2_order.txt -mt 0.0000001 -ev 0.1 -hit_list >Results/Motif_finding/mast_out/Motif_883
mast Results/Motif_finding/mast_motifs/Motif_884 Data/IGRs/Ecol_IGRs.txt -bfile Data/bg/Background_dist_target_2_order.txt -mt 0.0000001 -ev 0.1 -hit_list >Results/Motif_finding/mast_out/Motif_884
mast Results/Motif_finding/mast_motifs/Motif_885 Data/IGRs/Ecol_IGRs.txt -bfile Data/bg/Background_dist_target_2_order.txt -mt 0.0000001 -ev 0.1 -hit_list >Results/Motif_finding/mast_out/Motif_885
mast Results/Motif_finding/mast_motifs/Motif_886 Data/IGRs/Ecol_IGRs.txt -bfile Data/bg/Background_dist_target_2_order.txt -mt 0.0000001 -ev 0.1 -hit_list >Results/Motif_finding/mast_out/Motif_886
mast Results/Motif_finding/mast_motifs/Motif_887 Data/IGRs/Ecol_IGRs.txt -bfile Data/bg/Background_dist_target_2_order.txt -mt 0.0000001 -ev 0.1 -hit_list >Results/Motif_finding/mast_out/Motif_887
mast Results/Motif_finding/mast_motifs/Motif_888 Data/IGRs/Ecol_IGRs.txt -bfile Data/bg/Background_dist_target_2_order.txt -mt 0.0000001 -ev 0.1 -hit_list >Results/Motif_finding/mast_out/Motif_888
mast Results/Motif_finding/mast_motifs/Motif_889 Data/IGRs/Ecol_IGRs.txt -bfile Data/bg/Background_dist_target_2_order.txt -mt 0.0000001 -ev 0.1 -hit_list >Results/Motif_finding/mast_out/Motif_889
mast Results/Motif_finding/mast_motifs/Motif_890 Data/IGRs/Ecol_IGRs.txt -bfile Data/bg/Background_dist_target_2_order.txt -mt 0.0000001 -ev 0.1 -hit_list >Results/Motif_finding/mast_out/Motif_890
mast Results/Motif_finding/mast_motifs/Motif_891 Data/IGRs/Ecol_IGRs.txt -bfile Data/bg/Background_dist_target_2_order.txt -mt 0.0000001 -ev 0.1 -hit_list >Results/Motif_finding/mast_out/Motif_891
mast Results/Motif_finding/mast_motifs/Motif_892 Data/IGRs/Ecol_IGRs.txt -bfile Data/bg/Background_dist_target_2_order.txt -mt 0.0000001 -ev 0.1 -hit_list >Results/Motif_finding/mast_out/Motif_892
mast Results/Motif_finding/mast_motifs/Motif_893 Data/IGRs/Ecol_IGRs.txt -bfile Data/bg/Background_dist_target_2_order.txt -mt 0.0000001 -ev 0.1 -hit_list >Results/Motif_finding/mast_out/Motif_893
mast Results/Motif_finding/mast_motifs/Motif_894 Data/IGRs/Ecol_IGRs.txt -bfile Data/bg/Background_dist_target_2_order.txt -mt 0.0000001 -ev 0.1 -hit_list >Results/Motif_finding/mast_out/Motif_894
mast Results/Motif_finding/mast_motifs/Motif_895 Data/IGRs/Ecol_IGRs.txt -bfile Data/bg/Background_dist_target_2_order.txt -mt 0.0000001 -ev 0.1 -hit_list >Results/Motif_finding/mast_out/Motif_895
mast Results/Motif_finding/mast_motifs/Motif_896 Data/IGRs/Ecol_IGRs.txt -bfile Data/bg/Background_dist_target_2_order.txt -mt 0.0000001 -ev 0.1 -hit_list >Results/Motif_finding/mast_out/Motif_896
mast Results/Motif_finding/mast_motifs/Motif_897 Data/IGRs/Ecol_IGRs.txt -bfile Data/bg/Background_dist_target_2_order.txt -mt 0.0000001 -ev 0.1 -hit_list >Results/Motif_finding/mast_out/Motif_897
mast Results/Motif_finding/mast_motifs/Motif_898 Data/IGRs/Ecol_IGRs.txt -bfile Data/bg/Background_dist_target_2_order.txt -mt 0.0000001 -ev 0.1 -hit_list >Results/Motif_finding/mast_out/Motif_898
mast Results/Motif_finding/mast_motifs/Motif_899 Data/IGRs/Ecol_IGRs.txt -bfile Data/bg/Background_dist_target_2_order.txt -mt 0.0000001 -ev 0.1 -hit_list >Results/Motif_finding/mast_out/Motif_899
mast Results/Motif_finding/mast_motifs/Motif_900 Data/IGRs/Ecol_IGRs.txt -bfile Data/bg/Background_dist_target_2_order.txt -mt 0.0000001 -ev 0.1 -hit_list >Results/Motif_finding/mast_out/Motif_900
mast Results/Motif_finding/mast_motifs/Motif_901 Data/IGRs/Ecol_IGRs.txt -bfile Data/bg/Background_dist_target_2_order.txt -mt 0.0000001 -ev 0.1 -hit_list >Results/Motif_finding/mast_out/Motif_901
mast Results/Motif_finding/mast_motifs/Motif_902 Data/IGRs/Ecol_IGRs.txt -bfile Data/bg/Background_dist_target_2_order.txt -mt 0.0000001 -ev 0.1 -hit_list >Results/Motif_finding/mast_out/Motif_902
mast Results/Motif_finding/mast_motifs/Motif_903 Data/IGRs/Ecol_IGRs.txt -bfile Data/bg/Background_dist_target_2_order.txt -mt 0.0000001 -ev 0.1 -hit_list >Results/Motif_finding/mast_out/Motif_903
mast Results/Motif_finding/mast_motifs/Motif_904 Data/IGRs/Ecol_IGRs.txt -bfile Data/bg/Background_dist_target_2_order.txt -mt 0.0000001 -ev 0.1 -hit_list >Results/Motif_finding/mast_out/Motif_904
mast Results/Motif_finding/mast_motifs/Motif_905 Data/IGRs/Ecol_IGRs.txt -bfile Data/bg/Background_dist_target_2_order.txt -mt 0.0000001 -ev 0.1 -hit_list >Results/Motif_finding/mast_out/Motif_905
mast Results/Motif_finding/mast_motifs/Motif_906 Data/IGRs/Ecol_IGRs.txt -bfile Data/bg/Background_dist_target_2_order.txt -mt 0.0000001 -ev 0.1 -hit_list >Results/Motif_finding/mast_out/Motif_906
mast Results/Motif_finding/mast_motifs/Motif_907 Data/IGRs/Ecol_IGRs.txt -bfile Data/bg/Background_dist_target_2_order.txt -mt 0.0000001 -ev 0.1 -hit_list >Results/Motif_finding/mast_out/Motif_907
mast Results/Motif_finding/mast_motifs/Motif_908 Data/IGRs/Ecol_IGRs.txt -bfile Data/bg/Background_dist_target_2_order.txt -mt 0.0000001 -ev 0.1 -hit_list >Results/Motif_finding/mast_out/Motif_908
mast Results/Motif_finding/mast_motifs/Motif_909 Data/IGRs/Ecol_IGRs.txt -bfile Data/bg/Background_dist_target_2_order.txt -mt 0.0000001 -ev 0.1 -hit_list >Results/Motif_finding/mast_out/Motif_909
mast Results/Motif_finding/mast_motifs/Motif_910 Data/IGRs/Ecol_IGRs.txt -bfile Data/bg/Background_dist_target_2_order.txt -mt 0.0000001 -ev 0.1 -hit_list >Results/Motif_finding/mast_out/Motif_910
mast Results/Motif_finding/mast_motifs/Motif_911 Data/IGRs/Ecol_IGRs.txt -bfile Data/bg/Background_dist_target_2_order.txt -mt 0.0000001 -ev 0.1 -hit_list >Results/Motif_finding/mast_out/Motif_911
mast Results/Motif_finding/mast_motifs/Motif_912 Data/IGRs/Ecol_IGRs.txt -bfile Data/bg/Background_dist_target_2_order.txt -mt 0.0000001 -ev 0.1 -hit_list >Results/Motif_finding/mast_out/Motif_912
mast Results/Motif_finding/mast_motifs/Motif_913 Data/IGRs/Ecol_IGRs.txt -bfile Data/bg/Background_dist_target_2_order.txt -mt 0.0000001 -ev 0.1 -hit_list >Results/Motif_finding/mast_out/Motif_913
mast Results/Motif_finding/mast_motifs/Motif_914 Data/IGRs/Ecol_IGRs.txt -bfile Data/bg/Background_dist_target_2_order.txt -mt 0.0000001 -ev 0.1 -hit_list >Results/Motif_finding/mast_out/Motif_914
mast Results/Motif_finding/mast_motifs/Motif_915 Data/IGRs/Ecol_IGRs.txt -bfile Data/bg/Background_dist_target_2_order.txt -mt 0.0000001 -ev 0.1 -hit_list >Results/Motif_finding/mast_out/Motif_915
mast Results/Motif_finding/mast_motifs/Motif_916 Data/IGRs/Ecol_IGRs.txt -bfile Data/bg/Background_dist_target_2_order.txt -mt 0.0000001 -ev 0.1 -hit_list >Results/Motif_finding/mast_out/Motif_916
mast Results/Motif_finding/mast_motifs/Motif_917 Data/IGRs/Ecol_IGRs.txt -bfile Data/bg/Background_dist_target_2_order.txt -mt 0.0000001 -ev 0.1 -hit_list >Results/Motif_finding/mast_out/Motif_917
mast Results/Motif_finding/mast_motifs/Motif_918 Data/IGRs/Ecol_IGRs.txt -bfile Data/bg/Background_dist_target_2_order.txt -mt 0.0000001 -ev 0.1 -hit_list >Results/Motif_finding/mast_out/Motif_918
mast Results/Motif_finding/mast_motifs/Motif_919 Data/IGRs/Ecol_IGRs.txt -bfile Data/bg/Background_dist_target_2_order.txt -mt 0.0000001 -ev 0.1 -hit_list >Results/Motif_finding/mast_out/Motif_919
mast Results/Motif_finding/mast_motifs/Motif_920 Data/IGRs/Ecol_IGRs.txt -bfile Data/bg/Background_dist_target_2_order.txt -mt 0.0000001 -ev 0.1 -hit_list >Results/Motif_finding/mast_out/Motif_920
mast Results/Motif_finding/mast_motifs/Motif_921 Data/IGRs/Ecol_IGRs.txt -bfile Data/bg/Background_dist_target_2_order.txt -mt 0.0000001 -ev 0.1 -hit_list >Results/Motif_finding/mast_out/Motif_921
mast Results/Motif_finding/mast_motifs/Motif_922 Data/IGRs/Ecol_IGRs.txt -bfile Data/bg/Background_dist_target_2_order.txt -mt 0.0000001 -ev 0.1 -hit_list >Results/Motif_finding/mast_out/Motif_922
mast Results/Motif_finding/mast_motifs/Motif_923 Data/IGRs/Ecol_IGRs.txt -bfile Data/bg/Background_dist_target_2_order.txt -mt 0.0000001 -ev 0.1 -hit_list >Results/Motif_finding/mast_out/Motif_923
mast Results/Motif_finding/mast_motifs/Motif_924 Data/IGRs/Ecol_IGRs.txt -bfile Data/bg/Background_dist_target_2_order.txt -mt 0.0000001 -ev 0.1 -hit_list >Results/Motif_finding/mast_out/Motif_924
mast Results/Motif_finding/mast_motifs/Motif_925 Data/IGRs/Ecol_IGRs.txt -bfile Data/bg/Background_dist_target_2_order.txt -mt 0.0000001 -ev 0.1 -hit_list >Results/Motif_finding/mast_out/Motif_925
mast Results/Motif_finding/mast_motifs/Motif_926 Data/IGRs/Ecol_IGRs.txt -bfile Data/bg/Background_dist_target_2_order.txt -mt 0.0000001 -ev 0.1 -hit_list >Results/Motif_finding/mast_out/Motif_926
mast Results/Motif_finding/mast_motifs/Motif_927 Data/IGRs/Ecol_IGRs.txt -bfile Data/bg/Background_dist_target_2_order.txt -mt 0.0000001 -ev 0.1 -hit_list >Results/Motif_finding/mast_out/Motif_927
mast Results/Motif_finding/mast_motifs/Motif_928 Data/IGRs/Ecol_IGRs.txt -bfile Data/bg/Background_dist_target_2_order.txt -mt 0.0000001 -ev 0.1 -hit_list >Results/Motif_finding/mast_out/Motif_928
mast Results/Motif_finding/mast_motifs/Motif_929 Data/IGRs/Ecol_IGRs.txt -bfile Data/bg/Background_dist_target_2_order.txt -mt 0.0000001 -ev 0.1 -hit_list >Results/Motif_finding/mast_out/Motif_929
mast Results/Motif_finding/mast_motifs/Motif_930 Data/IGRs/Ecol_IGRs.txt -bfile Data/bg/Background_dist_target_2_order.txt -mt 0.0000001 -ev 0.1 -hit_list >Results/Motif_finding/mast_out/Motif_930
mast Results/Motif_finding/mast_motifs/Motif_931 Data/IGRs/Ecol_IGRs.txt -bfile Data/bg/Background_dist_target_2_order.txt -mt 0.0000001 -ev 0.1 -hit_list >Results/Motif_finding/mast_out/Motif_931
mast Results/Motif_finding/mast_motifs/Motif_932 Data/IGRs/Ecol_IGRs.txt -bfile Data/bg/Background_dist_target_2_order.txt -mt 0.0000001 -ev 0.1 -hit_list >Results/Motif_finding/mast_out/Motif_932
mast Results/Motif_finding/mast_motifs/Motif_933 Data/IGRs/Ecol_IGRs.txt -bfile Data/bg/Background_dist_target_2_order.txt -mt 0.0000001 -ev 0.1 -hit_list >Results/Motif_finding/mast_out/Motif_933
mast Results/Motif_finding/mast_motifs/Motif_934 Data/IGRs/Ecol_IGRs.txt -bfile Data/bg/Background_dist_target_2_order.txt -mt 0.0000001 -ev 0.1 -hit_list >Results/Motif_finding/mast_out/Motif_934
mast Results/Motif_finding/mast_motifs/Motif_935 Data/IGRs/Ecol_IGRs.txt -bfile Data/bg/Background_dist_target_2_order.txt -mt 0.0000001 -ev 0.1 -hit_list >Results/Motif_finding/mast_out/Motif_935
mast Results/Motif_finding/mast_motifs/Motif_936 Data/IGRs/Ecol_IGRs.txt -bfile Data/bg/Background_dist_target_2_order.txt -mt 0.0000001 -ev 0.1 -hit_list >Results/Motif_finding/mast_out/Motif_936
mast Results/Motif_finding/mast_motifs/Motif_937 Data/IGRs/Ecol_IGRs.txt -bfile Data/bg/Background_dist_target_2_order.txt -mt 0.0000001 -ev 0.1 -hit_list >Results/Motif_finding/mast_out/Motif_937
mast Results/Motif_finding/mast_motifs/Motif_938 Data/IGRs/Ecol_IGRs.txt -bfile Data/bg/Background_dist_target_2_order.txt -mt 0.0000001 -ev 0.1 -hit_list >Results/Motif_finding/mast_out/Motif_938
mast Results/Motif_finding/mast_motifs/Motif_939 Data/IGRs/Ecol_IGRs.txt -bfile Data/bg/Background_dist_target_2_order.txt -mt 0.0000001 -ev 0.1 -hit_list >Results/Motif_finding/mast_out/Motif_939
mast Results/Motif_finding/mast_motifs/Motif_940 Data/IGRs/Ecol_IGRs.txt -bfile Data/bg/Background_dist_target_2_order.txt -mt 0.0000001 -ev 0.1 -hit_list >Results/Motif_finding/mast_out/Motif_940
mast Results/Motif_finding/mast_motifs/Motif_941 Data/IGRs/Ecol_IGRs.txt -bfile Data/bg/Background_dist_target_2_order.txt -mt 0.0000001 -ev 0.1 -hit_list >Results/Motif_finding/mast_out/Motif_941
mast Results/Motif_finding/mast_motifs/Motif_942 Data/IGRs/Ecol_IGRs.txt -bfile Data/bg/Background_dist_target_2_order.txt -mt 0.0000001 -ev 0.1 -hit_list >Results/Motif_finding/mast_out/Motif_942
mast Results/Motif_finding/mast_motifs/Motif_943 Data/IGRs/Ecol_IGRs.txt -bfile Data/bg/Background_dist_target_2_order.txt -mt 0.0000001 -ev 0.1 -hit_list >Results/Motif_finding/mast_out/Motif_943
mast Results/Motif_finding/mast_motifs/Motif_944 Data/IGRs/Ecol_IGRs.txt -bfile Data/bg/Background_dist_target_2_order.txt -mt 0.0000001 -ev 0.1 -hit_list >Results/Motif_finding/mast_out/Motif_944
mast Results/Motif_finding/mast_motifs/Motif_945 Data/IGRs/Ecol_IGRs.txt -bfile Data/bg/Background_dist_target_2_order.txt -mt 0.0000001 -ev 0.1 -hit_list >Results/Motif_finding/mast_out/Motif_945
mast Results/Motif_finding/mast_motifs/Motif_946 Data/IGRs/Ecol_IGRs.txt -bfile Data/bg/Background_dist_target_2_order.txt -mt 0.0000001 -ev 0.1 -hit_list >Results/Motif_finding/mast_out/Motif_946
mast Results/Motif_finding/mast_motifs/Motif_947 Data/IGRs/Ecol_IGRs.txt -bfile Data/bg/Background_dist_target_2_order.txt -mt 0.0000001 -ev 0.1 -hit_list >Results/Motif_finding/mast_out/Motif_947
mast Results/Motif_finding/mast_motifs/Motif_948 Data/IGRs/Ecol_IGRs.txt -bfile Data/bg/Background_dist_target_2_order.txt -mt 0.0000001 -ev 0.1 -hit_list >Results/Motif_finding/mast_out/Motif_948
mast Results/Motif_finding/mast_motifs/Motif_949 Data/IGRs/Ecol_IGRs.txt -bfile Data/bg/Background_dist_target_2_order.txt -mt 0.0000001 -ev 0.1 -hit_list >Results/Motif_finding/mast_out/Motif_949
mast Results/Motif_finding/mast_motifs/Motif_950 Data/IGRs/Ecol_IGRs.txt -bfile Data/bg/Background_dist_target_2_order.txt -mt 0.0000001 -ev 0.1 -hit_list >Results/Motif_finding/mast_out/Motif_950
mast Results/Motif_finding/mast_motifs/Motif_951 Data/IGRs/Ecol_IGRs.txt -bfile Data/bg/Background_dist_target_2_order.txt -mt 0.0000001 -ev 0.1 -hit_list >Results/Motif_finding/mast_out/Motif_951
mast Results/Motif_finding/mast_motifs/Motif_952 Data/IGRs/Ecol_IGRs.txt -bfile Data/bg/Background_dist_target_2_order.txt -mt 0.0000001 -ev 0.1 -hit_list >Results/Motif_finding/mast_out/Motif_952
mast Results/Motif_finding/mast_motifs/Motif_953 Data/IGRs/Ecol_IGRs.txt -bfile Data/bg/Background_dist_target_2_order.txt -mt 0.0000001 -ev 0.1 -hit_list >Results/Motif_finding/mast_out/Motif_953
mast Results/Motif_finding/mast_motifs/Motif_954 Data/IGRs/Ecol_IGRs.txt -bfile Data/bg/Background_dist_target_2_order.txt -mt 0.0000001 -ev 0.1 -hit_list >Results/Motif_finding/mast_out/Motif_954
mast Results/Motif_finding/mast_motifs/Motif_955 Data/IGRs/Ecol_IGRs.txt -bfile Data/bg/Background_dist_target_2_order.txt -mt 0.0000001 -ev 0.1 -hit_list >Results/Motif_finding/mast_out/Motif_955
mast Results/Motif_finding/mast_motifs/Motif_956 Data/IGRs/Ecol_IGRs.txt -bfile Data/bg/Background_dist_target_2_order.txt -mt 0.0000001 -ev 0.1 -hit_list >Results/Motif_finding/mast_out/Motif_956
mast Results/Motif_finding/mast_motifs/Motif_957 Data/IGRs/Ecol_IGRs.txt -bfile Data/bg/Background_dist_target_2_order.txt -mt 0.0000001 -ev 0.1 -hit_list >Results/Motif_finding/mast_out/Motif_957
mast Results/Motif_finding/mast_motifs/Motif_958 Data/IGRs/Ecol_IGRs.txt -bfile Data/bg/Background_dist_target_2_order.txt -mt 0.0000001 -ev 0.1 -hit_list >Results/Motif_finding/mast_out/Motif_958
mast Results/Motif_finding/mast_motifs/Motif_959 Data/IGRs/Ecol_IGRs.txt -bfile Data/bg/Background_dist_target_2_order.txt -mt 0.0000001 -ev 0.1 -hit_list >Results/Motif_finding/mast_out/Motif_959
mast Results/Motif_finding/mast_motifs/Motif_960 Data/IGRs/Ecol_IGRs.txt -bfile Data/bg/Background_dist_target_2_order.txt -mt 0.0000001 -ev 0.1 -hit_list >Results/Motif_finding/mast_out/Motif_960
mast Results/Motif_finding/mast_motifs/Motif_961 Data/IGRs/Ecol_IGRs.txt -bfile Data/bg/Background_dist_target_2_order.txt -mt 0.0000001 -ev 0.1 -hit_list >Results/Motif_finding/mast_out/Motif_961
mast Results/Motif_finding/mast_motifs/Motif_962 Data/IGRs/Ecol_IGRs.txt -bfile Data/bg/Background_dist_target_2_order.txt -mt 0.0000001 -ev 0.1 -hit_list >Results/Motif_finding/mast_out/Motif_962
mast Results/Motif_finding/mast_motifs/Motif_963 Data/IGRs/Ecol_IGRs.txt -bfile Data/bg/Background_dist_target_2_order.txt -mt 0.0000001 -ev 0.1 -hit_list >Results/Motif_finding/mast_out/Motif_963
mast Results/Motif_finding/mast_motifs/Motif_964 Data/IGRs/Ecol_IGRs.txt -bfile Data/bg/Background_dist_target_2_order.txt -mt 0.0000001 -ev 0.1 -hit_list >Results/Motif_finding/mast_out/Motif_964
mast Results/Motif_finding/mast_motifs/Motif_965 Data/IGRs/Ecol_IGRs.txt -bfile Data/bg/Background_dist_target_2_order.txt -mt 0.0000001 -ev 0.1 -hit_list >Results/Motif_finding/mast_out/Motif_965
mast Results/Motif_finding/mast_motifs/Motif_966 Data/IGRs/Ecol_IGRs.txt -bfile Data/bg/Background_dist_target_2_order.txt -mt 0.0000001 -ev 0.1 -hit_list >Results/Motif_finding/mast_out/Motif_966
mast Results/Motif_finding/mast_motifs/Motif_967 Data/IGRs/Ecol_IGRs.txt -bfile Data/bg/Background_dist_target_2_order.txt -mt 0.0000001 -ev 0.1 -hit_list >Results/Motif_finding/mast_out/Motif_967
mast Results/Motif_finding/mast_motifs/Motif_968 Data/IGRs/Ecol_IGRs.txt -bfile Data/bg/Background_dist_target_2_order.txt -mt 0.0000001 -ev 0.1 -hit_list >Results/Motif_finding/mast_out/Motif_968
mast Results/Motif_finding/mast_motifs/Motif_969 Data/IGRs/Ecol_IGRs.txt -bfile Data/bg/Background_dist_target_2_order.txt -mt 0.0000001 -ev 0.1 -hit_list >Results/Motif_finding/mast_out/Motif_969
mast Results/Motif_finding/mast_motifs/Motif_970 Data/IGRs/Ecol_IGRs.txt -bfile Data/bg/Background_dist_target_2_order.txt -mt 0.0000001 -ev 0.1 -hit_list >Results/Motif_finding/mast_out/Motif_970
mast Results/Motif_finding/mast_motifs/Motif_971 Data/IGRs/Ecol_IGRs.txt -bfile Data/bg/Background_dist_target_2_order.txt -mt 0.0000001 -ev 0.1 -hit_list >Results/Motif_finding/mast_out/Motif_971
mast Results/Motif_finding/mast_motifs/Motif_972 Data/IGRs/Ecol_IGRs.txt -bfile Data/bg/Background_dist_target_2_order.txt -mt 0.0000001 -ev 0.1 -hit_list >Results/Motif_finding/mast_out/Motif_972
mast Results/Motif_finding/mast_motifs/Motif_973 Data/IGRs/Ecol_IGRs.txt -bfile Data/bg/Background_dist_target_2_order.txt -mt 0.0000001 -ev 0.1 -hit_list >Results/Motif_finding/mast_out/Motif_973
mast Results/Motif_finding/mast_motifs/Motif_974 Data/IGRs/Ecol_IGRs.txt -bfile Data/bg/Background_dist_target_2_order.txt -mt 0.0000001 -ev 0.1 -hit_list >Results/Motif_finding/mast_out/Motif_974
mast Results/Motif_finding/mast_motifs/Motif_975 Data/IGRs/Ecol_IGRs.txt -bfile Data/bg/Background_dist_target_2_order.txt -mt 0.0000001 -ev 0.1 -hit_list >Results/Motif_finding/mast_out/Motif_975
mast Results/Motif_finding/mast_motifs/Motif_976 Data/IGRs/Ecol_IGRs.txt -bfile Data/bg/Background_dist_target_2_order.txt -mt 0.0000001 -ev 0.1 -hit_list >Results/Motif_finding/mast_out/Motif_976
mast Results/Motif_finding/mast_motifs/Motif_977 Data/IGRs/Ecol_IGRs.txt -bfile Data/bg/Background_dist_target_2_order.txt -mt 0.0000001 -ev 0.1 -hit_list >Results/Motif_finding/mast_out/Motif_977
mast Results/Motif_finding/mast_motifs/Motif_978 Data/IGRs/Ecol_IGRs.txt -bfile Data/bg/Background_dist_target_2_order.txt -mt 0.0000001 -ev 0.1 -hit_list >Results/Motif_finding/mast_out/Motif_978
mast Results/Motif_finding/mast_motifs/Motif_979 Data/IGRs/Ecol_IGRs.txt -bfile Data/bg/Background_dist_target_2_order.txt -mt 0.0000001 -ev 0.1 -hit_list >Results/Motif_finding/mast_out/Motif_979
mast Results/Motif_finding/mast_motifs/Motif_980 Data/IGRs/Ecol_IGRs.txt -bfile Data/bg/Background_dist_target_2_order.txt -mt 0.0000001 -ev 0.1 -hit_list >Results/Motif_finding/mast_out/Motif_980
mast Results/Motif_finding/mast_motifs/Motif_981 Data/IGRs/Ecol_IGRs.txt -bfile Data/bg/Background_dist_target_2_order.txt -mt 0.0000001 -ev 0.1 -hit_list >Results/Motif_finding/mast_out/Motif_981
mast Results/Motif_finding/mast_motifs/Motif_982 Data/IGRs/Ecol_IGRs.txt -bfile Data/bg/Background_dist_target_2_order.txt -mt 0.0000001 -ev 0.1 -hit_list >Results/Motif_finding/mast_out/Motif_982
mast Results/Motif_finding/mast_motifs/Motif_983 Data/IGRs/Ecol_IGRs.txt -bfile Data/bg/Background_dist_target_2_order.txt -mt 0.0000001 -ev 0.1 -hit_list >Results/Motif_finding/mast_out/Motif_983
mast Results/Motif_finding/mast_motifs/Motif_984 Data/IGRs/Ecol_IGRs.txt -bfile Data/bg/Background_dist_target_2_order.txt -mt 0.0000001 -ev 0.1 -hit_list >Results/Motif_finding/mast_out/Motif_984
mast Results/Motif_finding/mast_motifs/Motif_985 Data/IGRs/Ecol_IGRs.txt -bfile Data/bg/Background_dist_target_2_order.txt -mt 0.0000001 -ev 0.1 -hit_list >Results/Motif_finding/mast_out/Motif_985
mast Results/Motif_finding/mast_motifs/Motif_986 Data/IGRs/Ecol_IGRs.txt -bfile Data/bg/Background_dist_target_2_order.txt -mt 0.0000001 -ev 0.1 -hit_list >Results/Motif_finding/mast_out/Motif_986
mast Results/Motif_finding/mast_motifs/Motif_987 Data/IGRs/Ecol_IGRs.txt -bfile Data/bg/Background_dist_target_2_order.txt -mt 0.0000001 -ev 0.1 -hit_list >Results/Motif_finding/mast_out/Motif_987
mast Results/Motif_finding/mast_motifs/Motif_988 Data/IGRs/Ecol_IGRs.txt -bfile Data/bg/Background_dist_target_2_order.txt -mt 0.0000001 -ev 0.1 -hit_list >Results/Motif_finding/mast_out/Motif_988
mast Results/Motif_finding/mast_motifs/Motif_989 Data/IGRs/Ecol_IGRs.txt -bfile Data/bg/Background_dist_target_2_order.txt -mt 0.0000001 -ev 0.1 -hit_list >Results/Motif_finding/mast_out/Motif_989
mast Results/Motif_finding/mast_motifs/Motif_990 Data/IGRs/Ecol_IGRs.txt -bfile Data/bg/Background_dist_target_2_order.txt -mt 0.0000001 -ev 0.1 -hit_list >Results/Motif_finding/mast_out/Motif_990
mast Results/Motif_finding/mast_motifs/Motif_991 Data/IGRs/Ecol_IGRs.txt -bfile Data/bg/Background_dist_target_2_order.txt -mt 0.0000001 -ev 0.1 -hit_list >Results/Motif_finding/mast_out/Motif_991
mast Results/Motif_finding/mast_motifs/Motif_992 Data/IGRs/Ecol_IGRs.txt -bfile Data/bg/Background_dist_target_2_order.txt -mt 0.0000001 -ev 0.1 -hit_list >Results/Motif_finding/mast_out/Motif_992
mast Results/Motif_finding/mast_motifs/Motif_993 Data/IGRs/Ecol_IGRs.txt -bfile Data/bg/Background_dist_target_2_order.txt -mt 0.0000001 -ev 0.1 -hit_list >Results/Motif_finding/mast_out/Motif_993
mast Results/Motif_finding/mast_motifs/Motif_994 Data/IGRs/Ecol_IGRs.txt -bfile Data/bg/Background_dist_target_2_order.txt -mt 0.0000001 -ev 0.1 -hit_list >Results/Motif_finding/mast_out/Motif_994
mast Results/Motif_finding/mast_motifs/Motif_995 Data/IGRs/Ecol_IGRs.txt -bfile Data/bg/Background_dist_target_2_order.txt -mt 0.0000001 -ev 0.1 -hit_list >Results/Motif_finding/mast_out/Motif_995
mast Results/Motif_finding/mast_motifs/Motif_996 Data/IGRs/Ecol_IGRs.txt -bfile Data/bg/Background_dist_target_2_order.txt -mt 0.0000001 -ev 0.1 -hit_list >Results/Motif_finding/mast_out/Motif_996
mast Results/Motif_finding/mast_motifs/Motif_997 Data/IGRs/Ecol_IGRs.txt -bfile Data/bg/Background_dist_target_2_order.txt -mt 0.0000001 -ev 0.1 -hit_list >Results/Motif_finding/mast_out/Motif_997
mast Results/Motif_finding/mast_motifs/Motif_998 Data/IGRs/Ecol_IGRs.txt -bfile Data/bg/Background_dist_target_2_order.txt -mt 0.0000001 -ev 0.1 -hit_list >Results/Motif_finding/mast_out/Motif_998
mast Results/Motif_finding/mast_motifs/Motif_999 Data/IGRs/Ecol_IGRs.txt -bfile Data/bg/Background_dist_target_2_order.txt -mt 0.0000001 -ev 0.1 -hit_list >Results/Motif_finding/mast_out/Motif_999
mast Results/Motif_finding/mast_motifs/Motif_1000 Data/IGRs/Ecol_IGRs.txt -bfile Data/bg/Background_dist_target_2_order.txt -mt 0.0000001 -ev 0.1 -hit_list >Results/Motif_finding/mast_out/Motif_1000
mast Results/Motif_finding/mast_motifs/Motif_1001 Data/IGRs/Ecol_IGRs.txt -bfile Data/bg/Background_dist_target_2_order.txt -mt 0.0000001 -ev 0.1 -hit_list >Results/Motif_finding/mast_out/Motif_1001
mast Results/Motif_finding/mast_motifs/Motif_1002 Data/IGRs/Ecol_IGRs.txt -bfile Data/bg/Background_dist_target_2_order.txt -mt 0.0000001 -ev 0.1 -hit_list >Results/Motif_finding/mast_out/Motif_1002
mast Results/Motif_finding/mast_motifs/Motif_1003 Data/IGRs/Ecol_IGRs.txt -bfile Data/bg/Background_dist_target_2_order.txt -mt 0.0000001 -ev 0.1 -hit_list >Results/Motif_finding/mast_out/Motif_1003
mast Results/Motif_finding/mast_motifs/Motif_1004 Data/IGRs/Ecol_IGRs.txt -bfile Data/bg/Background_dist_target_2_order.txt -mt 0.0000001 -ev 0.1 -hit_list >Results/Motif_finding/mast_out/Motif_1004
mast Results/Motif_finding/mast_motifs/Motif_1005 Data/IGRs/Ecol_IGRs.txt -bfile Data/bg/Background_dist_target_2_order.txt -mt 0.0000001 -ev 0.1 -hit_list >Results/Motif_finding/mast_out/Motif_1005
mast Results/Motif_finding/mast_motifs/Motif_1006 Data/IGRs/Ecol_IGRs.txt -bfile Data/bg/Background_dist_target_2_order.txt -mt 0.0000001 -ev 0.1 -hit_list >Results/Motif_finding/mast_out/Motif_1006
mast Results/Motif_finding/mast_motifs/Motif_1007 Data/IGRs/Ecol_IGRs.txt -bfile Data/bg/Background_dist_target_2_order.txt -mt 0.0000001 -ev 0.1 -hit_list >Results/Motif_finding/mast_out/Motif_1007
mast Results/Motif_finding/mast_motifs/Motif_1008 Data/IGRs/Ecol_IGRs.txt -bfile Data/bg/Background_dist_target_2_order.txt -mt 0.0000001 -ev 0.1 -hit_list >Results/Motif_finding/mast_out/Motif_1008
mast Results/Motif_finding/mast_motifs/Motif_1009 Data/IGRs/Ecol_IGRs.txt -bfile Data/bg/Background_dist_target_2_order.txt -mt 0.0000001 -ev 0.1 -hit_list >Results/Motif_finding/mast_out/Motif_1009
mast Results/Motif_finding/mast_motifs/Motif_1010 Data/IGRs/Ecol_IGRs.txt -bfile Data/bg/Background_dist_target_2_order.txt -mt 0.0000001 -ev 0.1 -hit_list >Results/Motif_finding/mast_out/Motif_1010
mast Results/Motif_finding/mast_motifs/Motif_1011 Data/IGRs/Ecol_IGRs.txt -bfile Data/bg/Background_dist_target_2_order.txt -mt 0.0000001 -ev 0.1 -hit_list >Results/Motif_finding/mast_out/Motif_1011
mast Results/Motif_finding/mast_motifs/Motif_1012 Data/IGRs/Ecol_IGRs.txt -bfile Data/bg/Background_dist_target_2_order.txt -mt 0.0000001 -ev 0.1 -hit_list >Results/Motif_finding/mast_out/Motif_1012
mast Results/Motif_finding/mast_motifs/Motif_1013 Data/IGRs/Ecol_IGRs.txt -bfile Data/bg/Background_dist_target_2_order.txt -mt 0.0000001 -ev 0.1 -hit_list >Results/Motif_finding/mast_out/Motif_1013
mast Results/Motif_finding/mast_motifs/Motif_1014 Data/IGRs/Ecol_IGRs.txt -bfile Data/bg/Background_dist_target_2_order.txt -mt 0.0000001 -ev 0.1 -hit_list >Results/Motif_finding/mast_out/Motif_1014
mast Results/Motif_finding/mast_motifs/Motif_1015 Data/IGRs/Ecol_IGRs.txt -bfile Data/bg/Background_dist_target_2_order.txt -mt 0.0000001 -ev 0.1 -hit_list >Results/Motif_finding/mast_out/Motif_1015
mast Results/Motif_finding/mast_motifs/Motif_1016 Data/IGRs/Ecol_IGRs.txt -bfile Data/bg/Background_dist_target_2_order.txt -mt 0.0000001 -ev 0.1 -hit_list >Results/Motif_finding/mast_out/Motif_1016
mast Results/Motif_finding/mast_motifs/Motif_1017 Data/IGRs/Ecol_IGRs.txt -bfile Data/bg/Background_dist_target_2_order.txt -mt 0.0000001 -ev 0.1 -hit_list >Results/Motif_finding/mast_out/Motif_1017
mast Results/Motif_finding/mast_motifs/Motif_1018 Data/IGRs/Ecol_IGRs.txt -bfile Data/bg/Background_dist_target_2_order.txt -mt 0.0000001 -ev 0.1 -hit_list >Results/Motif_finding/mast_out/Motif_1018
mast Results/Motif_finding/mast_motifs/Motif_1019 Data/IGRs/Ecol_IGRs.txt -bfile Data/bg/Background_dist_target_2_order.txt -mt 0.0000001 -ev 0.1 -hit_list >Results/Motif_finding/mast_out/Motif_1019
mast Results/Motif_finding/mast_motifs/Motif_1020 Data/IGRs/Ecol_IGRs.txt -bfile Data/bg/Background_dist_target_2_order.txt -mt 0.0000001 -ev 0.1 -hit_list >Results/Motif_finding/mast_out/Motif_1020
mast Results/Motif_finding/mast_motifs/Motif_1021 Data/IGRs/Ecol_IGRs.txt -bfile Data/bg/Background_dist_target_2_order.txt -mt 0.0000001 -ev 0.1 -hit_list >Results/Motif_finding/mast_out/Motif_1021
mast Results/Motif_finding/mast_motifs/Motif_1022 Data/IGRs/Ecol_IGRs.txt -bfile Data/bg/Background_dist_target_2_order.txt -mt 0.0000001 -ev 0.1 -hit_list >Results/Motif_finding/mast_out/Motif_1022
mast Results/Motif_finding/mast_motifs/Motif_1023 Data/IGRs/Ecol_IGRs.txt -bfile Data/bg/Background_dist_target_2_order.txt -mt 0.0000001 -ev 0.1 -hit_list >Results/Motif_finding/mast_out/Motif_1023
mast Results/Motif_finding/mast_motifs/Motif_1024 Data/IGRs/Ecol_IGRs.txt -bfile Data/bg/Background_dist_target_2_order.txt -mt 0.0000001 -ev 0.1 -hit_list >Results/Motif_finding/mast_out/Motif_1024
mast Results/Motif_finding/mast_motifs/Motif_1025 Data/IGRs/Ecol_IGRs.txt -bfile Data/bg/Background_dist_target_2_order.txt -mt 0.0000001 -ev 0.1 -hit_list >Results/Motif_finding/mast_out/Motif_1025
mast Results/Motif_finding/mast_motifs/Motif_1026 Data/IGRs/Ecol_IGRs.txt -bfile Data/bg/Background_dist_target_2_order.txt -mt 0.0000001 -ev 0.1 -hit_list >Results/Motif_finding/mast_out/Motif_1026
mast Results/Motif_finding/mast_motifs/Motif_1027 Data/IGRs/Ecol_IGRs.txt -bfile Data/bg/Background_dist_target_2_order.txt -mt 0.0000001 -ev 0.1 -hit_list >Results/Motif_finding/mast_out/Motif_1027
mast Results/Motif_finding/mast_motifs/Motif_1028 Data/IGRs/Ecol_IGRs.txt -bfile Data/bg/Background_dist_target_2_order.txt -mt 0.0000001 -ev 0.1 -hit_list >Results/Motif_finding/mast_out/Motif_1028
mast Results/Motif_finding/mast_motifs/Motif_1029 Data/IGRs/Ecol_IGRs.txt -bfile Data/bg/Background_dist_target_2_order.txt -mt 0.0000001 -ev 0.1 -hit_list >Results/Motif_finding/mast_out/Motif_1029
mast Results/Motif_finding/mast_motifs/Motif_1030 Data/IGRs/Ecol_IGRs.txt -bfile Data/bg/Background_dist_target_2_order.txt -mt 0.0000001 -ev 0.1 -hit_list >Results/Motif_finding/mast_out/Motif_1030
mast Results/Motif_finding/mast_motifs/Motif_1031 Data/IGRs/Ecol_IGRs.txt -bfile Data/bg/Background_dist_target_2_order.txt -mt 0.0000001 -ev 0.1 -hit_list >Results/Motif_finding/mast_out/Motif_1031
mast Results/Motif_finding/mast_motifs/Motif_1032 Data/IGRs/Ecol_IGRs.txt -bfile Data/bg/Background_dist_target_2_order.txt -mt 0.0000001 -ev 0.1 -hit_list >Results/Motif_finding/mast_out/Motif_1032
mast Results/Motif_finding/mast_motifs/Motif_1033 Data/IGRs/Ecol_IGRs.txt -bfile Data/bg/Background_dist_target_2_order.txt -mt 0.0000001 -ev 0.1 -hit_list >Results/Motif_finding/mast_out/Motif_1033
mast Results/Motif_finding/mast_motifs/Motif_1034 Data/IGRs/Ecol_IGRs.txt -bfile Data/bg/Background_dist_target_2_order.txt -mt 0.0000001 -ev 0.1 -hit_list >Results/Motif_finding/mast_out/Motif_1034
mast Results/Motif_finding/mast_motifs/Motif_1035 Data/IGRs/Ecol_IGRs.txt -bfile Data/bg/Background_dist_target_2_order.txt -mt 0.0000001 -ev 0.1 -hit_list >Results/Motif_finding/mast_out/Motif_1035
mast Results/Motif_finding/mast_motifs/Motif_1036 Data/IGRs/Ecol_IGRs.txt -bfile Data/bg/Background_dist_target_2_order.txt -mt 0.0000001 -ev 0.1 -hit_list >Results/Motif_finding/mast_out/Motif_1036
mast Results/Motif_finding/mast_motifs/Motif_1037 Data/IGRs/Ecol_IGRs.txt -bfile Data/bg/Background_dist_target_2_order.txt -mt 0.0000001 -ev 0.1 -hit_list >Results/Motif_finding/mast_out/Motif_1037
mast Results/Motif_finding/mast_motifs/Motif_1038 Data/IGRs/Ecol_IGRs.txt -bfile Data/bg/Background_dist_target_2_order.txt -mt 0.0000001 -ev 0.1 -hit_list >Results/Motif_finding/mast_out/Motif_1038
mast Results/Motif_finding/mast_motifs/Motif_1039 Data/IGRs/Ecol_IGRs.txt -bfile Data/bg/Background_dist_target_2_order.txt -mt 0.0000001 -ev 0.1 -hit_list >Results/Motif_finding/mast_out/Motif_1039
mast Results/Motif_finding/mast_motifs/Motif_1040 Data/IGRs/Ecol_IGRs.txt -bfile Data/bg/Background_dist_target_2_order.txt -mt 0.0000001 -ev 0.1 -hit_list >Results/Motif_finding/mast_out/Motif_1040
mast Results/Motif_finding/mast_motifs/Motif_1041 Data/IGRs/Ecol_IGRs.txt -bfile Data/bg/Background_dist_target_2_order.txt -mt 0.0000001 -ev 0.1 -hit_list >Results/Motif_finding/mast_out/Motif_1041
mast Results/Motif_finding/mast_motifs/Motif_1042 Data/IGRs/Ecol_IGRs.txt -bfile Data/bg/Background_dist_target_2_order.txt -mt 0.0000001 -ev 0.1 -hit_list >Results/Motif_finding/mast_out/Motif_1042
mast Results/Motif_finding/mast_motifs/Motif_1043 Data/IGRs/Ecol_IGRs.txt -bfile Data/bg/Background_dist_target_2_order.txt -mt 0.0000001 -ev 0.1 -hit_list >Results/Motif_finding/mast_out/Motif_1043
mast Results/Motif_finding/mast_motifs/Motif_1044 Data/IGRs/Ecol_IGRs.txt -bfile Data/bg/Background_dist_target_2_order.txt -mt 0.0000001 -ev 0.1 -hit_list >Results/Motif_finding/mast_out/Motif_1044
mast Results/Motif_finding/mast_motifs/Motif_1045 Data/IGRs/Ecol_IGRs.txt -bfile Data/bg/Background_dist_target_2_order.txt -mt 0.0000001 -ev 0.1 -hit_list >Results/Motif_finding/mast_out/Motif_1045
mast Results/Motif_finding/mast_motifs/Motif_1046 Data/IGRs/Ecol_IGRs.txt -bfile Data/bg/Background_dist_target_2_order.txt -mt 0.0000001 -ev 0.1 -hit_list >Results/Motif_finding/mast_out/Motif_1046
mast Results/Motif_finding/mast_motifs/Motif_1047 Data/IGRs/Ecol_IGRs.txt -bfile Data/bg/Background_dist_target_2_order.txt -mt 0.0000001 -ev 0.1 -hit_list >Results/Motif_finding/mast_out/Motif_1047
mast Results/Motif_finding/mast_motifs/Motif_1048 Data/IGRs/Ecol_IGRs.txt -bfile Data/bg/Background_dist_target_2_order.txt -mt 0.0000001 -ev 0.1 -hit_list >Results/Motif_finding/mast_out/Motif_1048
mast Results/Motif_finding/mast_motifs/Motif_1049 Data/IGRs/Ecol_IGRs.txt -bfile Data/bg/Background_dist_target_2_order.txt -mt 0.0000001 -ev 0.1 -hit_list >Results/Motif_finding/mast_out/Motif_1049
mast Results/Motif_finding/mast_motifs/Motif_1050 Data/IGRs/Ecol_IGRs.txt -bfile Data/bg/Background_dist_target_2_order.txt -mt 0.0000001 -ev 0.1 -hit_list >Results/Motif_finding/mast_out/Motif_1050
mast Results/Motif_finding/mast_motifs/Motif_1051 Data/IGRs/Ecol_IGRs.txt -bfile Data/bg/Background_dist_target_2_order.txt -mt 0.0000001 -ev 0.1 -hit_list >Results/Motif_finding/mast_out/Motif_1051
mast Results/Motif_finding/mast_motifs/Motif_1052 Data/IGRs/Ecol_IGRs.txt -bfile Data/bg/Background_dist_target_2_order.txt -mt 0.0000001 -ev 0.1 -hit_list >Results/Motif_finding/mast_out/Motif_1052
mast Results/Motif_finding/mast_motifs/Motif_1053 Data/IGRs/Ecol_IGRs.txt -bfile Data/bg/Background_dist_target_2_order.txt -mt 0.0000001 -ev 0.1 -hit_list >Results/Motif_finding/mast_out/Motif_1053
mast Results/Motif_finding/mast_motifs/Motif_1054 Data/IGRs/Ecol_IGRs.txt -bfile Data/bg/Background_dist_target_2_order.txt -mt 0.0000001 -ev 0.1 -hit_list >Results/Motif_finding/mast_out/Motif_1054
mast Results/Motif_finding/mast_motifs/Motif_1055 Data/IGRs/Ecol_IGRs.txt -bfile Data/bg/Background_dist_target_2_order.txt -mt 0.0000001 -ev 0.1 -hit_list >Results/Motif_finding/mast_out/Motif_1055
mast Results/Motif_finding/mast_motifs/Motif_1056 Data/IGRs/Ecol_IGRs.txt -bfile Data/bg/Background_dist_target_2_order.txt -mt 0.0000001 -ev 0.1 -hit_list >Results/Motif_finding/mast_out/Motif_1056
mast Results/Motif_finding/mast_motifs/Motif_1057 Data/IGRs/Ecol_IGRs.txt -bfile Data/bg/Background_dist_target_2_order.txt -mt 0.0000001 -ev 0.1 -hit_list >Results/Motif_finding/mast_out/Motif_1057
mast Results/Motif_finding/mast_motifs/Motif_1058 Data/IGRs/Ecol_IGRs.txt -bfile Data/bg/Background_dist_target_2_order.txt -mt 0.0000001 -ev 0.1 -hit_list >Results/Motif_finding/mast_out/Motif_1058
mast Results/Motif_finding/mast_motifs/Motif_1059 Data/IGRs/Ecol_IGRs.txt -bfile Data/bg/Background_dist_target_2_order.txt -mt 0.0000001 -ev 0.1 -hit_list >Results/Motif_finding/mast_out/Motif_1059
mast Results/Motif_finding/mast_motifs/Motif_1060 Data/IGRs/Ecol_IGRs.txt -bfile Data/bg/Background_dist_target_2_order.txt -mt 0.0000001 -ev 0.1 -hit_list >Results/Motif_finding/mast_out/Motif_1060
mast Results/Motif_finding/mast_motifs/Motif_1061 Data/IGRs/Ecol_IGRs.txt -bfile Data/bg/Background_dist_target_2_order.txt -mt 0.0000001 -ev 0.1 -hit_list >Results/Motif_finding/mast_out/Motif_1061
mast Results/Motif_finding/mast_motifs/Motif_1062 Data/IGRs/Ecol_IGRs.txt -bfile Data/bg/Background_dist_target_2_order.txt -mt 0.0000001 -ev 0.1 -hit_list >Results/Motif_finding/mast_out/Motif_1062
mast Results/Motif_finding/mast_motifs/Motif_1063 Data/IGRs/Ecol_IGRs.txt -bfile Data/bg/Background_dist_target_2_order.txt -mt 0.0000001 -ev 0.1 -hit_list >Results/Motif_finding/mast_out/Motif_1063
mast Results/Motif_finding/mast_motifs/Motif_1064 Data/IGRs/Ecol_IGRs.txt -bfile Data/bg/Background_dist_target_2_order.txt -mt 0.0000001 -ev 0.1 -hit_list >Results/Motif_finding/mast_out/Motif_1064
mast Results/Motif_finding/mast_motifs/Motif_1065 Data/IGRs/Ecol_IGRs.txt -bfile Data/bg/Background_dist_target_2_order.txt -mt 0.0000001 -ev 0.1 -hit_list >Results/Motif_finding/mast_out/Motif_1065
mast Results/Motif_finding/mast_motifs/Motif_1066 Data/IGRs/Ecol_IGRs.txt -bfile Data/bg/Background_dist_target_2_order.txt -mt 0.0000001 -ev 0.1 -hit_list >Results/Motif_finding/mast_out/Motif_1066
mast Results/Motif_finding/mast_motifs/Motif_1067 Data/IGRs/Ecol_IGRs.txt -bfile Data/bg/Background_dist_target_2_order.txt -mt 0.0000001 -ev 0.1 -hit_list >Results/Motif_finding/mast_out/Motif_1067
mast Results/Motif_finding/mast_motifs/Motif_1068 Data/IGRs/Ecol_IGRs.txt -bfile Data/bg/Background_dist_target_2_order.txt -mt 0.0000001 -ev 0.1 -hit_list >Results/Motif_finding/mast_out/Motif_1068
mast Results/Motif_finding/mast_motifs/Motif_1069 Data/IGRs/Ecol_IGRs.txt -bfile Data/bg/Background_dist_target_2_order.txt -mt 0.0000001 -ev 0.1 -hit_list >Results/Motif_finding/mast_out/Motif_1069
mast Results/Motif_finding/mast_motifs/Motif_1070 Data/IGRs/Ecol_IGRs.txt -bfile Data/bg/Background_dist_target_2_order.txt -mt 0.0000001 -ev 0.1 -hit_list >Results/Motif_finding/mast_out/Motif_1070
mast Results/Motif_finding/mast_motifs/Motif_1071 Data/IGRs/Ecol_IGRs.txt -bfile Data/bg/Background_dist_target_2_order.txt -mt 0.0000001 -ev 0.1 -hit_list >Results/Motif_finding/mast_out/Motif_1071
mast Results/Motif_finding/mast_motifs/Motif_1072 Data/IGRs/Ecol_IGRs.txt -bfile Data/bg/Background_dist_target_2_order.txt -mt 0.0000001 -ev 0.1 -hit_list >Results/Motif_finding/mast_out/Motif_1072
mast Results/Motif_finding/mast_motifs/Motif_1073 Data/IGRs/Ecol_IGRs.txt -bfile Data/bg/Background_dist_target_2_order.txt -mt 0.0000001 -ev 0.1 -hit_list >Results/Motif_finding/mast_out/Motif_1073
mast Results/Motif_finding/mast_motifs/Motif_1074 Data/IGRs/Ecol_IGRs.txt -bfile Data/bg/Background_dist_target_2_order.txt -mt 0.0000001 -ev 0.1 -hit_list >Results/Motif_finding/mast_out/Motif_1074
mast Results/Motif_finding/mast_motifs/Motif_1075 Data/IGRs/Ecol_IGRs.txt -bfile Data/bg/Background_dist_target_2_order.txt -mt 0.0000001 -ev 0.1 -hit_list >Results/Motif_finding/mast_out/Motif_1075
mast Results/Motif_finding/mast_motifs/Motif_1076 Data/IGRs/Ecol_IGRs.txt -bfile Data/bg/Background_dist_target_2_order.txt -mt 0.0000001 -ev 0.1 -hit_list >Results/Motif_finding/mast_out/Motif_1076
mast Results/Motif_finding/mast_motifs/Motif_1077 Data/IGRs/Ecol_IGRs.txt -bfile Data/bg/Background_dist_target_2_order.txt -mt 0.0000001 -ev 0.1 -hit_list >Results/Motif_finding/mast_out/Motif_1077
mast Results/Motif_finding/mast_motifs/Motif_1078 Data/IGRs/Ecol_IGRs.txt -bfile Data/bg/Background_dist_target_2_order.txt -mt 0.0000001 -ev 0.1 -hit_list >Results/Motif_finding/mast_out/Motif_1078
mast Results/Motif_finding/mast_motifs/Motif_1079 Data/IGRs/Ecol_IGRs.txt -bfile Data/bg/Background_dist_target_2_order.txt -mt 0.0000001 -ev 0.1 -hit_list >Results/Motif_finding/mast_out/Motif_1079
mast Results/Motif_finding/mast_motifs/Motif_1080 Data/IGRs/Ecol_IGRs.txt -bfile Data/bg/Background_dist_target_2_order.txt -mt 0.0000001 -ev 0.1 -hit_list >Results/Motif_finding/mast_out/Motif_1080
mast Results/Motif_finding/mast_motifs/Motif_1081 Data/IGRs/Ecol_IGRs.txt -bfile Data/bg/Background_dist_target_2_order.txt -mt 0.0000001 -ev 0.1 -hit_list >Results/Motif_finding/mast_out/Motif_1081
mast Results/Motif_finding/mast_motifs/Motif_1082 Data/IGRs/Ecol_IGRs.txt -bfile Data/bg/Background_dist_target_2_order.txt -mt 0.0000001 -ev 0.1 -hit_list >Results/Motif_finding/mast_out/Motif_1082
mast Results/Motif_finding/mast_motifs/Motif_1083 Data/IGRs/Ecol_IGRs.txt -bfile Data/bg/Background_dist_target_2_order.txt -mt 0.0000001 -ev 0.1 -hit_list >Results/Motif_finding/mast_out/Motif_1083
mast Results/Motif_finding/mast_motifs/Motif_1084 Data/IGRs/Ecol_IGRs.txt -bfile Data/bg/Background_dist_target_2_order.txt -mt 0.0000001 -ev 0.1 -hit_list >Results/Motif_finding/mast_out/Motif_1084
mast Results/Motif_finding/mast_motifs/Motif_1085 Data/IGRs/Ecol_IGRs.txt -bfile Data/bg/Background_dist_target_2_order.txt -mt 0.0000001 -ev 0.1 -hit_list >Results/Motif_finding/mast_out/Motif_1085
mast Results/Motif_finding/mast_motifs/Motif_1086 Data/IGRs/Ecol_IGRs.txt -bfile Data/bg/Background_dist_target_2_order.txt -mt 0.0000001 -ev 0.1 -hit_list >Results/Motif_finding/mast_out/Motif_1086
mast Results/Motif_finding/mast_motifs/Motif_1087 Data/IGRs/Ecol_IGRs.txt -bfile Data/bg/Background_dist_target_2_order.txt -mt 0.0000001 -ev 0.1 -hit_list >Results/Motif_finding/mast_out/Motif_1087
mast Results/Motif_finding/mast_motifs/Motif_1088 Data/IGRs/Ecol_IGRs.txt -bfile Data/bg/Background_dist_target_2_order.txt -mt 0.0000001 -ev 0.1 -hit_list >Results/Motif_finding/mast_out/Motif_1088
mast Results/Motif_finding/mast_motifs/Motif_1089 Data/IGRs/Ecol_IGRs.txt -bfile Data/bg/Background_dist_target_2_order.txt -mt 0.0000001 -ev 0.1 -hit_list >Results/Motif_finding/mast_out/Motif_1089
mast Results/Motif_finding/mast_motifs/Motif_1090 Data/IGRs/Ecol_IGRs.txt -bfile Data/bg/Background_dist_target_2_order.txt -mt 0.0000001 -ev 0.1 -hit_list >Results/Motif_finding/mast_out/Motif_1090
mast Results/Motif_finding/mast_motifs/Motif_1091 Data/IGRs/Ecol_IGRs.txt -bfile Data/bg/Background_dist_target_2_order.txt -mt 0.0000001 -ev 0.1 -hit_list >Results/Motif_finding/mast_out/Motif_1091
mast Results/Motif_finding/mast_motifs/Motif_1092 Data/IGRs/Ecol_IGRs.txt -bfile Data/bg/Background_dist_target_2_order.txt -mt 0.0000001 -ev 0.1 -hit_list >Results/Motif_finding/mast_out/Motif_1092
mast Results/Motif_finding/mast_motifs/Motif_1093 Data/IGRs/Ecol_IGRs.txt -bfile Data/bg/Background_dist_target_2_order.txt -mt 0.0000001 -ev 0.1 -hit_list >Results/Motif_finding/mast_out/Motif_1093
mast Results/Motif_finding/mast_motifs/Motif_1094 Data/IGRs/Ecol_IGRs.txt -bfile Data/bg/Background_dist_target_2_order.txt -mt 0.0000001 -ev 0.1 -hit_list >Results/Motif_finding/mast_out/Motif_1094
mast Results/Motif_finding/mast_motifs/Motif_1095 Data/IGRs/Ecol_IGRs.txt -bfile Data/bg/Background_dist_target_2_order.txt -mt 0.0000001 -ev 0.1 -hit_list >Results/Motif_finding/mast_out/Motif_1095
mast Results/Motif_finding/mast_motifs/Motif_1096 Data/IGRs/Ecol_IGRs.txt -bfile Data/bg/Background_dist_target_2_order.txt -mt 0.0000001 -ev 0.1 -hit_list >Results/Motif_finding/mast_out/Motif_1096
mast Results/Motif_finding/mast_motifs/Motif_1097 Data/IGRs/Ecol_IGRs.txt -bfile Data/bg/Background_dist_target_2_order.txt -mt 0.0000001 -ev 0.1 -hit_list >Results/Motif_finding/mast_out/Motif_1097
mast Results/Motif_finding/mast_motifs/Motif_1098 Data/IGRs/Ecol_IGRs.txt -bfile Data/bg/Background_dist_target_2_order.txt -mt 0.0000001 -ev 0.1 -hit_list >Results/Motif_finding/mast_out/Motif_1098
mast Results/Motif_finding/mast_motifs/Motif_1099 Data/IGRs/Ecol_IGRs.txt -bfile Data/bg/Background_dist_target_2_order.txt -mt 0.0000001 -ev 0.1 -hit_list >Results/Motif_finding/mast_out/Motif_1099
mast Results/Motif_finding/mast_motifs/Motif_1100 Data/IGRs/Ecol_IGRs.txt -bfile Data/bg/Background_dist_target_2_order.txt -mt 0.0000001 -ev 0.1 -hit_list >Results/Motif_finding/mast_out/Motif_1100
mast Results/Motif_finding/mast_motifs/Motif_1101 Data/IGRs/Ecol_IGRs.txt -bfile Data/bg/Background_dist_target_2_order.txt -mt 0.0000001 -ev 0.1 -hit_list >Results/Motif_finding/mast_out/Motif_1101
mast Results/Motif_finding/mast_motifs/Motif_1102 Data/IGRs/Ecol_IGRs.txt -bfile Data/bg/Background_dist_target_2_order.txt -mt 0.0000001 -ev 0.1 -hit_list >Results/Motif_finding/mast_out/Motif_1102
mast Results/Motif_finding/mast_motifs/Motif_1103 Data/IGRs/Ecol_IGRs.txt -bfile Data/bg/Background_dist_target_2_order.txt -mt 0.0000001 -ev 0.1 -hit_list >Results/Motif_finding/mast_out/Motif_1103
mast Results/Motif_finding/mast_motifs/Motif_1104 Data/IGRs/Ecol_IGRs.txt -bfile Data/bg/Background_dist_target_2_order.txt -mt 0.0000001 -ev 0.1 -hit_list >Results/Motif_finding/mast_out/Motif_1104
mast Results/Motif_finding/mast_motifs/Motif_1105 Data/IGRs/Ecol_IGRs.txt -bfile Data/bg/Background_dist_target_2_order.txt -mt 0.0000001 -ev 0.1 -hit_list >Results/Motif_finding/mast_out/Motif_1105
mast Results/Motif_finding/mast_motifs/Motif_1106 Data/IGRs/Ecol_IGRs.txt -bfile Data/bg/Background_dist_target_2_order.txt -mt 0.0000001 -ev 0.1 -hit_list >Results/Motif_finding/mast_out/Motif_1106
mast Results/Motif_finding/mast_motifs/Motif_1107 Data/IGRs/Ecol_IGRs.txt -bfile Data/bg/Background_dist_target_2_order.txt -mt 0.0000001 -ev 0.1 -hit_list >Results/Motif_finding/mast_out/Motif_1107
mast Results/Motif_finding/mast_motifs/Motif_1108 Data/IGRs/Ecol_IGRs.txt -bfile Data/bg/Background_dist_target_2_order.txt -mt 0.0000001 -ev 0.1 -hit_list >Results/Motif_finding/mast_out/Motif_1108
mast Results/Motif_finding/mast_motifs/Motif_1109 Data/IGRs/Ecol_IGRs.txt -bfile Data/bg/Background_dist_target_2_order.txt -mt 0.0000001 -ev 0.1 -hit_list >Results/Motif_finding/mast_out/Motif_1109
mast Results/Motif_finding/mast_motifs/Motif_1110 Data/IGRs/Ecol_IGRs.txt -bfile Data/bg/Background_dist_target_2_order.txt -mt 0.0000001 -ev 0.1 -hit_list >Results/Motif_finding/mast_out/Motif_1110
mast Results/Motif_finding/mast_motifs/Motif_1111 Data/IGRs/Ecol_IGRs.txt -bfile Data/bg/Background_dist_target_2_order.txt -mt 0.0000001 -ev 0.1 -hit_list >Results/Motif_finding/mast_out/Motif_1111
mast Results/Motif_finding/mast_motifs/Motif_1112 Data/IGRs/Ecol_IGRs.txt -bfile Data/bg/Background_dist_target_2_order.txt -mt 0.0000001 -ev 0.1 -hit_list >Results/Motif_finding/mast_out/Motif_1112
mast Results/Motif_finding/mast_motifs/Motif_1113 Data/IGRs/Ecol_IGRs.txt -bfile Data/bg/Background_dist_target_2_order.txt -mt 0.0000001 -ev 0.1 -hit_list >Results/Motif_finding/mast_out/Motif_1113
mast Results/Motif_finding/mast_motifs/Motif_1114 Data/IGRs/Ecol_IGRs.txt -bfile Data/bg/Background_dist_target_2_order.txt -mt 0.0000001 -ev 0.1 -hit_list >Results/Motif_finding/mast_out/Motif_1114
mast Results/Motif_finding/mast_motifs/Motif_1115 Data/IGRs/Ecol_IGRs.txt -bfile Data/bg/Background_dist_target_2_order.txt -mt 0.0000001 -ev 0.1 -hit_list >Results/Motif_finding/mast_out/Motif_1115
mast Results/Motif_finding/mast_motifs/Motif_1116 Data/IGRs/Ecol_IGRs.txt -bfile Data/bg/Background_dist_target_2_order.txt -mt 0.0000001 -ev 0.1 -hit_list >Results/Motif_finding/mast_out/Motif_1116
mast Results/Motif_finding/mast_motifs/Motif_1117 Data/IGRs/Ecol_IGRs.txt -bfile Data/bg/Background_dist_target_2_order.txt -mt 0.0000001 -ev 0.1 -hit_list >Results/Motif_finding/mast_out/Motif_1117
mast Results/Motif_finding/mast_motifs/Motif_1118 Data/IGRs/Ecol_IGRs.txt -bfile Data/bg/Background_dist_target_2_order.txt -mt 0.0000001 -ev 0.1 -hit_list >Results/Motif_finding/mast_out/Motif_1118
mast Results/Motif_finding/mast_motifs/Motif_1119 Data/IGRs/Ecol_IGRs.txt -bfile Data/bg/Background_dist_target_2_order.txt -mt 0.0000001 -ev 0.1 -hit_list >Results/Motif_finding/mast_out/Motif_1119
mast Results/Motif_finding/mast_motifs/Motif_1120 Data/IGRs/Ecol_IGRs.txt -bfile Data/bg/Background_dist_target_2_order.txt -mt 0.0000001 -ev 0.1 -hit_list >Results/Motif_finding/mast_out/Motif_1120
mast Results/Motif_finding/mast_motifs/Motif_1121 Data/IGRs/Ecol_IGRs.txt -bfile Data/bg/Background_dist_target_2_order.txt -mt 0.0000001 -ev 0.1 -hit_list >Results/Motif_finding/mast_out/Motif_1121
mast Results/Motif_finding/mast_motifs/Motif_1122 Data/IGRs/Ecol_IGRs.txt -bfile Data/bg/Background_dist_target_2_order.txt -mt 0.0000001 -ev 0.1 -hit_list >Results/Motif_finding/mast_out/Motif_1122
mast Results/Motif_finding/mast_motifs/Motif_1123 Data/IGRs/Ecol_IGRs.txt -bfile Data/bg/Background_dist_target_2_order.txt -mt 0.0000001 -ev 0.1 -hit_list >Results/Motif_finding/mast_out/Motif_1123
mast Results/Motif_finding/mast_motifs/Motif_1124 Data/IGRs/Ecol_IGRs.txt -bfile Data/bg/Background_dist_target_2_order.txt -mt 0.0000001 -ev 0.1 -hit_list >Results/Motif_finding/mast_out/Motif_1124
mast Results/Motif_finding/mast_motifs/Motif_1125 Data/IGRs/Ecol_IGRs.txt -bfile Data/bg/Background_dist_target_2_order.txt -mt 0.0000001 -ev 0.1 -hit_list >Results/Motif_finding/mast_out/Motif_1125
mast Results/Motif_finding/mast_motifs/Motif_1126 Data/IGRs/Ecol_IGRs.txt -bfile Data/bg/Background_dist_target_2_order.txt -mt 0.0000001 -ev 0.1 -hit_list >Results/Motif_finding/mast_out/Motif_1126
mast Results/Motif_finding/mast_motifs/Motif_1127 Data/IGRs/Ecol_IGRs.txt -bfile Data/bg/Background_dist_target_2_order.txt -mt 0.0000001 -ev 0.1 -hit_list >Results/Motif_finding/mast_out/Motif_1127
mast Results/Motif_finding/mast_motifs/Motif_1128 Data/IGRs/Ecol_IGRs.txt -bfile Data/bg/Background_dist_target_2_order.txt -mt 0.0000001 -ev 0.1 -hit_list >Results/Motif_finding/mast_out/Motif_1128
mast Results/Motif_finding/mast_motifs/Motif_1129 Data/IGRs/Ecol_IGRs.txt -bfile Data/bg/Background_dist_target_2_order.txt -mt 0.0000001 -ev 0.1 -hit_list >Results/Motif_finding/mast_out/Motif_1129
mast Results/Motif_finding/mast_motifs/Motif_1130 Data/IGRs/Ecol_IGRs.txt -bfile Data/bg/Background_dist_target_2_order.txt -mt 0.0000001 -ev 0.1 -hit_list >Results/Motif_finding/mast_out/Motif_1130
mast Results/Motif_finding/mast_motifs/Motif_1131 Data/IGRs/Ecol_IGRs.txt -bfile Data/bg/Background_dist_target_2_order.txt -mt 0.0000001 -ev 0.1 -hit_list >Results/Motif_finding/mast_out/Motif_1131
mast Results/Motif_finding/mast_motifs/Motif_1132 Data/IGRs/Ecol_IGRs.txt -bfile Data/bg/Background_dist_target_2_order.txt -mt 0.0000001 -ev 0.1 -hit_list >Results/Motif_finding/mast_out/Motif_1132
mast Results/Motif_finding/mast_motifs/Motif_1133 Data/IGRs/Ecol_IGRs.txt -bfile Data/bg/Background_dist_target_2_order.txt -mt 0.0000001 -ev 0.1 -hit_list >Results/Motif_finding/mast_out/Motif_1133
mast Results/Motif_finding/mast_motifs/Motif_1134 Data/IGRs/Ecol_IGRs.txt -bfile Data/bg/Background_dist_target_2_order.txt -mt 0.0000001 -ev 0.1 -hit_list >Results/Motif_finding/mast_out/Motif_1134
mast Results/Motif_finding/mast_motifs/Motif_1135 Data/IGRs/Ecol_IGRs.txt -bfile Data/bg/Background_dist_target_2_order.txt -mt 0.0000001 -ev 0.1 -hit_list >Results/Motif_finding/mast_out/Motif_1135
mast Results/Motif_finding/mast_motifs/Motif_1136 Data/IGRs/Ecol_IGRs.txt -bfile Data/bg/Background_dist_target_2_order.txt -mt 0.0000001 -ev 0.1 -hit_list >Results/Motif_finding/mast_out/Motif_1136
mast Results/Motif_finding/mast_motifs/Motif_1137 Data/IGRs/Ecol_IGRs.txt -bfile Data/bg/Background_dist_target_2_order.txt -mt 0.0000001 -ev 0.1 -hit_list >Results/Motif_finding/mast_out/Motif_1137
mast Results/Motif_finding/mast_motifs/Motif_1138 Data/IGRs/Ecol_IGRs.txt -bfile Data/bg/Background_dist_target_2_order.txt -mt 0.0000001 -ev 0.1 -hit_list >Results/Motif_finding/mast_out/Motif_1138
mast Results/Motif_finding/mast_motifs/Motif_1139 Data/IGRs/Ecol_IGRs.txt -bfile Data/bg/Background_dist_target_2_order.txt -mt 0.0000001 -ev 0.1 -hit_list >Results/Motif_finding/mast_out/Motif_1139
mast Results/Motif_finding/mast_motifs/Motif_1140 Data/IGRs/Ecol_IGRs.txt -bfile Data/bg/Background_dist_target_2_order.txt -mt 0.0000001 -ev 0.1 -hit_list >Results/Motif_finding/mast_out/Motif_1140
mast Results/Motif_finding/mast_motifs/Motif_1141 Data/IGRs/Ecol_IGRs.txt -bfile Data/bg/Background_dist_target_2_order.txt -mt 0.0000001 -ev 0.1 -hit_list >Results/Motif_finding/mast_out/Motif_1141
mast Results/Motif_finding/mast_motifs/Motif_1142 Data/IGRs/Ecol_IGRs.txt -bfile Data/bg/Background_dist_target_2_order.txt -mt 0.0000001 -ev 0.1 -hit_list >Results/Motif_finding/mast_out/Motif_1142
mast Results/Motif_finding/mast_motifs/Motif_1143 Data/IGRs/Ecol_IGRs.txt -bfile Data/bg/Background_dist_target_2_order.txt -mt 0.0000001 -ev 0.1 -hit_list >Results/Motif_finding/mast_out/Motif_1143
mast Results/Motif_finding/mast_motifs/Motif_1144 Data/IGRs/Ecol_IGRs.txt -bfile Data/bg/Background_dist_target_2_order.txt -mt 0.0000001 -ev 0.1 -hit_list >Results/Motif_finding/mast_out/Motif_1144
mast Results/Motif_finding/mast_motifs/Motif_1145 Data/IGRs/Ecol_IGRs.txt -bfile Data/bg/Background_dist_target_2_order.txt -mt 0.0000001 -ev 0.1 -hit_list >Results/Motif_finding/mast_out/Motif_1145
mast Results/Motif_finding/mast_motifs/Motif_1146 Data/IGRs/Ecol_IGRs.txt -bfile Data/bg/Background_dist_target_2_order.txt -mt 0.0000001 -ev 0.1 -hit_list >Results/Motif_finding/mast_out/Motif_1146
mast Results/Motif_finding/mast_motifs/Motif_1147 Data/IGRs/Ecol_IGRs.txt -bfile Data/bg/Background_dist_target_2_order.txt -mt 0.0000001 -ev 0.1 -hit_list >Results/Motif_finding/mast_out/Motif_1147
mast Results/Motif_finding/mast_motifs/Motif_1148 Data/IGRs/Ecol_IGRs.txt -bfile Data/bg/Background_dist_target_2_order.txt -mt 0.0000001 -ev 0.1 -hit_list >Results/Motif_finding/mast_out/Motif_1148
mast Results/Motif_finding/mast_motifs/Motif_1149 Data/IGRs/Ecol_IGRs.txt -bfile Data/bg/Background_dist_target_2_order.txt -mt 0.0000001 -ev 0.1 -hit_list >Results/Motif_finding/mast_out/Motif_1149
mast Results/Motif_finding/mast_motifs/Motif_1150 Data/IGRs/Ecol_IGRs.txt -bfile Data/bg/Background_dist_target_2_order.txt -mt 0.0000001 -ev 0.1 -hit_list >Results/Motif_finding/mast_out/Motif_1150
mast Results/Motif_finding/mast_motifs/Motif_1151 Data/IGRs/Ecol_IGRs.txt -bfile Data/bg/Background_dist_target_2_order.txt -mt 0.0000001 -ev 0.1 -hit_list >Results/Motif_finding/mast_out/Motif_1151
mast Results/Motif_finding/mast_motifs/Motif_1152 Data/IGRs/Ecol_IGRs.txt -bfile Data/bg/Background_dist_target_2_order.txt -mt 0.0000001 -ev 0.1 -hit_list >Results/Motif_finding/mast_out/Motif_1152
mast Results/Motif_finding/mast_motifs/Motif_1153 Data/IGRs/Ecol_IGRs.txt -bfile Data/bg/Background_dist_target_2_order.txt -mt 0.0000001 -ev 0.1 -hit_list >Results/Motif_finding/mast_out/Motif_1153
mast Results/Motif_finding/mast_motifs/Motif_1154 Data/IGRs/Ecol_IGRs.txt -bfile Data/bg/Background_dist_target_2_order.txt -mt 0.0000001 -ev 0.1 -hit_list >Results/Motif_finding/mast_out/Motif_1154
mast Results/Motif_finding/mast_motifs/Motif_1155 Data/IGRs/Ecol_IGRs.txt -bfile Data/bg/Background_dist_target_2_order.txt -mt 0.0000001 -ev 0.1 -hit_list >Results/Motif_finding/mast_out/Motif_1155
mast Results/Motif_finding/mast_motifs/Motif_1156 Data/IGRs/Ecol_IGRs.txt -bfile Data/bg/Background_dist_target_2_order.txt -mt 0.0000001 -ev 0.1 -hit_list >Results/Motif_finding/mast_out/Motif_1156
mast Results/Motif_finding/mast_motifs/Motif_1157 Data/IGRs/Ecol_IGRs.txt -bfile Data/bg/Background_dist_target_2_order.txt -mt 0.0000001 -ev 0.1 -hit_list >Results/Motif_finding/mast_out/Motif_1157
mast Results/Motif_finding/mast_motifs/Motif_1158 Data/IGRs/Ecol_IGRs.txt -bfile Data/bg/Background_dist_target_2_order.txt -mt 0.0000001 -ev 0.1 -hit_list >Results/Motif_finding/mast_out/Motif_1158
mast Results/Motif_finding/mast_motifs/Motif_1159 Data/IGRs/Ecol_IGRs.txt -bfile Data/bg/Background_dist_target_2_order.txt -mt 0.0000001 -ev 0.1 -hit_list >Results/Motif_finding/mast_out/Motif_1159
mast Results/Motif_finding/mast_motifs/Motif_1160 Data/IGRs/Ecol_IGRs.txt -bfile Data/bg/Background_dist_target_2_order.txt -mt 0.0000001 -ev 0.1 -hit_list >Results/Motif_finding/mast_out/Motif_1160
mast Results/Motif_finding/mast_motifs/Motif_1161 Data/IGRs/Ecol_IGRs.txt -bfile Data/bg/Background_dist_target_2_order.txt -mt 0.0000001 -ev 0.1 -hit_list >Results/Motif_finding/mast_out/Motif_1161
mast Results/Motif_finding/mast_motifs/Motif_1162 Data/IGRs/Ecol_IGRs.txt -bfile Data/bg/Background_dist_target_2_order.txt -mt 0.0000001 -ev 0.1 -hit_list >Results/Motif_finding/mast_out/Motif_1162
mast Results/Motif_finding/mast_motifs/Motif_1163 Data/IGRs/Ecol_IGRs.txt -bfile Data/bg/Background_dist_target_2_order.txt -mt 0.0000001 -ev 0.1 -hit_list >Results/Motif_finding/mast_out/Motif_1163
mast Results/Motif_finding/mast_motifs/Motif_1164 Data/IGRs/Ecol_IGRs.txt -bfile Data/bg/Background_dist_target_2_order.txt -mt 0.0000001 -ev 0.1 -hit_list >Results/Motif_finding/mast_out/Motif_1164
mast Results/Motif_finding/mast_motifs/Motif_1165 Data/IGRs/Ecol_IGRs.txt -bfile Data/bg/Background_dist_target_2_order.txt -mt 0.0000001 -ev 0.1 -hit_list >Results/Motif_finding/mast_out/Motif_1165
mast Results/Motif_finding/mast_motifs/Motif_1166 Data/IGRs/Ecol_IGRs.txt -bfile Data/bg/Background_dist_target_2_order.txt -mt 0.0000001 -ev 0.1 -hit_list >Results/Motif_finding/mast_out/Motif_1166
mast Results/Motif_finding/mast_motifs/Motif_1167 Data/IGRs/Ecol_IGRs.txt -bfile Data/bg/Background_dist_target_2_order.txt -mt 0.0000001 -ev 0.1 -hit_list >Results/Motif_finding/mast_out/Motif_1167
mast Results/Motif_finding/mast_motifs/Motif_1168 Data/IGRs/Ecol_IGRs.txt -bfile Data/bg/Background_dist_target_2_order.txt -mt 0.0000001 -ev 0.1 -hit_list >Results/Motif_finding/mast_out/Motif_1168
mast Results/Motif_finding/mast_motifs/Motif_1169 Data/IGRs/Ecol_IGRs.txt -bfile Data/bg/Background_dist_target_2_order.txt -mt 0.0000001 -ev 0.1 -hit_list >Results/Motif_finding/mast_out/Motif_1169
mast Results/Motif_finding/mast_motifs/Motif_1170 Data/IGRs/Ecol_IGRs.txt -bfile Data/bg/Background_dist_target_2_order.txt -mt 0.0000001 -ev 0.1 -hit_list >Results/Motif_finding/mast_out/Motif_1170
mast Results/Motif_finding/mast_motifs/Motif_1171 Data/IGRs/Ecol_IGRs.txt -bfile Data/bg/Background_dist_target_2_order.txt -mt 0.0000001 -ev 0.1 -hit_list >Results/Motif_finding/mast_out/Motif_1171
mast Results/Motif_finding/mast_motifs/Motif_1172 Data/IGRs/Ecol_IGRs.txt -bfile Data/bg/Background_dist_target_2_order.txt -mt 0.0000001 -ev 0.1 -hit_list >Results/Motif_finding/mast_out/Motif_1172
mast Results/Motif_finding/mast_motifs/Motif_1173 Data/IGRs/Ecol_IGRs.txt -bfile Data/bg/Background_dist_target_2_order.txt -mt 0.0000001 -ev 0.1 -hit_list >Results/Motif_finding/mast_out/Motif_1173
mast Results/Motif_finding/mast_motifs/Motif_1174 Data/IGRs/Ecol_IGRs.txt -bfile Data/bg/Background_dist_target_2_order.txt -mt 0.0000001 -ev 0.1 -hit_list >Results/Motif_finding/mast_out/Motif_1174
mast Results/Motif_finding/mast_motifs/Motif_1175 Data/IGRs/Ecol_IGRs.txt -bfile Data/bg/Background_dist_target_2_order.txt -mt 0.0000001 -ev 0.1 -hit_list >Results/Motif_finding/mast_out/Motif_1175
mast Results/Motif_finding/mast_motifs/Motif_1176 Data/IGRs/Ecol_IGRs.txt -bfile Data/bg/Background_dist_target_2_order.txt -mt 0.0000001 -ev 0.1 -hit_list >Results/Motif_finding/mast_out/Motif_1176
mast Results/Motif_finding/mast_motifs/Motif_1177 Data/IGRs/Ecol_IGRs.txt -bfile Data/bg/Background_dist_target_2_order.txt -mt 0.0000001 -ev 0.1 -hit_list >Results/Motif_finding/mast_out/Motif_1177
mast Results/Motif_finding/mast_motifs/Motif_1178 Data/IGRs/Ecol_IGRs.txt -bfile Data/bg/Background_dist_target_2_order.txt -mt 0.0000001 -ev 0.1 -hit_list >Results/Motif_finding/mast_out/Motif_1178
mast Results/Motif_finding/mast_motifs/Motif_1179 Data/IGRs/Ecol_IGRs.txt -bfile Data/bg/Background_dist_target_2_order.txt -mt 0.0000001 -ev 0.1 -hit_list >Results/Motif_finding/mast_out/Motif_1179
mast Results/Motif_finding/mast_motifs/Motif_1180 Data/IGRs/Ecol_IGRs.txt -bfile Data/bg/Background_dist_target_2_order.txt -mt 0.0000001 -ev 0.1 -hit_list >Results/Motif_finding/mast_out/Motif_1180
mast Results/Motif_finding/mast_motifs/Motif_1181 Data/IGRs/Ecol_IGRs.txt -bfile Data/bg/Background_dist_target_2_order.txt -mt 0.0000001 -ev 0.1 -hit_list >Results/Motif_finding/mast_out/Motif_1181
mast Results/Motif_finding/mast_motifs/Motif_1182 Data/IGRs/Ecol_IGRs.txt -bfile Data/bg/Background_dist_target_2_order.txt -mt 0.0000001 -ev 0.1 -hit_list >Results/Motif_finding/mast_out/Motif_1182
mast Results/Motif_finding/mast_motifs/Motif_1183 Data/IGRs/Ecol_IGRs.txt -bfile Data/bg/Background_dist_target_2_order.txt -mt 0.0000001 -ev 0.1 -hit_list >Results/Motif_finding/mast_out/Motif_1183
mast Results/Motif_finding/mast_motifs/Motif_1184 Data/IGRs/Ecol_IGRs.txt -bfile Data/bg/Background_dist_target_2_order.txt -mt 0.0000001 -ev 0.1 -hit_list >Results/Motif_finding/mast_out/Motif_1184
mast Results/Motif_finding/mast_motifs/Motif_1185 Data/IGRs/Ecol_IGRs.txt -bfile Data/bg/Background_dist_target_2_order.txt -mt 0.0000001 -ev 0.1 -hit_list >Results/Motif_finding/mast_out/Motif_1185
mast Results/Motif_finding/mast_motifs/Motif_1186 Data/IGRs/Ecol_IGRs.txt -bfile Data/bg/Background_dist_target_2_order.txt -mt 0.0000001 -ev 0.1 -hit_list >Results/Motif_finding/mast_out/Motif_1186
mast Results/Motif_finding/mast_motifs/Motif_1187 Data/IGRs/Ecol_IGRs.txt -bfile Data/bg/Background_dist_target_2_order.txt -mt 0.0000001 -ev 0.1 -hit_list >Results/Motif_finding/mast_out/Motif_1187
mast Results/Motif_finding/mast_motifs/Motif_1188 Data/IGRs/Ecol_IGRs.txt -bfile Data/bg/Background_dist_target_2_order.txt -mt 0.0000001 -ev 0.1 -hit_list >Results/Motif_finding/mast_out/Motif_1188
mast Results/Motif_finding/mast_motifs/Motif_1189 Data/IGRs/Ecol_IGRs.txt -bfile Data/bg/Background_dist_target_2_order.txt -mt 0.0000001 -ev 0.1 -hit_list >Results/Motif_finding/mast_out/Motif_1189
mast Results/Motif_finding/mast_motifs/Motif_1190 Data/IGRs/Ecol_IGRs.txt -bfile Data/bg/Background_dist_target_2_order.txt -mt 0.0000001 -ev 0.1 -hit_list >Results/Motif_finding/mast_out/Motif_1190
mast Results/Motif_finding/mast_motifs/Motif_1191 Data/IGRs/Ecol_IGRs.txt -bfile Data/bg/Background_dist_target_2_order.txt -mt 0.0000001 -ev 0.1 -hit_list >Results/Motif_finding/mast_out/Motif_1191
mast Results/Motif_finding/mast_motifs/Motif_1192 Data/IGRs/Ecol_IGRs.txt -bfile Data/bg/Background_dist_target_2_order.txt -mt 0.0000001 -ev 0.1 -hit_list >Results/Motif_finding/mast_out/Motif_1192
mast Results/Motif_finding/mast_motifs/Motif_1193 Data/IGRs/Ecol_IGRs.txt -bfile Data/bg/Background_dist_target_2_order.txt -mt 0.0000001 -ev 0.1 -hit_list >Results/Motif_finding/mast_out/Motif_1193
mast Results/Motif_finding/mast_motifs/Motif_1194 Data/IGRs/Ecol_IGRs.txt -bfile Data/bg/Background_dist_target_2_order.txt -mt 0.0000001 -ev 0.1 -hit_list >Results/Motif_finding/mast_out/Motif_1194
mast Results/Motif_finding/mast_motifs/Motif_1195 Data/IGRs/Ecol_IGRs.txt -bfile Data/bg/Background_dist_target_2_order.txt -mt 0.0000001 -ev 0.1 -hit_list >Results/Motif_finding/mast_out/Motif_1195
mast Results/Motif_finding/mast_motifs/Motif_1196 Data/IGRs/Ecol_IGRs.txt -bfile Data/bg/Background_dist_target_2_order.txt -mt 0.0000001 -ev 0.1 -hit_list >Results/Motif_finding/mast_out/Motif_1196
mast Results/Motif_finding/mast_motifs/Motif_1197 Data/IGRs/Ecol_IGRs.txt -bfile Data/bg/Background_dist_target_2_order.txt -mt 0.0000001 -ev 0.1 -hit_list >Results/Motif_finding/mast_out/Motif_1197
mast Results/Motif_finding/mast_motifs/Motif_1198 Data/IGRs/Ecol_IGRs.txt -bfile Data/bg/Background_dist_target_2_order.txt -mt 0.0000001 -ev 0.1 -hit_list >Results/Motif_finding/mast_out/Motif_1198
mast Results/Motif_finding/mast_motifs/Motif_1199 Data/IGRs/Ecol_IGRs.txt -bfile Data/bg/Background_dist_target_2_order.txt -mt 0.0000001 -ev 0.1 -hit_list >Results/Motif_finding/mast_out/Motif_1199
mast Results/Motif_finding/mast_motifs/Motif_1200 Data/IGRs/Ecol_IGRs.txt -bfile Data/bg/Background_dist_target_2_order.txt -mt 0.0000001 -ev 0.1 -hit_list >Results/Motif_finding/mast_out/Motif_1200
mast Results/Motif_finding/mast_motifs/Motif_1201 Data/IGRs/Ecol_IGRs.txt -bfile Data/bg/Background_dist_target_2_order.txt -mt 0.0000001 -ev 0.1 -hit_list >Results/Motif_finding/mast_out/Motif_1201
mast Results/Motif_finding/mast_motifs/Motif_1202 Data/IGRs/Ecol_IGRs.txt -bfile Data/bg/Background_dist_target_2_order.txt -mt 0.0000001 -ev 0.1 -hit_list >Results/Motif_finding/mast_out/Motif_1202
mast Results/Motif_finding/mast_motifs/Motif_1203 Data/IGRs/Ecol_IGRs.txt -bfile Data/bg/Background_dist_target_2_order.txt -mt 0.0000001 -ev 0.1 -hit_list >Results/Motif_finding/mast_out/Motif_1203
mast Results/Motif_finding/mast_motifs/Motif_1204 Data/IGRs/Ecol_IGRs.txt -bfile Data/bg/Background_dist_target_2_order.txt -mt 0.0000001 -ev 0.1 -hit_list >Results/Motif_finding/mast_out/Motif_1204
mast Results/Motif_finding/mast_motifs/Motif_1205 Data/IGRs/Ecol_IGRs.txt -bfile Data/bg/Background_dist_target_2_order.txt -mt 0.0000001 -ev 0.1 -hit_list >Results/Motif_finding/mast_out/Motif_1205
mast Results/Motif_finding/mast_motifs/Motif_1206 Data/IGRs/Ecol_IGRs.txt -bfile Data/bg/Background_dist_target_2_order.txt -mt 0.0000001 -ev 0.1 -hit_list >Results/Motif_finding/mast_out/Motif_1206
mast Results/Motif_finding/mast_motifs/Motif_1207 Data/IGRs/Ecol_IGRs.txt -bfile Data/bg/Background_dist_target_2_order.txt -mt 0.0000001 -ev 0.1 -hit_list >Results/Motif_finding/mast_out/Motif_1207
mast Results/Motif_finding/mast_motifs/Motif_1208 Data/IGRs/Ecol_IGRs.txt -bfile Data/bg/Background_dist_target_2_order.txt -mt 0.0000001 -ev 0.1 -hit_list >Results/Motif_finding/mast_out/Motif_1208
mast Results/Motif_finding/mast_motifs/Motif_1209 Data/IGRs/Ecol_IGRs.txt -bfile Data/bg/Background_dist_target_2_order.txt -mt 0.0000001 -ev 0.1 -hit_list >Results/Motif_finding/mast_out/Motif_1209
mast Results/Motif_finding/mast_motifs/Motif_1210 Data/IGRs/Ecol_IGRs.txt -bfile Data/bg/Background_dist_target_2_order.txt -mt 0.0000001 -ev 0.1 -hit_list >Results/Motif_finding/mast_out/Motif_1210
mast Results/Motif_finding/mast_motifs/Motif_1211 Data/IGRs/Ecol_IGRs.txt -bfile Data/bg/Background_dist_target_2_order.txt -mt 0.0000001 -ev 0.1 -hit_list >Results/Motif_finding/mast_out/Motif_1211
mast Results/Motif_finding/mast_motifs/Motif_1212 Data/IGRs/Ecol_IGRs.txt -bfile Data/bg/Background_dist_target_2_order.txt -mt 0.0000001 -ev 0.1 -hit_list >Results/Motif_finding/mast_out/Motif_1212
mast Results/Motif_finding/mast_motifs/Motif_1213 Data/IGRs/Ecol_IGRs.txt -bfile Data/bg/Background_dist_target_2_order.txt -mt 0.0000001 -ev 0.1 -hit_list >Results/Motif_finding/mast_out/Motif_1213
mast Results/Motif_finding/mast_motifs/Motif_1214 Data/IGRs/Ecol_IGRs.txt -bfile Data/bg/Background_dist_target_2_order.txt -mt 0.0000001 -ev 0.1 -hit_list >Results/Motif_finding/mast_out/Motif_1214
mast Results/Motif_finding/mast_motifs/Motif_1215 Data/IGRs/Ecol_IGRs.txt -bfile Data/bg/Background_dist_target_2_order.txt -mt 0.0000001 -ev 0.1 -hit_list >Results/Motif_finding/mast_out/Motif_1215
mast Results/Motif_finding/mast_motifs/Motif_1216 Data/IGRs/Ecol_IGRs.txt -bfile Data/bg/Background_dist_target_2_order.txt -mt 0.0000001 -ev 0.1 -hit_list >Results/Motif_finding/mast_out/Motif_1216
mast Results/Motif_finding/mast_motifs/Motif_1217 Data/IGRs/Ecol_IGRs.txt -bfile Data/bg/Background_dist_target_2_order.txt -mt 0.0000001 -ev 0.1 -hit_list >Results/Motif_finding/mast_out/Motif_1217
mast Results/Motif_finding/mast_motifs/Motif_1218 Data/IGRs/Ecol_IGRs.txt -bfile Data/bg/Background_dist_target_2_order.txt -mt 0.0000001 -ev 0.1 -hit_list >Results/Motif_finding/mast_out/Motif_1218
mast Results/Motif_finding/mast_motifs/Motif_1219 Data/IGRs/Ecol_IGRs.txt -bfile Data/bg/Background_dist_target_2_order.txt -mt 0.0000001 -ev 0.1 -hit_list >Results/Motif_finding/mast_out/Motif_1219
mast Results/Motif_finding/mast_motifs/Motif_1220 Data/IGRs/Ecol_IGRs.txt -bfile Data/bg/Background_dist_target_2_order.txt -mt 0.0000001 -ev 0.1 -hit_list >Results/Motif_finding/mast_out/Motif_1220
mast Results/Motif_finding/mast_motifs/Motif_1221 Data/IGRs/Ecol_IGRs.txt -bfile Data/bg/Background_dist_target_2_order.txt -mt 0.0000001 -ev 0.1 -hit_list >Results/Motif_finding/mast_out/Motif_1221
mast Results/Motif_finding/mast_motifs/Motif_1222 Data/IGRs/Ecol_IGRs.txt -bfile Data/bg/Background_dist_target_2_order.txt -mt 0.0000001 -ev 0.1 -hit_list >Results/Motif_finding/mast_out/Motif_1222
mast Results/Motif_finding/mast_motifs/Motif_1223 Data/IGRs/Ecol_IGRs.txt -bfile Data/bg/Background_dist_target_2_order.txt -mt 0.0000001 -ev 0.1 -hit_list >Results/Motif_finding/mast_out/Motif_1223
mast Results/Motif_finding/mast_motifs/Motif_1224 Data/IGRs/Ecol_IGRs.txt -bfile Data/bg/Background_dist_target_2_order.txt -mt 0.0000001 -ev 0.1 -hit_list >Results/Motif_finding/mast_out/Motif_1224
mast Results/Motif_finding/mast_motifs/Motif_1225 Data/IGRs/Ecol_IGRs.txt -bfile Data/bg/Background_dist_target_2_order.txt -mt 0.0000001 -ev 0.1 -hit_list >Results/Motif_finding/mast_out/Motif_1225
mast Results/Motif_finding/mast_motifs/Motif_1226 Data/IGRs/Ecol_IGRs.txt -bfile Data/bg/Background_dist_target_2_order.txt -mt 0.0000001 -ev 0.1 -hit_list >Results/Motif_finding/mast_out/Motif_1226
mast Results/Motif_finding/mast_motifs/Motif_1227 Data/IGRs/Ecol_IGRs.txt -bfile Data/bg/Background_dist_target_2_order.txt -mt 0.0000001 -ev 0.1 -hit_list >Results/Motif_finding/mast_out/Motif_1227
mast Results/Motif_finding/mast_motifs/Motif_1228 Data/IGRs/Ecol_IGRs.txt -bfile Data/bg/Background_dist_target_2_order.txt -mt 0.0000001 -ev 0.1 -hit_list >Results/Motif_finding/mast_out/Motif_1228
mast Results/Motif_finding/mast_motifs/Motif_1229 Data/IGRs/Ecol_IGRs.txt -bfile Data/bg/Background_dist_target_2_order.txt -mt 0.0000001 -ev 0.1 -hit_list >Results/Motif_finding/mast_out/Motif_1229
mast Results/Motif_finding/mast_motifs/Motif_1230 Data/IGRs/Ecol_IGRs.txt -bfile Data/bg/Background_dist_target_2_order.txt -mt 0.0000001 -ev 0.1 -hit_list >Results/Motif_finding/mast_out/Motif_1230
mast Results/Motif_finding/mast_motifs/Motif_1231 Data/IGRs/Ecol_IGRs.txt -bfile Data/bg/Background_dist_target_2_order.txt -mt 0.0000001 -ev 0.1 -hit_list >Results/Motif_finding/mast_out/Motif_1231
mast Results/Motif_finding/mast_motifs/Motif_1232 Data/IGRs/Ecol_IGRs.txt -bfile Data/bg/Background_dist_target_2_order.txt -mt 0.0000001 -ev 0.1 -hit_list >Results/Motif_finding/mast_out/Motif_1232
mast Results/Motif_finding/mast_motifs/Motif_1233 Data/IGRs/Ecol_IGRs.txt -bfile Data/bg/Background_dist_target_2_order.txt -mt 0.0000001 -ev 0.1 -hit_list >Results/Motif_finding/mast_out/Motif_1233
mast Results/Motif_finding/mast_motifs/Motif_1234 Data/IGRs/Ecol_IGRs.txt -bfile Data/bg/Background_dist_target_2_order.txt -mt 0.0000001 -ev 0.1 -hit_list >Results/Motif_finding/mast_out/Motif_1234
mast Results/Motif_finding/mast_motifs/Motif_1235 Data/IGRs/Ecol_IGRs.txt -bfile Data/bg/Background_dist_target_2_order.txt -mt 0.0000001 -ev 0.1 -hit_list >Results/Motif_finding/mast_out/Motif_1235
mast Results/Motif_finding/mast_motifs/Motif_1236 Data/IGRs/Ecol_IGRs.txt -bfile Data/bg/Background_dist_target_2_order.txt -mt 0.0000001 -ev 0.1 -hit_list >Results/Motif_finding/mast_out/Motif_1236
mast Results/Motif_finding/mast_motifs/Motif_1237 Data/IGRs/Ecol_IGRs.txt -bfile Data/bg/Background_dist_target_2_order.txt -mt 0.0000001 -ev 0.1 -hit_list >Results/Motif_finding/mast_out/Motif_1237
mast Results/Motif_finding/mast_motifs/Motif_1238 Data/IGRs/Ecol_IGRs.txt -bfile Data/bg/Background_dist_target_2_order.txt -mt 0.0000001 -ev 0.1 -hit_list >Results/Motif_finding/mast_out/Motif_1238
mast Results/Motif_finding/mast_motifs/Motif_1239 Data/IGRs/Ecol_IGRs.txt -bfile Data/bg/Background_dist_target_2_order.txt -mt 0.0000001 -ev 0.1 -hit_list >Results/Motif_finding/mast_out/Motif_1239
mast Results/Motif_finding/mast_motifs/Motif_1240 Data/IGRs/Ecol_IGRs.txt -bfile Data/bg/Background_dist_target_2_order.txt -mt 0.0000001 -ev 0.1 -hit_list >Results/Motif_finding/mast_out/Motif_1240
mast Results/Motif_finding/mast_motifs/Motif_1241 Data/IGRs/Ecol_IGRs.txt -bfile Data/bg/Background_dist_target_2_order.txt -mt 0.0000001 -ev 0.1 -hit_list >Results/Motif_finding/mast_out/Motif_1241
mast Results/Motif_finding/mast_motifs/Motif_1242 Data/IGRs/Ecol_IGRs.txt -bfile Data/bg/Background_dist_target_2_order.txt -mt 0.0000001 -ev 0.1 -hit_list >Results/Motif_finding/mast_out/Motif_1242
mast Results/Motif_finding/mast_motifs/Motif_1243 Data/IGRs/Ecol_IGRs.txt -bfile Data/bg/Background_dist_target_2_order.txt -mt 0.0000001 -ev 0.1 -hit_list >Results/Motif_finding/mast_out/Motif_1243
mast Results/Motif_finding/mast_motifs/Motif_1244 Data/IGRs/Ecol_IGRs.txt -bfile Data/bg/Background_dist_target_2_order.txt -mt 0.0000001 -ev 0.1 -hit_list >Results/Motif_finding/mast_out/Motif_1244
mast Results/Motif_finding/mast_motifs/Motif_1245 Data/IGRs/Ecol_IGRs.txt -bfile Data/bg/Background_dist_target_2_order.txt -mt 0.0000001 -ev 0.1 -hit_list >Results/Motif_finding/mast_out/Motif_1245
mast Results/Motif_finding/mast_motifs/Motif_1246 Data/IGRs/Ecol_IGRs.txt -bfile Data/bg/Background_dist_target_2_order.txt -mt 0.0000001 -ev 0.1 -hit_list >Results/Motif_finding/mast_out/Motif_1246
mast Results/Motif_finding/mast_motifs/Motif_1247 Data/IGRs/Ecol_IGRs.txt -bfile Data/bg/Background_dist_target_2_order.txt -mt 0.0000001 -ev 0.1 -hit_list >Results/Motif_finding/mast_out/Motif_1247
mast Results/Motif_finding/mast_motifs/Motif_1248 Data/IGRs/Ecol_IGRs.txt -bfile Data/bg/Background_dist_target_2_order.txt -mt 0.0000001 -ev 0.1 -hit_list >Results/Motif_finding/mast_out/Motif_1248
mast Results/Motif_finding/mast_motifs/Motif_1249 Data/IGRs/Ecol_IGRs.txt -bfile Data/bg/Background_dist_target_2_order.txt -mt 0.0000001 -ev 0.1 -hit_list >Results/Motif_finding/mast_out/Motif_1249
mast Results/Motif_finding/mast_motifs/Motif_1250 Data/IGRs/Ecol_IGRs.txt -bfile Data/bg/Background_dist_target_2_order.txt -mt 0.0000001 -ev 0.1 -hit_list >Results/Motif_finding/mast_out/Motif_1250
mast Results/Motif_finding/mast_motifs/Motif_1251 Data/IGRs/Ecol_IGRs.txt -bfile Data/bg/Background_dist_target_2_order.txt -mt 0.0000001 -ev 0.1 -hit_list >Results/Motif_finding/mast_out/Motif_1251
mast Results/Motif_finding/mast_motifs/Motif_1252 Data/IGRs/Ecol_IGRs.txt -bfile Data/bg/Background_dist_target_2_order.txt -mt 0.0000001 -ev 0.1 -hit_list >Results/Motif_finding/mast_out/Motif_1252
mast Results/Motif_finding/mast_motifs/Motif_1253 Data/IGRs/Ecol_IGRs.txt -bfile Data/bg/Background_dist_target_2_order.txt -mt 0.0000001 -ev 0.1 -hit_list >Results/Motif_finding/mast_out/Motif_1253
mast Results/Motif_finding/mast_motifs/Motif_1254 Data/IGRs/Ecol_IGRs.txt -bfile Data/bg/Background_dist_target_2_order.txt -mt 0.0000001 -ev 0.1 -hit_list >Results/Motif_finding/mast_out/Motif_1254
mast Results/Motif_finding/mast_motifs/Motif_1255 Data/IGRs/Ecol_IGRs.txt -bfile Data/bg/Background_dist_target_2_order.txt -mt 0.0000001 -ev 0.1 -hit_list >Results/Motif_finding/mast_out/Motif_1255
mast Results/Motif_finding/mast_motifs/Motif_1256 Data/IGRs/Ecol_IGRs.txt -bfile Data/bg/Background_dist_target_2_order.txt -mt 0.0000001 -ev 0.1 -hit_list >Results/Motif_finding/mast_out/Motif_1256
mast Results/Motif_finding/mast_motifs/Motif_1257 Data/IGRs/Ecol_IGRs.txt -bfile Data/bg/Background_dist_target_2_order.txt -mt 0.0000001 -ev 0.1 -hit_list >Results/Motif_finding/mast_out/Motif_1257
mast Results/Motif_finding/mast_motifs/Motif_1258 Data/IGRs/Ecol_IGRs.txt -bfile Data/bg/Background_dist_target_2_order.txt -mt 0.0000001 -ev 0.1 -hit_list >Results/Motif_finding/mast_out/Motif_1258
mast Results/Motif_finding/mast_motifs/Motif_1259 Data/IGRs/Ecol_IGRs.txt -bfile Data/bg/Background_dist_target_2_order.txt -mt 0.0000001 -ev 0.1 -hit_list >Results/Motif_finding/mast_out/Motif_1259
mast Results/Motif_finding/mast_motifs/Motif_1260 Data/IGRs/Ecol_IGRs.txt -bfile Data/bg/Background_dist_target_2_order.txt -mt 0.0000001 -ev 0.1 -hit_list >Results/Motif_finding/mast_out/Motif_1260
mast Results/Motif_finding/mast_motifs/Motif_1261 Data/IGRs/Ecol_IGRs.txt -bfile Data/bg/Background_dist_target_2_order.txt -mt 0.0000001 -ev 0.1 -hit_list >Results/Motif_finding/mast_out/Motif_1261
mast Results/Motif_finding/mast_motifs/Motif_1262 Data/IGRs/Ecol_IGRs.txt -bfile Data/bg/Background_dist_target_2_order.txt -mt 0.0000001 -ev 0.1 -hit_list >Results/Motif_finding/mast_out/Motif_1262
mast Results/Motif_finding/mast_motifs/Motif_1263 Data/IGRs/Ecol_IGRs.txt -bfile Data/bg/Background_dist_target_2_order.txt -mt 0.0000001 -ev 0.1 -hit_list >Results/Motif_finding/mast_out/Motif_1263
mast Results/Motif_finding/mast_motifs/Motif_1264 Data/IGRs/Ecol_IGRs.txt -bfile Data/bg/Background_dist_target_2_order.txt -mt 0.0000001 -ev 0.1 -hit_list >Results/Motif_finding/mast_out/Motif_1264
mast Results/Motif_finding/mast_motifs/Motif_1265 Data/IGRs/Ecol_IGRs.txt -bfile Data/bg/Background_dist_target_2_order.txt -mt 0.0000001 -ev 0.1 -hit_list >Results/Motif_finding/mast_out/Motif_1265
mast Results/Motif_finding/mast_motifs/Motif_1266 Data/IGRs/Ecol_IGRs.txt -bfile Data/bg/Background_dist_target_2_order.txt -mt 0.0000001 -ev 0.1 -hit_list >Results/Motif_finding/mast_out/Motif_1266
mast Results/Motif_finding/mast_motifs/Motif_1267 Data/IGRs/Ecol_IGRs.txt -bfile Data/bg/Background_dist_target_2_order.txt -mt 0.0000001 -ev 0.1 -hit_list >Results/Motif_finding/mast_out/Motif_1267
mast Results/Motif_finding/mast_motifs/Motif_1268 Data/IGRs/Ecol_IGRs.txt -bfile Data/bg/Background_dist_target_2_order.txt -mt 0.0000001 -ev 0.1 -hit_list >Results/Motif_finding/mast_out/Motif_1268
mast Results/Motif_finding/mast_motifs/Motif_1269 Data/IGRs/Ecol_IGRs.txt -bfile Data/bg/Background_dist_target_2_order.txt -mt 0.0000001 -ev 0.1 -hit_list >Results/Motif_finding/mast_out/Motif_1269
mast Results/Motif_finding/mast_motifs/Motif_1270 Data/IGRs/Ecol_IGRs.txt -bfile Data/bg/Background_dist_target_2_order.txt -mt 0.0000001 -ev 0.1 -hit_list >Results/Motif_finding/mast_out/Motif_1270
mast Results/Motif_finding/mast_motifs/Motif_1271 Data/IGRs/Ecol_IGRs.txt -bfile Data/bg/Background_dist_target_2_order.txt -mt 0.0000001 -ev 0.1 -hit_list >Results/Motif_finding/mast_out/Motif_1271
mast Results/Motif_finding/mast_motifs/Motif_1272 Data/IGRs/Ecol_IGRs.txt -bfile Data/bg/Background_dist_target_2_order.txt -mt 0.0000001 -ev 0.1 -hit_list >Results/Motif_finding/mast_out/Motif_1272
mast Results/Motif_finding/mast_motifs/Motif_1273 Data/IGRs/Ecol_IGRs.txt -bfile Data/bg/Background_dist_target_2_order.txt -mt 0.0000001 -ev 0.1 -hit_list >Results/Motif_finding/mast_out/Motif_1273
mast Results/Motif_finding/mast_motifs/Motif_1274 Data/IGRs/Ecol_IGRs.txt -bfile Data/bg/Background_dist_target_2_order.txt -mt 0.0000001 -ev 0.1 -hit_list >Results/Motif_finding/mast_out/Motif_1274
mast Results/Motif_finding/mast_motifs/Motif_1275 Data/IGRs/Ecol_IGRs.txt -bfile Data/bg/Background_dist_target_2_order.txt -mt 0.0000001 -ev 0.1 -hit_list >Results/Motif_finding/mast_out/Motif_1275
mast Results/Motif_finding/mast_motifs/Motif_1276 Data/IGRs/Ecol_IGRs.txt -bfile Data/bg/Background_dist_target_2_order.txt -mt 0.0000001 -ev 0.1 -hit_list >Results/Motif_finding/mast_out/Motif_1276
mast Results/Motif_finding/mast_motifs/Motif_1277 Data/IGRs/Ecol_IGRs.txt -bfile Data/bg/Background_dist_target_2_order.txt -mt 0.0000001 -ev 0.1 -hit_list >Results/Motif_finding/mast_out/Motif_1277
mast Results/Motif_finding/mast_motifs/Motif_1278 Data/IGRs/Ecol_IGRs.txt -bfile Data/bg/Background_dist_target_2_order.txt -mt 0.0000001 -ev 0.1 -hit_list >Results/Motif_finding/mast_out/Motif_1278
mast Results/Motif_finding/mast_motifs/Motif_1279 Data/IGRs/Ecol_IGRs.txt -bfile Data/bg/Background_dist_target_2_order.txt -mt 0.0000001 -ev 0.1 -hit_list >Results/Motif_finding/mast_out/Motif_1279
mast Results/Motif_finding/mast_motifs/Motif_1280 Data/IGRs/Ecol_IGRs.txt -bfile Data/bg/Background_dist_target_2_order.txt -mt 0.0000001 -ev 0.1 -hit_list >Results/Motif_finding/mast_out/Motif_1280
mast Results/Motif_finding/mast_motifs/Motif_1281 Data/IGRs/Ecol_IGRs.txt -bfile Data/bg/Background_dist_target_2_order.txt -mt 0.0000001 -ev 0.1 -hit_list >Results/Motif_finding/mast_out/Motif_1281
mast Results/Motif_finding/mast_motifs/Motif_1282 Data/IGRs/Ecol_IGRs.txt -bfile Data/bg/Background_dist_target_2_order.txt -mt 0.0000001 -ev 0.1 -hit_list >Results/Motif_finding/mast_out/Motif_1282
mast Results/Motif_finding/mast_motifs/Motif_1283 Data/IGRs/Ecol_IGRs.txt -bfile Data/bg/Background_dist_target_2_order.txt -mt 0.0000001 -ev 0.1 -hit_list >Results/Motif_finding/mast_out/Motif_1283
mast Results/Motif_finding/mast_motifs/Motif_1284 Data/IGRs/Ecol_IGRs.txt -bfile Data/bg/Background_dist_target_2_order.txt -mt 0.0000001 -ev 0.1 -hit_list >Results/Motif_finding/mast_out/Motif_1284
mast Results/Motif_finding/mast_motifs/Motif_1285 Data/IGRs/Ecol_IGRs.txt -bfile Data/bg/Background_dist_target_2_order.txt -mt 0.0000001 -ev 0.1 -hit_list >Results/Motif_finding/mast_out/Motif_1285
mast Results/Motif_finding/mast_motifs/Motif_1286 Data/IGRs/Ecol_IGRs.txt -bfile Data/bg/Background_dist_target_2_order.txt -mt 0.0000001 -ev 0.1 -hit_list >Results/Motif_finding/mast_out/Motif_1286
mast Results/Motif_finding/mast_motifs/Motif_1287 Data/IGRs/Ecol_IGRs.txt -bfile Data/bg/Background_dist_target_2_order.txt -mt 0.0000001 -ev 0.1 -hit_list >Results/Motif_finding/mast_out/Motif_1287
mast Results/Motif_finding/mast_motifs/Motif_1288 Data/IGRs/Ecol_IGRs.txt -bfile Data/bg/Background_dist_target_2_order.txt -mt 0.0000001 -ev 0.1 -hit_list >Results/Motif_finding/mast_out/Motif_1288
mast Results/Motif_finding/mast_motifs/Motif_1289 Data/IGRs/Ecol_IGRs.txt -bfile Data/bg/Background_dist_target_2_order.txt -mt 0.0000001 -ev 0.1 -hit_list >Results/Motif_finding/mast_out/Motif_1289
mast Results/Motif_finding/mast_motifs/Motif_1290 Data/IGRs/Ecol_IGRs.txt -bfile Data/bg/Background_dist_target_2_order.txt -mt 0.0000001 -ev 0.1 -hit_list >Results/Motif_finding/mast_out/Motif_1290
mast Results/Motif_finding/mast_motifs/Motif_1291 Data/IGRs/Ecol_IGRs.txt -bfile Data/bg/Background_dist_target_2_order.txt -mt 0.0000001 -ev 0.1 -hit_list >Results/Motif_finding/mast_out/Motif_1291
mast Results/Motif_finding/mast_motifs/Motif_1292 Data/IGRs/Ecol_IGRs.txt -bfile Data/bg/Background_dist_target_2_order.txt -mt 0.0000001 -ev 0.1 -hit_list >Results/Motif_finding/mast_out/Motif_1292
mast Results/Motif_finding/mast_motifs/Motif_1293 Data/IGRs/Ecol_IGRs.txt -bfile Data/bg/Background_dist_target_2_order.txt -mt 0.0000001 -ev 0.1 -hit_list >Results/Motif_finding/mast_out/Motif_1293
mast Results/Motif_finding/mast_motifs/Motif_1294 Data/IGRs/Ecol_IGRs.txt -bfile Data/bg/Background_dist_target_2_order.txt -mt 0.0000001 -ev 0.1 -hit_list >Results/Motif_finding/mast_out/Motif_1294
mast Results/Motif_finding/mast_motifs/Motif_1295 Data/IGRs/Ecol_IGRs.txt -bfile Data/bg/Background_dist_target_2_order.txt -mt 0.0000001 -ev 0.1 -hit_list >Results/Motif_finding/mast_out/Motif_1295
mast Results/Motif_finding/mast_motifs/Motif_1296 Data/IGRs/Ecol_IGRs.txt -bfile Data/bg/Background_dist_target_2_order.txt -mt 0.0000001 -ev 0.1 -hit_list >Results/Motif_finding/mast_out/Motif_1296
mast Results/Motif_finding/mast_motifs/Motif_1297 Data/IGRs/Ecol_IGRs.txt -bfile Data/bg/Background_dist_target_2_order.txt -mt 0.0000001 -ev 0.1 -hit_list >Results/Motif_finding/mast_out/Motif_1297
mast Results/Motif_finding/mast_motifs/Motif_1298 Data/IGRs/Ecol_IGRs.txt -bfile Data/bg/Background_dist_target_2_order.txt -mt 0.0000001 -ev 0.1 -hit_list >Results/Motif_finding/mast_out/Motif_1298
mast Results/Motif_finding/mast_motifs/Motif_1299 Data/IGRs/Ecol_IGRs.txt -bfile Data/bg/Background_dist_target_2_order.txt -mt 0.0000001 -ev 0.1 -hit_list >Results/Motif_finding/mast_out/Motif_1299
mast Results/Motif_finding/mast_motifs/Motif_1300 Data/IGRs/Ecol_IGRs.txt -bfile Data/bg/Background_dist_target_2_order.txt -mt 0.0000001 -ev 0.1 -hit_list >Results/Motif_finding/mast_out/Motif_1300
mast Results/Motif_finding/mast_motifs/Motif_1301 Data/IGRs/Ecol_IGRs.txt -bfile Data/bg/Background_dist_target_2_order.txt -mt 0.0000001 -ev 0.1 -hit_list >Results/Motif_finding/mast_out/Motif_1301
mast Results/Motif_finding/mast_motifs/Motif_1302 Data/IGRs/Ecol_IGRs.txt -bfile Data/bg/Background_dist_target_2_order.txt -mt 0.0000001 -ev 0.1 -hit_list >Results/Motif_finding/mast_out/Motif_1302
mast Results/Motif_finding/mast_motifs/Motif_1303 Data/IGRs/Ecol_IGRs.txt -bfile Data/bg/Background_dist_target_2_order.txt -mt 0.0000001 -ev 0.1 -hit_list >Results/Motif_finding/mast_out/Motif_1303
mast Results/Motif_finding/mast_motifs/Motif_1304 Data/IGRs/Ecol_IGRs.txt -bfile Data/bg/Background_dist_target_2_order.txt -mt 0.0000001 -ev 0.1 -hit_list >Results/Motif_finding/mast_out/Motif_1304
mast Results/Motif_finding/mast_motifs/Motif_1305 Data/IGRs/Ecol_IGRs.txt -bfile Data/bg/Background_dist_target_2_order.txt -mt 0.0000001 -ev 0.1 -hit_list >Results/Motif_finding/mast_out/Motif_1305
mast Results/Motif_finding/mast_motifs/Motif_1306 Data/IGRs/Ecol_IGRs.txt -bfile Data/bg/Background_dist_target_2_order.txt -mt 0.0000001 -ev 0.1 -hit_list >Results/Motif_finding/mast_out/Motif_1306
mast Results/Motif_finding/mast_motifs/Motif_1307 Data/IGRs/Ecol_IGRs.txt -bfile Data/bg/Background_dist_target_2_order.txt -mt 0.0000001 -ev 0.1 -hit_list >Results/Motif_finding/mast_out/Motif_1307
mast Results/Motif_finding/mast_motifs/Motif_1308 Data/IGRs/Ecol_IGRs.txt -bfile Data/bg/Background_dist_target_2_order.txt -mt 0.0000001 -ev 0.1 -hit_list >Results/Motif_finding/mast_out/Motif_1308
mast Results/Motif_finding/mast_motifs/Motif_1309 Data/IGRs/Ecol_IGRs.txt -bfile Data/bg/Background_dist_target_2_order.txt -mt 0.0000001 -ev 0.1 -hit_list >Results/Motif_finding/mast_out/Motif_1309
mast Results/Motif_finding/mast_motifs/Motif_1310 Data/IGRs/Ecol_IGRs.txt -bfile Data/bg/Background_dist_target_2_order.txt -mt 0.0000001 -ev 0.1 -hit_list >Results/Motif_finding/mast_out/Motif_1310
mast Results/Motif_finding/mast_motifs/Motif_1311 Data/IGRs/Ecol_IGRs.txt -bfile Data/bg/Background_dist_target_2_order.txt -mt 0.0000001 -ev 0.1 -hit_list >Results/Motif_finding/mast_out/Motif_1311
mast Results/Motif_finding/mast_motifs/Motif_1312 Data/IGRs/Ecol_IGRs.txt -bfile Data/bg/Background_dist_target_2_order.txt -mt 0.0000001 -ev 0.1 -hit_list >Results/Motif_finding/mast_out/Motif_1312
mast Results/Motif_finding/mast_motifs/Motif_1313 Data/IGRs/Ecol_IGRs.txt -bfile Data/bg/Background_dist_target_2_order.txt -mt 0.0000001 -ev 0.1 -hit_list >Results/Motif_finding/mast_out/Motif_1313
mast Results/Motif_finding/mast_motifs/Motif_1314 Data/IGRs/Ecol_IGRs.txt -bfile Data/bg/Background_dist_target_2_order.txt -mt 0.0000001 -ev 0.1 -hit_list >Results/Motif_finding/mast_out/Motif_1314
mast Results/Motif_finding/mast_motifs/Motif_1315 Data/IGRs/Ecol_IGRs.txt -bfile Data/bg/Background_dist_target_2_order.txt -mt 0.0000001 -ev 0.1 -hit_list >Results/Motif_finding/mast_out/Motif_1315
mast Results/Motif_finding/mast_motifs/Motif_1316 Data/IGRs/Ecol_IGRs.txt -bfile Data/bg/Background_dist_target_2_order.txt -mt 0.0000001 -ev 0.1 -hit_list >Results/Motif_finding/mast_out/Motif_1316
mast Results/Motif_finding/mast_motifs/Motif_1317 Data/IGRs/Ecol_IGRs.txt -bfile Data/bg/Background_dist_target_2_order.txt -mt 0.0000001 -ev 0.1 -hit_list >Results/Motif_finding/mast_out/Motif_1317
mast Results/Motif_finding/mast_motifs/Motif_1318 Data/IGRs/Ecol_IGRs.txt -bfile Data/bg/Background_dist_target_2_order.txt -mt 0.0000001 -ev 0.1 -hit_list >Results/Motif_finding/mast_out/Motif_1318
mast Results/Motif_finding/mast_motifs/Motif_1319 Data/IGRs/Ecol_IGRs.txt -bfile Data/bg/Background_dist_target_2_order.txt -mt 0.0000001 -ev 0.1 -hit_list >Results/Motif_finding/mast_out/Motif_1319
mast Results/Motif_finding/mast_motifs/Motif_1320 Data/IGRs/Ecol_IGRs.txt -bfile Data/bg/Background_dist_target_2_order.txt -mt 0.0000001 -ev 0.1 -hit_list >Results/Motif_finding/mast_out/Motif_1320
mast Results/Motif_finding/mast_motifs/Motif_1321 Data/IGRs/Ecol_IGRs.txt -bfile Data/bg/Background_dist_target_2_order.txt -mt 0.0000001 -ev 0.1 -hit_list >Results/Motif_finding/mast_out/Motif_1321
mast Results/Motif_finding/mast_motifs/Motif_1322 Data/IGRs/Ecol_IGRs.txt -bfile Data/bg/Background_dist_target_2_order.txt -mt 0.0000001 -ev 0.1 -hit_list >Results/Motif_finding/mast_out/Motif_1322
mast Results/Motif_finding/mast_motifs/Motif_1323 Data/IGRs/Ecol_IGRs.txt -bfile Data/bg/Background_dist_target_2_order.txt -mt 0.0000001 -ev 0.1 -hit_list >Results/Motif_finding/mast_out/Motif_1323
mast Results/Motif_finding/mast_motifs/Motif_1324 Data/IGRs/Ecol_IGRs.txt -bfile Data/bg/Background_dist_target_2_order.txt -mt 0.0000001 -ev 0.1 -hit_list >Results/Motif_finding/mast_out/Motif_1324
mast Results/Motif_finding/mast_motifs/Motif_1325 Data/IGRs/Ecol_IGRs.txt -bfile Data/bg/Background_dist_target_2_order.txt -mt 0.0000001 -ev 0.1 -hit_list >Results/Motif_finding/mast_out/Motif_1325
mast Results/Motif_finding/mast_motifs/Motif_1326 Data/IGRs/Ecol_IGRs.txt -bfile Data/bg/Background_dist_target_2_order.txt -mt 0.0000001 -ev 0.1 -hit_list >Results/Motif_finding/mast_out/Motif_1326
mast Results/Motif_finding/mast_motifs/Motif_1327 Data/IGRs/Ecol_IGRs.txt -bfile Data/bg/Background_dist_target_2_order.txt -mt 0.0000001 -ev 0.1 -hit_list >Results/Motif_finding/mast_out/Motif_1327
mast Results/Motif_finding/mast_motifs/Motif_1328 Data/IGRs/Ecol_IGRs.txt -bfile Data/bg/Background_dist_target_2_order.txt -mt 0.0000001 -ev 0.1 -hit_list >Results/Motif_finding/mast_out/Motif_1328
mast Results/Motif_finding/mast_motifs/Motif_1329 Data/IGRs/Ecol_IGRs.txt -bfile Data/bg/Background_dist_target_2_order.txt -mt 0.0000001 -ev 0.1 -hit_list >Results/Motif_finding/mast_out/Motif_1329
mast Results/Motif_finding/mast_motifs/Motif_1330 Data/IGRs/Ecol_IGRs.txt -bfile Data/bg/Background_dist_target_2_order.txt -mt 0.0000001 -ev 0.1 -hit_list >Results/Motif_finding/mast_out/Motif_1330
mast Results/Motif_finding/mast_motifs/Motif_1331 Data/IGRs/Ecol_IGRs.txt -bfile Data/bg/Background_dist_target_2_order.txt -mt 0.0000001 -ev 0.1 -hit_list >Results/Motif_finding/mast_out/Motif_1331
mast Results/Motif_finding/mast_motifs/Motif_1332 Data/IGRs/Ecol_IGRs.txt -bfile Data/bg/Background_dist_target_2_order.txt -mt 0.0000001 -ev 0.1 -hit_list >Results/Motif_finding/mast_out/Motif_1332
mast Results/Motif_finding/mast_motifs/Motif_1333 Data/IGRs/Ecol_IGRs.txt -bfile Data/bg/Background_dist_target_2_order.txt -mt 0.0000001 -ev 0.1 -hit_list >Results/Motif_finding/mast_out/Motif_1333
mast Results/Motif_finding/mast_motifs/Motif_1334 Data/IGRs/Ecol_IGRs.txt -bfile Data/bg/Background_dist_target_2_order.txt -mt 0.0000001 -ev 0.1 -hit_list >Results/Motif_finding/mast_out/Motif_1334
mast Results/Motif_finding/mast_motifs/Motif_1335 Data/IGRs/Ecol_IGRs.txt -bfile Data/bg/Background_dist_target_2_order.txt -mt 0.0000001 -ev 0.1 -hit_list >Results/Motif_finding/mast_out/Motif_1335
mast Results/Motif_finding/mast_motifs/Motif_1336 Data/IGRs/Ecol_IGRs.txt -bfile Data/bg/Background_dist_target_2_order.txt -mt 0.0000001 -ev 0.1 -hit_list >Results/Motif_finding/mast_out/Motif_1336
mast Results/Motif_finding/mast_motifs/Motif_1337 Data/IGRs/Ecol_IGRs.txt -bfile Data/bg/Background_dist_target_2_order.txt -mt 0.0000001 -ev 0.1 -hit_list >Results/Motif_finding/mast_out/Motif_1337
mast Results/Motif_finding/mast_motifs/Motif_1338 Data/IGRs/Ecol_IGRs.txt -bfile Data/bg/Background_dist_target_2_order.txt -mt 0.0000001 -ev 0.1 -hit_list >Results/Motif_finding/mast_out/Motif_1338
mast Results/Motif_finding/mast_motifs/Motif_1339 Data/IGRs/Ecol_IGRs.txt -bfile Data/bg/Background_dist_target_2_order.txt -mt 0.0000001 -ev 0.1 -hit_list >Results/Motif_finding/mast_out/Motif_1339
mast Results/Motif_finding/mast_motifs/Motif_1340 Data/IGRs/Ecol_IGRs.txt -bfile Data/bg/Background_dist_target_2_order.txt -mt 0.0000001 -ev 0.1 -hit_list >Results/Motif_finding/mast_out/Motif_1340
mast Results/Motif_finding/mast_motifs/Motif_1341 Data/IGRs/Ecol_IGRs.txt -bfile Data/bg/Background_dist_target_2_order.txt -mt 0.0000001 -ev 0.1 -hit_list >Results/Motif_finding/mast_out/Motif_1341
mast Results/Motif_finding/mast_motifs/Motif_1342 Data/IGRs/Ecol_IGRs.txt -bfile Data/bg/Background_dist_target_2_order.txt -mt 0.0000001 -ev 0.1 -hit_list >Results/Motif_finding/mast_out/Motif_1342
mast Results/Motif_finding/mast_motifs/Motif_1343 Data/IGRs/Ecol_IGRs.txt -bfile Data/bg/Background_dist_target_2_order.txt -mt 0.0000001 -ev 0.1 -hit_list >Results/Motif_finding/mast_out/Motif_1343
mast Results/Motif_finding/mast_motifs/Motif_1344 Data/IGRs/Ecol_IGRs.txt -bfile Data/bg/Background_dist_target_2_order.txt -mt 0.0000001 -ev 0.1 -hit_list >Results/Motif_finding/mast_out/Motif_1344
mast Results/Motif_finding/mast_motifs/Motif_1345 Data/IGRs/Ecol_IGRs.txt -bfile Data/bg/Background_dist_target_2_order.txt -mt 0.0000001 -ev 0.1 -hit_list >Results/Motif_finding/mast_out/Motif_1345
mast Results/Motif_finding/mast_motifs/Motif_1346 Data/IGRs/Ecol_IGRs.txt -bfile Data/bg/Background_dist_target_2_order.txt -mt 0.0000001 -ev 0.1 -hit_list >Results/Motif_finding/mast_out/Motif_1346
mast Results/Motif_finding/mast_motifs/Motif_1347 Data/IGRs/Ecol_IGRs.txt -bfile Data/bg/Background_dist_target_2_order.txt -mt 0.0000001 -ev 0.1 -hit_list >Results/Motif_finding/mast_out/Motif_1347
mast Results/Motif_finding/mast_motifs/Motif_1348 Data/IGRs/Ecol_IGRs.txt -bfile Data/bg/Background_dist_target_2_order.txt -mt 0.0000001 -ev 0.1 -hit_list >Results/Motif_finding/mast_out/Motif_1348
mast Results/Motif_finding/mast_motifs/Motif_1349 Data/IGRs/Ecol_IGRs.txt -bfile Data/bg/Background_dist_target_2_order.txt -mt 0.0000001 -ev 0.1 -hit_list >Results/Motif_finding/mast_out/Motif_1349
mast Results/Motif_finding/mast_motifs/Motif_1350 Data/IGRs/Ecol_IGRs.txt -bfile Data/bg/Background_dist_target_2_order.txt -mt 0.0000001 -ev 0.1 -hit_list >Results/Motif_finding/mast_out/Motif_1350
mast Results/Motif_finding/mast_motifs/Motif_1351 Data/IGRs/Ecol_IGRs.txt -bfile Data/bg/Background_dist_target_2_order.txt -mt 0.0000001 -ev 0.1 -hit_list >Results/Motif_finding/mast_out/Motif_1351
mast Results/Motif_finding/mast_motifs/Motif_1352 Data/IGRs/Ecol_IGRs.txt -bfile Data/bg/Background_dist_target_2_order.txt -mt 0.0000001 -ev 0.1 -hit_list >Results/Motif_finding/mast_out/Motif_1352
mast Results/Motif_finding/mast_motifs/Motif_1353 Data/IGRs/Ecol_IGRs.txt -bfile Data/bg/Background_dist_target_2_order.txt -mt 0.0000001 -ev 0.1 -hit_list >Results/Motif_finding/mast_out/Motif_1353
mast Results/Motif_finding/mast_motifs/Motif_1354 Data/IGRs/Ecol_IGRs.txt -bfile Data/bg/Background_dist_target_2_order.txt -mt 0.0000001 -ev 0.1 -hit_list >Results/Motif_finding/mast_out/Motif_1354
mast Results/Motif_finding/mast_motifs/Motif_1355 Data/IGRs/Ecol_IGRs.txt -bfile Data/bg/Background_dist_target_2_order.txt -mt 0.0000001 -ev 0.1 -hit_list >Results/Motif_finding/mast_out/Motif_1355
mast Results/Motif_finding/mast_motifs/Motif_1356 Data/IGRs/Ecol_IGRs.txt -bfile Data/bg/Background_dist_target_2_order.txt -mt 0.0000001 -ev 0.1 -hit_list >Results/Motif_finding/mast_out/Motif_1356
mast Results/Motif_finding/mast_motifs/Motif_1357 Data/IGRs/Ecol_IGRs.txt -bfile Data/bg/Background_dist_target_2_order.txt -mt 0.0000001 -ev 0.1 -hit_list >Results/Motif_finding/mast_out/Motif_1357
mast Results/Motif_finding/mast_motifs/Motif_1358 Data/IGRs/Ecol_IGRs.txt -bfile Data/bg/Background_dist_target_2_order.txt -mt 0.0000001 -ev 0.1 -hit_list >Results/Motif_finding/mast_out/Motif_1358
mast Results/Motif_finding/mast_motifs/Motif_1359 Data/IGRs/Ecol_IGRs.txt -bfile Data/bg/Background_dist_target_2_order.txt -mt 0.0000001 -ev 0.1 -hit_list >Results/Motif_finding/mast_out/Motif_1359
mast Results/Motif_finding/mast_motifs/Motif_1360 Data/IGRs/Ecol_IGRs.txt -bfile Data/bg/Background_dist_target_2_order.txt -mt 0.0000001 -ev 0.1 -hit_list >Results/Motif_finding/mast_out/Motif_1360
mast Results/Motif_finding/mast_motifs/Motif_1361 Data/IGRs/Ecol_IGRs.txt -bfile Data/bg/Background_dist_target_2_order.txt -mt 0.0000001 -ev 0.1 -hit_list >Results/Motif_finding/mast_out/Motif_1361
mast Results/Motif_finding/mast_motifs/Motif_1362 Data/IGRs/Ecol_IGRs.txt -bfile Data/bg/Background_dist_target_2_order.txt -mt 0.0000001 -ev 0.1 -hit_list >Results/Motif_finding/mast_out/Motif_1362
mast Results/Motif_finding/mast_motifs/Motif_1363 Data/IGRs/Ecol_IGRs.txt -bfile Data/bg/Background_dist_target_2_order.txt -mt 0.0000001 -ev 0.1 -hit_list >Results/Motif_finding/mast_out/Motif_1363
mast Results/Motif_finding/mast_motifs/Motif_1364 Data/IGRs/Ecol_IGRs.txt -bfile Data/bg/Background_dist_target_2_order.txt -mt 0.0000001 -ev 0.1 -hit_list >Results/Motif_finding/mast_out/Motif_1364
mast Results/Motif_finding/mast_motifs/Motif_1365 Data/IGRs/Ecol_IGRs.txt -bfile Data/bg/Background_dist_target_2_order.txt -mt 0.0000001 -ev 0.1 -hit_list >Results/Motif_finding/mast_out/Motif_1365
mast Results/Motif_finding/mast_motifs/Motif_1366 Data/IGRs/Ecol_IGRs.txt -bfile Data/bg/Background_dist_target_2_order.txt -mt 0.0000001 -ev 0.1 -hit_list >Results/Motif_finding/mast_out/Motif_1366
mast Results/Motif_finding/mast_motifs/Motif_1367 Data/IGRs/Ecol_IGRs.txt -bfile Data/bg/Background_dist_target_2_order.txt -mt 0.0000001 -ev 0.1 -hit_list >Results/Motif_finding/mast_out/Motif_1367
mast Results/Motif_finding/mast_motifs/Motif_1368 Data/IGRs/Ecol_IGRs.txt -bfile Data/bg/Background_dist_target_2_order.txt -mt 0.0000001 -ev 0.1 -hit_list >Results/Motif_finding/mast_out/Motif_1368
mast Results/Motif_finding/mast_motifs/Motif_1369 Data/IGRs/Ecol_IGRs.txt -bfile Data/bg/Background_dist_target_2_order.txt -mt 0.0000001 -ev 0.1 -hit_list >Results/Motif_finding/mast_out/Motif_1369
mast Results/Motif_finding/mast_motifs/Motif_1370 Data/IGRs/Ecol_IGRs.txt -bfile Data/bg/Background_dist_target_2_order.txt -mt 0.0000001 -ev 0.1 -hit_list >Results/Motif_finding/mast_out/Motif_1370
mast Results/Motif_finding/mast_motifs/Motif_1371 Data/IGRs/Ecol_IGRs.txt -bfile Data/bg/Background_dist_target_2_order.txt -mt 0.0000001 -ev 0.1 -hit_list >Results/Motif_finding/mast_out/Motif_1371
mast Results/Motif_finding/mast_motifs/Motif_1372 Data/IGRs/Ecol_IGRs.txt -bfile Data/bg/Background_dist_target_2_order.txt -mt 0.0000001 -ev 0.1 -hit_list >Results/Motif_finding/mast_out/Motif_1372
mast Results/Motif_finding/mast_motifs/Motif_1373 Data/IGRs/Ecol_IGRs.txt -bfile Data/bg/Background_dist_target_2_order.txt -mt 0.0000001 -ev 0.1 -hit_list >Results/Motif_finding/mast_out/Motif_1373
mast Results/Motif_finding/mast_motifs/Motif_1374 Data/IGRs/Ecol_IGRs.txt -bfile Data/bg/Background_dist_target_2_order.txt -mt 0.0000001 -ev 0.1 -hit_list >Results/Motif_finding/mast_out/Motif_1374
mast Results/Motif_finding/mast_motifs/Motif_1375 Data/IGRs/Ecol_IGRs.txt -bfile Data/bg/Background_dist_target_2_order.txt -mt 0.0000001 -ev 0.1 -hit_list >Results/Motif_finding/mast_out/Motif_1375
mast Results/Motif_finding/mast_motifs/Motif_1376 Data/IGRs/Ecol_IGRs.txt -bfile Data/bg/Background_dist_target_2_order.txt -mt 0.0000001 -ev 0.1 -hit_list >Results/Motif_finding/mast_out/Motif_1376
mast Results/Motif_finding/mast_motifs/Motif_1377 Data/IGRs/Ecol_IGRs.txt -bfile Data/bg/Background_dist_target_2_order.txt -mt 0.0000001 -ev 0.1 -hit_list >Results/Motif_finding/mast_out/Motif_1377
mast Results/Motif_finding/mast_motifs/Motif_1378 Data/IGRs/Ecol_IGRs.txt -bfile Data/bg/Background_dist_target_2_order.txt -mt 0.0000001 -ev 0.1 -hit_list >Results/Motif_finding/mast_out/Motif_1378
mast Results/Motif_finding/mast_motifs/Motif_1379 Data/IGRs/Ecol_IGRs.txt -bfile Data/bg/Background_dist_target_2_order.txt -mt 0.0000001 -ev 0.1 -hit_list >Results/Motif_finding/mast_out/Motif_1379
mast Results/Motif_finding/mast_motifs/Motif_1380 Data/IGRs/Ecol_IGRs.txt -bfile Data/bg/Background_dist_target_2_order.txt -mt 0.0000001 -ev 0.1 -hit_list >Results/Motif_finding/mast_out/Motif_1380
mast Results/Motif_finding/mast_motifs/Motif_1381 Data/IGRs/Ecol_IGRs.txt -bfile Data/bg/Background_dist_target_2_order.txt -mt 0.0000001 -ev 0.1 -hit_list >Results/Motif_finding/mast_out/Motif_1381
mast Results/Motif_finding/mast_motifs/Motif_1382 Data/IGRs/Ecol_IGRs.txt -bfile Data/bg/Background_dist_target_2_order.txt -mt 0.0000001 -ev 0.1 -hit_list >Results/Motif_finding/mast_out/Motif_1382
mast Results/Motif_finding/mast_motifs/Motif_1383 Data/IGRs/Ecol_IGRs.txt -bfile Data/bg/Background_dist_target_2_order.txt -mt 0.0000001 -ev 0.1 -hit_list >Results/Motif_finding/mast_out/Motif_1383
mast Results/Motif_finding/mast_motifs/Motif_1384 Data/IGRs/Ecol_IGRs.txt -bfile Data/bg/Background_dist_target_2_order.txt -mt 0.0000001 -ev 0.1 -hit_list >Results/Motif_finding/mast_out/Motif_1384
mast Results/Motif_finding/mast_motifs/Motif_1385 Data/IGRs/Ecol_IGRs.txt -bfile Data/bg/Background_dist_target_2_order.txt -mt 0.0000001 -ev 0.1 -hit_list >Results/Motif_finding/mast_out/Motif_1385
mast Results/Motif_finding/mast_motifs/Motif_1386 Data/IGRs/Ecol_IGRs.txt -bfile Data/bg/Background_dist_target_2_order.txt -mt 0.0000001 -ev 0.1 -hit_list >Results/Motif_finding/mast_out/Motif_1386
mast Results/Motif_finding/mast_motifs/Motif_1387 Data/IGRs/Ecol_IGRs.txt -bfile Data/bg/Background_dist_target_2_order.txt -mt 0.0000001 -ev 0.1 -hit_list >Results/Motif_finding/mast_out/Motif_1387
mast Results/Motif_finding/mast_motifs/Motif_1388 Data/IGRs/Ecol_IGRs.txt -bfile Data/bg/Background_dist_target_2_order.txt -mt 0.0000001 -ev 0.1 -hit_list >Results/Motif_finding/mast_out/Motif_1388
mast Results/Motif_finding/mast_motifs/Motif_1389 Data/IGRs/Ecol_IGRs.txt -bfile Data/bg/Background_dist_target_2_order.txt -mt 0.0000001 -ev 0.1 -hit_list >Results/Motif_finding/mast_out/Motif_1389
mast Results/Motif_finding/mast_motifs/Motif_1390 Data/IGRs/Ecol_IGRs.txt -bfile Data/bg/Background_dist_target_2_order.txt -mt 0.0000001 -ev 0.1 -hit_list >Results/Motif_finding/mast_out/Motif_1390
mast Results/Motif_finding/mast_motifs/Motif_1391 Data/IGRs/Ecol_IGRs.txt -bfile Data/bg/Background_dist_target_2_order.txt -mt 0.0000001 -ev 0.1 -hit_list >Results/Motif_finding/mast_out/Motif_1391
mast Results/Motif_finding/mast_motifs/Motif_1392 Data/IGRs/Ecol_IGRs.txt -bfile Data/bg/Background_dist_target_2_order.txt -mt 0.0000001 -ev 0.1 -hit_list >Results/Motif_finding/mast_out/Motif_1392
mast Results/Motif_finding/mast_motifs/Motif_1393 Data/IGRs/Ecol_IGRs.txt -bfile Data/bg/Background_dist_target_2_order.txt -mt 0.0000001 -ev 0.1 -hit_list >Results/Motif_finding/mast_out/Motif_1393
mast Results/Motif_finding/mast_motifs/Motif_1394 Data/IGRs/Ecol_IGRs.txt -bfile Data/bg/Background_dist_target_2_order.txt -mt 0.0000001 -ev 0.1 -hit_list >Results/Motif_finding/mast_out/Motif_1394
mast Results/Motif_finding/mast_motifs/Motif_1395 Data/IGRs/Ecol_IGRs.txt -bfile Data/bg/Background_dist_target_2_order.txt -mt 0.0000001 -ev 0.1 -hit_list >Results/Motif_finding/mast_out/Motif_1395
mast Results/Motif_finding/mast_motifs/Motif_1396 Data/IGRs/Ecol_IGRs.txt -bfile Data/bg/Background_dist_target_2_order.txt -mt 0.0000001 -ev 0.1 -hit_list >Results/Motif_finding/mast_out/Motif_1396
mast Results/Motif_finding/mast_motifs/Motif_1397 Data/IGRs/Ecol_IGRs.txt -bfile Data/bg/Background_dist_target_2_order.txt -mt 0.0000001 -ev 0.1 -hit_list >Results/Motif_finding/mast_out/Motif_1397
mast Results/Motif_finding/mast_motifs/Motif_1398 Data/IGRs/Ecol_IGRs.txt -bfile Data/bg/Background_dist_target_2_order.txt -mt 0.0000001 -ev 0.1 -hit_list >Results/Motif_finding/mast_out/Motif_1398
mast Results/Motif_finding/mast_motifs/Motif_1399 Data/IGRs/Ecol_IGRs.txt -bfile Data/bg/Background_dist_target_2_order.txt -mt 0.0000001 -ev 0.1 -hit_list >Results/Motif_finding/mast_out/Motif_1399
mast Results/Motif_finding/mast_motifs/Motif_1400 Data/IGRs/Ecol_IGRs.txt -bfile Data/bg/Background_dist_target_2_order.txt -mt 0.0000001 -ev 0.1 -hit_list >Results/Motif_finding/mast_out/Motif_1400
mast Results/Motif_finding/mast_motifs/Motif_1401 Data/IGRs/Ecol_IGRs.txt -bfile Data/bg/Background_dist_target_2_order.txt -mt 0.0000001 -ev 0.1 -hit_list >Results/Motif_finding/mast_out/Motif_1401
mast Results/Motif_finding/mast_motifs/Motif_1402 Data/IGRs/Ecol_IGRs.txt -bfile Data/bg/Background_dist_target_2_order.txt -mt 0.0000001 -ev 0.1 -hit_list >Results/Motif_finding/mast_out/Motif_1402
mast Results/Motif_finding/mast_motifs/Motif_1403 Data/IGRs/Ecol_IGRs.txt -bfile Data/bg/Background_dist_target_2_order.txt -mt 0.0000001 -ev 0.1 -hit_list >Results/Motif_finding/mast_out/Motif_1403
mast Results/Motif_finding/mast_motifs/Motif_1404 Data/IGRs/Ecol_IGRs.txt -bfile Data/bg/Background_dist_target_2_order.txt -mt 0.0000001 -ev 0.1 -hit_list >Results/Motif_finding/mast_out/Motif_1404
mast Results/Motif_finding/mast_motifs/Motif_1405 Data/IGRs/Ecol_IGRs.txt -bfile Data/bg/Background_dist_target_2_order.txt -mt 0.0000001 -ev 0.1 -hit_list >Results/Motif_finding/mast_out/Motif_1405
mast Results/Motif_finding/mast_motifs/Motif_1406 Data/IGRs/Ecol_IGRs.txt -bfile Data/bg/Background_dist_target_2_order.txt -mt 0.0000001 -ev 0.1 -hit_list >Results/Motif_finding/mast_out/Motif_1406
mast Results/Motif_finding/mast_motifs/Motif_1407 Data/IGRs/Ecol_IGRs.txt -bfile Data/bg/Background_dist_target_2_order.txt -mt 0.0000001 -ev 0.1 -hit_list >Results/Motif_finding/mast_out/Motif_1407
mast Results/Motif_finding/mast_motifs/Motif_1408 Data/IGRs/Ecol_IGRs.txt -bfile Data/bg/Background_dist_target_2_order.txt -mt 0.0000001 -ev 0.1 -hit_list >Results/Motif_finding/mast_out/Motif_1408
mast Results/Motif_finding/mast_motifs/Motif_1409 Data/IGRs/Ecol_IGRs.txt -bfile Data/bg/Background_dist_target_2_order.txt -mt 0.0000001 -ev 0.1 -hit_list >Results/Motif_finding/mast_out/Motif_1409
mast Results/Motif_finding/mast_motifs/Motif_1410 Data/IGRs/Ecol_IGRs.txt -bfile Data/bg/Background_dist_target_2_order.txt -mt 0.0000001 -ev 0.1 -hit_list >Results/Motif_finding/mast_out/Motif_1410
mast Results/Motif_finding/mast_motifs/Motif_1411 Data/IGRs/Ecol_IGRs.txt -bfile Data/bg/Background_dist_target_2_order.txt -mt 0.0000001 -ev 0.1 -hit_list >Results/Motif_finding/mast_out/Motif_1411
mast Results/Motif_finding/mast_motifs/Motif_1412 Data/IGRs/Ecol_IGRs.txt -bfile Data/bg/Background_dist_target_2_order.txt -mt 0.0000001 -ev 0.1 -hit_list >Results/Motif_finding/mast_out/Motif_1412
mast Results/Motif_finding/mast_motifs/Motif_1413 Data/IGRs/Ecol_IGRs.txt -bfile Data/bg/Background_dist_target_2_order.txt -mt 0.0000001 -ev 0.1 -hit_list >Results/Motif_finding/mast_out/Motif_1413
mast Results/Motif_finding/mast_motifs/Motif_1414 Data/IGRs/Ecol_IGRs.txt -bfile Data/bg/Background_dist_target_2_order.txt -mt 0.0000001 -ev 0.1 -hit_list >Results/Motif_finding/mast_out/Motif_1414
mast Results/Motif_finding/mast_motifs/Motif_1415 Data/IGRs/Ecol_IGRs.txt -bfile Data/bg/Background_dist_target_2_order.txt -mt 0.0000001 -ev 0.1 -hit_list >Results/Motif_finding/mast_out/Motif_1415
mast Results/Motif_finding/mast_motifs/Motif_1416 Data/IGRs/Ecol_IGRs.txt -bfile Data/bg/Background_dist_target_2_order.txt -mt 0.0000001 -ev 0.1 -hit_list >Results/Motif_finding/mast_out/Motif_1416
mast Results/Motif_finding/mast_motifs/Motif_1417 Data/IGRs/Ecol_IGRs.txt -bfile Data/bg/Background_dist_target_2_order.txt -mt 0.0000001 -ev 0.1 -hit_list >Results/Motif_finding/mast_out/Motif_1417
mast Results/Motif_finding/mast_motifs/Motif_1418 Data/IGRs/Ecol_IGRs.txt -bfile Data/bg/Background_dist_target_2_order.txt -mt 0.0000001 -ev 0.1 -hit_list >Results/Motif_finding/mast_out/Motif_1418
mast Results/Motif_finding/mast_motifs/Motif_1419 Data/IGRs/Ecol_IGRs.txt -bfile Data/bg/Background_dist_target_2_order.txt -mt 0.0000001 -ev 0.1 -hit_list >Results/Motif_finding/mast_out/Motif_1419
mast Results/Motif_finding/mast_motifs/Motif_1420 Data/IGRs/Ecol_IGRs.txt -bfile Data/bg/Background_dist_target_2_order.txt -mt 0.0000001 -ev 0.1 -hit_list >Results/Motif_finding/mast_out/Motif_1420
mast Results/Motif_finding/mast_motifs/Motif_1421 Data/IGRs/Ecol_IGRs.txt -bfile Data/bg/Background_dist_target_2_order.txt -mt 0.0000001 -ev 0.1 -hit_list >Results/Motif_finding/mast_out/Motif_1421
mast Results/Motif_finding/mast_motifs/Motif_1422 Data/IGRs/Ecol_IGRs.txt -bfile Data/bg/Background_dist_target_2_order.txt -mt 0.0000001 -ev 0.1 -hit_list >Results/Motif_finding/mast_out/Motif_1422
mast Results/Motif_finding/mast_motifs/Motif_1423 Data/IGRs/Ecol_IGRs.txt -bfile Data/bg/Background_dist_target_2_order.txt -mt 0.0000001 -ev 0.1 -hit_list >Results/Motif_finding/mast_out/Motif_1423
mast Results/Motif_finding/mast_motifs/Motif_1424 Data/IGRs/Ecol_IGRs.txt -bfile Data/bg/Background_dist_target_2_order.txt -mt 0.0000001 -ev 0.1 -hit_list >Results/Motif_finding/mast_out/Motif_1424
mast Results/Motif_finding/mast_motifs/Motif_1425 Data/IGRs/Ecol_IGRs.txt -bfile Data/bg/Background_dist_target_2_order.txt -mt 0.0000001 -ev 0.1 -hit_list >Results/Motif_finding/mast_out/Motif_1425
mast Results/Motif_finding/mast_motifs/Motif_1426 Data/IGRs/Ecol_IGRs.txt -bfile Data/bg/Background_dist_target_2_order.txt -mt 0.0000001 -ev 0.1 -hit_list >Results/Motif_finding/mast_out/Motif_1426
mast Results/Motif_finding/mast_motifs/Motif_1427 Data/IGRs/Ecol_IGRs.txt -bfile Data/bg/Background_dist_target_2_order.txt -mt 0.0000001 -ev 0.1 -hit_list >Results/Motif_finding/mast_out/Motif_1427
mast Results/Motif_finding/mast_motifs/Motif_1428 Data/IGRs/Ecol_IGRs.txt -bfile Data/bg/Background_dist_target_2_order.txt -mt 0.0000001 -ev 0.1 -hit_list >Results/Motif_finding/mast_out/Motif_1428
mast Results/Motif_finding/mast_motifs/Motif_1429 Data/IGRs/Ecol_IGRs.txt -bfile Data/bg/Background_dist_target_2_order.txt -mt 0.0000001 -ev 0.1 -hit_list >Results/Motif_finding/mast_out/Motif_1429
mast Results/Motif_finding/mast_motifs/Motif_1430 Data/IGRs/Ecol_IGRs.txt -bfile Data/bg/Background_dist_target_2_order.txt -mt 0.0000001 -ev 0.1 -hit_list >Results/Motif_finding/mast_out/Motif_1430
mast Results/Motif_finding/mast_motifs/Motif_1431 Data/IGRs/Ecol_IGRs.txt -bfile Data/bg/Background_dist_target_2_order.txt -mt 0.0000001 -ev 0.1 -hit_list >Results/Motif_finding/mast_out/Motif_1431
mast Results/Motif_finding/mast_motifs/Motif_1432 Data/IGRs/Ecol_IGRs.txt -bfile Data/bg/Background_dist_target_2_order.txt -mt 0.0000001 -ev 0.1 -hit_list >Results/Motif_finding/mast_out/Motif_1432
mast Results/Motif_finding/mast_motifs/Motif_1433 Data/IGRs/Ecol_IGRs.txt -bfile Data/bg/Background_dist_target_2_order.txt -mt 0.0000001 -ev 0.1 -hit_list >Results/Motif_finding/mast_out/Motif_1433
mast Results/Motif_finding/mast_motifs/Motif_1434 Data/IGRs/Ecol_IGRs.txt -bfile Data/bg/Background_dist_target_2_order.txt -mt 0.0000001 -ev 0.1 -hit_list >Results/Motif_finding/mast_out/Motif_1434
mast Results/Motif_finding/mast_motifs/Motif_1435 Data/IGRs/Ecol_IGRs.txt -bfile Data/bg/Background_dist_target_2_order.txt -mt 0.0000001 -ev 0.1 -hit_list >Results/Motif_finding/mast_out/Motif_1435
mast Results/Motif_finding/mast_motifs/Motif_1436 Data/IGRs/Ecol_IGRs.txt -bfile Data/bg/Background_dist_target_2_order.txt -mt 0.0000001 -ev 0.1 -hit_list >Results/Motif_finding/mast_out/Motif_1436
mast Results/Motif_finding/mast_motifs/Motif_1437 Data/IGRs/Ecol_IGRs.txt -bfile Data/bg/Background_dist_target_2_order.txt -mt 0.0000001 -ev 0.1 -hit_list >Results/Motif_finding/mast_out/Motif_1437
mast Results/Motif_finding/mast_motifs/Motif_1438 Data/IGRs/Ecol_IGRs.txt -bfile Data/bg/Background_dist_target_2_order.txt -mt 0.0000001 -ev 0.1 -hit_list >Results/Motif_finding/mast_out/Motif_1438
mast Results/Motif_finding/mast_motifs/Motif_1439 Data/IGRs/Ecol_IGRs.txt -bfile Data/bg/Background_dist_target_2_order.txt -mt 0.0000001 -ev 0.1 -hit_list >Results/Motif_finding/mast_out/Motif_1439
mast Results/Motif_finding/mast_motifs/Motif_1440 Data/IGRs/Ecol_IGRs.txt -bfile Data/bg/Background_dist_target_2_order.txt -mt 0.0000001 -ev 0.1 -hit_list >Results/Motif_finding/mast_out/Motif_1440
mast Results/Motif_finding/mast_motifs/Motif_1441 Data/IGRs/Ecol_IGRs.txt -bfile Data/bg/Background_dist_target_2_order.txt -mt 0.0000001 -ev 0.1 -hit_list >Results/Motif_finding/mast_out/Motif_1441
mast Results/Motif_finding/mast_motifs/Motif_1442 Data/IGRs/Ecol_IGRs.txt -bfile Data/bg/Background_dist_target_2_order.txt -mt 0.0000001 -ev 0.1 -hit_list >Results/Motif_finding/mast_out/Motif_1442
mast Results/Motif_finding/mast_motifs/Motif_1443 Data/IGRs/Ecol_IGRs.txt -bfile Data/bg/Background_dist_target_2_order.txt -mt 0.0000001 -ev 0.1 -hit_list >Results/Motif_finding/mast_out/Motif_1443
mast Results/Motif_finding/mast_motifs/Motif_1444 Data/IGRs/Ecol_IGRs.txt -bfile Data/bg/Background_dist_target_2_order.txt -mt 0.0000001 -ev 0.1 -hit_list >Results/Motif_finding/mast_out/Motif_1444
mast Results/Motif_finding/mast_motifs/Motif_1445 Data/IGRs/Ecol_IGRs.txt -bfile Data/bg/Background_dist_target_2_order.txt -mt 0.0000001 -ev 0.1 -hit_list >Results/Motif_finding/mast_out/Motif_1445
mast Results/Motif_finding/mast_motifs/Motif_1446 Data/IGRs/Ecol_IGRs.txt -bfile Data/bg/Background_dist_target_2_order.txt -mt 0.0000001 -ev 0.1 -hit_list >Results/Motif_finding/mast_out/Motif_1446
mast Results/Motif_finding/mast_motifs/Motif_1447 Data/IGRs/Ecol_IGRs.txt -bfile Data/bg/Background_dist_target_2_order.txt -mt 0.0000001 -ev 0.1 -hit_list >Results/Motif_finding/mast_out/Motif_1447
mast Results/Motif_finding/mast_motifs/Motif_1448 Data/IGRs/Ecol_IGRs.txt -bfile Data/bg/Background_dist_target_2_order.txt -mt 0.0000001 -ev 0.1 -hit_list >Results/Motif_finding/mast_out/Motif_1448
mast Results/Motif_finding/mast_motifs/Motif_1449 Data/IGRs/Ecol_IGRs.txt -bfile Data/bg/Background_dist_target_2_order.txt -mt 0.0000001 -ev 0.1 -hit_list >Results/Motif_finding/mast_out/Motif_1449
mast Results/Motif_finding/mast_motifs/Motif_1450 Data/IGRs/Ecol_IGRs.txt -bfile Data/bg/Background_dist_target_2_order.txt -mt 0.0000001 -ev 0.1 -hit_list >Results/Motif_finding/mast_out/Motif_1450
mast Results/Motif_finding/mast_motifs/Motif_1451 Data/IGRs/Ecol_IGRs.txt -bfile Data/bg/Background_dist_target_2_order.txt -mt 0.0000001 -ev 0.1 -hit_list >Results/Motif_finding/mast_out/Motif_1451
mast Results/Motif_finding/mast_motifs/Motif_1452 Data/IGRs/Ecol_IGRs.txt -bfile Data/bg/Background_dist_target_2_order.txt -mt 0.0000001 -ev 0.1 -hit_list >Results/Motif_finding/mast_out/Motif_1452
mast Results/Motif_finding/mast_motifs/Motif_1453 Data/IGRs/Ecol_IGRs.txt -bfile Data/bg/Background_dist_target_2_order.txt -mt 0.0000001 -ev 0.1 -hit_list >Results/Motif_finding/mast_out/Motif_1453
mast Results/Motif_finding/mast_motifs/Motif_1454 Data/IGRs/Ecol_IGRs.txt -bfile Data/bg/Background_dist_target_2_order.txt -mt 0.0000001 -ev 0.1 -hit_list >Results/Motif_finding/mast_out/Motif_1454
mast Results/Motif_finding/mast_motifs/Motif_1455 Data/IGRs/Ecol_IGRs.txt -bfile Data/bg/Background_dist_target_2_order.txt -mt 0.0000001 -ev 0.1 -hit_list >Results/Motif_finding/mast_out/Motif_1455
mast Results/Motif_finding/mast_motifs/Motif_1456 Data/IGRs/Ecol_IGRs.txt -bfile Data/bg/Background_dist_target_2_order.txt -mt 0.0000001 -ev 0.1 -hit_list >Results/Motif_finding/mast_out/Motif_1456
mast Results/Motif_finding/mast_motifs/Motif_1457 Data/IGRs/Ecol_IGRs.txt -bfile Data/bg/Background_dist_target_2_order.txt -mt 0.0000001 -ev 0.1 -hit_list >Results/Motif_finding/mast_out/Motif_1457
mast Results/Motif_finding/mast_motifs/Motif_1458 Data/IGRs/Ecol_IGRs.txt -bfile Data/bg/Background_dist_target_2_order.txt -mt 0.0000001 -ev 0.1 -hit_list >Results/Motif_finding/mast_out/Motif_1458
mast Results/Motif_finding/mast_motifs/Motif_1459 Data/IGRs/Ecol_IGRs.txt -bfile Data/bg/Background_dist_target_2_order.txt -mt 0.0000001 -ev 0.1 -hit_list >Results/Motif_finding/mast_out/Motif_1459
mast Results/Motif_finding/mast_motifs/Motif_1460 Data/IGRs/Ecol_IGRs.txt -bfile Data/bg/Background_dist_target_2_order.txt -mt 0.0000001 -ev 0.1 -hit_list >Results/Motif_finding/mast_out/Motif_1460
mast Results/Motif_finding/mast_motifs/Motif_1461 Data/IGRs/Ecol_IGRs.txt -bfile Data/bg/Background_dist_target_2_order.txt -mt 0.0000001 -ev 0.1 -hit_list >Results/Motif_finding/mast_out/Motif_1461
mast Results/Motif_finding/mast_motifs/Motif_1462 Data/IGRs/Ecol_IGRs.txt -bfile Data/bg/Background_dist_target_2_order.txt -mt 0.0000001 -ev 0.1 -hit_list >Results/Motif_finding/mast_out/Motif_1462
mast Results/Motif_finding/mast_motifs/Motif_1463 Data/IGRs/Ecol_IGRs.txt -bfile Data/bg/Background_dist_target_2_order.txt -mt 0.0000001 -ev 0.1 -hit_list >Results/Motif_finding/mast_out/Motif_1463
mast Results/Motif_finding/mast_motifs/Motif_1464 Data/IGRs/Ecol_IGRs.txt -bfile Data/bg/Background_dist_target_2_order.txt -mt 0.0000001 -ev 0.1 -hit_list >Results/Motif_finding/mast_out/Motif_1464
mast Results/Motif_finding/mast_motifs/Motif_1465 Data/IGRs/Ecol_IGRs.txt -bfile Data/bg/Background_dist_target_2_order.txt -mt 0.0000001 -ev 0.1 -hit_list >Results/Motif_finding/mast_out/Motif_1465
mast Results/Motif_finding/mast_motifs/Motif_1466 Data/IGRs/Ecol_IGRs.txt -bfile Data/bg/Background_dist_target_2_order.txt -mt 0.0000001 -ev 0.1 -hit_list >Results/Motif_finding/mast_out/Motif_1466
mast Results/Motif_finding/mast_motifs/Motif_1467 Data/IGRs/Ecol_IGRs.txt -bfile Data/bg/Background_dist_target_2_order.txt -mt 0.0000001 -ev 0.1 -hit_list >Results/Motif_finding/mast_out/Motif_1467
mast Results/Motif_finding/mast_motifs/Motif_1468 Data/IGRs/Ecol_IGRs.txt -bfile Data/bg/Background_dist_target_2_order.txt -mt 0.0000001 -ev 0.1 -hit_list >Results/Motif_finding/mast_out/Motif_1468
mast Results/Motif_finding/mast_motifs/Motif_1469 Data/IGRs/Ecol_IGRs.txt -bfile Data/bg/Background_dist_target_2_order.txt -mt 0.0000001 -ev 0.1 -hit_list >Results/Motif_finding/mast_out/Motif_1469
mast Results/Motif_finding/mast_motifs/Motif_1470 Data/IGRs/Ecol_IGRs.txt -bfile Data/bg/Background_dist_target_2_order.txt -mt 0.0000001 -ev 0.1 -hit_list >Results/Motif_finding/mast_out/Motif_1470
mast Results/Motif_finding/mast_motifs/Motif_1471 Data/IGRs/Ecol_IGRs.txt -bfile Data/bg/Background_dist_target_2_order.txt -mt 0.0000001 -ev 0.1 -hit_list >Results/Motif_finding/mast_out/Motif_1471
mast Results/Motif_finding/mast_motifs/Motif_1472 Data/IGRs/Ecol_IGRs.txt -bfile Data/bg/Background_dist_target_2_order.txt -mt 0.0000001 -ev 0.1 -hit_list >Results/Motif_finding/mast_out/Motif_1472
mast Results/Motif_finding/mast_motifs/Motif_1473 Data/IGRs/Ecol_IGRs.txt -bfile Data/bg/Background_dist_target_2_order.txt -mt 0.0000001 -ev 0.1 -hit_list >Results/Motif_finding/mast_out/Motif_1473
mast Results/Motif_finding/mast_motifs/Motif_1474 Data/IGRs/Ecol_IGRs.txt -bfile Data/bg/Background_dist_target_2_order.txt -mt 0.0000001 -ev 0.1 -hit_list >Results/Motif_finding/mast_out/Motif_1474
mast Results/Motif_finding/mast_motifs/Motif_1475 Data/IGRs/Ecol_IGRs.txt -bfile Data/bg/Background_dist_target_2_order.txt -mt 0.0000001 -ev 0.1 -hit_list >Results/Motif_finding/mast_out/Motif_1475
mast Results/Motif_finding/mast_motifs/Motif_1476 Data/IGRs/Ecol_IGRs.txt -bfile Data/bg/Background_dist_target_2_order.txt -mt 0.0000001 -ev 0.1 -hit_list >Results/Motif_finding/mast_out/Motif_1476
mast Results/Motif_finding/mast_motifs/Motif_1477 Data/IGRs/Ecol_IGRs.txt -bfile Data/bg/Background_dist_target_2_order.txt -mt 0.0000001 -ev 0.1 -hit_list >Results/Motif_finding/mast_out/Motif_1477
mast Results/Motif_finding/mast_motifs/Motif_1478 Data/IGRs/Ecol_IGRs.txt -bfile Data/bg/Background_dist_target_2_order.txt -mt 0.0000001 -ev 0.1 -hit_list >Results/Motif_finding/mast_out/Motif_1478
mast Results/Motif_finding/mast_motifs/Motif_1479 Data/IGRs/Ecol_IGRs.txt -bfile Data/bg/Background_dist_target_2_order.txt -mt 0.0000001 -ev 0.1 -hit_list >Results/Motif_finding/mast_out/Motif_1479
mast Results/Motif_finding/mast_motifs/Motif_1480 Data/IGRs/Ecol_IGRs.txt -bfile Data/bg/Background_dist_target_2_order.txt -mt 0.0000001 -ev 0.1 -hit_list >Results/Motif_finding/mast_out/Motif_1480
mast Results/Motif_finding/mast_motifs/Motif_1481 Data/IGRs/Ecol_IGRs.txt -bfile Data/bg/Background_dist_target_2_order.txt -mt 0.0000001 -ev 0.1 -hit_list >Results/Motif_finding/mast_out/Motif_1481
mast Results/Motif_finding/mast_motifs/Motif_1482 Data/IGRs/Ecol_IGRs.txt -bfile Data/bg/Background_dist_target_2_order.txt -mt 0.0000001 -ev 0.1 -hit_list >Results/Motif_finding/mast_out/Motif_1482
mast Results/Motif_finding/mast_motifs/Motif_1483 Data/IGRs/Ecol_IGRs.txt -bfile Data/bg/Background_dist_target_2_order.txt -mt 0.0000001 -ev 0.1 -hit_list >Results/Motif_finding/mast_out/Motif_1483
mast Results/Motif_finding/mast_motifs/Motif_1484 Data/IGRs/Ecol_IGRs.txt -bfile Data/bg/Background_dist_target_2_order.txt -mt 0.0000001 -ev 0.1 -hit_list >Results/Motif_finding/mast_out/Motif_1484
mast Results/Motif_finding/mast_motifs/Motif_1485 Data/IGRs/Ecol_IGRs.txt -bfile Data/bg/Background_dist_target_2_order.txt -mt 0.0000001 -ev 0.1 -hit_list >Results/Motif_finding/mast_out/Motif_1485
mast Results/Motif_finding/mast_motifs/Motif_1486 Data/IGRs/Ecol_IGRs.txt -bfile Data/bg/Background_dist_target_2_order.txt -mt 0.0000001 -ev 0.1 -hit_list >Results/Motif_finding/mast_out/Motif_1486
mast Results/Motif_finding/mast_motifs/Motif_1487 Data/IGRs/Ecol_IGRs.txt -bfile Data/bg/Background_dist_target_2_order.txt -mt 0.0000001 -ev 0.1 -hit_list >Results/Motif_finding/mast_out/Motif_1487
mast Results/Motif_finding/mast_motifs/Motif_1488 Data/IGRs/Ecol_IGRs.txt -bfile Data/bg/Background_dist_target_2_order.txt -mt 0.0000001 -ev 0.1 -hit_list >Results/Motif_finding/mast_out/Motif_1488
mast Results/Motif_finding/mast_motifs/Motif_1489 Data/IGRs/Ecol_IGRs.txt -bfile Data/bg/Background_dist_target_2_order.txt -mt 0.0000001 -ev 0.1 -hit_list >Results/Motif_finding/mast_out/Motif_1489
mast Results/Motif_finding/mast_motifs/Motif_1490 Data/IGRs/Ecol_IGRs.txt -bfile Data/bg/Background_dist_target_2_order.txt -mt 0.0000001 -ev 0.1 -hit_list >Results/Motif_finding/mast_out/Motif_1490
mast Results/Motif_finding/mast_motifs/Motif_1491 Data/IGRs/Ecol_IGRs.txt -bfile Data/bg/Background_dist_target_2_order.txt -mt 0.0000001 -ev 0.1 -hit_list >Results/Motif_finding/mast_out/Motif_1491
mast Results/Motif_finding/mast_motifs/Motif_1492 Data/IGRs/Ecol_IGRs.txt -bfile Data/bg/Background_dist_target_2_order.txt -mt 0.0000001 -ev 0.1 -hit_list >Results/Motif_finding/mast_out/Motif_1492
mast Results/Motif_finding/mast_motifs/Motif_1493 Data/IGRs/Ecol_IGRs.txt -bfile Data/bg/Background_dist_target_2_order.txt -mt 0.0000001 -ev 0.1 -hit_list >Results/Motif_finding/mast_out/Motif_1493
mast Results/Motif_finding/mast_motifs/Motif_1494 Data/IGRs/Ecol_IGRs.txt -bfile Data/bg/Background_dist_target_2_order.txt -mt 0.0000001 -ev 0.1 -hit_list >Results/Motif_finding/mast_out/Motif_1494
mast Results/Motif_finding/mast_motifs/Motif_1495 Data/IGRs/Ecol_IGRs.txt -bfile Data/bg/Background_dist_target_2_order.txt -mt 0.0000001 -ev 0.1 -hit_list >Results/Motif_finding/mast_out/Motif_1495
mast Results/Motif_finding/mast_motifs/Motif_1496 Data/IGRs/Ecol_IGRs.txt -bfile Data/bg/Background_dist_target_2_order.txt -mt 0.0000001 -ev 0.1 -hit_list >Results/Motif_finding/mast_out/Motif_1496
mast Results/Motif_finding/mast_motifs/Motif_1497 Data/IGRs/Ecol_IGRs.txt -bfile Data/bg/Background_dist_target_2_order.txt -mt 0.0000001 -ev 0.1 -hit_list >Results/Motif_finding/mast_out/Motif_1497
mast Results/Motif_finding/mast_motifs/Motif_1498 Data/IGRs/Ecol_IGRs.txt -bfile Data/bg/Background_dist_target_2_order.txt -mt 0.0000001 -ev 0.1 -hit_list >Results/Motif_finding/mast_out/Motif_1498
mast Results/Motif_finding/mast_motifs/Motif_1499 Data/IGRs/Ecol_IGRs.txt -bfile Data/bg/Background_dist_target_2_order.txt -mt 0.0000001 -ev 0.1 -hit_list >Results/Motif_finding/mast_out/Motif_1499
mast Results/Motif_finding/mast_motifs/Motif_1500 Data/IGRs/Ecol_IGRs.txt -bfile Data/bg/Background_dist_target_2_order.txt -mt 0.0000001 -ev 0.1 -hit_list >Results/Motif_finding/mast_out/Motif_1500
mast Results/Motif_finding/mast_motifs/Motif_1501 Data/IGRs/Ecol_IGRs.txt -bfile Data/bg/Background_dist_target_2_order.txt -mt 0.0000001 -ev 0.1 -hit_list >Results/Motif_finding/mast_out/Motif_1501
mast Results/Motif_finding/mast_motifs/Motif_1502 Data/IGRs/Ecol_IGRs.txt -bfile Data/bg/Background_dist_target_2_order.txt -mt 0.0000001 -ev 0.1 -hit_list >Results/Motif_finding/mast_out/Motif_1502
mast Results/Motif_finding/mast_motifs/Motif_1503 Data/IGRs/Ecol_IGRs.txt -bfile Data/bg/Background_dist_target_2_order.txt -mt 0.0000001 -ev 0.1 -hit_list >Results/Motif_finding/mast_out/Motif_1503
mast Results/Motif_finding/mast_motifs/Motif_1504 Data/IGRs/Ecol_IGRs.txt -bfile Data/bg/Background_dist_target_2_order.txt -mt 0.0000001 -ev 0.1 -hit_list >Results/Motif_finding/mast_out/Motif_1504
mast Results/Motif_finding/mast_motifs/Motif_1505 Data/IGRs/Ecol_IGRs.txt -bfile Data/bg/Background_dist_target_2_order.txt -mt 0.0000001 -ev 0.1 -hit_list >Results/Motif_finding/mast_out/Motif_1505
mast Results/Motif_finding/mast_motifs/Motif_1506 Data/IGRs/Ecol_IGRs.txt -bfile Data/bg/Background_dist_target_2_order.txt -mt 0.0000001 -ev 0.1 -hit_list >Results/Motif_finding/mast_out/Motif_1506
mast Results/Motif_finding/mast_motifs/Motif_1507 Data/IGRs/Ecol_IGRs.txt -bfile Data/bg/Background_dist_target_2_order.txt -mt 0.0000001 -ev 0.1 -hit_list >Results/Motif_finding/mast_out/Motif_1507
mast Results/Motif_finding/mast_motifs/Motif_1508 Data/IGRs/Ecol_IGRs.txt -bfile Data/bg/Background_dist_target_2_order.txt -mt 0.0000001 -ev 0.1 -hit_list >Results/Motif_finding/mast_out/Motif_1508
mast Results/Motif_finding/mast_motifs/Motif_1509 Data/IGRs/Ecol_IGRs.txt -bfile Data/bg/Background_dist_target_2_order.txt -mt 0.0000001 -ev 0.1 -hit_list >Results/Motif_finding/mast_out/Motif_1509
mast Results/Motif_finding/mast_motifs/Motif_1510 Data/IGRs/Ecol_IGRs.txt -bfile Data/bg/Background_dist_target_2_order.txt -mt 0.0000001 -ev 0.1 -hit_list >Results/Motif_finding/mast_out/Motif_1510
mast Results/Motif_finding/mast_motifs/Motif_1511 Data/IGRs/Ecol_IGRs.txt -bfile Data/bg/Background_dist_target_2_order.txt -mt 0.0000001 -ev 0.1 -hit_list >Results/Motif_finding/mast_out/Motif_1511
mast Results/Motif_finding/mast_motifs/Motif_1512 Data/IGRs/Ecol_IGRs.txt -bfile Data/bg/Background_dist_target_2_order.txt -mt 0.0000001 -ev 0.1 -hit_list >Results/Motif_finding/mast_out/Motif_1512
mast Results/Motif_finding/mast_motifs/Motif_1513 Data/IGRs/Ecol_IGRs.txt -bfile Data/bg/Background_dist_target_2_order.txt -mt 0.0000001 -ev 0.1 -hit_list >Results/Motif_finding/mast_out/Motif_1513
mast Results/Motif_finding/mast_motifs/Motif_1514 Data/IGRs/Ecol_IGRs.txt -bfile Data/bg/Background_dist_target_2_order.txt -mt 0.0000001 -ev 0.1 -hit_list >Results/Motif_finding/mast_out/Motif_1514
mast Results/Motif_finding/mast_motifs/Motif_1515 Data/IGRs/Ecol_IGRs.txt -bfile Data/bg/Background_dist_target_2_order.txt -mt 0.0000001 -ev 0.1 -hit_list >Results/Motif_finding/mast_out/Motif_1515
mast Results/Motif_finding/mast_motifs/Motif_1516 Data/IGRs/Ecol_IGRs.txt -bfile Data/bg/Background_dist_target_2_order.txt -mt 0.0000001 -ev 0.1 -hit_list >Results/Motif_finding/mast_out/Motif_1516
mast Results/Motif_finding/mast_motifs/Motif_1517 Data/IGRs/Ecol_IGRs.txt -bfile Data/bg/Background_dist_target_2_order.txt -mt 0.0000001 -ev 0.1 -hit_list >Results/Motif_finding/mast_out/Motif_1517
mast Results/Motif_finding/mast_motifs/Motif_1518 Data/IGRs/Ecol_IGRs.txt -bfile Data/bg/Background_dist_target_2_order.txt -mt 0.0000001 -ev 0.1 -hit_list >Results/Motif_finding/mast_out/Motif_1518
mast Results/Motif_finding/mast_motifs/Motif_1519 Data/IGRs/Ecol_IGRs.txt -bfile Data/bg/Background_dist_target_2_order.txt -mt 0.0000001 -ev 0.1 -hit_list >Results/Motif_finding/mast_out/Motif_1519
mast Results/Motif_finding/mast_motifs/Motif_1520 Data/IGRs/Ecol_IGRs.txt -bfile Data/bg/Background_dist_target_2_order.txt -mt 0.0000001 -ev 0.1 -hit_list >Results/Motif_finding/mast_out/Motif_1520
mast Results/Motif_finding/mast_motifs/Motif_1521 Data/IGRs/Ecol_IGRs.txt -bfile Data/bg/Background_dist_target_2_order.txt -mt 0.0000001 -ev 0.1 -hit_list >Results/Motif_finding/mast_out/Motif_1521
mast Results/Motif_finding/mast_motifs/Motif_1522 Data/IGRs/Ecol_IGRs.txt -bfile Data/bg/Background_dist_target_2_order.txt -mt 0.0000001 -ev 0.1 -hit_list >Results/Motif_finding/mast_out/Motif_1522
mast Results/Motif_finding/mast_motifs/Motif_1523 Data/IGRs/Ecol_IGRs.txt -bfile Data/bg/Background_dist_target_2_order.txt -mt 0.0000001 -ev 0.1 -hit_list >Results/Motif_finding/mast_out/Motif_1523
mast Results/Motif_finding/mast_motifs/Motif_1524 Data/IGRs/Ecol_IGRs.txt -bfile Data/bg/Background_dist_target_2_order.txt -mt 0.0000001 -ev 0.1 -hit_list >Results/Motif_finding/mast_out/Motif_1524
mast Results/Motif_finding/mast_motifs/Motif_1525 Data/IGRs/Ecol_IGRs.txt -bfile Data/bg/Background_dist_target_2_order.txt -mt 0.0000001 -ev 0.1 -hit_list >Results/Motif_finding/mast_out/Motif_1525
mast Results/Motif_finding/mast_motifs/Motif_1526 Data/IGRs/Ecol_IGRs.txt -bfile Data/bg/Background_dist_target_2_order.txt -mt 0.0000001 -ev 0.1 -hit_list >Results/Motif_finding/mast_out/Motif_1526
mast Results/Motif_finding/mast_motifs/Motif_1527 Data/IGRs/Ecol_IGRs.txt -bfile Data/bg/Background_dist_target_2_order.txt -mt 0.0000001 -ev 0.1 -hit_list >Results/Motif_finding/mast_out/Motif_1527
mast Results/Motif_finding/mast_motifs/Motif_1528 Data/IGRs/Ecol_IGRs.txt -bfile Data/bg/Background_dist_target_2_order.txt -mt 0.0000001 -ev 0.1 -hit_list >Results/Motif_finding/mast_out/Motif_1528
mast Results/Motif_finding/mast_motifs/Motif_1529 Data/IGRs/Ecol_IGRs.txt -bfile Data/bg/Background_dist_target_2_order.txt -mt 0.0000001 -ev 0.1 -hit_list >Results/Motif_finding/mast_out/Motif_1529
mast Results/Motif_finding/mast_motifs/Motif_1530 Data/IGRs/Ecol_IGRs.txt -bfile Data/bg/Background_dist_target_2_order.txt -mt 0.0000001 -ev 0.1 -hit_list >Results/Motif_finding/mast_out/Motif_1530
mast Results/Motif_finding/mast_motifs/Motif_1531 Data/IGRs/Ecol_IGRs.txt -bfile Data/bg/Background_dist_target_2_order.txt -mt 0.0000001 -ev 0.1 -hit_list >Results/Motif_finding/mast_out/Motif_1531
mast Results/Motif_finding/mast_motifs/Motif_1532 Data/IGRs/Ecol_IGRs.txt -bfile Data/bg/Background_dist_target_2_order.txt -mt 0.0000001 -ev 0.1 -hit_list >Results/Motif_finding/mast_out/Motif_1532
mast Results/Motif_finding/mast_motifs/Motif_1533 Data/IGRs/Ecol_IGRs.txt -bfile Data/bg/Background_dist_target_2_order.txt -mt 0.0000001 -ev 0.1 -hit_list >Results/Motif_finding/mast_out/Motif_1533
mast Results/Motif_finding/mast_motifs/Motif_1534 Data/IGRs/Ecol_IGRs.txt -bfile Data/bg/Background_dist_target_2_order.txt -mt 0.0000001 -ev 0.1 -hit_list >Results/Motif_finding/mast_out/Motif_1534
mast Results/Motif_finding/mast_motifs/Motif_1535 Data/IGRs/Ecol_IGRs.txt -bfile Data/bg/Background_dist_target_2_order.txt -mt 0.0000001 -ev 0.1 -hit_list >Results/Motif_finding/mast_out/Motif_1535
mast Results/Motif_finding/mast_motifs/Motif_1536 Data/IGRs/Ecol_IGRs.txt -bfile Data/bg/Background_dist_target_2_order.txt -mt 0.0000001 -ev 0.1 -hit_list >Results/Motif_finding/mast_out/Motif_1536
mast Results/Motif_finding/mast_motifs/Motif_1537 Data/IGRs/Ecol_IGRs.txt -bfile Data/bg/Background_dist_target_2_order.txt -mt 0.0000001 -ev 0.1 -hit_list >Results/Motif_finding/mast_out/Motif_1537
mast Results/Motif_finding/mast_motifs/Motif_1538 Data/IGRs/Ecol_IGRs.txt -bfile Data/bg/Background_dist_target_2_order.txt -mt 0.0000001 -ev 0.1 -hit_list >Results/Motif_finding/mast_out/Motif_1538
mast Results/Motif_finding/mast_motifs/Motif_1539 Data/IGRs/Ecol_IGRs.txt -bfile Data/bg/Background_dist_target_2_order.txt -mt 0.0000001 -ev 0.1 -hit_list >Results/Motif_finding/mast_out/Motif_1539
mast Results/Motif_finding/mast_motifs/Motif_1540 Data/IGRs/Ecol_IGRs.txt -bfile Data/bg/Background_dist_target_2_order.txt -mt 0.0000001 -ev 0.1 -hit_list >Results/Motif_finding/mast_out/Motif_1540
mast Results/Motif_finding/mast_motifs/Motif_1541 Data/IGRs/Ecol_IGRs.txt -bfile Data/bg/Background_dist_target_2_order.txt -mt 0.0000001 -ev 0.1 -hit_list >Results/Motif_finding/mast_out/Motif_1541
mast Results/Motif_finding/mast_motifs/Motif_1542 Data/IGRs/Ecol_IGRs.txt -bfile Data/bg/Background_dist_target_2_order.txt -mt 0.0000001 -ev 0.1 -hit_list >Results/Motif_finding/mast_out/Motif_1542
mast Results/Motif_finding/mast_motifs/Motif_1543 Data/IGRs/Ecol_IGRs.txt -bfile Data/bg/Background_dist_target_2_order.txt -mt 0.0000001 -ev 0.1 -hit_list >Results/Motif_finding/mast_out/Motif_1543
mast Results/Motif_finding/mast_motifs/Motif_1544 Data/IGRs/Ecol_IGRs.txt -bfile Data/bg/Background_dist_target_2_order.txt -mt 0.0000001 -ev 0.1 -hit_list >Results/Motif_finding/mast_out/Motif_1544
mast Results/Motif_finding/mast_motifs/Motif_1545 Data/IGRs/Ecol_IGRs.txt -bfile Data/bg/Background_dist_target_2_order.txt -mt 0.0000001 -ev 0.1 -hit_list >Results/Motif_finding/mast_out/Motif_1545
mast Results/Motif_finding/mast_motifs/Motif_1546 Data/IGRs/Ecol_IGRs.txt -bfile Data/bg/Background_dist_target_2_order.txt -mt 0.0000001 -ev 0.1 -hit_list >Results/Motif_finding/mast_out/Motif_1546
mast Results/Motif_finding/mast_motifs/Motif_1547 Data/IGRs/Ecol_IGRs.txt -bfile Data/bg/Background_dist_target_2_order.txt -mt 0.0000001 -ev 0.1 -hit_list >Results/Motif_finding/mast_out/Motif_1547
mast Results/Motif_finding/mast_motifs/Motif_1548 Data/IGRs/Ecol_IGRs.txt -bfile Data/bg/Background_dist_target_2_order.txt -mt 0.0000001 -ev 0.1 -hit_list >Results/Motif_finding/mast_out/Motif_1548
mast Results/Motif_finding/mast_motifs/Motif_1549 Data/IGRs/Ecol_IGRs.txt -bfile Data/bg/Background_dist_target_2_order.txt -mt 0.0000001 -ev 0.1 -hit_list >Results/Motif_finding/mast_out/Motif_1549
mast Results/Motif_finding/mast_motifs/Motif_1550 Data/IGRs/Ecol_IGRs.txt -bfile Data/bg/Background_dist_target_2_order.txt -mt 0.0000001 -ev 0.1 -hit_list >Results/Motif_finding/mast_out/Motif_1550
mast Results/Motif_finding/mast_motifs/Motif_1551 Data/IGRs/Ecol_IGRs.txt -bfile Data/bg/Background_dist_target_2_order.txt -mt 0.0000001 -ev 0.1 -hit_list >Results/Motif_finding/mast_out/Motif_1551
mast Results/Motif_finding/mast_motifs/Motif_1552 Data/IGRs/Ecol_IGRs.txt -bfile Data/bg/Background_dist_target_2_order.txt -mt 0.0000001 -ev 0.1 -hit_list >Results/Motif_finding/mast_out/Motif_1552
mast Results/Motif_finding/mast_motifs/Motif_1553 Data/IGRs/Ecol_IGRs.txt -bfile Data/bg/Background_dist_target_2_order.txt -mt 0.0000001 -ev 0.1 -hit_list >Results/Motif_finding/mast_out/Motif_1553
mast Results/Motif_finding/mast_motifs/Motif_1554 Data/IGRs/Ecol_IGRs.txt -bfile Data/bg/Background_dist_target_2_order.txt -mt 0.0000001 -ev 0.1 -hit_list >Results/Motif_finding/mast_out/Motif_1554
mast Results/Motif_finding/mast_motifs/Motif_1555 Data/IGRs/Ecol_IGRs.txt -bfile Data/bg/Background_dist_target_2_order.txt -mt 0.0000001 -ev 0.1 -hit_list >Results/Motif_finding/mast_out/Motif_1555
mast Results/Motif_finding/mast_motifs/Motif_1556 Data/IGRs/Ecol_IGRs.txt -bfile Data/bg/Background_dist_target_2_order.txt -mt 0.0000001 -ev 0.1 -hit_list >Results/Motif_finding/mast_out/Motif_1556
mast Results/Motif_finding/mast_motifs/Motif_1557 Data/IGRs/Ecol_IGRs.txt -bfile Data/bg/Background_dist_target_2_order.txt -mt 0.0000001 -ev 0.1 -hit_list >Results/Motif_finding/mast_out/Motif_1557
mast Results/Motif_finding/mast_motifs/Motif_1558 Data/IGRs/Ecol_IGRs.txt -bfile Data/bg/Background_dist_target_2_order.txt -mt 0.0000001 -ev 0.1 -hit_list >Results/Motif_finding/mast_out/Motif_1558
mast Results/Motif_finding/mast_motifs/Motif_1559 Data/IGRs/Ecol_IGRs.txt -bfile Data/bg/Background_dist_target_2_order.txt -mt 0.0000001 -ev 0.1 -hit_list >Results/Motif_finding/mast_out/Motif_1559
mast Results/Motif_finding/mast_motifs/Motif_1560 Data/IGRs/Ecol_IGRs.txt -bfile Data/bg/Background_dist_target_2_order.txt -mt 0.0000001 -ev 0.1 -hit_list >Results/Motif_finding/mast_out/Motif_1560
mast Results/Motif_finding/mast_motifs/Motif_1561 Data/IGRs/Ecol_IGRs.txt -bfile Data/bg/Background_dist_target_2_order.txt -mt 0.0000001 -ev 0.1 -hit_list >Results/Motif_finding/mast_out/Motif_1561
mast Results/Motif_finding/mast_motifs/Motif_1562 Data/IGRs/Ecol_IGRs.txt -bfile Data/bg/Background_dist_target_2_order.txt -mt 0.0000001 -ev 0.1 -hit_list >Results/Motif_finding/mast_out/Motif_1562
mast Results/Motif_finding/mast_motifs/Motif_1563 Data/IGRs/Ecol_IGRs.txt -bfile Data/bg/Background_dist_target_2_order.txt -mt 0.0000001 -ev 0.1 -hit_list >Results/Motif_finding/mast_out/Motif_1563
mast Results/Motif_finding/mast_motifs/Motif_1564 Data/IGRs/Ecol_IGRs.txt -bfile Data/bg/Background_dist_target_2_order.txt -mt 0.0000001 -ev 0.1 -hit_list >Results/Motif_finding/mast_out/Motif_1564
mast Results/Motif_finding/mast_motifs/Motif_1565 Data/IGRs/Ecol_IGRs.txt -bfile Data/bg/Background_dist_target_2_order.txt -mt 0.0000001 -ev 0.1 -hit_list >Results/Motif_finding/mast_out/Motif_1565
mast Results/Motif_finding/mast_motifs/Motif_1566 Data/IGRs/Ecol_IGRs.txt -bfile Data/bg/Background_dist_target_2_order.txt -mt 0.0000001 -ev 0.1 -hit_list >Results/Motif_finding/mast_out/Motif_1566
mast Results/Motif_finding/mast_motifs/Motif_1567 Data/IGRs/Ecol_IGRs.txt -bfile Data/bg/Background_dist_target_2_order.txt -mt 0.0000001 -ev 0.1 -hit_list >Results/Motif_finding/mast_out/Motif_1567
mast Results/Motif_finding/mast_motifs/Motif_1568 Data/IGRs/Ecol_IGRs.txt -bfile Data/bg/Background_dist_target_2_order.txt -mt 0.0000001 -ev 0.1 -hit_list >Results/Motif_finding/mast_out/Motif_1568
mast Results/Motif_finding/mast_motifs/Motif_1569 Data/IGRs/Ecol_IGRs.txt -bfile Data/bg/Background_dist_target_2_order.txt -mt 0.0000001 -ev 0.1 -hit_list >Results/Motif_finding/mast_out/Motif_1569
mast Results/Motif_finding/mast_motifs/Motif_1570 Data/IGRs/Ecol_IGRs.txt -bfile Data/bg/Background_dist_target_2_order.txt -mt 0.0000001 -ev 0.1 -hit_list >Results/Motif_finding/mast_out/Motif_1570
mast Results/Motif_finding/mast_motifs/Motif_1571 Data/IGRs/Ecol_IGRs.txt -bfile Data/bg/Background_dist_target_2_order.txt -mt 0.0000001 -ev 0.1 -hit_list >Results/Motif_finding/mast_out/Motif_1571
mast Results/Motif_finding/mast_motifs/Motif_1572 Data/IGRs/Ecol_IGRs.txt -bfile Data/bg/Background_dist_target_2_order.txt -mt 0.0000001 -ev 0.1 -hit_list >Results/Motif_finding/mast_out/Motif_1572
mast Results/Motif_finding/mast_motifs/Motif_1573 Data/IGRs/Ecol_IGRs.txt -bfile Data/bg/Background_dist_target_2_order.txt -mt 0.0000001 -ev 0.1 -hit_list >Results/Motif_finding/mast_out/Motif_1573
mast Results/Motif_finding/mast_motifs/Motif_1574 Data/IGRs/Ecol_IGRs.txt -bfile Data/bg/Background_dist_target_2_order.txt -mt 0.0000001 -ev 0.1 -hit_list >Results/Motif_finding/mast_out/Motif_1574
mast Results/Motif_finding/mast_motifs/Motif_1575 Data/IGRs/Ecol_IGRs.txt -bfile Data/bg/Background_dist_target_2_order.txt -mt 0.0000001 -ev 0.1 -hit_list >Results/Motif_finding/mast_out/Motif_1575
mast Results/Motif_finding/mast_motifs/Motif_1576 Data/IGRs/Ecol_IGRs.txt -bfile Data/bg/Background_dist_target_2_order.txt -mt 0.0000001 -ev 0.1 -hit_list >Results/Motif_finding/mast_out/Motif_1576
mast Results/Motif_finding/mast_motifs/Motif_1577 Data/IGRs/Ecol_IGRs.txt -bfile Data/bg/Background_dist_target_2_order.txt -mt 0.0000001 -ev 0.1 -hit_list >Results/Motif_finding/mast_out/Motif_1577
mast Results/Motif_finding/mast_motifs/Motif_1578 Data/IGRs/Ecol_IGRs.txt -bfile Data/bg/Background_dist_target_2_order.txt -mt 0.0000001 -ev 0.1 -hit_list >Results/Motif_finding/mast_out/Motif_1578
mast Results/Motif_finding/mast_motifs/Motif_1579 Data/IGRs/Ecol_IGRs.txt -bfile Data/bg/Background_dist_target_2_order.txt -mt 0.0000001 -ev 0.1 -hit_list >Results/Motif_finding/mast_out/Motif_1579
mast Results/Motif_finding/mast_motifs/Motif_1580 Data/IGRs/Ecol_IGRs.txt -bfile Data/bg/Background_dist_target_2_order.txt -mt 0.0000001 -ev 0.1 -hit_list >Results/Motif_finding/mast_out/Motif_1580
mast Results/Motif_finding/mast_motifs/Motif_1581 Data/IGRs/Ecol_IGRs.txt -bfile Data/bg/Background_dist_target_2_order.txt -mt 0.0000001 -ev 0.1 -hit_list >Results/Motif_finding/mast_out/Motif_1581
mast Results/Motif_finding/mast_motifs/Motif_1582 Data/IGRs/Ecol_IGRs.txt -bfile Data/bg/Background_dist_target_2_order.txt -mt 0.0000001 -ev 0.1 -hit_list >Results/Motif_finding/mast_out/Motif_1582
mast Results/Motif_finding/mast_motifs/Motif_1583 Data/IGRs/Ecol_IGRs.txt -bfile Data/bg/Background_dist_target_2_order.txt -mt 0.0000001 -ev 0.1 -hit_list >Results/Motif_finding/mast_out/Motif_1583
mast Results/Motif_finding/mast_motifs/Motif_1584 Data/IGRs/Ecol_IGRs.txt -bfile Data/bg/Background_dist_target_2_order.txt -mt 0.0000001 -ev 0.1 -hit_list >Results/Motif_finding/mast_out/Motif_1584
mast Results/Motif_finding/mast_motifs/Motif_1585 Data/IGRs/Ecol_IGRs.txt -bfile Data/bg/Background_dist_target_2_order.txt -mt 0.0000001 -ev 0.1 -hit_list >Results/Motif_finding/mast_out/Motif_1585
mast Results/Motif_finding/mast_motifs/Motif_1586 Data/IGRs/Ecol_IGRs.txt -bfile Data/bg/Background_dist_target_2_order.txt -mt 0.0000001 -ev 0.1 -hit_list >Results/Motif_finding/mast_out/Motif_1586
mast Results/Motif_finding/mast_motifs/Motif_1587 Data/IGRs/Ecol_IGRs.txt -bfile Data/bg/Background_dist_target_2_order.txt -mt 0.0000001 -ev 0.1 -hit_list >Results/Motif_finding/mast_out/Motif_1587
mast Results/Motif_finding/mast_motifs/Motif_1588 Data/IGRs/Ecol_IGRs.txt -bfile Data/bg/Background_dist_target_2_order.txt -mt 0.0000001 -ev 0.1 -hit_list >Results/Motif_finding/mast_out/Motif_1588
mast Results/Motif_finding/mast_motifs/Motif_1589 Data/IGRs/Ecol_IGRs.txt -bfile Data/bg/Background_dist_target_2_order.txt -mt 0.0000001 -ev 0.1 -hit_list >Results/Motif_finding/mast_out/Motif_1589
mast Results/Motif_finding/mast_motifs/Motif_1590 Data/IGRs/Ecol_IGRs.txt -bfile Data/bg/Background_dist_target_2_order.txt -mt 0.0000001 -ev 0.1 -hit_list >Results/Motif_finding/mast_out/Motif_1590
mast Results/Motif_finding/mast_motifs/Motif_1591 Data/IGRs/Ecol_IGRs.txt -bfile Data/bg/Background_dist_target_2_order.txt -mt 0.0000001 -ev 0.1 -hit_list >Results/Motif_finding/mast_out/Motif_1591
mast Results/Motif_finding/mast_motifs/Motif_1592 Data/IGRs/Ecol_IGRs.txt -bfile Data/bg/Background_dist_target_2_order.txt -mt 0.0000001 -ev 0.1 -hit_list >Results/Motif_finding/mast_out/Motif_1592
mast Results/Motif_finding/mast_motifs/Motif_1593 Data/IGRs/Ecol_IGRs.txt -bfile Data/bg/Background_dist_target_2_order.txt -mt 0.0000001 -ev 0.1 -hit_list >Results/Motif_finding/mast_out/Motif_1593
mast Results/Motif_finding/mast_motifs/Motif_1594 Data/IGRs/Ecol_IGRs.txt -bfile Data/bg/Background_dist_target_2_order.txt -mt 0.0000001 -ev 0.1 -hit_list >Results/Motif_finding/mast_out/Motif_1594
mast Results/Motif_finding/mast_motifs/Motif_1595 Data/IGRs/Ecol_IGRs.txt -bfile Data/bg/Background_dist_target_2_order.txt -mt 0.0000001 -ev 0.1 -hit_list >Results/Motif_finding/mast_out/Motif_1595
mast Results/Motif_finding/mast_motifs/Motif_1596 Data/IGRs/Ecol_IGRs.txt -bfile Data/bg/Background_dist_target_2_order.txt -mt 0.0000001 -ev 0.1 -hit_list >Results/Motif_finding/mast_out/Motif_1596
mast Results/Motif_finding/mast_motifs/Motif_1597 Data/IGRs/Ecol_IGRs.txt -bfile Data/bg/Background_dist_target_2_order.txt -mt 0.0000001 -ev 0.1 -hit_list >Results/Motif_finding/mast_out/Motif_1597
mast Results/Motif_finding/mast_motifs/Motif_1598 Data/IGRs/Ecol_IGRs.txt -bfile Data/bg/Background_dist_target_2_order.txt -mt 0.0000001 -ev 0.1 -hit_list >Results/Motif_finding/mast_out/Motif_1598
mast Results/Motif_finding/mast_motifs/Motif_1599 Data/IGRs/Ecol_IGRs.txt -bfile Data/bg/Background_dist_target_2_order.txt -mt 0.0000001 -ev 0.1 -hit_list >Results/Motif_finding/mast_out/Motif_1599
mast Results/Motif_finding/mast_motifs/Motif_1600 Data/IGRs/Ecol_IGRs.txt -bfile Data/bg/Background_dist_target_2_order.txt -mt 0.0000001 -ev 0.1 -hit_list >Results/Motif_finding/mast_out/Motif_1600
mast Results/Motif_finding/mast_motifs/Motif_1601 Data/IGRs/Ecol_IGRs.txt -bfile Data/bg/Background_dist_target_2_order.txt -mt 0.0000001 -ev 0.1 -hit_list >Results/Motif_finding/mast_out/Motif_1601
mast Results/Motif_finding/mast_motifs/Motif_1602 Data/IGRs/Ecol_IGRs.txt -bfile Data/bg/Background_dist_target_2_order.txt -mt 0.0000001 -ev 0.1 -hit_list >Results/Motif_finding/mast_out/Motif_1602
mast Results/Motif_finding/mast_motifs/Motif_1603 Data/IGRs/Ecol_IGRs.txt -bfile Data/bg/Background_dist_target_2_order.txt -mt 0.0000001 -ev 0.1 -hit_list >Results/Motif_finding/mast_out/Motif_1603
mast Results/Motif_finding/mast_motifs/Motif_1604 Data/IGRs/Ecol_IGRs.txt -bfile Data/bg/Background_dist_target_2_order.txt -mt 0.0000001 -ev 0.1 -hit_list >Results/Motif_finding/mast_out/Motif_1604
mast Results/Motif_finding/mast_motifs/Motif_1605 Data/IGRs/Ecol_IGRs.txt -bfile Data/bg/Background_dist_target_2_order.txt -mt 0.0000001 -ev 0.1 -hit_list >Results/Motif_finding/mast_out/Motif_1605
mast Results/Motif_finding/mast_motifs/Motif_1606 Data/IGRs/Ecol_IGRs.txt -bfile Data/bg/Background_dist_target_2_order.txt -mt 0.0000001 -ev 0.1 -hit_list >Results/Motif_finding/mast_out/Motif_1606
mast Results/Motif_finding/mast_motifs/Motif_1607 Data/IGRs/Ecol_IGRs.txt -bfile Data/bg/Background_dist_target_2_order.txt -mt 0.0000001 -ev 0.1 -hit_list >Results/Motif_finding/mast_out/Motif_1607
mast Results/Motif_finding/mast_motifs/Motif_1608 Data/IGRs/Ecol_IGRs.txt -bfile Data/bg/Background_dist_target_2_order.txt -mt 0.0000001 -ev 0.1 -hit_list >Results/Motif_finding/mast_out/Motif_1608
mast Results/Motif_finding/mast_motifs/Motif_1609 Data/IGRs/Ecol_IGRs.txt -bfile Data/bg/Background_dist_target_2_order.txt -mt 0.0000001 -ev 0.1 -hit_list >Results/Motif_finding/mast_out/Motif_1609
mast Results/Motif_finding/mast_motifs/Motif_1610 Data/IGRs/Ecol_IGRs.txt -bfile Data/bg/Background_dist_target_2_order.txt -mt 0.0000001 -ev 0.1 -hit_list >Results/Motif_finding/mast_out/Motif_1610
mast Results/Motif_finding/mast_motifs/Motif_1611 Data/IGRs/Ecol_IGRs.txt -bfile Data/bg/Background_dist_target_2_order.txt -mt 0.0000001 -ev 0.1 -hit_list >Results/Motif_finding/mast_out/Motif_1611
mast Results/Motif_finding/mast_motifs/Motif_1612 Data/IGRs/Ecol_IGRs.txt -bfile Data/bg/Background_dist_target_2_order.txt -mt 0.0000001 -ev 0.1 -hit_list >Results/Motif_finding/mast_out/Motif_1612
mast Results/Motif_finding/mast_motifs/Motif_1613 Data/IGRs/Ecol_IGRs.txt -bfile Data/bg/Background_dist_target_2_order.txt -mt 0.0000001 -ev 0.1 -hit_list >Results/Motif_finding/mast_out/Motif_1613
mast Results/Motif_finding/mast_motifs/Motif_1614 Data/IGRs/Ecol_IGRs.txt -bfile Data/bg/Background_dist_target_2_order.txt -mt 0.0000001 -ev 0.1 -hit_list >Results/Motif_finding/mast_out/Motif_1614
mast Results/Motif_finding/mast_motifs/Motif_1615 Data/IGRs/Ecol_IGRs.txt -bfile Data/bg/Background_dist_target_2_order.txt -mt 0.0000001 -ev 0.1 -hit_list >Results/Motif_finding/mast_out/Motif_1615
mast Results/Motif_finding/mast_motifs/Motif_1616 Data/IGRs/Ecol_IGRs.txt -bfile Data/bg/Background_dist_target_2_order.txt -mt 0.0000001 -ev 0.1 -hit_list >Results/Motif_finding/mast_out/Motif_1616
mast Results/Motif_finding/mast_motifs/Motif_1617 Data/IGRs/Ecol_IGRs.txt -bfile Data/bg/Background_dist_target_2_order.txt -mt 0.0000001 -ev 0.1 -hit_list >Results/Motif_finding/mast_out/Motif_1617
mast Results/Motif_finding/mast_motifs/Motif_1618 Data/IGRs/Ecol_IGRs.txt -bfile Data/bg/Background_dist_target_2_order.txt -mt 0.0000001 -ev 0.1 -hit_list >Results/Motif_finding/mast_out/Motif_1618
mast Results/Motif_finding/mast_motifs/Motif_1619 Data/IGRs/Ecol_IGRs.txt -bfile Data/bg/Background_dist_target_2_order.txt -mt 0.0000001 -ev 0.1 -hit_list >Results/Motif_finding/mast_out/Motif_1619
mast Results/Motif_finding/mast_motifs/Motif_1620 Data/IGRs/Ecol_IGRs.txt -bfile Data/bg/Background_dist_target_2_order.txt -mt 0.0000001 -ev 0.1 -hit_list >Results/Motif_finding/mast_out/Motif_1620
mast Results/Motif_finding/mast_motifs/Motif_1621 Data/IGRs/Ecol_IGRs.txt -bfile Data/bg/Background_dist_target_2_order.txt -mt 0.0000001 -ev 0.1 -hit_list >Results/Motif_finding/mast_out/Motif_1621
mast Results/Motif_finding/mast_motifs/Motif_1622 Data/IGRs/Ecol_IGRs.txt -bfile Data/bg/Background_dist_target_2_order.txt -mt 0.0000001 -ev 0.1 -hit_list >Results/Motif_finding/mast_out/Motif_1622
mast Results/Motif_finding/mast_motifs/Motif_1623 Data/IGRs/Ecol_IGRs.txt -bfile Data/bg/Background_dist_target_2_order.txt -mt 0.0000001 -ev 0.1 -hit_list >Results/Motif_finding/mast_out/Motif_1623
mast Results/Motif_finding/mast_motifs/Motif_1624 Data/IGRs/Ecol_IGRs.txt -bfile Data/bg/Background_dist_target_2_order.txt -mt 0.0000001 -ev 0.1 -hit_list >Results/Motif_finding/mast_out/Motif_1624
mast Results/Motif_finding/mast_motifs/Motif_1625 Data/IGRs/Ecol_IGRs.txt -bfile Data/bg/Background_dist_target_2_order.txt -mt 0.0000001 -ev 0.1 -hit_list >Results/Motif_finding/mast_out/Motif_1625
mast Results/Motif_finding/mast_motifs/Motif_1626 Data/IGRs/Ecol_IGRs.txt -bfile Data/bg/Background_dist_target_2_order.txt -mt 0.0000001 -ev 0.1 -hit_list >Results/Motif_finding/mast_out/Motif_1626
mast Results/Motif_finding/mast_motifs/Motif_1627 Data/IGRs/Ecol_IGRs.txt -bfile Data/bg/Background_dist_target_2_order.txt -mt 0.0000001 -ev 0.1 -hit_list >Results/Motif_finding/mast_out/Motif_1627
mast Results/Motif_finding/mast_motifs/Motif_1628 Data/IGRs/Ecol_IGRs.txt -bfile Data/bg/Background_dist_target_2_order.txt -mt 0.0000001 -ev 0.1 -hit_list >Results/Motif_finding/mast_out/Motif_1628
mast Results/Motif_finding/mast_motifs/Motif_1629 Data/IGRs/Ecol_IGRs.txt -bfile Data/bg/Background_dist_target_2_order.txt -mt 0.0000001 -ev 0.1 -hit_list >Results/Motif_finding/mast_out/Motif_1629
mast Results/Motif_finding/mast_motifs/Motif_1630 Data/IGRs/Ecol_IGRs.txt -bfile Data/bg/Background_dist_target_2_order.txt -mt 0.0000001 -ev 0.1 -hit_list >Results/Motif_finding/mast_out/Motif_1630
mast Results/Motif_finding/mast_motifs/Motif_1631 Data/IGRs/Ecol_IGRs.txt -bfile Data/bg/Background_dist_target_2_order.txt -mt 0.0000001 -ev 0.1 -hit_list >Results/Motif_finding/mast_out/Motif_1631
mast Results/Motif_finding/mast_motifs/Motif_1632 Data/IGRs/Ecol_IGRs.txt -bfile Data/bg/Background_dist_target_2_order.txt -mt 0.0000001 -ev 0.1 -hit_list >Results/Motif_finding/mast_out/Motif_1632
mast Results/Motif_finding/mast_motifs/Motif_1633 Data/IGRs/Ecol_IGRs.txt -bfile Data/bg/Background_dist_target_2_order.txt -mt 0.0000001 -ev 0.1 -hit_list >Results/Motif_finding/mast_out/Motif_1633
mast Results/Motif_finding/mast_motifs/Motif_1634 Data/IGRs/Ecol_IGRs.txt -bfile Data/bg/Background_dist_target_2_order.txt -mt 0.0000001 -ev 0.1 -hit_list >Results/Motif_finding/mast_out/Motif_1634
mast Results/Motif_finding/mast_motifs/Motif_1635 Data/IGRs/Ecol_IGRs.txt -bfile Data/bg/Background_dist_target_2_order.txt -mt 0.0000001 -ev 0.1 -hit_list >Results/Motif_finding/mast_out/Motif_1635
mast Results/Motif_finding/mast_motifs/Motif_1636 Data/IGRs/Ecol_IGRs.txt -bfile Data/bg/Background_dist_target_2_order.txt -mt 0.0000001 -ev 0.1 -hit_list >Results/Motif_finding/mast_out/Motif_1636
mast Results/Motif_finding/mast_motifs/Motif_1637 Data/IGRs/Ecol_IGRs.txt -bfile Data/bg/Background_dist_target_2_order.txt -mt 0.0000001 -ev 0.1 -hit_list >Results/Motif_finding/mast_out/Motif_1637
mast Results/Motif_finding/mast_motifs/Motif_1638 Data/IGRs/Ecol_IGRs.txt -bfile Data/bg/Background_dist_target_2_order.txt -mt 0.0000001 -ev 0.1 -hit_list >Results/Motif_finding/mast_out/Motif_1638
mast Results/Motif_finding/mast_motifs/Motif_1639 Data/IGRs/Ecol_IGRs.txt -bfile Data/bg/Background_dist_target_2_order.txt -mt 0.0000001 -ev 0.1 -hit_list >Results/Motif_finding/mast_out/Motif_1639
mast Results/Motif_finding/mast_motifs/Motif_1640 Data/IGRs/Ecol_IGRs.txt -bfile Data/bg/Background_dist_target_2_order.txt -mt 0.0000001 -ev 0.1 -hit_list >Results/Motif_finding/mast_out/Motif_1640
mast Results/Motif_finding/mast_motifs/Motif_1641 Data/IGRs/Ecol_IGRs.txt -bfile Data/bg/Background_dist_target_2_order.txt -mt 0.0000001 -ev 0.1 -hit_list >Results/Motif_finding/mast_out/Motif_1641
mast Results/Motif_finding/mast_motifs/Motif_1642 Data/IGRs/Ecol_IGRs.txt -bfile Data/bg/Background_dist_target_2_order.txt -mt 0.0000001 -ev 0.1 -hit_list >Results/Motif_finding/mast_out/Motif_1642
mast Results/Motif_finding/mast_motifs/Motif_1643 Data/IGRs/Ecol_IGRs.txt -bfile Data/bg/Background_dist_target_2_order.txt -mt 0.0000001 -ev 0.1 -hit_list >Results/Motif_finding/mast_out/Motif_1643
mast Results/Motif_finding/mast_motifs/Motif_1644 Data/IGRs/Ecol_IGRs.txt -bfile Data/bg/Background_dist_target_2_order.txt -mt 0.0000001 -ev 0.1 -hit_list >Results/Motif_finding/mast_out/Motif_1644
mast Results/Motif_finding/mast_motifs/Motif_1645 Data/IGRs/Ecol_IGRs.txt -bfile Data/bg/Background_dist_target_2_order.txt -mt 0.0000001 -ev 0.1 -hit_list >Results/Motif_finding/mast_out/Motif_1645
mast Results/Motif_finding/mast_motifs/Motif_1646 Data/IGRs/Ecol_IGRs.txt -bfile Data/bg/Background_dist_target_2_order.txt -mt 0.0000001 -ev 0.1 -hit_list >Results/Motif_finding/mast_out/Motif_1646
mast Results/Motif_finding/mast_motifs/Motif_1647 Data/IGRs/Ecol_IGRs.txt -bfile Data/bg/Background_dist_target_2_order.txt -mt 0.0000001 -ev 0.1 -hit_list >Results/Motif_finding/mast_out/Motif_1647
mast Results/Motif_finding/mast_motifs/Motif_1648 Data/IGRs/Ecol_IGRs.txt -bfile Data/bg/Background_dist_target_2_order.txt -mt 0.0000001 -ev 0.1 -hit_list >Results/Motif_finding/mast_out/Motif_1648
mast Results/Motif_finding/mast_motifs/Motif_1649 Data/IGRs/Ecol_IGRs.txt -bfile Data/bg/Background_dist_target_2_order.txt -mt 0.0000001 -ev 0.1 -hit_list >Results/Motif_finding/mast_out/Motif_1649
mast Results/Motif_finding/mast_motifs/Motif_1650 Data/IGRs/Ecol_IGRs.txt -bfile Data/bg/Background_dist_target_2_order.txt -mt 0.0000001 -ev 0.1 -hit_list >Results/Motif_finding/mast_out/Motif_1650
mast Results/Motif_finding/mast_motifs/Motif_1651 Data/IGRs/Ecol_IGRs.txt -bfile Data/bg/Background_dist_target_2_order.txt -mt 0.0000001 -ev 0.1 -hit_list >Results/Motif_finding/mast_out/Motif_1651
mast Results/Motif_finding/mast_motifs/Motif_1652 Data/IGRs/Ecol_IGRs.txt -bfile Data/bg/Background_dist_target_2_order.txt -mt 0.0000001 -ev 0.1 -hit_list >Results/Motif_finding/mast_out/Motif_1652
mast Results/Motif_finding/mast_motifs/Motif_1653 Data/IGRs/Ecol_IGRs.txt -bfile Data/bg/Background_dist_target_2_order.txt -mt 0.0000001 -ev 0.1 -hit_list >Results/Motif_finding/mast_out/Motif_1653
mast Results/Motif_finding/mast_motifs/Motif_1654 Data/IGRs/Ecol_IGRs.txt -bfile Data/bg/Background_dist_target_2_order.txt -mt 0.0000001 -ev 0.1 -hit_list >Results/Motif_finding/mast_out/Motif_1654
mast Results/Motif_finding/mast_motifs/Motif_1655 Data/IGRs/Ecol_IGRs.txt -bfile Data/bg/Background_dist_target_2_order.txt -mt 0.0000001 -ev 0.1 -hit_list >Results/Motif_finding/mast_out/Motif_1655
mast Results/Motif_finding/mast_motifs/Motif_1656 Data/IGRs/Ecol_IGRs.txt -bfile Data/bg/Background_dist_target_2_order.txt -mt 0.0000001 -ev 0.1 -hit_list >Results/Motif_finding/mast_out/Motif_1656
mast Results/Motif_finding/mast_motifs/Motif_1657 Data/IGRs/Ecol_IGRs.txt -bfile Data/bg/Background_dist_target_2_order.txt -mt 0.0000001 -ev 0.1 -hit_list >Results/Motif_finding/mast_out/Motif_1657
mast Results/Motif_finding/mast_motifs/Motif_1658 Data/IGRs/Ecol_IGRs.txt -bfile Data/bg/Background_dist_target_2_order.txt -mt 0.0000001 -ev 0.1 -hit_list >Results/Motif_finding/mast_out/Motif_1658
mast Results/Motif_finding/mast_motifs/Motif_1659 Data/IGRs/Ecol_IGRs.txt -bfile Data/bg/Background_dist_target_2_order.txt -mt 0.0000001 -ev 0.1 -hit_list >Results/Motif_finding/mast_out/Motif_1659
mast Results/Motif_finding/mast_motifs/Motif_1660 Data/IGRs/Ecol_IGRs.txt -bfile Data/bg/Background_dist_target_2_order.txt -mt 0.0000001 -ev 0.1 -hit_list >Results/Motif_finding/mast_out/Motif_1660
mast Results/Motif_finding/mast_motifs/Motif_1661 Data/IGRs/Ecol_IGRs.txt -bfile Data/bg/Background_dist_target_2_order.txt -mt 0.0000001 -ev 0.1 -hit_list >Results/Motif_finding/mast_out/Motif_1661
mast Results/Motif_finding/mast_motifs/Motif_1662 Data/IGRs/Ecol_IGRs.txt -bfile Data/bg/Background_dist_target_2_order.txt -mt 0.0000001 -ev 0.1 -hit_list >Results/Motif_finding/mast_out/Motif_1662
mast Results/Motif_finding/mast_motifs/Motif_1663 Data/IGRs/Ecol_IGRs.txt -bfile Data/bg/Background_dist_target_2_order.txt -mt 0.0000001 -ev 0.1 -hit_list >Results/Motif_finding/mast_out/Motif_1663
mast Results/Motif_finding/mast_motifs/Motif_1664 Data/IGRs/Ecol_IGRs.txt -bfile Data/bg/Background_dist_target_2_order.txt -mt 0.0000001 -ev 0.1 -hit_list >Results/Motif_finding/mast_out/Motif_1664
mast Results/Motif_finding/mast_motifs/Motif_1665 Data/IGRs/Ecol_IGRs.txt -bfile Data/bg/Background_dist_target_2_order.txt -mt 0.0000001 -ev 0.1 -hit_list >Results/Motif_finding/mast_out/Motif_1665
mast Results/Motif_finding/mast_motifs/Motif_1666 Data/IGRs/Ecol_IGRs.txt -bfile Data/bg/Background_dist_target_2_order.txt -mt 0.0000001 -ev 0.1 -hit_list >Results/Motif_finding/mast_out/Motif_1666
mast Results/Motif_finding/mast_motifs/Motif_1667 Data/IGRs/Ecol_IGRs.txt -bfile Data/bg/Background_dist_target_2_order.txt -mt 0.0000001 -ev 0.1 -hit_list >Results/Motif_finding/mast_out/Motif_1667
mast Results/Motif_finding/mast_motifs/Motif_1668 Data/IGRs/Ecol_IGRs.txt -bfile Data/bg/Background_dist_target_2_order.txt -mt 0.0000001 -ev 0.1 -hit_list >Results/Motif_finding/mast_out/Motif_1668
mast Results/Motif_finding/mast_motifs/Motif_1669 Data/IGRs/Ecol_IGRs.txt -bfile Data/bg/Background_dist_target_2_order.txt -mt 0.0000001 -ev 0.1 -hit_list >Results/Motif_finding/mast_out/Motif_1669
mast Results/Motif_finding/mast_motifs/Motif_1670 Data/IGRs/Ecol_IGRs.txt -bfile Data/bg/Background_dist_target_2_order.txt -mt 0.0000001 -ev 0.1 -hit_list >Results/Motif_finding/mast_out/Motif_1670
mast Results/Motif_finding/mast_motifs/Motif_1671 Data/IGRs/Ecol_IGRs.txt -bfile Data/bg/Background_dist_target_2_order.txt -mt 0.0000001 -ev 0.1 -hit_list >Results/Motif_finding/mast_out/Motif_1671
mast Results/Motif_finding/mast_motifs/Motif_1672 Data/IGRs/Ecol_IGRs.txt -bfile Data/bg/Background_dist_target_2_order.txt -mt 0.0000001 -ev 0.1 -hit_list >Results/Motif_finding/mast_out/Motif_1672
mast Results/Motif_finding/mast_motifs/Motif_1673 Data/IGRs/Ecol_IGRs.txt -bfile Data/bg/Background_dist_target_2_order.txt -mt 0.0000001 -ev 0.1 -hit_list >Results/Motif_finding/mast_out/Motif_1673
mast Results/Motif_finding/mast_motifs/Motif_1674 Data/IGRs/Ecol_IGRs.txt -bfile Data/bg/Background_dist_target_2_order.txt -mt 0.0000001 -ev 0.1 -hit_list >Results/Motif_finding/mast_out/Motif_1674
mast Results/Motif_finding/mast_motifs/Motif_1675 Data/IGRs/Ecol_IGRs.txt -bfile Data/bg/Background_dist_target_2_order.txt -mt 0.0000001 -ev 0.1 -hit_list >Results/Motif_finding/mast_out/Motif_1675
mast Results/Motif_finding/mast_motifs/Motif_1676 Data/IGRs/Ecol_IGRs.txt -bfile Data/bg/Background_dist_target_2_order.txt -mt 0.0000001 -ev 0.1 -hit_list >Results/Motif_finding/mast_out/Motif_1676
mast Results/Motif_finding/mast_motifs/Motif_1677 Data/IGRs/Ecol_IGRs.txt -bfile Data/bg/Background_dist_target_2_order.txt -mt 0.0000001 -ev 0.1 -hit_list >Results/Motif_finding/mast_out/Motif_1677
mast Results/Motif_finding/mast_motifs/Motif_1678 Data/IGRs/Ecol_IGRs.txt -bfile Data/bg/Background_dist_target_2_order.txt -mt 0.0000001 -ev 0.1 -hit_list >Results/Motif_finding/mast_out/Motif_1678
mast Results/Motif_finding/mast_motifs/Motif_1679 Data/IGRs/Ecol_IGRs.txt -bfile Data/bg/Background_dist_target_2_order.txt -mt 0.0000001 -ev 0.1 -hit_list >Results/Motif_finding/mast_out/Motif_1679
mast Results/Motif_finding/mast_motifs/Motif_1680 Data/IGRs/Ecol_IGRs.txt -bfile Data/bg/Background_dist_target_2_order.txt -mt 0.0000001 -ev 0.1 -hit_list >Results/Motif_finding/mast_out/Motif_1680
mast Results/Motif_finding/mast_motifs/Motif_1681 Data/IGRs/Ecol_IGRs.txt -bfile Data/bg/Background_dist_target_2_order.txt -mt 0.0000001 -ev 0.1 -hit_list >Results/Motif_finding/mast_out/Motif_1681
mast Results/Motif_finding/mast_motifs/Motif_1682 Data/IGRs/Ecol_IGRs.txt -bfile Data/bg/Background_dist_target_2_order.txt -mt 0.0000001 -ev 0.1 -hit_list >Results/Motif_finding/mast_out/Motif_1682
mast Results/Motif_finding/mast_motifs/Motif_1683 Data/IGRs/Ecol_IGRs.txt -bfile Data/bg/Background_dist_target_2_order.txt -mt 0.0000001 -ev 0.1 -hit_list >Results/Motif_finding/mast_out/Motif_1683
mast Results/Motif_finding/mast_motifs/Motif_1684 Data/IGRs/Ecol_IGRs.txt -bfile Data/bg/Background_dist_target_2_order.txt -mt 0.0000001 -ev 0.1 -hit_list >Results/Motif_finding/mast_out/Motif_1684
mast Results/Motif_finding/mast_motifs/Motif_1685 Data/IGRs/Ecol_IGRs.txt -bfile Data/bg/Background_dist_target_2_order.txt -mt 0.0000001 -ev 0.1 -hit_list >Results/Motif_finding/mast_out/Motif_1685
mast Results/Motif_finding/mast_motifs/Motif_1686 Data/IGRs/Ecol_IGRs.txt -bfile Data/bg/Background_dist_target_2_order.txt -mt 0.0000001 -ev 0.1 -hit_list >Results/Motif_finding/mast_out/Motif_1686
mast Results/Motif_finding/mast_motifs/Motif_1687 Data/IGRs/Ecol_IGRs.txt -bfile Data/bg/Background_dist_target_2_order.txt -mt 0.0000001 -ev 0.1 -hit_list >Results/Motif_finding/mast_out/Motif_1687
mast Results/Motif_finding/mast_motifs/Motif_1688 Data/IGRs/Ecol_IGRs.txt -bfile Data/bg/Background_dist_target_2_order.txt -mt 0.0000001 -ev 0.1 -hit_list >Results/Motif_finding/mast_out/Motif_1688
mast Results/Motif_finding/mast_motifs/Motif_1689 Data/IGRs/Ecol_IGRs.txt -bfile Data/bg/Background_dist_target_2_order.txt -mt 0.0000001 -ev 0.1 -hit_list >Results/Motif_finding/mast_out/Motif_1689
mast Results/Motif_finding/mast_motifs/Motif_1690 Data/IGRs/Ecol_IGRs.txt -bfile Data/bg/Background_dist_target_2_order.txt -mt 0.0000001 -ev 0.1 -hit_list >Results/Motif_finding/mast_out/Motif_1690
mast Results/Motif_finding/mast_motifs/Motif_1691 Data/IGRs/Ecol_IGRs.txt -bfile Data/bg/Background_dist_target_2_order.txt -mt 0.0000001 -ev 0.1 -hit_list >Results/Motif_finding/mast_out/Motif_1691
mast Results/Motif_finding/mast_motifs/Motif_1692 Data/IGRs/Ecol_IGRs.txt -bfile Data/bg/Background_dist_target_2_order.txt -mt 0.0000001 -ev 0.1 -hit_list >Results/Motif_finding/mast_out/Motif_1692
mast Results/Motif_finding/mast_motifs/Motif_1693 Data/IGRs/Ecol_IGRs.txt -bfile Data/bg/Background_dist_target_2_order.txt -mt 0.0000001 -ev 0.1 -hit_list >Results/Motif_finding/mast_out/Motif_1693
mast Results/Motif_finding/mast_motifs/Motif_1694 Data/IGRs/Ecol_IGRs.txt -bfile Data/bg/Background_dist_target_2_order.txt -mt 0.0000001 -ev 0.1 -hit_list >Results/Motif_finding/mast_out/Motif_1694
mast Results/Motif_finding/mast_motifs/Motif_1695 Data/IGRs/Ecol_IGRs.txt -bfile Data/bg/Background_dist_target_2_order.txt -mt 0.0000001 -ev 0.1 -hit_list >Results/Motif_finding/mast_out/Motif_1695
mast Results/Motif_finding/mast_motifs/Motif_1696 Data/IGRs/Ecol_IGRs.txt -bfile Data/bg/Background_dist_target_2_order.txt -mt 0.0000001 -ev 0.1 -hit_list >Results/Motif_finding/mast_out/Motif_1696
mast Results/Motif_finding/mast_motifs/Motif_1697 Data/IGRs/Ecol_IGRs.txt -bfile Data/bg/Background_dist_target_2_order.txt -mt 0.0000001 -ev 0.1 -hit_list >Results/Motif_finding/mast_out/Motif_1697
mast Results/Motif_finding/mast_motifs/Motif_1698 Data/IGRs/Ecol_IGRs.txt -bfile Data/bg/Background_dist_target_2_order.txt -mt 0.0000001 -ev 0.1 -hit_list >Results/Motif_finding/mast_out/Motif_1698
mast Results/Motif_finding/mast_motifs/Motif_1699 Data/IGRs/Ecol_IGRs.txt -bfile Data/bg/Background_dist_target_2_order.txt -mt 0.0000001 -ev 0.1 -hit_list >Results/Motif_finding/mast_out/Motif_1699
mast Results/Motif_finding/mast_motifs/Motif_1700 Data/IGRs/Ecol_IGRs.txt -bfile Data/bg/Background_dist_target_2_order.txt -mt 0.0000001 -ev 0.1 -hit_list >Results/Motif_finding/mast_out/Motif_1700
mast Results/Motif_finding/mast_motifs/Motif_1701 Data/IGRs/Ecol_IGRs.txt -bfile Data/bg/Background_dist_target_2_order.txt -mt 0.0000001 -ev 0.1 -hit_list >Results/Motif_finding/mast_out/Motif_1701
mast Results/Motif_finding/mast_motifs/Motif_1702 Data/IGRs/Ecol_IGRs.txt -bfile Data/bg/Background_dist_target_2_order.txt -mt 0.0000001 -ev 0.1 -hit_list >Results/Motif_finding/mast_out/Motif_1702
mast Results/Motif_finding/mast_motifs/Motif_1703 Data/IGRs/Ecol_IGRs.txt -bfile Data/bg/Background_dist_target_2_order.txt -mt 0.0000001 -ev 0.1 -hit_list >Results/Motif_finding/mast_out/Motif_1703
mast Results/Motif_finding/mast_motifs/Motif_1704 Data/IGRs/Ecol_IGRs.txt -bfile Data/bg/Background_dist_target_2_order.txt -mt 0.0000001 -ev 0.1 -hit_list >Results/Motif_finding/mast_out/Motif_1704
mast Results/Motif_finding/mast_motifs/Motif_1705 Data/IGRs/Ecol_IGRs.txt -bfile Data/bg/Background_dist_target_2_order.txt -mt 0.0000001 -ev 0.1 -hit_list >Results/Motif_finding/mast_out/Motif_1705
mast Results/Motif_finding/mast_motifs/Motif_1706 Data/IGRs/Ecol_IGRs.txt -bfile Data/bg/Background_dist_target_2_order.txt -mt 0.0000001 -ev 0.1 -hit_list >Results/Motif_finding/mast_out/Motif_1706
mast Results/Motif_finding/mast_motifs/Motif_1707 Data/IGRs/Ecol_IGRs.txt -bfile Data/bg/Background_dist_target_2_order.txt -mt 0.0000001 -ev 0.1 -hit_list >Results/Motif_finding/mast_out/Motif_1707
mast Results/Motif_finding/mast_motifs/Motif_1708 Data/IGRs/Ecol_IGRs.txt -bfile Data/bg/Background_dist_target_2_order.txt -mt 0.0000001 -ev 0.1 -hit_list >Results/Motif_finding/mast_out/Motif_1708
mast Results/Motif_finding/mast_motifs/Motif_1709 Data/IGRs/Ecol_IGRs.txt -bfile Data/bg/Background_dist_target_2_order.txt -mt 0.0000001 -ev 0.1 -hit_list >Results/Motif_finding/mast_out/Motif_1709
mast Results/Motif_finding/mast_motifs/Motif_1710 Data/IGRs/Ecol_IGRs.txt -bfile Data/bg/Background_dist_target_2_order.txt -mt 0.0000001 -ev 0.1 -hit_list >Results/Motif_finding/mast_out/Motif_1710
mast Results/Motif_finding/mast_motifs/Motif_1711 Data/IGRs/Ecol_IGRs.txt -bfile Data/bg/Background_dist_target_2_order.txt -mt 0.0000001 -ev 0.1 -hit_list >Results/Motif_finding/mast_out/Motif_1711
mast Results/Motif_finding/mast_motifs/Motif_1712 Data/IGRs/Ecol_IGRs.txt -bfile Data/bg/Background_dist_target_2_order.txt -mt 0.0000001 -ev 0.1 -hit_list >Results/Motif_finding/mast_out/Motif_1712
mast Results/Motif_finding/mast_motifs/Motif_1713 Data/IGRs/Ecol_IGRs.txt -bfile Data/bg/Background_dist_target_2_order.txt -mt 0.0000001 -ev 0.1 -hit_list >Results/Motif_finding/mast_out/Motif_1713
mast Results/Motif_finding/mast_motifs/Motif_1714 Data/IGRs/Ecol_IGRs.txt -bfile Data/bg/Background_dist_target_2_order.txt -mt 0.0000001 -ev 0.1 -hit_list >Results/Motif_finding/mast_out/Motif_1714
mast Results/Motif_finding/mast_motifs/Motif_1715 Data/IGRs/Ecol_IGRs.txt -bfile Data/bg/Background_dist_target_2_order.txt -mt 0.0000001 -ev 0.1 -hit_list >Results/Motif_finding/mast_out/Motif_1715
mast Results/Motif_finding/mast_motifs/Motif_1716 Data/IGRs/Ecol_IGRs.txt -bfile Data/bg/Background_dist_target_2_order.txt -mt 0.0000001 -ev 0.1 -hit_list >Results/Motif_finding/mast_out/Motif_1716
mast Results/Motif_finding/mast_motifs/Motif_1717 Data/IGRs/Ecol_IGRs.txt -bfile Data/bg/Background_dist_target_2_order.txt -mt 0.0000001 -ev 0.1 -hit_list >Results/Motif_finding/mast_out/Motif_1717
mast Results/Motif_finding/mast_motifs/Motif_1718 Data/IGRs/Ecol_IGRs.txt -bfile Data/bg/Background_dist_target_2_order.txt -mt 0.0000001 -ev 0.1 -hit_list >Results/Motif_finding/mast_out/Motif_1718
mast Results/Motif_finding/mast_motifs/Motif_1719 Data/IGRs/Ecol_IGRs.txt -bfile Data/bg/Background_dist_target_2_order.txt -mt 0.0000001 -ev 0.1 -hit_list >Results/Motif_finding/mast_out/Motif_1719
mast Results/Motif_finding/mast_motifs/Motif_1720 Data/IGRs/Ecol_IGRs.txt -bfile Data/bg/Background_dist_target_2_order.txt -mt 0.0000001 -ev 0.1 -hit_list >Results/Motif_finding/mast_out/Motif_1720
mast Results/Motif_finding/mast_motifs/Motif_1721 Data/IGRs/Ecol_IGRs.txt -bfile Data/bg/Background_dist_target_2_order.txt -mt 0.0000001 -ev 0.1 -hit_list >Results/Motif_finding/mast_out/Motif_1721
mast Results/Motif_finding/mast_motifs/Motif_1722 Data/IGRs/Ecol_IGRs.txt -bfile Data/bg/Background_dist_target_2_order.txt -mt 0.0000001 -ev 0.1 -hit_list >Results/Motif_finding/mast_out/Motif_1722
mast Results/Motif_finding/mast_motifs/Motif_1723 Data/IGRs/Ecol_IGRs.txt -bfile Data/bg/Background_dist_target_2_order.txt -mt 0.0000001 -ev 0.1 -hit_list >Results/Motif_finding/mast_out/Motif_1723
mast Results/Motif_finding/mast_motifs/Motif_1724 Data/IGRs/Ecol_IGRs.txt -bfile Data/bg/Background_dist_target_2_order.txt -mt 0.0000001 -ev 0.1 -hit_list >Results/Motif_finding/mast_out/Motif_1724
mast Results/Motif_finding/mast_motifs/Motif_1725 Data/IGRs/Ecol_IGRs.txt -bfile Data/bg/Background_dist_target_2_order.txt -mt 0.0000001 -ev 0.1 -hit_list >Results/Motif_finding/mast_out/Motif_1725
mast Results/Motif_finding/mast_motifs/Motif_1726 Data/IGRs/Ecol_IGRs.txt -bfile Data/bg/Background_dist_target_2_order.txt -mt 0.0000001 -ev 0.1 -hit_list >Results/Motif_finding/mast_out/Motif_1726
mast Results/Motif_finding/mast_motifs/Motif_1727 Data/IGRs/Ecol_IGRs.txt -bfile Data/bg/Background_dist_target_2_order.txt -mt 0.0000001 -ev 0.1 -hit_list >Results/Motif_finding/mast_out/Motif_1727
mast Results/Motif_finding/mast_motifs/Motif_1728 Data/IGRs/Ecol_IGRs.txt -bfile Data/bg/Background_dist_target_2_order.txt -mt 0.0000001 -ev 0.1 -hit_list >Results/Motif_finding/mast_out/Motif_1728
mast Results/Motif_finding/mast_motifs/Motif_1729 Data/IGRs/Ecol_IGRs.txt -bfile Data/bg/Background_dist_target_2_order.txt -mt 0.0000001 -ev 0.1 -hit_list >Results/Motif_finding/mast_out/Motif_1729
mast Results/Motif_finding/mast_motifs/Motif_1730 Data/IGRs/Ecol_IGRs.txt -bfile Data/bg/Background_dist_target_2_order.txt -mt 0.0000001 -ev 0.1 -hit_list >Results/Motif_finding/mast_out/Motif_1730
mast Results/Motif_finding/mast_motifs/Motif_1731 Data/IGRs/Ecol_IGRs.txt -bfile Data/bg/Background_dist_target_2_order.txt -mt 0.0000001 -ev 0.1 -hit_list >Results/Motif_finding/mast_out/Motif_1731
mast Results/Motif_finding/mast_motifs/Motif_1732 Data/IGRs/Ecol_IGRs.txt -bfile Data/bg/Background_dist_target_2_order.txt -mt 0.0000001 -ev 0.1 -hit_list >Results/Motif_finding/mast_out/Motif_1732
mast Results/Motif_finding/mast_motifs/Motif_1733 Data/IGRs/Ecol_IGRs.txt -bfile Data/bg/Background_dist_target_2_order.txt -mt 0.0000001 -ev 0.1 -hit_list >Results/Motif_finding/mast_out/Motif_1733
mast Results/Motif_finding/mast_motifs/Motif_1734 Data/IGRs/Ecol_IGRs.txt -bfile Data/bg/Background_dist_target_2_order.txt -mt 0.0000001 -ev 0.1 -hit_list >Results/Motif_finding/mast_out/Motif_1734
mast Results/Motif_finding/mast_motifs/Motif_1735 Data/IGRs/Ecol_IGRs.txt -bfile Data/bg/Background_dist_target_2_order.txt -mt 0.0000001 -ev 0.1 -hit_list >Results/Motif_finding/mast_out/Motif_1735
mast Results/Motif_finding/mast_motifs/Motif_1736 Data/IGRs/Ecol_IGRs.txt -bfile Data/bg/Background_dist_target_2_order.txt -mt 0.0000001 -ev 0.1 -hit_list >Results/Motif_finding/mast_out/Motif_1736
mast Results/Motif_finding/mast_motifs/Motif_1737 Data/IGRs/Ecol_IGRs.txt -bfile Data/bg/Background_dist_target_2_order.txt -mt 0.0000001 -ev 0.1 -hit_list >Results/Motif_finding/mast_out/Motif_1737
mast Results/Motif_finding/mast_motifs/Motif_1738 Data/IGRs/Ecol_IGRs.txt -bfile Data/bg/Background_dist_target_2_order.txt -mt 0.0000001 -ev 0.1 -hit_list >Results/Motif_finding/mast_out/Motif_1738
mast Results/Motif_finding/mast_motifs/Motif_1739 Data/IGRs/Ecol_IGRs.txt -bfile Data/bg/Background_dist_target_2_order.txt -mt 0.0000001 -ev 0.1 -hit_list >Results/Motif_finding/mast_out/Motif_1739
mast Results/Motif_finding/mast_motifs/Motif_1740 Data/IGRs/Ecol_IGRs.txt -bfile Data/bg/Background_dist_target_2_order.txt -mt 0.0000001 -ev 0.1 -hit_list >Results/Motif_finding/mast_out/Motif_1740
mast Results/Motif_finding/mast_motifs/Motif_1741 Data/IGRs/Ecol_IGRs.txt -bfile Data/bg/Background_dist_target_2_order.txt -mt 0.0000001 -ev 0.1 -hit_list >Results/Motif_finding/mast_out/Motif_1741
mast Results/Motif_finding/mast_motifs/Motif_1742 Data/IGRs/Ecol_IGRs.txt -bfile Data/bg/Background_dist_target_2_order.txt -mt 0.0000001 -ev 0.1 -hit_list >Results/Motif_finding/mast_out/Motif_1742
mast Results/Motif_finding/mast_motifs/Motif_1743 Data/IGRs/Ecol_IGRs.txt -bfile Data/bg/Background_dist_target_2_order.txt -mt 0.0000001 -ev 0.1 -hit_list >Results/Motif_finding/mast_out/Motif_1743
mast Results/Motif_finding/mast_motifs/Motif_1744 Data/IGRs/Ecol_IGRs.txt -bfile Data/bg/Background_dist_target_2_order.txt -mt 0.0000001 -ev 0.1 -hit_list >Results/Motif_finding/mast_out/Motif_1744
mast Results/Motif_finding/mast_motifs/Motif_1745 Data/IGRs/Ecol_IGRs.txt -bfile Data/bg/Background_dist_target_2_order.txt -mt 0.0000001 -ev 0.1 -hit_list >Results/Motif_finding/mast_out/Motif_1745
mast Results/Motif_finding/mast_motifs/Motif_1746 Data/IGRs/Ecol_IGRs.txt -bfile Data/bg/Background_dist_target_2_order.txt -mt 0.0000001 -ev 0.1 -hit_list >Results/Motif_finding/mast_out/Motif_1746
mast Results/Motif_finding/mast_motifs/Motif_1747 Data/IGRs/Ecol_IGRs.txt -bfile Data/bg/Background_dist_target_2_order.txt -mt 0.0000001 -ev 0.1 -hit_list >Results/Motif_finding/mast_out/Motif_1747
mast Results/Motif_finding/mast_motifs/Motif_1748 Data/IGRs/Ecol_IGRs.txt -bfile Data/bg/Background_dist_target_2_order.txt -mt 0.0000001 -ev 0.1 -hit_list >Results/Motif_finding/mast_out/Motif_1748
mast Results/Motif_finding/mast_motifs/Motif_1749 Data/IGRs/Ecol_IGRs.txt -bfile Data/bg/Background_dist_target_2_order.txt -mt 0.0000001 -ev 0.1 -hit_list >Results/Motif_finding/mast_out/Motif_1749
mast Results/Motif_finding/mast_motifs/Motif_1750 Data/IGRs/Ecol_IGRs.txt -bfile Data/bg/Background_dist_target_2_order.txt -mt 0.0000001 -ev 0.1 -hit_list >Results/Motif_finding/mast_out/Motif_1750
mast Results/Motif_finding/mast_motifs/Motif_1751 Data/IGRs/Ecol_IGRs.txt -bfile Data/bg/Background_dist_target_2_order.txt -mt 0.0000001 -ev 0.1 -hit_list >Results/Motif_finding/mast_out/Motif_1751
mast Results/Motif_finding/mast_motifs/Motif_1752 Data/IGRs/Ecol_IGRs.txt -bfile Data/bg/Background_dist_target_2_order.txt -mt 0.0000001 -ev 0.1 -hit_list >Results/Motif_finding/mast_out/Motif_1752
mast Results/Motif_finding/mast_motifs/Motif_1753 Data/IGRs/Ecol_IGRs.txt -bfile Data/bg/Background_dist_target_2_order.txt -mt 0.0000001 -ev 0.1 -hit_list >Results/Motif_finding/mast_out/Motif_1753
mast Results/Motif_finding/mast_motifs/Motif_1754 Data/IGRs/Ecol_IGRs.txt -bfile Data/bg/Background_dist_target_2_order.txt -mt 0.0000001 -ev 0.1 -hit_list >Results/Motif_finding/mast_out/Motif_1754
mast Results/Motif_finding/mast_motifs/Motif_1755 Data/IGRs/Ecol_IGRs.txt -bfile Data/bg/Background_dist_target_2_order.txt -mt 0.0000001 -ev 0.1 -hit_list >Results/Motif_finding/mast_out/Motif_1755
mast Results/Motif_finding/mast_motifs/Motif_1756 Data/IGRs/Ecol_IGRs.txt -bfile Data/bg/Background_dist_target_2_order.txt -mt 0.0000001 -ev 0.1 -hit_list >Results/Motif_finding/mast_out/Motif_1756
mast Results/Motif_finding/mast_motifs/Motif_1757 Data/IGRs/Ecol_IGRs.txt -bfile Data/bg/Background_dist_target_2_order.txt -mt 0.0000001 -ev 0.1 -hit_list >Results/Motif_finding/mast_out/Motif_1757
mast Results/Motif_finding/mast_motifs/Motif_1758 Data/IGRs/Ecol_IGRs.txt -bfile Data/bg/Background_dist_target_2_order.txt -mt 0.0000001 -ev 0.1 -hit_list >Results/Motif_finding/mast_out/Motif_1758
mast Results/Motif_finding/mast_motifs/Motif_1759 Data/IGRs/Ecol_IGRs.txt -bfile Data/bg/Background_dist_target_2_order.txt -mt 0.0000001 -ev 0.1 -hit_list >Results/Motif_finding/mast_out/Motif_1759
mast Results/Motif_finding/mast_motifs/Motif_1760 Data/IGRs/Ecol_IGRs.txt -bfile Data/bg/Background_dist_target_2_order.txt -mt 0.0000001 -ev 0.1 -hit_list >Results/Motif_finding/mast_out/Motif_1760
mast Results/Motif_finding/mast_motifs/Motif_1761 Data/IGRs/Ecol_IGRs.txt -bfile Data/bg/Background_dist_target_2_order.txt -mt 0.0000001 -ev 0.1 -hit_list >Results/Motif_finding/mast_out/Motif_1761
mast Results/Motif_finding/mast_motifs/Motif_1762 Data/IGRs/Ecol_IGRs.txt -bfile Data/bg/Background_dist_target_2_order.txt -mt 0.0000001 -ev 0.1 -hit_list >Results/Motif_finding/mast_out/Motif_1762
mast Results/Motif_finding/mast_motifs/Motif_1763 Data/IGRs/Ecol_IGRs.txt -bfile Data/bg/Background_dist_target_2_order.txt -mt 0.0000001 -ev 0.1 -hit_list >Results/Motif_finding/mast_out/Motif_1763
mast Results/Motif_finding/mast_motifs/Motif_1764 Data/IGRs/Ecol_IGRs.txt -bfile Data/bg/Background_dist_target_2_order.txt -mt 0.0000001 -ev 0.1 -hit_list >Results/Motif_finding/mast_out/Motif_1764
mast Results/Motif_finding/mast_motifs/Motif_1765 Data/IGRs/Ecol_IGRs.txt -bfile Data/bg/Background_dist_target_2_order.txt -mt 0.0000001 -ev 0.1 -hit_list >Results/Motif_finding/mast_out/Motif_1765
mast Results/Motif_finding/mast_motifs/Motif_1766 Data/IGRs/Ecol_IGRs.txt -bfile Data/bg/Background_dist_target_2_order.txt -mt 0.0000001 -ev 0.1 -hit_list >Results/Motif_finding/mast_out/Motif_1766
mast Results/Motif_finding/mast_motifs/Motif_1767 Data/IGRs/Ecol_IGRs.txt -bfile Data/bg/Background_dist_target_2_order.txt -mt 0.0000001 -ev 0.1 -hit_list >Results/Motif_finding/mast_out/Motif_1767
mast Results/Motif_finding/mast_motifs/Motif_1768 Data/IGRs/Ecol_IGRs.txt -bfile Data/bg/Background_dist_target_2_order.txt -mt 0.0000001 -ev 0.1 -hit_list >Results/Motif_finding/mast_out/Motif_1768
mast Results/Motif_finding/mast_motifs/Motif_1769 Data/IGRs/Ecol_IGRs.txt -bfile Data/bg/Background_dist_target_2_order.txt -mt 0.0000001 -ev 0.1 -hit_list >Results/Motif_finding/mast_out/Motif_1769
mast Results/Motif_finding/mast_motifs/Motif_1770 Data/IGRs/Ecol_IGRs.txt -bfile Data/bg/Background_dist_target_2_order.txt -mt 0.0000001 -ev 0.1 -hit_list >Results/Motif_finding/mast_out/Motif_1770
mast Results/Motif_finding/mast_motifs/Motif_1771 Data/IGRs/Ecol_IGRs.txt -bfile Data/bg/Background_dist_target_2_order.txt -mt 0.0000001 -ev 0.1 -hit_list >Results/Motif_finding/mast_out/Motif_1771
mast Results/Motif_finding/mast_motifs/Motif_1772 Data/IGRs/Ecol_IGRs.txt -bfile Data/bg/Background_dist_target_2_order.txt -mt 0.0000001 -ev 0.1 -hit_list >Results/Motif_finding/mast_out/Motif_1772
mast Results/Motif_finding/mast_motifs/Motif_1773 Data/IGRs/Ecol_IGRs.txt -bfile Data/bg/Background_dist_target_2_order.txt -mt 0.0000001 -ev 0.1 -hit_list >Results/Motif_finding/mast_out/Motif_1773
mast Results/Motif_finding/mast_motifs/Motif_1774 Data/IGRs/Ecol_IGRs.txt -bfile Data/bg/Background_dist_target_2_order.txt -mt 0.0000001 -ev 0.1 -hit_list >Results/Motif_finding/mast_out/Motif_1774
mast Results/Motif_finding/mast_motifs/Motif_1775 Data/IGRs/Ecol_IGRs.txt -bfile Data/bg/Background_dist_target_2_order.txt -mt 0.0000001 -ev 0.1 -hit_list >Results/Motif_finding/mast_out/Motif_1775
mast Results/Motif_finding/mast_motifs/Motif_1776 Data/IGRs/Ecol_IGRs.txt -bfile Data/bg/Background_dist_target_2_order.txt -mt 0.0000001 -ev 0.1 -hit_list >Results/Motif_finding/mast_out/Motif_1776
mast Results/Motif_finding/mast_motifs/Motif_1777 Data/IGRs/Ecol_IGRs.txt -bfile Data/bg/Background_dist_target_2_order.txt -mt 0.0000001 -ev 0.1 -hit_list >Results/Motif_finding/mast_out/Motif_1777
mast Results/Motif_finding/mast_motifs/Motif_1778 Data/IGRs/Ecol_IGRs.txt -bfile Data/bg/Background_dist_target_2_order.txt -mt 0.0000001 -ev 0.1 -hit_list >Results/Motif_finding/mast_out/Motif_1778
mast Results/Motif_finding/mast_motifs/Motif_1779 Data/IGRs/Ecol_IGRs.txt -bfile Data/bg/Background_dist_target_2_order.txt -mt 0.0000001 -ev 0.1 -hit_list >Results/Motif_finding/mast_out/Motif_1779
mast Results/Motif_finding/mast_motifs/Motif_1780 Data/IGRs/Ecol_IGRs.txt -bfile Data/bg/Background_dist_target_2_order.txt -mt 0.0000001 -ev 0.1 -hit_list >Results/Motif_finding/mast_out/Motif_1780
mast Results/Motif_finding/mast_motifs/Motif_1781 Data/IGRs/Ecol_IGRs.txt -bfile Data/bg/Background_dist_target_2_order.txt -mt 0.0000001 -ev 0.1 -hit_list >Results/Motif_finding/mast_out/Motif_1781
mast Results/Motif_finding/mast_motifs/Motif_1782 Data/IGRs/Ecol_IGRs.txt -bfile Data/bg/Background_dist_target_2_order.txt -mt 0.0000001 -ev 0.1 -hit_list >Results/Motif_finding/mast_out/Motif_1782
mast Results/Motif_finding/mast_motifs/Motif_1783 Data/IGRs/Ecol_IGRs.txt -bfile Data/bg/Background_dist_target_2_order.txt -mt 0.0000001 -ev 0.1 -hit_list >Results/Motif_finding/mast_out/Motif_1783
mast Results/Motif_finding/mast_motifs/Motif_1784 Data/IGRs/Ecol_IGRs.txt -bfile Data/bg/Background_dist_target_2_order.txt -mt 0.0000001 -ev 0.1 -hit_list >Results/Motif_finding/mast_out/Motif_1784
mast Results/Motif_finding/mast_motifs/Motif_1785 Data/IGRs/Ecol_IGRs.txt -bfile Data/bg/Background_dist_target_2_order.txt -mt 0.0000001 -ev 0.1 -hit_list >Results/Motif_finding/mast_out/Motif_1785
mast Results/Motif_finding/mast_motifs/Motif_1786 Data/IGRs/Ecol_IGRs.txt -bfile Data/bg/Background_dist_target_2_order.txt -mt 0.0000001 -ev 0.1 -hit_list >Results/Motif_finding/mast_out/Motif_1786
mast Results/Motif_finding/mast_motifs/Motif_1787 Data/IGRs/Ecol_IGRs.txt -bfile Data/bg/Background_dist_target_2_order.txt -mt 0.0000001 -ev 0.1 -hit_list >Results/Motif_finding/mast_out/Motif_1787
mast Results/Motif_finding/mast_motifs/Motif_1788 Data/IGRs/Ecol_IGRs.txt -bfile Data/bg/Background_dist_target_2_order.txt -mt 0.0000001 -ev 0.1 -hit_list >Results/Motif_finding/mast_out/Motif_1788
mast Results/Motif_finding/mast_motifs/Motif_1789 Data/IGRs/Ecol_IGRs.txt -bfile Data/bg/Background_dist_target_2_order.txt -mt 0.0000001 -ev 0.1 -hit_list >Results/Motif_finding/mast_out/Motif_1789
mast Results/Motif_finding/mast_motifs/Motif_1790 Data/IGRs/Ecol_IGRs.txt -bfile Data/bg/Background_dist_target_2_order.txt -mt 0.0000001 -ev 0.1 -hit_list >Results/Motif_finding/mast_out/Motif_1790
mast Results/Motif_finding/mast_motifs/Motif_1791 Data/IGRs/Ecol_IGRs.txt -bfile Data/bg/Background_dist_target_2_order.txt -mt 0.0000001 -ev 0.1 -hit_list >Results/Motif_finding/mast_out/Motif_1791
mast Results/Motif_finding/mast_motifs/Motif_1792 Data/IGRs/Ecol_IGRs.txt -bfile Data/bg/Background_dist_target_2_order.txt -mt 0.0000001 -ev 0.1 -hit_list >Results/Motif_finding/mast_out/Motif_1792
mast Results/Motif_finding/mast_motifs/Motif_1793 Data/IGRs/Ecol_IGRs.txt -bfile Data/bg/Background_dist_target_2_order.txt -mt 0.0000001 -ev 0.1 -hit_list >Results/Motif_finding/mast_out/Motif_1793
mast Results/Motif_finding/mast_motifs/Motif_1794 Data/IGRs/Ecol_IGRs.txt -bfile Data/bg/Background_dist_target_2_order.txt -mt 0.0000001 -ev 0.1 -hit_list >Results/Motif_finding/mast_out/Motif_1794
mast Results/Motif_finding/mast_motifs/Motif_1795 Data/IGRs/Ecol_IGRs.txt -bfile Data/bg/Background_dist_target_2_order.txt -mt 0.0000001 -ev 0.1 -hit_list >Results/Motif_finding/mast_out/Motif_1795
mast Results/Motif_finding/mast_motifs/Motif_1796 Data/IGRs/Ecol_IGRs.txt -bfile Data/bg/Background_dist_target_2_order.txt -mt 0.0000001 -ev 0.1 -hit_list >Results/Motif_finding/mast_out/Motif_1796
mast Results/Motif_finding/mast_motifs/Motif_1797 Data/IGRs/Ecol_IGRs.txt -bfile Data/bg/Background_dist_target_2_order.txt -mt 0.0000001 -ev 0.1 -hit_list >Results/Motif_finding/mast_out/Motif_1797
mast Results/Motif_finding/mast_motifs/Motif_1798 Data/IGRs/Ecol_IGRs.txt -bfile Data/bg/Background_dist_target_2_order.txt -mt 0.0000001 -ev 0.1 -hit_list >Results/Motif_finding/mast_out/Motif_1798
mast Results/Motif_finding/mast_motifs/Motif_1799 Data/IGRs/Ecol_IGRs.txt -bfile Data/bg/Background_dist_target_2_order.txt -mt 0.0000001 -ev 0.1 -hit_list >Results/Motif_finding/mast_out/Motif_1799
mast Results/Motif_finding/mast_motifs/Motif_1800 Data/IGRs/Ecol_IGRs.txt -bfile Data/bg/Background_dist_target_2_order.txt -mt 0.0000001 -ev 0.1 -hit_list >Results/Motif_finding/mast_out/Motif_1800
mast Results/Motif_finding/mast_motifs/Motif_1801 Data/IGRs/Ecol_IGRs.txt -bfile Data/bg/Background_dist_target_2_order.txt -mt 0.0000001 -ev 0.1 -hit_list >Results/Motif_finding/mast_out/Motif_1801
mast Results/Motif_finding/mast_motifs/Motif_1802 Data/IGRs/Ecol_IGRs.txt -bfile Data/bg/Background_dist_target_2_order.txt -mt 0.0000001 -ev 0.1 -hit_list >Results/Motif_finding/mast_out/Motif_1802
mast Results/Motif_finding/mast_motifs/Motif_1803 Data/IGRs/Ecol_IGRs.txt -bfile Data/bg/Background_dist_target_2_order.txt -mt 0.0000001 -ev 0.1 -hit_list >Results/Motif_finding/mast_out/Motif_1803
mast Results/Motif_finding/mast_motifs/Motif_1804 Data/IGRs/Ecol_IGRs.txt -bfile Data/bg/Background_dist_target_2_order.txt -mt 0.0000001 -ev 0.1 -hit_list >Results/Motif_finding/mast_out/Motif_1804
mast Results/Motif_finding/mast_motifs/Motif_1805 Data/IGRs/Ecol_IGRs.txt -bfile Data/bg/Background_dist_target_2_order.txt -mt 0.0000001 -ev 0.1 -hit_list >Results/Motif_finding/mast_out/Motif_1805
mast Results/Motif_finding/mast_motifs/Motif_1806 Data/IGRs/Ecol_IGRs.txt -bfile Data/bg/Background_dist_target_2_order.txt -mt 0.0000001 -ev 0.1 -hit_list >Results/Motif_finding/mast_out/Motif_1806
mast Results/Motif_finding/mast_motifs/Motif_1807 Data/IGRs/Ecol_IGRs.txt -bfile Data/bg/Background_dist_target_2_order.txt -mt 0.0000001 -ev 0.1 -hit_list >Results/Motif_finding/mast_out/Motif_1807
mast Results/Motif_finding/mast_motifs/Motif_1808 Data/IGRs/Ecol_IGRs.txt -bfile Data/bg/Background_dist_target_2_order.txt -mt 0.0000001 -ev 0.1 -hit_list >Results/Motif_finding/mast_out/Motif_1808
mast Results/Motif_finding/mast_motifs/Motif_1809 Data/IGRs/Ecol_IGRs.txt -bfile Data/bg/Background_dist_target_2_order.txt -mt 0.0000001 -ev 0.1 -hit_list >Results/Motif_finding/mast_out/Motif_1809
mast Results/Motif_finding/mast_motifs/Motif_1810 Data/IGRs/Ecol_IGRs.txt -bfile Data/bg/Background_dist_target_2_order.txt -mt 0.0000001 -ev 0.1 -hit_list >Results/Motif_finding/mast_out/Motif_1810
mast Results/Motif_finding/mast_motifs/Motif_1811 Data/IGRs/Ecol_IGRs.txt -bfile Data/bg/Background_dist_target_2_order.txt -mt 0.0000001 -ev 0.1 -hit_list >Results/Motif_finding/mast_out/Motif_1811
mast Results/Motif_finding/mast_motifs/Motif_1812 Data/IGRs/Ecol_IGRs.txt -bfile Data/bg/Background_dist_target_2_order.txt -mt 0.0000001 -ev 0.1 -hit_list >Results/Motif_finding/mast_out/Motif_1812
mast Results/Motif_finding/mast_motifs/Motif_1813 Data/IGRs/Ecol_IGRs.txt -bfile Data/bg/Background_dist_target_2_order.txt -mt 0.0000001 -ev 0.1 -hit_list >Results/Motif_finding/mast_out/Motif_1813
mast Results/Motif_finding/mast_motifs/Motif_1814 Data/IGRs/Ecol_IGRs.txt -bfile Data/bg/Background_dist_target_2_order.txt -mt 0.0000001 -ev 0.1 -hit_list >Results/Motif_finding/mast_out/Motif_1814
mast Results/Motif_finding/mast_motifs/Motif_1815 Data/IGRs/Ecol_IGRs.txt -bfile Data/bg/Background_dist_target_2_order.txt -mt 0.0000001 -ev 0.1 -hit_list >Results/Motif_finding/mast_out/Motif_1815
mast Results/Motif_finding/mast_motifs/Motif_1816 Data/IGRs/Ecol_IGRs.txt -bfile Data/bg/Background_dist_target_2_order.txt -mt 0.0000001 -ev 0.1 -hit_list >Results/Motif_finding/mast_out/Motif_1816
mast Results/Motif_finding/mast_motifs/Motif_1817 Data/IGRs/Ecol_IGRs.txt -bfile Data/bg/Background_dist_target_2_order.txt -mt 0.0000001 -ev 0.1 -hit_list >Results/Motif_finding/mast_out/Motif_1817
mast Results/Motif_finding/mast_motifs/Motif_1818 Data/IGRs/Ecol_IGRs.txt -bfile Data/bg/Background_dist_target_2_order.txt -mt 0.0000001 -ev 0.1 -hit_list >Results/Motif_finding/mast_out/Motif_1818
mast Results/Motif_finding/mast_motifs/Motif_1819 Data/IGRs/Ecol_IGRs.txt -bfile Data/bg/Background_dist_target_2_order.txt -mt 0.0000001 -ev 0.1 -hit_list >Results/Motif_finding/mast_out/Motif_1819
mast Results/Motif_finding/mast_motifs/Motif_1820 Data/IGRs/Ecol_IGRs.txt -bfile Data/bg/Background_dist_target_2_order.txt -mt 0.0000001 -ev 0.1 -hit_list >Results/Motif_finding/mast_out/Motif_1820
mast Results/Motif_finding/mast_motifs/Motif_1821 Data/IGRs/Ecol_IGRs.txt -bfile Data/bg/Background_dist_target_2_order.txt -mt 0.0000001 -ev 0.1 -hit_list >Results/Motif_finding/mast_out/Motif_1821
mast Results/Motif_finding/mast_motifs/Motif_1822 Data/IGRs/Ecol_IGRs.txt -bfile Data/bg/Background_dist_target_2_order.txt -mt 0.0000001 -ev 0.1 -hit_list >Results/Motif_finding/mast_out/Motif_1822
mast Results/Motif_finding/mast_motifs/Motif_1823 Data/IGRs/Ecol_IGRs.txt -bfile Data/bg/Background_dist_target_2_order.txt -mt 0.0000001 -ev 0.1 -hit_list >Results/Motif_finding/mast_out/Motif_1823
mast Results/Motif_finding/mast_motifs/Motif_1824 Data/IGRs/Ecol_IGRs.txt -bfile Data/bg/Background_dist_target_2_order.txt -mt 0.0000001 -ev 0.1 -hit_list >Results/Motif_finding/mast_out/Motif_1824
mast Results/Motif_finding/mast_motifs/Motif_1825 Data/IGRs/Ecol_IGRs.txt -bfile Data/bg/Background_dist_target_2_order.txt -mt 0.0000001 -ev 0.1 -hit_list >Results/Motif_finding/mast_out/Motif_1825
mast Results/Motif_finding/mast_motifs/Motif_1826 Data/IGRs/Ecol_IGRs.txt -bfile Data/bg/Background_dist_target_2_order.txt -mt 0.0000001 -ev 0.1 -hit_list >Results/Motif_finding/mast_out/Motif_1826
mast Results/Motif_finding/mast_motifs/Motif_1827 Data/IGRs/Ecol_IGRs.txt -bfile Data/bg/Background_dist_target_2_order.txt -mt 0.0000001 -ev 0.1 -hit_list >Results/Motif_finding/mast_out/Motif_1827
mast Results/Motif_finding/mast_motifs/Motif_1828 Data/IGRs/Ecol_IGRs.txt -bfile Data/bg/Background_dist_target_2_order.txt -mt 0.0000001 -ev 0.1 -hit_list >Results/Motif_finding/mast_out/Motif_1828
mast Results/Motif_finding/mast_motifs/Motif_1829 Data/IGRs/Ecol_IGRs.txt -bfile Data/bg/Background_dist_target_2_order.txt -mt 0.0000001 -ev 0.1 -hit_list >Results/Motif_finding/mast_out/Motif_1829
mast Results/Motif_finding/mast_motifs/Motif_1830 Data/IGRs/Ecol_IGRs.txt -bfile Data/bg/Background_dist_target_2_order.txt -mt 0.0000001 -ev 0.1 -hit_list >Results/Motif_finding/mast_out/Motif_1830
mast Results/Motif_finding/mast_motifs/Motif_1831 Data/IGRs/Ecol_IGRs.txt -bfile Data/bg/Background_dist_target_2_order.txt -mt 0.0000001 -ev 0.1 -hit_list >Results/Motif_finding/mast_out/Motif_1831
mast Results/Motif_finding/mast_motifs/Motif_1832 Data/IGRs/Ecol_IGRs.txt -bfile Data/bg/Background_dist_target_2_order.txt -mt 0.0000001 -ev 0.1 -hit_list >Results/Motif_finding/mast_out/Motif_1832
mast Results/Motif_finding/mast_motifs/Motif_1833 Data/IGRs/Ecol_IGRs.txt -bfile Data/bg/Background_dist_target_2_order.txt -mt 0.0000001 -ev 0.1 -hit_list >Results/Motif_finding/mast_out/Motif_1833
mast Results/Motif_finding/mast_motifs/Motif_1834 Data/IGRs/Ecol_IGRs.txt -bfile Data/bg/Background_dist_target_2_order.txt -mt 0.0000001 -ev 0.1 -hit_list >Results/Motif_finding/mast_out/Motif_1834
mast Results/Motif_finding/mast_motifs/Motif_1835 Data/IGRs/Ecol_IGRs.txt -bfile Data/bg/Background_dist_target_2_order.txt -mt 0.0000001 -ev 0.1 -hit_list >Results/Motif_finding/mast_out/Motif_1835
mast Results/Motif_finding/mast_motifs/Motif_1836 Data/IGRs/Ecol_IGRs.txt -bfile Data/bg/Background_dist_target_2_order.txt -mt 0.0000001 -ev 0.1 -hit_list >Results/Motif_finding/mast_out/Motif_1836
mast Results/Motif_finding/mast_motifs/Motif_1837 Data/IGRs/Ecol_IGRs.txt -bfile Data/bg/Background_dist_target_2_order.txt -mt 0.0000001 -ev 0.1 -hit_list >Results/Motif_finding/mast_out/Motif_1837
mast Results/Motif_finding/mast_motifs/Motif_1838 Data/IGRs/Ecol_IGRs.txt -bfile Data/bg/Background_dist_target_2_order.txt -mt 0.0000001 -ev 0.1 -hit_list >Results/Motif_finding/mast_out/Motif_1838
mast Results/Motif_finding/mast_motifs/Motif_1839 Data/IGRs/Ecol_IGRs.txt -bfile Data/bg/Background_dist_target_2_order.txt -mt 0.0000001 -ev 0.1 -hit_list >Results/Motif_finding/mast_out/Motif_1839
mast Results/Motif_finding/mast_motifs/Motif_1840 Data/IGRs/Ecol_IGRs.txt -bfile Data/bg/Background_dist_target_2_order.txt -mt 0.0000001 -ev 0.1 -hit_list >Results/Motif_finding/mast_out/Motif_1840
mast Results/Motif_finding/mast_motifs/Motif_1841 Data/IGRs/Ecol_IGRs.txt -bfile Data/bg/Background_dist_target_2_order.txt -mt 0.0000001 -ev 0.1 -hit_list >Results/Motif_finding/mast_out/Motif_1841
mast Results/Motif_finding/mast_motifs/Motif_1842 Data/IGRs/Ecol_IGRs.txt -bfile Data/bg/Background_dist_target_2_order.txt -mt 0.0000001 -ev 0.1 -hit_list >Results/Motif_finding/mast_out/Motif_1842
mast Results/Motif_finding/mast_motifs/Motif_1843 Data/IGRs/Ecol_IGRs.txt -bfile Data/bg/Background_dist_target_2_order.txt -mt 0.0000001 -ev 0.1 -hit_list >Results/Motif_finding/mast_out/Motif_1843
mast Results/Motif_finding/mast_motifs/Motif_1844 Data/IGRs/Ecol_IGRs.txt -bfile Data/bg/Background_dist_target_2_order.txt -mt 0.0000001 -ev 0.1 -hit_list >Results/Motif_finding/mast_out/Motif_1844
mast Results/Motif_finding/mast_motifs/Motif_1845 Data/IGRs/Ecol_IGRs.txt -bfile Data/bg/Background_dist_target_2_order.txt -mt 0.0000001 -ev 0.1 -hit_list >Results/Motif_finding/mast_out/Motif_1845
mast Results/Motif_finding/mast_motifs/Motif_1846 Data/IGRs/Ecol_IGRs.txt -bfile Data/bg/Background_dist_target_2_order.txt -mt 0.0000001 -ev 0.1 -hit_list >Results/Motif_finding/mast_out/Motif_1846
mast Results/Motif_finding/mast_motifs/Motif_1847 Data/IGRs/Ecol_IGRs.txt -bfile Data/bg/Background_dist_target_2_order.txt -mt 0.0000001 -ev 0.1 -hit_list >Results/Motif_finding/mast_out/Motif_1847
mast Results/Motif_finding/mast_motifs/Motif_1848 Data/IGRs/Ecol_IGRs.txt -bfile Data/bg/Background_dist_target_2_order.txt -mt 0.0000001 -ev 0.1 -hit_list >Results/Motif_finding/mast_out/Motif_1848
mast Results/Motif_finding/mast_motifs/Motif_1849 Data/IGRs/Ecol_IGRs.txt -bfile Data/bg/Background_dist_target_2_order.txt -mt 0.0000001 -ev 0.1 -hit_list >Results/Motif_finding/mast_out/Motif_1849
mast Results/Motif_finding/mast_motifs/Motif_1850 Data/IGRs/Ecol_IGRs.txt -bfile Data/bg/Background_dist_target_2_order.txt -mt 0.0000001 -ev 0.1 -hit_list >Results/Motif_finding/mast_out/Motif_1850
mast Results/Motif_finding/mast_motifs/Motif_1851 Data/IGRs/Ecol_IGRs.txt -bfile Data/bg/Background_dist_target_2_order.txt -mt 0.0000001 -ev 0.1 -hit_list >Results/Motif_finding/mast_out/Motif_1851
mast Results/Motif_finding/mast_motifs/Motif_1852 Data/IGRs/Ecol_IGRs.txt -bfile Data/bg/Background_dist_target_2_order.txt -mt 0.0000001 -ev 0.1 -hit_list >Results/Motif_finding/mast_out/Motif_1852
mast Results/Motif_finding/mast_motifs/Motif_1853 Data/IGRs/Ecol_IGRs.txt -bfile Data/bg/Background_dist_target_2_order.txt -mt 0.0000001 -ev 0.1 -hit_list >Results/Motif_finding/mast_out/Motif_1853
mast Results/Motif_finding/mast_motifs/Motif_1854 Data/IGRs/Ecol_IGRs.txt -bfile Data/bg/Background_dist_target_2_order.txt -mt 0.0000001 -ev 0.1 -hit_list >Results/Motif_finding/mast_out/Motif_1854
mast Results/Motif_finding/mast_motifs/Motif_1855 Data/IGRs/Ecol_IGRs.txt -bfile Data/bg/Background_dist_target_2_order.txt -mt 0.0000001 -ev 0.1 -hit_list >Results/Motif_finding/mast_out/Motif_1855
mast Results/Motif_finding/mast_motifs/Motif_1856 Data/IGRs/Ecol_IGRs.txt -bfile Data/bg/Background_dist_target_2_order.txt -mt 0.0000001 -ev 0.1 -hit_list >Results/Motif_finding/mast_out/Motif_1856
mast Results/Motif_finding/mast_motifs/Motif_1857 Data/IGRs/Ecol_IGRs.txt -bfile Data/bg/Background_dist_target_2_order.txt -mt 0.0000001 -ev 0.1 -hit_list >Results/Motif_finding/mast_out/Motif_1857
mast Results/Motif_finding/mast_motifs/Motif_1858 Data/IGRs/Ecol_IGRs.txt -bfile Data/bg/Background_dist_target_2_order.txt -mt 0.0000001 -ev 0.1 -hit_list >Results/Motif_finding/mast_out/Motif_1858
mast Results/Motif_finding/mast_motifs/Motif_1859 Data/IGRs/Ecol_IGRs.txt -bfile Data/bg/Background_dist_target_2_order.txt -mt 0.0000001 -ev 0.1 -hit_list >Results/Motif_finding/mast_out/Motif_1859
mast Results/Motif_finding/mast_motifs/Motif_1860 Data/IGRs/Ecol_IGRs.txt -bfile Data/bg/Background_dist_target_2_order.txt -mt 0.0000001 -ev 0.1 -hit_list >Results/Motif_finding/mast_out/Motif_1860
mast Results/Motif_finding/mast_motifs/Motif_1861 Data/IGRs/Ecol_IGRs.txt -bfile Data/bg/Background_dist_target_2_order.txt -mt 0.0000001 -ev 0.1 -hit_list >Results/Motif_finding/mast_out/Motif_1861
mast Results/Motif_finding/mast_motifs/Motif_1862 Data/IGRs/Ecol_IGRs.txt -bfile Data/bg/Background_dist_target_2_order.txt -mt 0.0000001 -ev 0.1 -hit_list >Results/Motif_finding/mast_out/Motif_1862
mast Results/Motif_finding/mast_motifs/Motif_1863 Data/IGRs/Ecol_IGRs.txt -bfile Data/bg/Background_dist_target_2_order.txt -mt 0.0000001 -ev 0.1 -hit_list >Results/Motif_finding/mast_out/Motif_1863
mast Results/Motif_finding/mast_motifs/Motif_1864 Data/IGRs/Ecol_IGRs.txt -bfile Data/bg/Background_dist_target_2_order.txt -mt 0.0000001 -ev 0.1 -hit_list >Results/Motif_finding/mast_out/Motif_1864
mast Results/Motif_finding/mast_motifs/Motif_1865 Data/IGRs/Ecol_IGRs.txt -bfile Data/bg/Background_dist_target_2_order.txt -mt 0.0000001 -ev 0.1 -hit_list >Results/Motif_finding/mast_out/Motif_1865
mast Results/Motif_finding/mast_motifs/Motif_1866 Data/IGRs/Ecol_IGRs.txt -bfile Data/bg/Background_dist_target_2_order.txt -mt 0.0000001 -ev 0.1 -hit_list >Results/Motif_finding/mast_out/Motif_1866
mast Results/Motif_finding/mast_motifs/Motif_1867 Data/IGRs/Ecol_IGRs.txt -bfile Data/bg/Background_dist_target_2_order.txt -mt 0.0000001 -ev 0.1 -hit_list >Results/Motif_finding/mast_out/Motif_1867
mast Results/Motif_finding/mast_motifs/Motif_1868 Data/IGRs/Ecol_IGRs.txt -bfile Data/bg/Background_dist_target_2_order.txt -mt 0.0000001 -ev 0.1 -hit_list >Results/Motif_finding/mast_out/Motif_1868
mast Results/Motif_finding/mast_motifs/Motif_1869 Data/IGRs/Ecol_IGRs.txt -bfile Data/bg/Background_dist_target_2_order.txt -mt 0.0000001 -ev 0.1 -hit_list >Results/Motif_finding/mast_out/Motif_1869
mast Results/Motif_finding/mast_motifs/Motif_1870 Data/IGRs/Ecol_IGRs.txt -bfile Data/bg/Background_dist_target_2_order.txt -mt 0.0000001 -ev 0.1 -hit_list >Results/Motif_finding/mast_out/Motif_1870
mast Results/Motif_finding/mast_motifs/Motif_1871 Data/IGRs/Ecol_IGRs.txt -bfile Data/bg/Background_dist_target_2_order.txt -mt 0.0000001 -ev 0.1 -hit_list >Results/Motif_finding/mast_out/Motif_1871
mast Results/Motif_finding/mast_motifs/Motif_1872 Data/IGRs/Ecol_IGRs.txt -bfile Data/bg/Background_dist_target_2_order.txt -mt 0.0000001 -ev 0.1 -hit_list >Results/Motif_finding/mast_out/Motif_1872
mast Results/Motif_finding/mast_motifs/Motif_1873 Data/IGRs/Ecol_IGRs.txt -bfile Data/bg/Background_dist_target_2_order.txt -mt 0.0000001 -ev 0.1 -hit_list >Results/Motif_finding/mast_out/Motif_1873
mast Results/Motif_finding/mast_motifs/Motif_1874 Data/IGRs/Ecol_IGRs.txt -bfile Data/bg/Background_dist_target_2_order.txt -mt 0.0000001 -ev 0.1 -hit_list >Results/Motif_finding/mast_out/Motif_1874
mast Results/Motif_finding/mast_motifs/Motif_1875 Data/IGRs/Ecol_IGRs.txt -bfile Data/bg/Background_dist_target_2_order.txt -mt 0.0000001 -ev 0.1 -hit_list >Results/Motif_finding/mast_out/Motif_1875
mast Results/Motif_finding/mast_motifs/Motif_1876 Data/IGRs/Ecol_IGRs.txt -bfile Data/bg/Background_dist_target_2_order.txt -mt 0.0000001 -ev 0.1 -hit_list >Results/Motif_finding/mast_out/Motif_1876
mast Results/Motif_finding/mast_motifs/Motif_1877 Data/IGRs/Ecol_IGRs.txt -bfile Data/bg/Background_dist_target_2_order.txt -mt 0.0000001 -ev 0.1 -hit_list >Results/Motif_finding/mast_out/Motif_1877
mast Results/Motif_finding/mast_motifs/Motif_1878 Data/IGRs/Ecol_IGRs.txt -bfile Data/bg/Background_dist_target_2_order.txt -mt 0.0000001 -ev 0.1 -hit_list >Results/Motif_finding/mast_out/Motif_1878
mast Results/Motif_finding/mast_motifs/Motif_1879 Data/IGRs/Ecol_IGRs.txt -bfile Data/bg/Background_dist_target_2_order.txt -mt 0.0000001 -ev 0.1 -hit_list >Results/Motif_finding/mast_out/Motif_1879
mast Results/Motif_finding/mast_motifs/Motif_1880 Data/IGRs/Ecol_IGRs.txt -bfile Data/bg/Background_dist_target_2_order.txt -mt 0.0000001 -ev 0.1 -hit_list >Results/Motif_finding/mast_out/Motif_1880
mast Results/Motif_finding/mast_motifs/Motif_1881 Data/IGRs/Ecol_IGRs.txt -bfile Data/bg/Background_dist_target_2_order.txt -mt 0.0000001 -ev 0.1 -hit_list >Results/Motif_finding/mast_out/Motif_1881
mast Results/Motif_finding/mast_motifs/Motif_1882 Data/IGRs/Ecol_IGRs.txt -bfile Data/bg/Background_dist_target_2_order.txt -mt 0.0000001 -ev 0.1 -hit_list >Results/Motif_finding/mast_out/Motif_1882
mast Results/Motif_finding/mast_motifs/Motif_1883 Data/IGRs/Ecol_IGRs.txt -bfile Data/bg/Background_dist_target_2_order.txt -mt 0.0000001 -ev 0.1 -hit_list >Results/Motif_finding/mast_out/Motif_1883
mast Results/Motif_finding/mast_motifs/Motif_1884 Data/IGRs/Ecol_IGRs.txt -bfile Data/bg/Background_dist_target_2_order.txt -mt 0.0000001 -ev 0.1 -hit_list >Results/Motif_finding/mast_out/Motif_1884
mast Results/Motif_finding/mast_motifs/Motif_1885 Data/IGRs/Ecol_IGRs.txt -bfile Data/bg/Background_dist_target_2_order.txt -mt 0.0000001 -ev 0.1 -hit_list >Results/Motif_finding/mast_out/Motif_1885
mast Results/Motif_finding/mast_motifs/Motif_1886 Data/IGRs/Ecol_IGRs.txt -bfile Data/bg/Background_dist_target_2_order.txt -mt 0.0000001 -ev 0.1 -hit_list >Results/Motif_finding/mast_out/Motif_1886
mast Results/Motif_finding/mast_motifs/Motif_1887 Data/IGRs/Ecol_IGRs.txt -bfile Data/bg/Background_dist_target_2_order.txt -mt 0.0000001 -ev 0.1 -hit_list >Results/Motif_finding/mast_out/Motif_1887
mast Results/Motif_finding/mast_motifs/Motif_1888 Data/IGRs/Ecol_IGRs.txt -bfile Data/bg/Background_dist_target_2_order.txt -mt 0.0000001 -ev 0.1 -hit_list >Results/Motif_finding/mast_out/Motif_1888
mast Results/Motif_finding/mast_motifs/Motif_1889 Data/IGRs/Ecol_IGRs.txt -bfile Data/bg/Background_dist_target_2_order.txt -mt 0.0000001 -ev 0.1 -hit_list >Results/Motif_finding/mast_out/Motif_1889
mast Results/Motif_finding/mast_motifs/Motif_1890 Data/IGRs/Ecol_IGRs.txt -bfile Data/bg/Background_dist_target_2_order.txt -mt 0.0000001 -ev 0.1 -hit_list >Results/Motif_finding/mast_out/Motif_1890
mast Results/Motif_finding/mast_motifs/Motif_1891 Data/IGRs/Ecol_IGRs.txt -bfile Data/bg/Background_dist_target_2_order.txt -mt 0.0000001 -ev 0.1 -hit_list >Results/Motif_finding/mast_out/Motif_1891
mast Results/Motif_finding/mast_motifs/Motif_1892 Data/IGRs/Ecol_IGRs.txt -bfile Data/bg/Background_dist_target_2_order.txt -mt 0.0000001 -ev 0.1 -hit_list >Results/Motif_finding/mast_out/Motif_1892
mast Results/Motif_finding/mast_motifs/Motif_1893 Data/IGRs/Ecol_IGRs.txt -bfile Data/bg/Background_dist_target_2_order.txt -mt 0.0000001 -ev 0.1 -hit_list >Results/Motif_finding/mast_out/Motif_1893
mast Results/Motif_finding/mast_motifs/Motif_1894 Data/IGRs/Ecol_IGRs.txt -bfile Data/bg/Background_dist_target_2_order.txt -mt 0.0000001 -ev 0.1 -hit_list >Results/Motif_finding/mast_out/Motif_1894
mast Results/Motif_finding/mast_motifs/Motif_1895 Data/IGRs/Ecol_IGRs.txt -bfile Data/bg/Background_dist_target_2_order.txt -mt 0.0000001 -ev 0.1 -hit_list >Results/Motif_finding/mast_out/Motif_1895
mast Results/Motif_finding/mast_motifs/Motif_1896 Data/IGRs/Ecol_IGRs.txt -bfile Data/bg/Background_dist_target_2_order.txt -mt 0.0000001 -ev 0.1 -hit_list >Results/Motif_finding/mast_out/Motif_1896
mast Results/Motif_finding/mast_motifs/Motif_1897 Data/IGRs/Ecol_IGRs.txt -bfile Data/bg/Background_dist_target_2_order.txt -mt 0.0000001 -ev 0.1 -hit_list >Results/Motif_finding/mast_out/Motif_1897
mast Results/Motif_finding/mast_motifs/Motif_1898 Data/IGRs/Ecol_IGRs.txt -bfile Data/bg/Background_dist_target_2_order.txt -mt 0.0000001 -ev 0.1 -hit_list >Results/Motif_finding/mast_out/Motif_1898
mast Results/Motif_finding/mast_motifs/Motif_1899 Data/IGRs/Ecol_IGRs.txt -bfile Data/bg/Background_dist_target_2_order.txt -mt 0.0000001 -ev 0.1 -hit_list >Results/Motif_finding/mast_out/Motif_1899
mast Results/Motif_finding/mast_motifs/Motif_1900 Data/IGRs/Ecol_IGRs.txt -bfile Data/bg/Background_dist_target_2_order.txt -mt 0.0000001 -ev 0.1 -hit_list >Results/Motif_finding/mast_out/Motif_1900
mast Results/Motif_finding/mast_motifs/Motif_1901 Data/IGRs/Ecol_IGRs.txt -bfile Data/bg/Background_dist_target_2_order.txt -mt 0.0000001 -ev 0.1 -hit_list >Results/Motif_finding/mast_out/Motif_1901
mast Results/Motif_finding/mast_motifs/Motif_1902 Data/IGRs/Ecol_IGRs.txt -bfile Data/bg/Background_dist_target_2_order.txt -mt 0.0000001 -ev 0.1 -hit_list >Results/Motif_finding/mast_out/Motif_1902
mast Results/Motif_finding/mast_motifs/Motif_1903 Data/IGRs/Ecol_IGRs.txt -bfile Data/bg/Background_dist_target_2_order.txt -mt 0.0000001 -ev 0.1 -hit_list >Results/Motif_finding/mast_out/Motif_1903
mast Results/Motif_finding/mast_motifs/Motif_1904 Data/IGRs/Ecol_IGRs.txt -bfile Data/bg/Background_dist_target_2_order.txt -mt 0.0000001 -ev 0.1 -hit_list >Results/Motif_finding/mast_out/Motif_1904
mast Results/Motif_finding/mast_motifs/Motif_1905 Data/IGRs/Ecol_IGRs.txt -bfile Data/bg/Background_dist_target_2_order.txt -mt 0.0000001 -ev 0.1 -hit_list >Results/Motif_finding/mast_out/Motif_1905
mast Results/Motif_finding/mast_motifs/Motif_1906 Data/IGRs/Ecol_IGRs.txt -bfile Data/bg/Background_dist_target_2_order.txt -mt 0.0000001 -ev 0.1 -hit_list >Results/Motif_finding/mast_out/Motif_1906
mast Results/Motif_finding/mast_motifs/Motif_1907 Data/IGRs/Ecol_IGRs.txt -bfile Data/bg/Background_dist_target_2_order.txt -mt 0.0000001 -ev 0.1 -hit_list >Results/Motif_finding/mast_out/Motif_1907
mast Results/Motif_finding/mast_motifs/Motif_1908 Data/IGRs/Ecol_IGRs.txt -bfile Data/bg/Background_dist_target_2_order.txt -mt 0.0000001 -ev 0.1 -hit_list >Results/Motif_finding/mast_out/Motif_1908
mast Results/Motif_finding/mast_motifs/Motif_1909 Data/IGRs/Ecol_IGRs.txt -bfile Data/bg/Background_dist_target_2_order.txt -mt 0.0000001 -ev 0.1 -hit_list >Results/Motif_finding/mast_out/Motif_1909
mast Results/Motif_finding/mast_motifs/Motif_1910 Data/IGRs/Ecol_IGRs.txt -bfile Data/bg/Background_dist_target_2_order.txt -mt 0.0000001 -ev 0.1 -hit_list >Results/Motif_finding/mast_out/Motif_1910
mast Results/Motif_finding/mast_motifs/Motif_1911 Data/IGRs/Ecol_IGRs.txt -bfile Data/bg/Background_dist_target_2_order.txt -mt 0.0000001 -ev 0.1 -hit_list >Results/Motif_finding/mast_out/Motif_1911
mast Results/Motif_finding/mast_motifs/Motif_1912 Data/IGRs/Ecol_IGRs.txt -bfile Data/bg/Background_dist_target_2_order.txt -mt 0.0000001 -ev 0.1 -hit_list >Results/Motif_finding/mast_out/Motif_1912
mast Results/Motif_finding/mast_motifs/Motif_1913 Data/IGRs/Ecol_IGRs.txt -bfile Data/bg/Background_dist_target_2_order.txt -mt 0.0000001 -ev 0.1 -hit_list >Results/Motif_finding/mast_out/Motif_1913
mast Results/Motif_finding/mast_motifs/Motif_1914 Data/IGRs/Ecol_IGRs.txt -bfile Data/bg/Background_dist_target_2_order.txt -mt 0.0000001 -ev 0.1 -hit_list >Results/Motif_finding/mast_out/Motif_1914
mast Results/Motif_finding/mast_motifs/Motif_1915 Data/IGRs/Ecol_IGRs.txt -bfile Data/bg/Background_dist_target_2_order.txt -mt 0.0000001 -ev 0.1 -hit_list >Results/Motif_finding/mast_out/Motif_1915
mast Results/Motif_finding/mast_motifs/Motif_1916 Data/IGRs/Ecol_IGRs.txt -bfile Data/bg/Background_dist_target_2_order.txt -mt 0.0000001 -ev 0.1 -hit_list >Results/Motif_finding/mast_out/Motif_1916
mast Results/Motif_finding/mast_motifs/Motif_1917 Data/IGRs/Ecol_IGRs.txt -bfile Data/bg/Background_dist_target_2_order.txt -mt 0.0000001 -ev 0.1 -hit_list >Results/Motif_finding/mast_out/Motif_1917
mast Results/Motif_finding/mast_motifs/Motif_1918 Data/IGRs/Ecol_IGRs.txt -bfile Data/bg/Background_dist_target_2_order.txt -mt 0.0000001 -ev 0.1 -hit_list >Results/Motif_finding/mast_out/Motif_1918
mast Results/Motif_finding/mast_motifs/Motif_1919 Data/IGRs/Ecol_IGRs.txt -bfile Data/bg/Background_dist_target_2_order.txt -mt 0.0000001 -ev 0.1 -hit_list >Results/Motif_finding/mast_out/Motif_1919
mast Results/Motif_finding/mast_motifs/Motif_1920 Data/IGRs/Ecol_IGRs.txt -bfile Data/bg/Background_dist_target_2_order.txt -mt 0.0000001 -ev 0.1 -hit_list >Results/Motif_finding/mast_out/Motif_1920
mast Results/Motif_finding/mast_motifs/Motif_1921 Data/IGRs/Ecol_IGRs.txt -bfile Data/bg/Background_dist_target_2_order.txt -mt 0.0000001 -ev 0.1 -hit_list >Results/Motif_finding/mast_out/Motif_1921
mast Results/Motif_finding/mast_motifs/Motif_1922 Data/IGRs/Ecol_IGRs.txt -bfile Data/bg/Background_dist_target_2_order.txt -mt 0.0000001 -ev 0.1 -hit_list >Results/Motif_finding/mast_out/Motif_1922
mast Results/Motif_finding/mast_motifs/Motif_1923 Data/IGRs/Ecol_IGRs.txt -bfile Data/bg/Background_dist_target_2_order.txt -mt 0.0000001 -ev 0.1 -hit_list >Results/Motif_finding/mast_out/Motif_1923
mast Results/Motif_finding/mast_motifs/Motif_1924 Data/IGRs/Ecol_IGRs.txt -bfile Data/bg/Background_dist_target_2_order.txt -mt 0.0000001 -ev 0.1 -hit_list >Results/Motif_finding/mast_out/Motif_1924
mast Results/Motif_finding/mast_motifs/Motif_1925 Data/IGRs/Ecol_IGRs.txt -bfile Data/bg/Background_dist_target_2_order.txt -mt 0.0000001 -ev 0.1 -hit_list >Results/Motif_finding/mast_out/Motif_1925
mast Results/Motif_finding/mast_motifs/Motif_1926 Data/IGRs/Ecol_IGRs.txt -bfile Data/bg/Background_dist_target_2_order.txt -mt 0.0000001 -ev 0.1 -hit_list >Results/Motif_finding/mast_out/Motif_1926
mast Results/Motif_finding/mast_motifs/Motif_1927 Data/IGRs/Ecol_IGRs.txt -bfile Data/bg/Background_dist_target_2_order.txt -mt 0.0000001 -ev 0.1 -hit_list >Results/Motif_finding/mast_out/Motif_1927
mast Results/Motif_finding/mast_motifs/Motif_1928 Data/IGRs/Ecol_IGRs.txt -bfile Data/bg/Background_dist_target_2_order.txt -mt 0.0000001 -ev 0.1 -hit_list >Results/Motif_finding/mast_out/Motif_1928
mast Results/Motif_finding/mast_motifs/Motif_1929 Data/IGRs/Ecol_IGRs.txt -bfile Data/bg/Background_dist_target_2_order.txt -mt 0.0000001 -ev 0.1 -hit_list >Results/Motif_finding/mast_out/Motif_1929
mast Results/Motif_finding/mast_motifs/Motif_1930 Data/IGRs/Ecol_IGRs.txt -bfile Data/bg/Background_dist_target_2_order.txt -mt 0.0000001 -ev 0.1 -hit_list >Results/Motif_finding/mast_out/Motif_1930
mast Results/Motif_finding/mast_motifs/Motif_1931 Data/IGRs/Ecol_IGRs.txt -bfile Data/bg/Background_dist_target_2_order.txt -mt 0.0000001 -ev 0.1 -hit_list >Results/Motif_finding/mast_out/Motif_1931
mast Results/Motif_finding/mast_motifs/Motif_1932 Data/IGRs/Ecol_IGRs.txt -bfile Data/bg/Background_dist_target_2_order.txt -mt 0.0000001 -ev 0.1 -hit_list >Results/Motif_finding/mast_out/Motif_1932
mast Results/Motif_finding/mast_motifs/Motif_1933 Data/IGRs/Ecol_IGRs.txt -bfile Data/bg/Background_dist_target_2_order.txt -mt 0.0000001 -ev 0.1 -hit_list >Results/Motif_finding/mast_out/Motif_1933
mast Results/Motif_finding/mast_motifs/Motif_1934 Data/IGRs/Ecol_IGRs.txt -bfile Data/bg/Background_dist_target_2_order.txt -mt 0.0000001 -ev 0.1 -hit_list >Results/Motif_finding/mast_out/Motif_1934
mast Results/Motif_finding/mast_motifs/Motif_1935 Data/IGRs/Ecol_IGRs.txt -bfile Data/bg/Background_dist_target_2_order.txt -mt 0.0000001 -ev 0.1 -hit_list >Results/Motif_finding/mast_out/Motif_1935
mast Results/Motif_finding/mast_motifs/Motif_1936 Data/IGRs/Ecol_IGRs.txt -bfile Data/bg/Background_dist_target_2_order.txt -mt 0.0000001 -ev 0.1 -hit_list >Results/Motif_finding/mast_out/Motif_1936
mast Results/Motif_finding/mast_motifs/Motif_1937 Data/IGRs/Ecol_IGRs.txt -bfile Data/bg/Background_dist_target_2_order.txt -mt 0.0000001 -ev 0.1 -hit_list >Results/Motif_finding/mast_out/Motif_1937
mast Results/Motif_finding/mast_motifs/Motif_1938 Data/IGRs/Ecol_IGRs.txt -bfile Data/bg/Background_dist_target_2_order.txt -mt 0.0000001 -ev 0.1 -hit_list >Results/Motif_finding/mast_out/Motif_1938
mast Results/Motif_finding/mast_motifs/Motif_1939 Data/IGRs/Ecol_IGRs.txt -bfile Data/bg/Background_dist_target_2_order.txt -mt 0.0000001 -ev 0.1 -hit_list >Results/Motif_finding/mast_out/Motif_1939
mast Results/Motif_finding/mast_motifs/Motif_1940 Data/IGRs/Ecol_IGRs.txt -bfile Data/bg/Background_dist_target_2_order.txt -mt 0.0000001 -ev 0.1 -hit_list >Results/Motif_finding/mast_out/Motif_1940
mast Results/Motif_finding/mast_motifs/Motif_1941 Data/IGRs/Ecol_IGRs.txt -bfile Data/bg/Background_dist_target_2_order.txt -mt 0.0000001 -ev 0.1 -hit_list >Results/Motif_finding/mast_out/Motif_1941
mast Results/Motif_finding/mast_motifs/Motif_1942 Data/IGRs/Ecol_IGRs.txt -bfile Data/bg/Background_dist_target_2_order.txt -mt 0.0000001 -ev 0.1 -hit_list >Results/Motif_finding/mast_out/Motif_1942
mast Results/Motif_finding/mast_motifs/Motif_1943 Data/IGRs/Ecol_IGRs.txt -bfile Data/bg/Background_dist_target_2_order.txt -mt 0.0000001 -ev 0.1 -hit_list >Results/Motif_finding/mast_out/Motif_1943
mast Results/Motif_finding/mast_motifs/Motif_1944 Data/IGRs/Ecol_IGRs.txt -bfile Data/bg/Background_dist_target_2_order.txt -mt 0.0000001 -ev 0.1 -hit_list >Results/Motif_finding/mast_out/Motif_1944
mast Results/Motif_finding/mast_motifs/Motif_1945 Data/IGRs/Ecol_IGRs.txt -bfile Data/bg/Background_dist_target_2_order.txt -mt 0.0000001 -ev 0.1 -hit_list >Results/Motif_finding/mast_out/Motif_1945
mast Results/Motif_finding/mast_motifs/Motif_1946 Data/IGRs/Ecol_IGRs.txt -bfile Data/bg/Background_dist_target_2_order.txt -mt 0.0000001 -ev 0.1 -hit_list >Results/Motif_finding/mast_out/Motif_1946
mast Results/Motif_finding/mast_motifs/Motif_1947 Data/IGRs/Ecol_IGRs.txt -bfile Data/bg/Background_dist_target_2_order.txt -mt 0.0000001 -ev 0.1 -hit_list >Results/Motif_finding/mast_out/Motif_1947
mast Results/Motif_finding/mast_motifs/Motif_1948 Data/IGRs/Ecol_IGRs.txt -bfile Data/bg/Background_dist_target_2_order.txt -mt 0.0000001 -ev 0.1 -hit_list >Results/Motif_finding/mast_out/Motif_1948
mast Results/Motif_finding/mast_motifs/Motif_1949 Data/IGRs/Ecol_IGRs.txt -bfile Data/bg/Background_dist_target_2_order.txt -mt 0.0000001 -ev 0.1 -hit_list >Results/Motif_finding/mast_out/Motif_1949
mast Results/Motif_finding/mast_motifs/Motif_1950 Data/IGRs/Ecol_IGRs.txt -bfile Data/bg/Background_dist_target_2_order.txt -mt 0.0000001 -ev 0.1 -hit_list >Results/Motif_finding/mast_out/Motif_1950
mast Results/Motif_finding/mast_motifs/Motif_1951 Data/IGRs/Ecol_IGRs.txt -bfile Data/bg/Background_dist_target_2_order.txt -mt 0.0000001 -ev 0.1 -hit_list >Results/Motif_finding/mast_out/Motif_1951
mast Results/Motif_finding/mast_motifs/Motif_1952 Data/IGRs/Ecol_IGRs.txt -bfile Data/bg/Background_dist_target_2_order.txt -mt 0.0000001 -ev 0.1 -hit_list >Results/Motif_finding/mast_out/Motif_1952
mast Results/Motif_finding/mast_motifs/Motif_1953 Data/IGRs/Ecol_IGRs.txt -bfile Data/bg/Background_dist_target_2_order.txt -mt 0.0000001 -ev 0.1 -hit_list >Results/Motif_finding/mast_out/Motif_1953
mast Results/Motif_finding/mast_motifs/Motif_1954 Data/IGRs/Ecol_IGRs.txt -bfile Data/bg/Background_dist_target_2_order.txt -mt 0.0000001 -ev 0.1 -hit_list >Results/Motif_finding/mast_out/Motif_1954
mast Results/Motif_finding/mast_motifs/Motif_1955 Data/IGRs/Ecol_IGRs.txt -bfile Data/bg/Background_dist_target_2_order.txt -mt 0.0000001 -ev 0.1 -hit_list >Results/Motif_finding/mast_out/Motif_1955
mast Results/Motif_finding/mast_motifs/Motif_1956 Data/IGRs/Ecol_IGRs.txt -bfile Data/bg/Background_dist_target_2_order.txt -mt 0.0000001 -ev 0.1 -hit_list >Results/Motif_finding/mast_out/Motif_1956
mast Results/Motif_finding/mast_motifs/Motif_1957 Data/IGRs/Ecol_IGRs.txt -bfile Data/bg/Background_dist_target_2_order.txt -mt 0.0000001 -ev 0.1 -hit_list >Results/Motif_finding/mast_out/Motif_1957
mast Results/Motif_finding/mast_motifs/Motif_1958 Data/IGRs/Ecol_IGRs.txt -bfile Data/bg/Background_dist_target_2_order.txt -mt 0.0000001 -ev 0.1 -hit_list >Results/Motif_finding/mast_out/Motif_1958
mast Results/Motif_finding/mast_motifs/Motif_1959 Data/IGRs/Ecol_IGRs.txt -bfile Data/bg/Background_dist_target_2_order.txt -mt 0.0000001 -ev 0.1 -hit_list >Results/Motif_finding/mast_out/Motif_1959
mast Results/Motif_finding/mast_motifs/Motif_1960 Data/IGRs/Ecol_IGRs.txt -bfile Data/bg/Background_dist_target_2_order.txt -mt 0.0000001 -ev 0.1 -hit_list >Results/Motif_finding/mast_out/Motif_1960
mast Results/Motif_finding/mast_motifs/Motif_1961 Data/IGRs/Ecol_IGRs.txt -bfile Data/bg/Background_dist_target_2_order.txt -mt 0.0000001 -ev 0.1 -hit_list >Results/Motif_finding/mast_out/Motif_1961
mast Results/Motif_finding/mast_motifs/Motif_1962 Data/IGRs/Ecol_IGRs.txt -bfile Data/bg/Background_dist_target_2_order.txt -mt 0.0000001 -ev 0.1 -hit_list >Results/Motif_finding/mast_out/Motif_1962
mast Results/Motif_finding/mast_motifs/Motif_1963 Data/IGRs/Ecol_IGRs.txt -bfile Data/bg/Background_dist_target_2_order.txt -mt 0.0000001 -ev 0.1 -hit_list >Results/Motif_finding/mast_out/Motif_1963
mast Results/Motif_finding/mast_motifs/Motif_1964 Data/IGRs/Ecol_IGRs.txt -bfile Data/bg/Background_dist_target_2_order.txt -mt 0.0000001 -ev 0.1 -hit_list >Results/Motif_finding/mast_out/Motif_1964
mast Results/Motif_finding/mast_motifs/Motif_1965 Data/IGRs/Ecol_IGRs.txt -bfile Data/bg/Background_dist_target_2_order.txt -mt 0.0000001 -ev 0.1 -hit_list >Results/Motif_finding/mast_out/Motif_1965
mast Results/Motif_finding/mast_motifs/Motif_1966 Data/IGRs/Ecol_IGRs.txt -bfile Data/bg/Background_dist_target_2_order.txt -mt 0.0000001 -ev 0.1 -hit_list >Results/Motif_finding/mast_out/Motif_1966
mast Results/Motif_finding/mast_motifs/Motif_1967 Data/IGRs/Ecol_IGRs.txt -bfile Data/bg/Background_dist_target_2_order.txt -mt 0.0000001 -ev 0.1 -hit_list >Results/Motif_finding/mast_out/Motif_1967
mast Results/Motif_finding/mast_motifs/Motif_1968 Data/IGRs/Ecol_IGRs.txt -bfile Data/bg/Background_dist_target_2_order.txt -mt 0.0000001 -ev 0.1 -hit_list >Results/Motif_finding/mast_out/Motif_1968
mast Results/Motif_finding/mast_motifs/Motif_1969 Data/IGRs/Ecol_IGRs.txt -bfile Data/bg/Background_dist_target_2_order.txt -mt 0.0000001 -ev 0.1 -hit_list >Results/Motif_finding/mast_out/Motif_1969
mast Results/Motif_finding/mast_motifs/Motif_1970 Data/IGRs/Ecol_IGRs.txt -bfile Data/bg/Background_dist_target_2_order.txt -mt 0.0000001 -ev 0.1 -hit_list >Results/Motif_finding/mast_out/Motif_1970
mast Results/Motif_finding/mast_motifs/Motif_1971 Data/IGRs/Ecol_IGRs.txt -bfile Data/bg/Background_dist_target_2_order.txt -mt 0.0000001 -ev 0.1 -hit_list >Results/Motif_finding/mast_out/Motif_1971
mast Results/Motif_finding/mast_motifs/Motif_1972 Data/IGRs/Ecol_IGRs.txt -bfile Data/bg/Background_dist_target_2_order.txt -mt 0.0000001 -ev 0.1 -hit_list >Results/Motif_finding/mast_out/Motif_1972
mast Results/Motif_finding/mast_motifs/Motif_1973 Data/IGRs/Ecol_IGRs.txt -bfile Data/bg/Background_dist_target_2_order.txt -mt 0.0000001 -ev 0.1 -hit_list >Results/Motif_finding/mast_out/Motif_1973
mast Results/Motif_finding/mast_motifs/Motif_1974 Data/IGRs/Ecol_IGRs.txt -bfile Data/bg/Background_dist_target_2_order.txt -mt 0.0000001 -ev 0.1 -hit_list >Results/Motif_finding/mast_out/Motif_1974
mast Results/Motif_finding/mast_motifs/Motif_1975 Data/IGRs/Ecol_IGRs.txt -bfile Data/bg/Background_dist_target_2_order.txt -mt 0.0000001 -ev 0.1 -hit_list >Results/Motif_finding/mast_out/Motif_1975
mast Results/Motif_finding/mast_motifs/Motif_1976 Data/IGRs/Ecol_IGRs.txt -bfile Data/bg/Background_dist_target_2_order.txt -mt 0.0000001 -ev 0.1 -hit_list >Results/Motif_finding/mast_out/Motif_1976
mast Results/Motif_finding/mast_motifs/Motif_1977 Data/IGRs/Ecol_IGRs.txt -bfile Data/bg/Background_dist_target_2_order.txt -mt 0.0000001 -ev 0.1 -hit_list >Results/Motif_finding/mast_out/Motif_1977
mast Results/Motif_finding/mast_motifs/Motif_1978 Data/IGRs/Ecol_IGRs.txt -bfile Data/bg/Background_dist_target_2_order.txt -mt 0.0000001 -ev 0.1 -hit_list >Results/Motif_finding/mast_out/Motif_1978
mast Results/Motif_finding/mast_motifs/Motif_1979 Data/IGRs/Ecol_IGRs.txt -bfile Data/bg/Background_dist_target_2_order.txt -mt 0.0000001 -ev 0.1 -hit_list >Results/Motif_finding/mast_out/Motif_1979
mast Results/Motif_finding/mast_motifs/Motif_1980 Data/IGRs/Ecol_IGRs.txt -bfile Data/bg/Background_dist_target_2_order.txt -mt 0.0000001 -ev 0.1 -hit_list >Results/Motif_finding/mast_out/Motif_1980
mast Results/Motif_finding/mast_motifs/Motif_1981 Data/IGRs/Ecol_IGRs.txt -bfile Data/bg/Background_dist_target_2_order.txt -mt 0.0000001 -ev 0.1 -hit_list >Results/Motif_finding/mast_out/Motif_1981
mast Results/Motif_finding/mast_motifs/Motif_1982 Data/IGRs/Ecol_IGRs.txt -bfile Data/bg/Background_dist_target_2_order.txt -mt 0.0000001 -ev 0.1 -hit_list >Results/Motif_finding/mast_out/Motif_1982
mast Results/Motif_finding/mast_motifs/Motif_1983 Data/IGRs/Ecol_IGRs.txt -bfile Data/bg/Background_dist_target_2_order.txt -mt 0.0000001 -ev 0.1 -hit_list >Results/Motif_finding/mast_out/Motif_1983
mast Results/Motif_finding/mast_motifs/Motif_1984 Data/IGRs/Ecol_IGRs.txt -bfile Data/bg/Background_dist_target_2_order.txt -mt 0.0000001 -ev 0.1 -hit_list >Results/Motif_finding/mast_out/Motif_1984
mast Results/Motif_finding/mast_motifs/Motif_1985 Data/IGRs/Ecol_IGRs.txt -bfile Data/bg/Background_dist_target_2_order.txt -mt 0.0000001 -ev 0.1 -hit_list >Results/Motif_finding/mast_out/Motif_1985
mast Results/Motif_finding/mast_motifs/Motif_1986 Data/IGRs/Ecol_IGRs.txt -bfile Data/bg/Background_dist_target_2_order.txt -mt 0.0000001 -ev 0.1 -hit_list >Results/Motif_finding/mast_out/Motif_1986
mast Results/Motif_finding/mast_motifs/Motif_1987 Data/IGRs/Ecol_IGRs.txt -bfile Data/bg/Background_dist_target_2_order.txt -mt 0.0000001 -ev 0.1 -hit_list >Results/Motif_finding/mast_out/Motif_1987
mast Results/Motif_finding/mast_motifs/Motif_1988 Data/IGRs/Ecol_IGRs.txt -bfile Data/bg/Background_dist_target_2_order.txt -mt 0.0000001 -ev 0.1 -hit_list >Results/Motif_finding/mast_out/Motif_1988
mast Results/Motif_finding/mast_motifs/Motif_1989 Data/IGRs/Ecol_IGRs.txt -bfile Data/bg/Background_dist_target_2_order.txt -mt 0.0000001 -ev 0.1 -hit_list >Results/Motif_finding/mast_out/Motif_1989
mast Results/Motif_finding/mast_motifs/Motif_1990 Data/IGRs/Ecol_IGRs.txt -bfile Data/bg/Background_dist_target_2_order.txt -mt 0.0000001 -ev 0.1 -hit_list >Results/Motif_finding/mast_out/Motif_1990
mast Results/Motif_finding/mast_motifs/Motif_1991 Data/IGRs/Ecol_IGRs.txt -bfile Data/bg/Background_dist_target_2_order.txt -mt 0.0000001 -ev 0.1 -hit_list >Results/Motif_finding/mast_out/Motif_1991
mast Results/Motif_finding/mast_motifs/Motif_1992 Data/IGRs/Ecol_IGRs.txt -bfile Data/bg/Background_dist_target_2_order.txt -mt 0.0000001 -ev 0.1 -hit_list >Results/Motif_finding/mast_out/Motif_1992
mast Results/Motif_finding/mast_motifs/Motif_1993 Data/IGRs/Ecol_IGRs.txt -bfile Data/bg/Background_dist_target_2_order.txt -mt 0.0000001 -ev 0.1 -hit_list >Results/Motif_finding/mast_out/Motif_1993
mast Results/Motif_finding/mast_motifs/Motif_1994 Data/IGRs/Ecol_IGRs.txt -bfile Data/bg/Background_dist_target_2_order.txt -mt 0.0000001 -ev 0.1 -hit_list >Results/Motif_finding/mast_out/Motif_1994
mast Results/Motif_finding/mast_motifs/Motif_1995 Data/IGRs/Ecol_IGRs.txt -bfile Data/bg/Background_dist_target_2_order.txt -mt 0.0000001 -ev 0.1 -hit_list >Results/Motif_finding/mast_out/Motif_1995
mast Results/Motif_finding/mast_motifs/Motif_1996 Data/IGRs/Ecol_IGRs.txt -bfile Data/bg/Background_dist_target_2_order.txt -mt 0.0000001 -ev 0.1 -hit_list >Results/Motif_finding/mast_out/Motif_1996
mast Results/Motif_finding/mast_motifs/Motif_1997 Data/IGRs/Ecol_IGRs.txt -bfile Data/bg/Background_dist_target_2_order.txt -mt 0.0000001 -ev 0.1 -hit_list >Results/Motif_finding/mast_out/Motif_1997
mast Results/Motif_finding/mast_motifs/Motif_1998 Data/IGRs/Ecol_IGRs.txt -bfile Data/bg/Background_dist_target_2_order.txt -mt 0.0000001 -ev 0.1 -hit_list >Results/Motif_finding/mast_out/Motif_1998
mast Results/Motif_finding/mast_motifs/Motif_1999 Data/IGRs/Ecol_IGRs.txt -bfile Data/bg/Background_dist_target_2_order.txt -mt 0.0000001 -ev 0.1 -hit_list >Results/Motif_finding/mast_out/Motif_1999
mast Results/Motif_finding/mast_motifs/Motif_2000 Data/IGRs/Ecol_IGRs.txt -bfile Data/bg/Background_dist_target_2_order.txt -mt 0.0000001 -ev 0.1 -hit_list >Results/Motif_finding/mast_out/Motif_2000
mast Results/Motif_finding/mast_motifs/Motif_2001 Data/IGRs/Ecol_IGRs.txt -bfile Data/bg/Background_dist_target_2_order.txt -mt 0.0000001 -ev 0.1 -hit_list >Results/Motif_finding/mast_out/Motif_2001
mast Results/Motif_finding/mast_motifs/Motif_2002 Data/IGRs/Ecol_IGRs.txt -bfile Data/bg/Background_dist_target_2_order.txt -mt 0.0000001 -ev 0.1 -hit_list >Results/Motif_finding/mast_out/Motif_2002
mast Results/Motif_finding/mast_motifs/Motif_2003 Data/IGRs/Ecol_IGRs.txt -bfile Data/bg/Background_dist_target_2_order.txt -mt 0.0000001 -ev 0.1 -hit_list >Results/Motif_finding/mast_out/Motif_2003
mast Results/Motif_finding/mast_motifs/Motif_2004 Data/IGRs/Ecol_IGRs.txt -bfile Data/bg/Background_dist_target_2_order.txt -mt 0.0000001 -ev 0.1 -hit_list >Results/Motif_finding/mast_out/Motif_2004
mast Results/Motif_finding/mast_motifs/Motif_2005 Data/IGRs/Ecol_IGRs.txt -bfile Data/bg/Background_dist_target_2_order.txt -mt 0.0000001 -ev 0.1 -hit_list >Results/Motif_finding/mast_out/Motif_2005
mast Results/Motif_finding/mast_motifs/Motif_2006 Data/IGRs/Ecol_IGRs.txt -bfile Data/bg/Background_dist_target_2_order.txt -mt 0.0000001 -ev 0.1 -hit_list >Results/Motif_finding/mast_out/Motif_2006
mast Results/Motif_finding/mast_motifs/Motif_2007 Data/IGRs/Ecol_IGRs.txt -bfile Data/bg/Background_dist_target_2_order.txt -mt 0.0000001 -ev 0.1 -hit_list >Results/Motif_finding/mast_out/Motif_2007
mast Results/Motif_finding/mast_motifs/Motif_2008 Data/IGRs/Ecol_IGRs.txt -bfile Data/bg/Background_dist_target_2_order.txt -mt 0.0000001 -ev 0.1 -hit_list >Results/Motif_finding/mast_out/Motif_2008
mast Results/Motif_finding/mast_motifs/Motif_2009 Data/IGRs/Ecol_IGRs.txt -bfile Data/bg/Background_dist_target_2_order.txt -mt 0.0000001 -ev 0.1 -hit_list >Results/Motif_finding/mast_out/Motif_2009
mast Results/Motif_finding/mast_motifs/Motif_2010 Data/IGRs/Ecol_IGRs.txt -bfile Data/bg/Background_dist_target_2_order.txt -mt 0.0000001 -ev 0.1 -hit_list >Results/Motif_finding/mast_out/Motif_2010
mast Results/Motif_finding/mast_motifs/Motif_2011 Data/IGRs/Ecol_IGRs.txt -bfile Data/bg/Background_dist_target_2_order.txt -mt 0.0000001 -ev 0.1 -hit_list >Results/Motif_finding/mast_out/Motif_2011
mast Results/Motif_finding/mast_motifs/Motif_2012 Data/IGRs/Ecol_IGRs.txt -bfile Data/bg/Background_dist_target_2_order.txt -mt 0.0000001 -ev 0.1 -hit_list >Results/Motif_finding/mast_out/Motif_2012
mast Results/Motif_finding/mast_motifs/Motif_2013 Data/IGRs/Ecol_IGRs.txt -bfile Data/bg/Background_dist_target_2_order.txt -mt 0.0000001 -ev 0.1 -hit_list >Results/Motif_finding/mast_out/Motif_2013
mast Results/Motif_finding/mast_motifs/Motif_2014 Data/IGRs/Ecol_IGRs.txt -bfile Data/bg/Background_dist_target_2_order.txt -mt 0.0000001 -ev 0.1 -hit_list >Results/Motif_finding/mast_out/Motif_2014
mast Results/Motif_finding/mast_motifs/Motif_2015 Data/IGRs/Ecol_IGRs.txt -bfile Data/bg/Background_dist_target_2_order.txt -mt 0.0000001 -ev 0.1 -hit_list >Results/Motif_finding/mast_out/Motif_2015
mast Results/Motif_finding/mast_motifs/Motif_2016 Data/IGRs/Ecol_IGRs.txt -bfile Data/bg/Background_dist_target_2_order.txt -mt 0.0000001 -ev 0.1 -hit_list >Results/Motif_finding/mast_out/Motif_2016
mast Results/Motif_finding/mast_motifs/Motif_2017 Data/IGRs/Ecol_IGRs.txt -bfile Data/bg/Background_dist_target_2_order.txt -mt 0.0000001 -ev 0.1 -hit_list >Results/Motif_finding/mast_out/Motif_2017
mast Results/Motif_finding/mast_motifs/Motif_2018 Data/IGRs/Ecol_IGRs.txt -bfile Data/bg/Background_dist_target_2_order.txt -mt 0.0000001 -ev 0.1 -hit_list >Results/Motif_finding/mast_out/Motif_2018
mast Results/Motif_finding/mast_motifs/Motif_2019 Data/IGRs/Ecol_IGRs.txt -bfile Data/bg/Background_dist_target_2_order.txt -mt 0.0000001 -ev 0.1 -hit_list >Results/Motif_finding/mast_out/Motif_2019
mast Results/Motif_finding/mast_motifs/Motif_2020 Data/IGRs/Ecol_IGRs.txt -bfile Data/bg/Background_dist_target_2_order.txt -mt 0.0000001 -ev 0.1 -hit_list >Results/Motif_finding/mast_out/Motif_2020
mast Results/Motif_finding/mast_motifs/Motif_2021 Data/IGRs/Ecol_IGRs.txt -bfile Data/bg/Background_dist_target_2_order.txt -mt 0.0000001 -ev 0.1 -hit_list >Results/Motif_finding/mast_out/Motif_2021
[truncated: 621,478 more chars]
