# Supplementary material for: An Integrated Approach to Reconstructing Genome-Scale Transcriptional Regulatory Networks
Source: PLoS Comput Biol. 2015 Feb 27;11(2):e1004103. doi: 10.1371/journal.pcbi.1004103 (PMC4344238; doi:10.1371/journal.pcbi.1004103)
Supplement: S1 Dataset — This dataset consists of 3 folders containing data used for the analysis presented in the main text and a summary of the results from the E. coli analysis. These folder include: “Ecoli _results”, which contains a summary of the results obtained from the E. coli analysis; “Integrate_v1.0”, which contains sample code for running the presented analysis (the most up-to-date version of this code can be obtained from the figshare link provided in the Materials and methods); and “Rsp_data”, which contains the R. sphaeroides gene expression compendium used in our analysis. (ZIP) [file pcbi.1004103.s024.zip › S1 Dataset/Integrate_v1.0/bin/meme_bash]

#!/bin/bash
# Meme bash script
meme Results/Motif_finding/FASTA/group_1.fa -oc Results/Motif_finding/meme_out/group_1 -dna  -mod zoops -evt 0.01 -nmotifs 3 -maxw 20 -bfile Data/bg/Background_dist_2_order.txt -revcomp -maxsize 1000000
meme Results/Motif_finding/FASTA/group_2.fa -oc Results/Motif_finding/meme_out/group_2 -dna  -mod zoops -evt 0.01 -nmotifs 3 -maxw 20 -bfile Data/bg/Background_dist_2_order.txt -revcomp -maxsize 1000000
meme Results/Motif_finding/FASTA/group_3.fa -oc Results/Motif_finding/meme_out/group_3 -dna  -mod zoops -evt 0.01 -nmotifs 3 -maxw 20 -bfile Data/bg/Background_dist_2_order.txt -revcomp -maxsize 1000000
meme Results/Motif_finding/FASTA/group_4.fa -oc Results/Motif_finding/meme_out/group_4 -dna  -mod zoops -evt 0.01 -nmotifs 3 -maxw 20 -bfile Data/bg/Background_dist_2_order.txt -revcomp -maxsize 1000000
meme Results/Motif_finding/FASTA/group_5.fa -oc Results/Motif_finding/meme_out/group_5 -dna  -mod zoops -evt 0.01 -nmotifs 3 -maxw 20 -bfile Data/bg/Background_dist_2_order.txt -revcomp -maxsize 1000000
meme Results/Motif_finding/FASTA/group_6.fa -oc Results/Motif_finding/meme_out/group_6 -dna  -mod zoops -evt 0.01 -nmotifs 3 -maxw 20 -bfile Data/bg/Background_dist_2_order.txt -revcomp -maxsize 1000000
meme Results/Motif_finding/FASTA/group_7.fa -oc Results/Motif_finding/meme_out/group_7 -dna  -mod zoops -evt 0.01 -nmotifs 3 -maxw 20 -bfile Data/bg/Background_dist_2_order.txt -revcomp -maxsize 1000000
meme Results/Motif_finding/FASTA/group_8.fa -oc Results/Motif_finding/meme_out/group_8 -dna  -mod zoops -evt 0.01 -nmotifs 3 -maxw 20 -bfile Data/bg/Background_dist_2_order.txt -revcomp -maxsize 1000000
meme Results/Motif_finding/FASTA/group_9.fa -oc Results/Motif_finding/meme_out/group_9 -dna  -mod zoops -evt 0.01 -nmotifs 3 -maxw 20 -bfile Data/bg/Background_dist_2_order.txt -revcomp -maxsize 1000000
meme Results/Motif_finding/FASTA/group_10.fa -oc Results/Motif_finding/meme_out/group_10 -dna  -mod zoops -evt 0.01 -nmotifs 3 -maxw 20 -bfile Data/bg/Background_dist_2_order.txt -revcomp -maxsize 1000000
meme Results/Motif_finding/FASTA/group_11.fa -oc Results/Motif_finding/meme_out/group_11 -dna  -mod zoops -evt 0.01 -nmotifs 3 -maxw 20 -bfile Data/bg/Background_dist_2_order.txt -revcomp -maxsize 1000000
meme Results/Motif_finding/FASTA/group_12.fa -oc Results/Motif_finding/meme_out/group_12 -dna  -mod zoops -evt 0.01 -nmotifs 3 -maxw 20 -bfile Data/bg/Background_dist_2_order.txt -revcomp -maxsize 1000000
meme Results/Motif_finding/FASTA/group_13.fa -oc Results/Motif_finding/meme_out/group_13 -dna  -mod zoops -evt 0.01 -nmotifs 3 -maxw 20 -bfile Data/bg/Background_dist_2_order.txt -revcomp -maxsize 1000000
meme Results/Motif_finding/FASTA/group_14.fa -oc Results/Motif_finding/meme_out/group_14 -dna  -mod zoops -evt 0.01 -nmotifs 3 -maxw 20 -bfile Data/bg/Background_dist_2_order.txt -revcomp -maxsize 1000000
meme Results/Motif_finding/FASTA/group_15.fa -oc Results/Motif_finding/meme_out/group_15 -dna  -mod zoops -evt 0.01 -nmotifs 3 -maxw 20 -bfile Data/bg/Background_dist_2_order.txt -revcomp -maxsize 1000000
meme Results/Motif_finding/FASTA/group_16.fa -oc Results/Motif_finding/meme_out/group_16 -dna  -mod zoops -evt 0.01 -nmotifs 3 -maxw 20 -bfile Data/bg/Background_dist_2_order.txt -revcomp -maxsize 1000000
meme Results/Motif_finding/FASTA/group_17.fa -oc Results/Motif_finding/meme_out/group_17 -dna  -mod zoops -evt 0.01 -nmotifs 3 -maxw 20 -bfile Data/bg/Background_dist_2_order.txt -revcomp -maxsize 1000000
meme Results/Motif_finding/FASTA/group_18.fa -oc Results/Motif_finding/meme_out/group_18 -dna  -mod zoops -evt 0.01 -nmotifs 3 -maxw 20 -bfile Data/bg/Background_dist_2_order.txt -revcomp -maxsize 1000000
meme Results/Motif_finding/FASTA/group_19.fa -oc Results/Motif_finding/meme_out/group_19 -dna  -mod zoops -evt 0.01 -nmotifs 3 -maxw 20 -bfile Data/bg/Background_dist_2_order.txt -revcomp -maxsize 1000000
meme Results/Motif_finding/FASTA/group_20.fa -oc Results/Motif_finding/meme_out/group_20 -dna  -mod zoops -evt 0.01 -nmotifs 3 -maxw 20 -bfile Data/bg/Background_dist_2_order.txt -revcomp -maxsize 1000000
meme Results/Motif_finding/FASTA/group_21.fa -oc Results/Motif_finding/meme_out/group_21 -dna  -mod zoops -evt 0.01 -nmotifs 3 -maxw 20 -bfile Data/bg/Background_dist_2_order.txt -revcomp -maxsize 1000000
meme Results/Motif_finding/FASTA/group_22.fa -oc Results/Motif_finding/meme_out/group_22 -dna  -mod zoops -evt 0.01 -nmotifs 3 -maxw 20 -bfile Data/bg/Background_dist_2_order.txt -revcomp -maxsize 1000000
meme Results/Motif_finding/FASTA/group_23.fa -oc Results/Motif_finding/meme_out/group_23 -dna  -mod zoops -evt 0.01 -nmotifs 3 -maxw 20 -bfile Data/bg/Background_dist_2_order.txt -revcomp -maxsize 1000000
meme Results/Motif_finding/FASTA/group_24.fa -oc Results/Motif_finding/meme_out/group_24 -dna  -mod zoops -evt 0.01 -nmotifs 3 -maxw 20 -bfile Data/bg/Background_dist_2_order.txt -revcomp -maxsize 1000000
meme Results/Motif_finding/FASTA/group_25.fa -oc Results/Motif_finding/meme_out/group_25 -dna  -mod zoops -evt 0.01 -nmotifs 3 -maxw 20 -bfile Data/bg/Background_dist_2_order.txt -revcomp -maxsize 1000000
meme Results/Motif_finding/FASTA/group_26.fa -oc Results/Motif_finding/meme_out/group_26 -dna  -mod zoops -evt 0.01 -nmotifs 3 -maxw 20 -bfile Data/bg/Background_dist_2_order.txt -revcomp -maxsize 1000000
meme Results/Motif_finding/FASTA/group_27.fa -oc Results/Motif_finding/meme_out/group_27 -dna  -mod zoops -evt 0.01 -nmotifs 3 -maxw 20 -bfile Data/bg/Background_dist_2_order.txt -revcomp -maxsize 1000000
meme Results/Motif_finding/FASTA/group_28.fa -oc Results/Motif_finding/meme_out/group_28 -dna  -mod zoops -evt 0.01 -nmotifs 3 -maxw 20 -bfile Data/bg/Background_dist_2_order.txt -revcomp -maxsize 1000000
meme Results/Motif_finding/FASTA/group_29.fa -oc Results/Motif_finding/meme_out/group_29 -dna  -mod zoops -evt 0.01 -nmotifs 3 -maxw 20 -bfile Data/bg/Background_dist_2_order.txt -revcomp -maxsize 1000000
meme Results/Motif_finding/FASTA/group_30.fa -oc Results/Motif_finding/meme_out/group_30 -dna  -mod zoops -evt 0.01 -nmotifs 3 -maxw 20 -bfile Data/bg/Background_dist_2_order.txt -revcomp -maxsize 1000000
meme Results/Motif_finding/FASTA/group_31.fa -oc Results/Motif_finding/meme_out/group_31 -dna  -mod zoops -evt 0.01 -nmotifs 3 -maxw 20 -bfile Data/bg/Background_dist_2_order.txt -revcomp -maxsize 1000000
meme Results/Motif_finding/FASTA/group_32.fa -oc Results/Motif_finding/meme_out/group_32 -dna  -mod zoops -evt 0.01 -nmotifs 3 -maxw 20 -bfile Data/bg/Background_dist_2_order.txt -revcomp -maxsize 1000000
meme Results/Motif_finding/FASTA/group_33.fa -oc Results/Motif_finding/meme_out/group_33 -dna  -mod zoops -evt 0.01 -nmotifs 3 -maxw 20 -bfile Data/bg/Background_dist_2_order.txt -revcomp -maxsize 1000000
meme Results/Motif_finding/FASTA/group_34.fa -oc Results/Motif_finding/meme_out/group_34 -dna  -mod zoops -evt 0.01 -nmotifs 3 -maxw 20 -bfile Data/bg/Background_dist_2_order.txt -revcomp -maxsize 1000000
meme Results/Motif_finding/FASTA/group_35.fa -oc Results/Motif_finding/meme_out/group_35 -dna  -mod zoops -evt 0.01 -nmotifs 3 -maxw 20 -bfile Data/bg/Background_dist_2_order.txt -revcomp -maxsize 1000000
meme Results/Motif_finding/FASTA/group_36.fa -oc Results/Motif_finding/meme_out/group_36 -dna  -mod zoops -evt 0.01 -nmotifs 3 -maxw 20 -bfile Data/bg/Background_dist_2_order.txt -revcomp -maxsize 1000000
meme Results/Motif_finding/FASTA/group_37.fa -oc Results/Motif_finding/meme_out/group_37 -dna  -mod zoops -evt 0.01 -nmotifs 3 -maxw 20 -bfile Data/bg/Background_dist_2_order.txt -revcomp -maxsize 1000000
meme Results/Motif_finding/FASTA/group_38.fa -oc Results/Motif_finding/meme_out/group_38 -dna  -mod zoops -evt 0.01 -nmotifs 3 -maxw 20 -bfile Data/bg/Background_dist_2_order.txt -revcomp -maxsize 1000000
meme Results/Motif_finding/FASTA/group_39.fa -oc Results/Motif_finding/meme_out/group_39 -dna  -mod zoops -evt 0.01 -nmotifs 3 -maxw 20 -bfile Data/bg/Background_dist_2_order.txt -revcomp -maxsize 1000000
meme Results/Motif_finding/FASTA/group_40.fa -oc Results/Motif_finding/meme_out/group_40 -dna  -mod zoops -evt 0.01 -nmotifs 3 -maxw 20 -bfile Data/bg/Background_dist_2_order.txt -revcomp -maxsize 1000000
meme Results/Motif_finding/FASTA/group_41.fa -oc Results/Motif_finding/meme_out/group_41 -dna  -mod zoops -evt 0.01 -nmotifs 3 -maxw 20 -bfile Data/bg/Background_dist_2_order.txt -revcomp -maxsize 1000000
meme Results/Motif_finding/FASTA/group_42.fa -oc Results/Motif_finding/meme_out/group_42 -dna  -mod zoops -evt 0.01 -nmotifs 3 -maxw 20 -bfile Data/bg/Background_dist_2_order.txt -revcomp -maxsize 1000000
meme Results/Motif_finding/FASTA/group_43.fa -oc Results/Motif_finding/meme_out/group_43 -dna  -mod zoops -evt 0.01 -nmotifs 3 -maxw 20 -bfile Data/bg/Background_dist_2_order.txt -revcomp -maxsize 1000000
meme Results/Motif_finding/FASTA/group_44.fa -oc Results/Motif_finding/meme_out/group_44 -dna  -mod zoops -evt 0.01 -nmotifs 3 -maxw 20 -bfile Data/bg/Background_dist_2_order.txt -revcomp -maxsize 1000000
meme Results/Motif_finding/FASTA/group_45.fa -oc Results/Motif_finding/meme_out/group_45 -dna  -mod zoops -evt 0.01 -nmotifs 3 -maxw 20 -bfile Data/bg/Background_dist_2_order.txt -revcomp -maxsize 1000000
meme Results/Motif_finding/FASTA/group_46.fa -oc Results/Motif_finding/meme_out/group_46 -dna  -mod zoops -evt 0.01 -nmotifs 3 -maxw 20 -bfile Data/bg/Background_dist_2_order.txt -revcomp -maxsize 1000000
meme Results/Motif_finding/FASTA/group_47.fa -oc Results/Motif_finding/meme_out/group_47 -dna  -mod zoops -evt 0.01 -nmotifs 3 -maxw 20 -bfile Data/bg/Background_dist_2_order.txt -revcomp -maxsize 1000000
meme Results/Motif_finding/FASTA/group_48.fa -oc Results/Motif_finding/meme_out/group_48 -dna  -mod zoops -evt 0.01 -nmotifs 3 -maxw 20 -bfile Data/bg/Background_dist_2_order.txt -revcomp -maxsize 1000000
meme Results/Motif_finding/FASTA/group_49.fa -oc Results/Motif_finding/meme_out/group_49 -dna  -mod zoops -evt 0.01 -nmotifs 3 -maxw 20 -bfile Data/bg/Background_dist_2_order.txt -revcomp -maxsize 1000000
meme Results/Motif_finding/FASTA/group_50.fa -oc Results/Motif_finding/meme_out/group_50 -dna  -mod zoops -evt 0.01 -nmotifs 3 -maxw 20 -bfile Data/bg/Background_dist_2_order.txt -revcomp -maxsize 1000000
meme Results/Motif_finding/FASTA/group_51.fa -oc Results/Motif_finding/meme_out/group_51 -dna  -mod zoops -evt 0.01 -nmotifs 3 -maxw 20 -bfile Data/bg/Background_dist_2_order.txt -revcomp -maxsize 1000000
meme Results/Motif_finding/FASTA/group_52.fa -oc Results/Motif_finding/meme_out/group_52 -dna  -mod zoops -evt 0.01 -nmotifs 3 -maxw 20 -bfile Data/bg/Background_dist_2_order.txt -revcomp -maxsize 1000000
meme Results/Motif_finding/FASTA/group_53.fa -oc Results/Motif_finding/meme_out/group_53 -dna  -mod zoops -evt 0.01 -nmotifs 3 -maxw 20 -bfile Data/bg/Background_dist_2_order.txt -revcomp -maxsize 1000000
meme Results/Motif_finding/FASTA/group_54.fa -oc Results/Motif_finding/meme_out/group_54 -dna  -mod zoops -evt 0.01 -nmotifs 3 -maxw 20 -bfile Data/bg/Background_dist_2_order.txt -revcomp -maxsize 1000000
meme Results/Motif_finding/FASTA/group_55.fa -oc Results/Motif_finding/meme_out/group_55 -dna  -mod zoops -evt 0.01 -nmotifs 3 -maxw 20 -bfile Data/bg/Background_dist_2_order.txt -revcomp -maxsize 1000000
meme Results/Motif_finding/FASTA/group_56.fa -oc Results/Motif_finding/meme_out/group_56 -dna  -mod zoops -evt 0.01 -nmotifs 3 -maxw 20 -bfile Data/bg/Background_dist_2_order.txt -revcomp -maxsize 1000000
meme Results/Motif_finding/FASTA/group_57.fa -oc Results/Motif_finding/meme_out/group_57 -dna  -mod zoops -evt 0.01 -nmotifs 3 -maxw 20 -bfile Data/bg/Background_dist_2_order.txt -revcomp -maxsize 1000000
meme Results/Motif_finding/FASTA/group_58.fa -oc Results/Motif_finding/meme_out/group_58 -dna  -mod zoops -evt 0.01 -nmotifs 3 -maxw 20 -bfile Data/bg/Background_dist_2_order.txt -revcomp -maxsize 1000000
meme Results/Motif_finding/FASTA/group_59.fa -oc Results/Motif_finding/meme_out/group_59 -dna  -mod zoops -evt 0.01 -nmotifs 3 -maxw 20 -bfile Data/bg/Background_dist_2_order.txt -revcomp -maxsize 1000000
meme Results/Motif_finding/FASTA/group_60.fa -oc Results/Motif_finding/meme_out/group_60 -dna  -mod zoops -evt 0.01 -nmotifs 3 -maxw 20 -bfile Data/bg/Background_dist_2_order.txt -revcomp -maxsize 1000000
meme Results/Motif_finding/FASTA/group_61.fa -oc Results/Motif_finding/meme_out/group_61 -dna  -mod zoops -evt 0.01 -nmotifs 3 -maxw 20 -bfile Data/bg/Background_dist_2_order.txt -revcomp -maxsize 1000000
meme Results/Motif_finding/FASTA/group_62.fa -oc Results/Motif_finding/meme_out/group_62 -dna  -mod zoops -evt 0.01 -nmotifs 3 -maxw 20 -bfile Data/bg/Background_dist_2_order.txt -revcomp -maxsize 1000000
meme Results/Motif_finding/FASTA/group_63.fa -oc Results/Motif_finding/meme_out/group_63 -dna  -mod zoops -evt 0.01 -nmotifs 3 -maxw 20 -bfile Data/bg/Background_dist_2_order.txt -revcomp -maxsize 1000000
meme Results/Motif_finding/FASTA/group_64.fa -oc Results/Motif_finding/meme_out/group_64 -dna  -mod zoops -evt 0.01 -nmotifs 3 -maxw 20 -bfile Data/bg/Background_dist_2_order.txt -revcomp -maxsize 1000000
meme Results/Motif_finding/FASTA/group_65.fa -oc Results/Motif_finding/meme_out/group_65 -dna  -mod zoops -evt 0.01 -nmotifs 3 -maxw 20 -bfile Data/bg/Background_dist_2_order.txt -revcomp -maxsize 1000000
meme Results/Motif_finding/FASTA/group_66.fa -oc Results/Motif_finding/meme_out/group_66 -dna  -mod zoops -evt 0.01 -nmotifs 3 -maxw 20 -bfile Data/bg/Background_dist_2_order.txt -revcomp -maxsize 1000000
meme Results/Motif_finding/FASTA/group_67.fa -oc Results/Motif_finding/meme_out/group_67 -dna  -mod zoops -evt 0.01 -nmotifs 3 -maxw 20 -bfile Data/bg/Background_dist_2_order.txt -revcomp -maxsize 1000000
meme Results/Motif_finding/FASTA/group_68.fa -oc Results/Motif_finding/meme_out/group_68 -dna  -mod zoops -evt 0.01 -nmotifs 3 -maxw 20 -bfile Data/bg/Background_dist_2_order.txt -revcomp -maxsize 1000000
meme Results/Motif_finding/FASTA/group_69.fa -oc Results/Motif_finding/meme_out/group_69 -dna  -mod zoops -evt 0.01 -nmotifs 3 -maxw 20 -bfile Data/bg/Background_dist_2_order.txt -revcomp -maxsize 1000000
meme Results/Motif_finding/FASTA/group_70.fa -oc Results/Motif_finding/meme_out/group_70 -dna  -mod zoops -evt 0.01 -nmotifs 3 -maxw 20 -bfile Data/bg/Background_dist_2_order.txt -revcomp -maxsize 1000000
meme Results/Motif_finding/FASTA/group_71.fa -oc Results/Motif_finding/meme_out/group_71 -dna  -mod zoops -evt 0.01 -nmotifs 3 -maxw 20 -bfile Data/bg/Background_dist_2_order.txt -revcomp -maxsize 1000000
meme Results/Motif_finding/FASTA/group_72.fa -oc Results/Motif_finding/meme_out/group_72 -dna  -mod zoops -evt 0.01 -nmotifs 3 -maxw 20 -bfile Data/bg/Background_dist_2_order.txt -revcomp -maxsize 1000000
meme Results/Motif_finding/FASTA/group_73.fa -oc Results/Motif_finding/meme_out/group_73 -dna  -mod zoops -evt 0.01 -nmotifs 3 -maxw 20 -bfile Data/bg/Background_dist_2_order.txt -revcomp -maxsize 1000000
meme Results/Motif_finding/FASTA/group_74.fa -oc Results/Motif_finding/meme_out/group_74 -dna  -mod zoops -evt 0.01 -nmotifs 3 -maxw 20 -bfile Data/bg/Background_dist_2_order.txt -revcomp -maxsize 1000000
meme Results/Motif_finding/FASTA/group_75.fa -oc Results/Motif_finding/meme_out/group_75 -dna  -mod zoops -evt 0.01 -nmotifs 3 -maxw 20 -bfile Data/bg/Background_dist_2_order.txt -revcomp -maxsize 1000000
meme Results/Motif_finding/FASTA/group_76.fa -oc Results/Motif_finding/meme_out/group_76 -dna  -mod zoops -evt 0.01 -nmotifs 3 -maxw 20 -bfile Data/bg/Background_dist_2_order.txt -revcomp -maxsize 1000000
meme Results/Motif_finding/FASTA/group_77.fa -oc Results/Motif_finding/meme_out/group_77 -dna  -mod zoops -evt 0.01 -nmotifs 3 -maxw 20 -bfile Data/bg/Background_dist_2_order.txt -revcomp -maxsize 1000000
meme Results/Motif_finding/FASTA/group_78.fa -oc Results/Motif_finding/meme_out/group_78 -dna  -mod zoops -evt 0.01 -nmotifs 3 -maxw 20 -bfile Data/bg/Background_dist_2_order.txt -revcomp -maxsize 1000000
meme Results/Motif_finding/FASTA/group_79.fa -oc Results/Motif_finding/meme_out/group_79 -dna  -mod zoops -evt 0.01 -nmotifs 3 -maxw 20 -bfile Data/bg/Background_dist_2_order.txt -revcomp -maxsize 1000000
meme Results/Motif_finding/FASTA/group_80.fa -oc Results/Motif_finding/meme_out/group_80 -dna  -mod zoops -evt 0.01 -nmotifs 3 -maxw 20 -bfile Data/bg/Background_dist_2_order.txt -revcomp -maxsize 1000000
meme Results/Motif_finding/FASTA/group_81.fa -oc Results/Motif_finding/meme_out/group_81 -dna  -mod zoops -evt 0.01 -nmotifs 3 -maxw 20 -bfile Data/bg/Background_dist_2_order.txt -revcomp -maxsize 1000000
meme Results/Motif_finding/FASTA/group_82.fa -oc Results/Motif_finding/meme_out/group_82 -dna  -mod zoops -evt 0.01 -nmotifs 3 -maxw 20 -bfile Data/bg/Background_dist_2_order.txt -revcomp -maxsize 1000000
meme Results/Motif_finding/FASTA/group_83.fa -oc Results/Motif_finding/meme_out/group_83 -dna  -mod zoops -evt 0.01 -nmotifs 3 -maxw 20 -bfile Data/bg/Background_dist_2_order.txt -revcomp -maxsize 1000000
meme Results/Motif_finding/FASTA/group_84.fa -oc Results/Motif_finding/meme_out/group_84 -dna  -mod zoops -evt 0.01 -nmotifs 3 -maxw 20 -bfile Data/bg/Background_dist_2_order.txt -revcomp -maxsize 1000000
meme Results/Motif_finding/FASTA/group_85.fa -oc Results/Motif_finding/meme_out/group_85 -dna  -mod zoops -evt 0.01 -nmotifs 3 -maxw 20 -bfile Data/bg/Background_dist_2_order.txt -revcomp -maxsize 1000000
meme Results/Motif_finding/FASTA/group_86.fa -oc Results/Motif_finding/meme_out/group_86 -dna  -mod zoops -evt 0.01 -nmotifs 3 -maxw 20 -bfile Data/bg/Background_dist_2_order.txt -revcomp -maxsize 1000000
meme Results/Motif_finding/FASTA/group_87.fa -oc Results/Motif_finding/meme_out/group_87 -dna  -mod zoops -evt 0.01 -nmotifs 3 -maxw 20 -bfile Data/bg/Background_dist_2_order.txt -revcomp -maxsize 1000000
meme Results/Motif_finding/FASTA/group_88.fa -oc Results/Motif_finding/meme_out/group_88 -dna  -mod zoops -evt 0.01 -nmotifs 3 -maxw 20 -bfile Data/bg/Background_dist_2_order.txt -revcomp -maxsize 1000000
meme Results/Motif_finding/FASTA/group_89.fa -oc Results/Motif_finding/meme_out/group_89 -dna  -mod zoops -evt 0.01 -nmotifs 3 -maxw 20 -bfile Data/bg/Background_dist_2_order.txt -revcomp -maxsize 1000000
meme Results/Motif_finding/FASTA/group_90.fa -oc Results/Motif_finding/meme_out/group_90 -dna  -mod zoops -evt 0.01 -nmotifs 3 -maxw 20 -bfile Data/bg/Background_dist_2_order.txt -revcomp -maxsize 1000000
meme Results/Motif_finding/FASTA/group_91.fa -oc Results/Motif_finding/meme_out/group_91 -dna  -mod zoops -evt 0.01 -nmotifs 3 -maxw 20 -bfile Data/bg/Background_dist_2_order.txt -revcomp -maxsize 1000000
meme Results/Motif_finding/FASTA/group_92.fa -oc Results/Motif_finding/meme_out/group_92 -dna  -mod zoops -evt 0.01 -nmotifs 3 -maxw 20 -bfile Data/bg/Background_dist_2_order.txt -revcomp -maxsize 1000000
meme Results/Motif_finding/FASTA/group_93.fa -oc Results/Motif_finding/meme_out/group_93 -dna  -mod zoops -evt 0.01 -nmotifs 3 -maxw 20 -bfile Data/bg/Background_dist_2_order.txt -revcomp -maxsize 1000000
meme Results/Motif_finding/FASTA/group_94.fa -oc Results/Motif_finding/meme_out/group_94 -dna  -mod zoops -evt 0.01 -nmotifs 3 -maxw 20 -bfile Data/bg/Background_dist_2_order.txt -revcomp -maxsize 1000000
meme Results/Motif_finding/FASTA/group_95.fa -oc Results/Motif_finding/meme_out/group_95 -dna  -mod zoops -evt 0.01 -nmotifs 3 -maxw 20 -bfile Data/bg/Background_dist_2_order.txt -revcomp -maxsize 1000000
meme Results/Motif_finding/FASTA/group_96.fa -oc Results/Motif_finding/meme_out/group_96 -dna  -mod zoops -evt 0.01 -nmotifs 3 -maxw 20 -bfile Data/bg/Background_dist_2_order.txt -revcomp -maxsize 1000000
meme Results/Motif_finding/FASTA/group_97.fa -oc Results/Motif_finding/meme_out/group_97 -dna  -mod zoops -evt 0.01 -nmotifs 3 -maxw 20 -bfile Data/bg/Background_dist_2_order.txt -revcomp -maxsize 1000000
meme Results/Motif_finding/FASTA/group_98.fa -oc Results/Motif_finding/meme_out/group_98 -dna  -mod zoops -evt 0.01 -nmotifs 3 -maxw 20 -bfile Data/bg/Background_dist_2_order.txt -revcomp -maxsize 1000000
meme Results/Motif_finding/FASTA/group_99.fa -oc Results/Motif_finding/meme_out/group_99 -dna  -mod zoops -evt 0.01 -nmotifs 3 -maxw 20 -bfile Data/bg/Background_dist_2_order.txt -revcomp -maxsize 1000000
meme Results/Motif_finding/FASTA/group_100.fa -oc Results/Motif_finding/meme_out/group_100 -dna  -mod zoops -evt 0.01 -nmotifs 3 -maxw 20 -bfile Data/bg/Background_dist_2_order.txt -revcomp -maxsize 1000000
meme Results/Motif_finding/FASTA/group_101.fa -oc Results/Motif_finding/meme_out/group_101 -dna  -mod zoops -evt 0.01 -nmotifs 3 -maxw 20 -bfile Data/bg/Background_dist_2_order.txt -revcomp -maxsize 1000000
meme Results/Motif_finding/FASTA/group_102.fa -oc Results/Motif_finding/meme_out/group_102 -dna  -mod zoops -evt 0.01 -nmotifs 3 -maxw 20 -bfile Data/bg/Background_dist_2_order.txt -revcomp -maxsize 1000000
meme Results/Motif_finding/FASTA/group_103.fa -oc Results/Motif_finding/meme_out/group_103 -dna  -mod zoops -evt 0.01 -nmotifs 3 -maxw 20 -bfile Data/bg/Background_dist_2_order.txt -revcomp -maxsize 1000000
meme Results/Motif_finding/FASTA/group_104.fa -oc Results/Motif_finding/meme_out/group_104 -dna  -mod zoops -evt 0.01 -nmotifs 3 -maxw 20 -bfile Data/bg/Background_dist_2_order.txt -revcomp -maxsize 1000000
meme Results/Motif_finding/FASTA/group_105.fa -oc Results/Motif_finding/meme_out/group_105 -dna  -mod zoops -evt 0.01 -nmotifs 3 -maxw 20 -bfile Data/bg/Background_dist_2_order.txt -revcomp -maxsize 1000000
meme Results/Motif_finding/FASTA/group_106.fa -oc Results/Motif_finding/meme_out/group_106 -dna  -mod zoops -evt 0.01 -nmotifs 3 -maxw 20 -bfile Data/bg/Background_dist_2_order.txt -revcomp -maxsize 1000000
meme Results/Motif_finding/FASTA/group_107.fa -oc Results/Motif_finding/meme_out/group_107 -dna  -mod zoops -evt 0.01 -nmotifs 3 -maxw 20 -bfile Data/bg/Background_dist_2_order.txt -revcomp -maxsize 1000000
meme Results/Motif_finding/FASTA/group_108.fa -oc Results/Motif_finding/meme_out/group_108 -dna  -mod zoops -evt 0.01 -nmotifs 3 -maxw 20 -bfile Data/bg/Background_dist_2_order.txt -revcomp -maxsize 1000000
meme Results/Motif_finding/FASTA/group_109.fa -oc Results/Motif_finding/meme_out/group_109 -dna  -mod zoops -evt 0.01 -nmotifs 3 -maxw 20 -bfile Data/bg/Background_dist_2_order.txt -revcomp -maxsize 1000000
meme Results/Motif_finding/FASTA/group_110.fa -oc Results/Motif_finding/meme_out/group_110 -dna  -mod zoops -evt 0.01 -nmotifs 3 -maxw 20 -bfile Data/bg/Background_dist_2_order.txt -revcomp -maxsize 1000000
meme Results/Motif_finding/FASTA/group_111.fa -oc Results/Motif_finding/meme_out/group_111 -dna  -mod zoops -evt 0.01 -nmotifs 3 -maxw 20 -bfile Data/bg/Background_dist_2_order.txt -revcomp -maxsize 1000000
meme Results/Motif_finding/FASTA/group_112.fa -oc Results/Motif_finding/meme_out/group_112 -dna  -mod zoops -evt 0.01 -nmotifs 3 -maxw 20 -bfile Data/bg/Background_dist_2_order.txt -revcomp -maxsize 1000000
meme Results/Motif_finding/FASTA/group_113.fa -oc Results/Motif_finding/meme_out/group_113 -dna  -mod zoops -evt 0.01 -nmotifs 3 -maxw 20 -bfile Data/bg/Background_dist_2_order.txt -revcomp -maxsize 1000000
meme Results/Motif_finding/FASTA/group_114.fa -oc Results/Motif_finding/meme_out/group_114 -dna  -mod zoops -evt 0.01 -nmotifs 3 -maxw 20 -bfile Data/bg/Background_dist_2_order.txt -revcomp -maxsize 1000000
meme Results/Motif_finding/FASTA/group_115.fa -oc Results/Motif_finding/meme_out/group_115 -dna  -mod zoops -evt 0.01 -nmotifs 3 -maxw 20 -bfile Data/bg/Background_dist_2_order.txt -revcomp -maxsize 1000000
meme Results/Motif_finding/FASTA/group_116.fa -oc Results/Motif_finding/meme_out/group_116 -dna  -mod zoops -evt 0.01 -nmotifs 3 -maxw 20 -bfile Data/bg/Background_dist_2_order.txt -revcomp -maxsize 1000000
meme Results/Motif_finding/FASTA/group_117.fa -oc Results/Motif_finding/meme_out/group_117 -dna  -mod zoops -evt 0.01 -nmotifs 3 -maxw 20 -bfile Data/bg/Background_dist_2_order.txt -revcomp -maxsize 1000000
meme Results/Motif_finding/FASTA/group_118.fa -oc Results/Motif_finding/meme_out/group_118 -dna  -mod zoops -evt 0.01 -nmotifs 3 -maxw 20 -bfile Data/bg/Background_dist_2_order.txt -revcomp -maxsize 1000000
meme Results/Motif_finding/FASTA/group_119.fa -oc Results/Motif_finding/meme_out/group_119 -dna  -mod zoops -evt 0.01 -nmotifs 3 -maxw 20 -bfile Data/bg/Background_dist_2_order.txt -revcomp -maxsize 1000000
meme Results/Motif_finding/FASTA/group_120.fa -oc Results/Motif_finding/meme_out/group_120 -dna  -mod zoops -evt 0.01 -nmotifs 3 -maxw 20 -bfile Data/bg/Background_dist_2_order.txt -revcomp -maxsize 1000000
meme Results/Motif_finding/FASTA/group_121.fa -oc Results/Motif_finding/meme_out/group_121 -dna  -mod zoops -evt 0.01 -nmotifs 3 -maxw 20 -bfile Data/bg/Background_dist_2_order.txt -revcomp -maxsize 1000000
meme Results/Motif_finding/FASTA/group_122.fa -oc Results/Motif_finding/meme_out/group_122 -dna  -mod zoops -evt 0.01 -nmotifs 3 -maxw 20 -bfile Data/bg/Background_dist_2_order.txt -revcomp -maxsize 1000000
meme Results/Motif_finding/FASTA/group_123.fa -oc Results/Motif_finding/meme_out/group_123 -dna  -mod zoops -evt 0.01 -nmotifs 3 -maxw 20 -bfile Data/bg/Background_dist_2_order.txt -revcomp -maxsize 1000000
meme Results/Motif_finding/FASTA/group_124.fa -oc Results/Motif_finding/meme_out/group_124 -dna  -mod zoops -evt 0.01 -nmotifs 3 -maxw 20 -bfile Data/bg/Background_dist_2_order.txt -revcomp -maxsize 1000000
meme Results/Motif_finding/FASTA/group_125.fa -oc Results/Motif_finding/meme_out/group_125 -dna  -mod zoops -evt 0.01 -nmotifs 3 -maxw 20 -bfile Data/bg/Background_dist_2_order.txt -revcomp -maxsize 1000000
meme Results/Motif_finding/FASTA/group_126.fa -oc Results/Motif_finding/meme_out/group_126 -dna  -mod zoops -evt 0.01 -nmotifs 3 -maxw 20 -bfile Data/bg/Background_dist_2_order.txt -revcomp -maxsize 1000000
meme Results/Motif_finding/FASTA/group_127.fa -oc Results/Motif_finding/meme_out/group_127 -dna  -mod zoops -evt 0.01 -nmotifs 3 -maxw 20 -bfile Data/bg/Background_dist_2_order.txt -revcomp -maxsize 1000000
meme Results/Motif_finding/FASTA/group_128.fa -oc Results/Motif_finding/meme_out/group_128 -dna  -mod zoops -evt 0.01 -nmotifs 3 -maxw 20 -bfile Data/bg/Background_dist_2_order.txt -revcomp -maxsize 1000000
meme Results/Motif_finding/FASTA/group_129.fa -oc Results/Motif_finding/meme_out/group_129 -dna  -mod zoops -evt 0.01 -nmotifs 3 -maxw 20 -bfile Data/bg/Background_dist_2_order.txt -revcomp -maxsize 1000000
meme Results/Motif_finding/FASTA/group_130.fa -oc Results/Motif_finding/meme_out/group_130 -dna  -mod zoops -evt 0.01 -nmotifs 3 -maxw 20 -bfile Data/bg/Background_dist_2_order.txt -revcomp -maxsize 1000000
meme Results/Motif_finding/FASTA/group_131.fa -oc Results/Motif_finding/meme_out/group_131 -dna  -mod zoops -evt 0.01 -nmotifs 3 -maxw 20 -bfile Data/bg/Background_dist_2_order.txt -revcomp -maxsize 1000000
meme Results/Motif_finding/FASTA/group_132.fa -oc Results/Motif_finding/meme_out/group_132 -dna  -mod zoops -evt 0.01 -nmotifs 3 -maxw 20 -bfile Data/bg/Background_dist_2_order.txt -revcomp -maxsize 1000000
meme Results/Motif_finding/FASTA/group_133.fa -oc Results/Motif_finding/meme_out/group_133 -dna  -mod zoops -evt 0.01 -nmotifs 3 -maxw 20 -bfile Data/bg/Background_dist_2_order.txt -revcomp -maxsize 1000000
meme Results/Motif_finding/FASTA/group_134.fa -oc Results/Motif_finding/meme_out/group_134 -dna  -mod zoops -evt 0.01 -nmotifs 3 -maxw 20 -bfile Data/bg/Background_dist_2_order.txt -revcomp -maxsize 1000000
meme Results/Motif_finding/FASTA/group_135.fa -oc Results/Motif_finding/meme_out/group_135 -dna  -mod zoops -evt 0.01 -nmotifs 3 -maxw 20 -bfile Data/bg/Background_dist_2_order.txt -revcomp -maxsize 1000000
meme Results/Motif_finding/FASTA/group_136.fa -oc Results/Motif_finding/meme_out/group_136 -dna  -mod zoops -evt 0.01 -nmotifs 3 -maxw 20 -bfile Data/bg/Background_dist_2_order.txt -revcomp -maxsize 1000000
meme Results/Motif_finding/FASTA/group_137.fa -oc Results/Motif_finding/meme_out/group_137 -dna  -mod zoops -evt 0.01 -nmotifs 3 -maxw 20 -bfile Data/bg/Background_dist_2_order.txt -revcomp -maxsize 1000000
meme Results/Motif_finding/FASTA/group_138.fa -oc Results/Motif_finding/meme_out/group_138 -dna  -mod zoops -evt 0.01 -nmotifs 3 -maxw 20 -bfile Data/bg/Background_dist_2_order.txt -revcomp -maxsize 1000000
meme Results/Motif_finding/FASTA/group_139.fa -oc Results/Motif_finding/meme_out/group_139 -dna  -mod zoops -evt 0.01 -nmotifs 3 -maxw 20 -bfile Data/bg/Background_dist_2_order.txt -revcomp -maxsize 1000000
meme Results/Motif_finding/FASTA/group_140.fa -oc Results/Motif_finding/meme_out/group_140 -dna  -mod zoops -evt 0.01 -nmotifs 3 -maxw 20 -bfile Data/bg/Background_dist_2_order.txt -revcomp -maxsize 1000000
meme Results/Motif_finding/FASTA/group_141.fa -oc Results/Motif_finding/meme_out/group_141 -dna  -mod zoops -evt 0.01 -nmotifs 3 -maxw 20 -bfile Data/bg/Background_dist_2_order.txt -revcomp -maxsize 1000000
meme Results/Motif_finding/FASTA/group_142.fa -oc Results/Motif_finding/meme_out/group_142 -dna  -mod zoops -evt 0.01 -nmotifs 3 -maxw 20 -bfile Data/bg/Background_dist_2_order.txt -revcomp -maxsize 1000000
meme Results/Motif_finding/FASTA/group_143.fa -oc Results/Motif_finding/meme_out/group_143 -dna  -mod zoops -evt 0.01 -nmotifs 3 -maxw 20 -bfile Data/bg/Background_dist_2_order.txt -revcomp -maxsize 1000000
meme Results/Motif_finding/FASTA/group_144.fa -oc Results/Motif_finding/meme_out/group_144 -dna  -mod zoops -evt 0.01 -nmotifs 3 -maxw 20 -bfile Data/bg/Background_dist_2_order.txt -revcomp -maxsize 1000000
meme Results/Motif_finding/FASTA/group_145.fa -oc Results/Motif_finding/meme_out/group_145 -dna  -mod zoops -evt 0.01 -nmotifs 3 -maxw 20 -bfile Data/bg/Background_dist_2_order.txt -revcomp -maxsize 1000000
meme Results/Motif_finding/FASTA/group_146.fa -oc Results/Motif_finding/meme_out/group_146 -dna  -mod zoops -evt 0.01 -nmotifs 3 -maxw 20 -bfile Data/bg/Background_dist_2_order.txt -revcomp -maxsize 1000000
meme Results/Motif_finding/FASTA/group_147.fa -oc Results/Motif_finding/meme_out/group_147 -dna  -mod zoops -evt 0.01 -nmotifs 3 -maxw 20 -bfile Data/bg/Background_dist_2_order.txt -revcomp -maxsize 1000000
meme Results/Motif_finding/FASTA/group_148.fa -oc Results/Motif_finding/meme_out/group_148 -dna  -mod zoops -evt 0.01 -nmotifs 3 -maxw 20 -bfile Data/bg/Background_dist_2_order.txt -revcomp -maxsize 1000000
meme Results/Motif_finding/FASTA/group_149.fa -oc Results/Motif_finding/meme_out/group_149 -dna  -mod zoops -evt 0.01 -nmotifs 3 -maxw 20 -bfile Data/bg/Background_dist_2_order.txt -revcomp -maxsize 1000000
meme Results/Motif_finding/FASTA/group_150.fa -oc Results/Motif_finding/meme_out/group_150 -dna  -mod zoops -evt 0.01 -nmotifs 3 -maxw 20 -bfile Data/bg/Background_dist_2_order.txt -revcomp -maxsize 1000000
meme Results/Motif_finding/FASTA/group_151.fa -oc Results/Motif_finding/meme_out/group_151 -dna  -mod zoops -evt 0.01 -nmotifs 3 -maxw 20 -bfile Data/bg/Background_dist_2_order.txt -revcomp -maxsize 1000000
meme Results/Motif_finding/FASTA/group_152.fa -oc Results/Motif_finding/meme_out/group_152 -dna  -mod zoops -evt 0.01 -nmotifs 3 -maxw 20 -bfile Data/bg/Background_dist_2_order.txt -revcomp -maxsize 1000000
meme Results/Motif_finding/FASTA/group_153.fa -oc Results/Motif_finding/meme_out/group_153 -dna  -mod zoops -evt 0.01 -nmotifs 3 -maxw 20 -bfile Data/bg/Background_dist_2_order.txt -revcomp -maxsize 1000000
meme Results/Motif_finding/FASTA/group_154.fa -oc Results/Motif_finding/meme_out/group_154 -dna  -mod zoops -evt 0.01 -nmotifs 3 -maxw 20 -bfile Data/bg/Background_dist_2_order.txt -revcomp -maxsize 1000000
meme Results/Motif_finding/FASTA/group_155.fa -oc Results/Motif_finding/meme_out/group_155 -dna  -mod zoops -evt 0.01 -nmotifs 3 -maxw 20 -bfile Data/bg/Background_dist_2_order.txt -revcomp -maxsize 1000000
meme Results/Motif_finding/FASTA/group_156.fa -oc Results/Motif_finding/meme_out/group_156 -dna  -mod zoops -evt 0.01 -nmotifs 3 -maxw 20 -bfile Data/bg/Background_dist_2_order.txt -revcomp -maxsize 1000000
meme Results/Motif_finding/FASTA/group_157.fa -oc Results/Motif_finding/meme_out/group_157 -dna  -mod zoops -evt 0.01 -nmotifs 3 -maxw 20 -bfile Data/bg/Background_dist_2_order.txt -revcomp -maxsize 1000000
meme Results/Motif_finding/FASTA/group_158.fa -oc Results/Motif_finding/meme_out/group_158 -dna  -mod zoops -evt 0.01 -nmotifs 3 -maxw 20 -bfile Data/bg/Background_dist_2_order.txt -revcomp -maxsize 1000000
meme Results/Motif_finding/FASTA/group_159.fa -oc Results/Motif_finding/meme_out/group_159 -dna  -mod zoops -evt 0.01 -nmotifs 3 -maxw 20 -bfile Data/bg/Background_dist_2_order.txt -revcomp -maxsize 1000000
meme Results/Motif_finding/FASTA/group_160.fa -oc Results/Motif_finding/meme_out/group_160 -dna  -mod zoops -evt 0.01 -nmotifs 3 -maxw 20 -bfile Data/bg/Background_dist_2_order.txt -revcomp -maxsize 1000000
meme Results/Motif_finding/FASTA/group_161.fa -oc Results/Motif_finding/meme_out/group_161 -dna  -mod zoops -evt 0.01 -nmotifs 3 -maxw 20 -bfile Data/bg/Background_dist_2_order.txt -revcomp -maxsize 1000000
meme Results/Motif_finding/FASTA/group_162.fa -oc Results/Motif_finding/meme_out/group_162 -dna  -mod zoops -evt 0.01 -nmotifs 3 -maxw 20 -bfile Data/bg/Background_dist_2_order.txt -revcomp -maxsize 1000000
meme Results/Motif_finding/FASTA/group_163.fa -oc Results/Motif_finding/meme_out/group_163 -dna  -mod zoops -evt 0.01 -nmotifs 3 -maxw 20 -bfile Data/bg/Background_dist_2_order.txt -revcomp -maxsize 1000000
meme Results/Motif_finding/FASTA/group_164.fa -oc Results/Motif_finding/meme_out/group_164 -dna  -mod zoops -evt 0.01 -nmotifs 3 -maxw 20 -bfile Data/bg/Background_dist_2_order.txt -revcomp -maxsize 1000000
meme Results/Motif_finding/FASTA/group_165.fa -oc Results/Motif_finding/meme_out/group_165 -dna  -mod zoops -evt 0.01 -nmotifs 3 -maxw 20 -bfile Data/bg/Background_dist_2_order.txt -revcomp -maxsize 1000000
meme Results/Motif_finding/FASTA/group_166.fa -oc Results/Motif_finding/meme_out/group_166 -dna  -mod zoops -evt 0.01 -nmotifs 3 -maxw 20 -bfile Data/bg/Background_dist_2_order.txt -revcomp -maxsize 1000000
meme Results/Motif_finding/FASTA/group_167.fa -oc Results/Motif_finding/meme_out/group_167 -dna  -mod zoops -evt 0.01 -nmotifs 3 -maxw 20 -bfile Data/bg/Background_dist_2_order.txt -revcomp -maxsize 1000000
meme Results/Motif_finding/FASTA/group_168.fa -oc Results/Motif_finding/meme_out/group_168 -dna  -mod zoops -evt 0.01 -nmotifs 3 -maxw 20 -bfile Data/bg/Background_dist_2_order.txt -revcomp -maxsize 1000000
meme Results/Motif_finding/FASTA/group_169.fa -oc Results/Motif_finding/meme_out/group_169 -dna  -mod zoops -evt 0.01 -nmotifs 3 -maxw 20 -bfile Data/bg/Background_dist_2_order.txt -revcomp -maxsize 1000000
meme Results/Motif_finding/FASTA/group_170.fa -oc Results/Motif_finding/meme_out/group_170 -dna  -mod zoops -evt 0.01 -nmotifs 3 -maxw 20 -bfile Data/bg/Background_dist_2_order.txt -revcomp -maxsize 1000000
meme Results/Motif_finding/FASTA/group_171.fa -oc Results/Motif_finding/meme_out/group_171 -dna  -mod zoops -evt 0.01 -nmotifs 3 -maxw 20 -bfile Data/bg/Background_dist_2_order.txt -revcomp -maxsize 1000000
meme Results/Motif_finding/FASTA/group_172.fa -oc Results/Motif_finding/meme_out/group_172 -dna  -mod zoops -evt 0.01 -nmotifs 3 -maxw 20 -bfile Data/bg/Background_dist_2_order.txt -revcomp -maxsize 1000000
meme Results/Motif_finding/FASTA/group_173.fa -oc Results/Motif_finding/meme_out/group_173 -dna  -mod zoops -evt 0.01 -nmotifs 3 -maxw 20 -bfile Data/bg/Background_dist_2_order.txt -revcomp -maxsize 1000000
meme Results/Motif_finding/FASTA/group_174.fa -oc Results/Motif_finding/meme_out/group_174 -dna  -mod zoops -evt 0.01 -nmotifs 3 -maxw 20 -bfile Data/bg/Background_dist_2_order.txt -revcomp -maxsize 1000000
meme Results/Motif_finding/FASTA/group_175.fa -oc Results/Motif_finding/meme_out/group_175 -dna  -mod zoops -evt 0.01 -nmotifs 3 -maxw 20 -bfile Data/bg/Background_dist_2_order.txt -revcomp -maxsize 1000000
meme Results/Motif_finding/FASTA/group_176.fa -oc Results/Motif_finding/meme_out/group_176 -dna  -mod zoops -evt 0.01 -nmotifs 3 -maxw 20 -bfile Data/bg/Background_dist_2_order.txt -revcomp -maxsize 1000000
meme Results/Motif_finding/FASTA/group_177.fa -oc Results/Motif_finding/meme_out/group_177 -dna  -mod zoops -evt 0.01 -nmotifs 3 -maxw 20 -bfile Data/bg/Background_dist_2_order.txt -revcomp -maxsize 1000000
meme Results/Motif_finding/FASTA/group_178.fa -oc Results/Motif_finding/meme_out/group_178 -dna  -mod zoops -evt 0.01 -nmotifs 3 -maxw 20 -bfile Data/bg/Background_dist_2_order.txt -revcomp -maxsize 1000000
meme Results/Motif_finding/FASTA/group_179.fa -oc Results/Motif_finding/meme_out/group_179 -dna  -mod zoops -evt 0.01 -nmotifs 3 -maxw 20 -bfile Data/bg/Background_dist_2_order.txt -revcomp -maxsize 1000000
meme Results/Motif_finding/FASTA/group_180.fa -oc Results/Motif_finding/meme_out/group_180 -dna  -mod zoops -evt 0.01 -nmotifs 3 -maxw 20 -bfile Data/bg/Background_dist_2_order.txt -revcomp -maxsize 1000000
meme Results/Motif_finding/FASTA/group_181.fa -oc Results/Motif_finding/meme_out/group_181 -dna  -mod zoops -evt 0.01 -nmotifs 3 -maxw 20 -bfile Data/bg/Background_dist_2_order.txt -revcomp -maxsize 1000000
meme Results/Motif_finding/FASTA/group_182.fa -oc Results/Motif_finding/meme_out/group_182 -dna  -mod zoops -evt 0.01 -nmotifs 3 -maxw 20 -bfile Data/bg/Background_dist_2_order.txt -revcomp -maxsize 1000000
meme Results/Motif_finding/FASTA/group_183.fa -oc Results/Motif_finding/meme_out/group_183 -dna  -mod zoops -evt 0.01 -nmotifs 3 -maxw 20 -bfile Data/bg/Background_dist_2_order.txt -revcomp -maxsize 1000000
meme Results/Motif_finding/FASTA/group_184.fa -oc Results/Motif_finding/meme_out/group_184 -dna  -mod zoops -evt 0.01 -nmotifs 3 -maxw 20 -bfile Data/bg/Background_dist_2_order.txt -revcomp -maxsize 1000000
meme Results/Motif_finding/FASTA/group_185.fa -oc Results/Motif_finding/meme_out/group_185 -dna  -mod zoops -evt 0.01 -nmotifs 3 -maxw 20 -bfile Data/bg/Background_dist_2_order.txt -revcomp -maxsize 1000000
meme Results/Motif_finding/FASTA/group_186.fa -oc Results/Motif_finding/meme_out/group_186 -dna  -mod zoops -evt 0.01 -nmotifs 3 -maxw 20 -bfile Data/bg/Background_dist_2_order.txt -revcomp -maxsize 1000000
meme Results/Motif_finding/FASTA/group_187.fa -oc Results/Motif_finding/meme_out/group_187 -dna  -mod zoops -evt 0.01 -nmotifs 3 -maxw 20 -bfile Data/bg/Background_dist_2_order.txt -revcomp -maxsize 1000000
meme Results/Motif_finding/FASTA/group_188.fa -oc Results/Motif_finding/meme_out/group_188 -dna  -mod zoops -evt 0.01 -nmotifs 3 -maxw 20 -bfile Data/bg/Background_dist_2_order.txt -revcomp -maxsize 1000000
meme Results/Motif_finding/FASTA/group_189.fa -oc Results/Motif_finding/meme_out/group_189 -dna  -mod zoops -evt 0.01 -nmotifs 3 -maxw 20 -bfile Data/bg/Background_dist_2_order.txt -revcomp -maxsize 1000000
meme Results/Motif_finding/FASTA/group_190.fa -oc Results/Motif_finding/meme_out/group_190 -dna  -mod zoops -evt 0.01 -nmotifs 3 -maxw 20 -bfile Data/bg/Background_dist_2_order.txt -revcomp -maxsize 1000000
meme Results/Motif_finding/FASTA/group_191.fa -oc Results/Motif_finding/meme_out/group_191 -dna  -mod zoops -evt 0.01 -nmotifs 3 -maxw 20 -bfile Data/bg/Background_dist_2_order.txt -revcomp -maxsize 1000000
meme Results/Motif_finding/FASTA/group_192.fa -oc Results/Motif_finding/meme_out/group_192 -dna  -mod zoops -evt 0.01 -nmotifs 3 -maxw 20 -bfile Data/bg/Background_dist_2_order.txt -revcomp -maxsize 1000000
meme Results/Motif_finding/FASTA/group_193.fa -oc Results/Motif_finding/meme_out/group_193 -dna  -mod zoops -evt 0.01 -nmotifs 3 -maxw 20 -bfile Data/bg/Background_dist_2_order.txt -revcomp -maxsize 1000000
meme Results/Motif_finding/FASTA/group_194.fa -oc Results/Motif_finding/meme_out/group_194 -dna  -mod zoops -evt 0.01 -nmotifs 3 -maxw 20 -bfile Data/bg/Background_dist_2_order.txt -revcomp -maxsize 1000000
meme Results/Motif_finding/FASTA/group_195.fa -oc Results/Motif_finding/meme_out/group_195 -dna  -mod zoops -evt 0.01 -nmotifs 3 -maxw 20 -bfile Data/bg/Background_dist_2_order.txt -revcomp -maxsize 1000000
meme Results/Motif_finding/FASTA/group_196.fa -oc Results/Motif_finding/meme_out/group_196 -dna  -mod zoops -evt 0.01 -nmotifs 3 -maxw 20 -bfile Data/bg/Background_dist_2_order.txt -revcomp -maxsize 1000000
meme Results/Motif_finding/FASTA/group_197.fa -oc Results/Motif_finding/meme_out/group_197 -dna  -mod zoops -evt 0.01 -nmotifs 3 -maxw 20 -bfile Data/bg/Background_dist_2_order.txt -revcomp -maxsize 1000000
meme Results/Motif_finding/FASTA/group_198.fa -oc Results/Motif_finding/meme_out/group_198 -dna  -mod zoops -evt 0.01 -nmotifs 3 -maxw 20 -bfile Data/bg/Background_dist_2_order.txt -revcomp -maxsize 1000000
meme Results/Motif_finding/FASTA/group_199.fa -oc Results/Motif_finding/meme_out/group_199 -dna  -mod zoops -evt 0.01 -nmotifs 3 -maxw 20 -bfile Data/bg/Background_dist_2_order.txt -revcomp -maxsize 1000000
meme Results/Motif_finding/FASTA/group_200.fa -oc Results/Motif_finding/meme_out/group_200 -dna  -mod zoops -evt 0.01 -nmotifs 3 -maxw 20 -bfile Data/bg/Background_dist_2_order.txt -revcomp -maxsize 1000000
meme Results/Motif_finding/FASTA/group_201.fa -oc Results/Motif_finding/meme_out/group_201 -dna  -mod zoops -evt 0.01 -nmotifs 3 -maxw 20 -bfile Data/bg/Background_dist_2_order.txt -revcomp -maxsize 1000000
meme Results/Motif_finding/FASTA/group_202.fa -oc Results/Motif_finding/meme_out/group_202 -dna  -mod zoops -evt 0.01 -nmotifs 3 -maxw 20 -bfile Data/bg/Background_dist_2_order.txt -revcomp -maxsize 1000000
meme Results/Motif_finding/FASTA/group_203.fa -oc Results/Motif_finding/meme_out/group_203 -dna  -mod zoops -evt 0.01 -nmotifs 3 -maxw 20 -bfile Data/bg/Background_dist_2_order.txt -revcomp -maxsize 1000000
meme Results/Motif_finding/FASTA/group_204.fa -oc Results/Motif_finding/meme_out/group_204 -dna  -mod zoops -evt 0.01 -nmotifs 3 -maxw 20 -bfile Data/bg/Background_dist_2_order.txt -revcomp -maxsize 1000000
meme Results/Motif_finding/FASTA/group_205.fa -oc Results/Motif_finding/meme_out/group_205 -dna  -mod zoops -evt 0.01 -nmotifs 3 -maxw 20 -bfile Data/bg/Background_dist_2_order.txt -revcomp -maxsize 1000000
meme Results/Motif_finding/FASTA/group_206.fa -oc Results/Motif_finding/meme_out/group_206 -dna  -mod zoops -evt 0.01 -nmotifs 3 -maxw 20 -bfile Data/bg/Background_dist_2_order.txt -revcomp -maxsize 1000000
meme Results/Motif_finding/FASTA/group_207.fa -oc Results/Motif_finding/meme_out/group_207 -dna  -mod zoops -evt 0.01 -nmotifs 3 -maxw 20 -bfile Data/bg/Background_dist_2_order.txt -revcomp -maxsize 1000000
meme Results/Motif_finding/FASTA/group_208.fa -oc Results/Motif_finding/meme_out/group_208 -dna  -mod zoops -evt 0.01 -nmotifs 3 -maxw 20 -bfile Data/bg/Background_dist_2_order.txt -revcomp -maxsize 1000000
meme Results/Motif_finding/FASTA/group_209.fa -oc Results/Motif_finding/meme_out/group_209 -dna  -mod zoops -evt 0.01 -nmotifs 3 -maxw 20 -bfile Data/bg/Background_dist_2_order.txt -revcomp -maxsize 1000000
meme Results/Motif_finding/FASTA/group_210.fa -oc Results/Motif_finding/meme_out/group_210 -dna  -mod zoops -evt 0.01 -nmotifs 3 -maxw 20 -bfile Data/bg/Background_dist_2_order.txt -revcomp -maxsize 1000000
meme Results/Motif_finding/FASTA/group_211.fa -oc Results/Motif_finding/meme_out/group_211 -dna  -mod zoops -evt 0.01 -nmotifs 3 -maxw 20 -bfile Data/bg/Background_dist_2_order.txt -revcomp -maxsize 1000000
meme Results/Motif_finding/FASTA/group_212.fa -oc Results/Motif_finding/meme_out/group_212 -dna  -mod zoops -evt 0.01 -nmotifs 3 -maxw 20 -bfile Data/bg/Background_dist_2_order.txt -revcomp -maxsize 1000000
meme Results/Motif_finding/FASTA/group_213.fa -oc Results/Motif_finding/meme_out/group_213 -dna  -mod zoops -evt 0.01 -nmotifs 3 -maxw 20 -bfile Data/bg/Background_dist_2_order.txt -revcomp -maxsize 1000000
meme Results/Motif_finding/FASTA/group_214.fa -oc Results/Motif_finding/meme_out/group_214 -dna  -mod zoops -evt 0.01 -nmotifs 3 -maxw 20 -bfile Data/bg/Background_dist_2_order.txt -revcomp -maxsize 1000000
meme Results/Motif_finding/FASTA/group_215.fa -oc Results/Motif_finding/meme_out/group_215 -dna  -mod zoops -evt 0.01 -nmotifs 3 -maxw 20 -bfile Data/bg/Background_dist_2_order.txt -revcomp -maxsize 1000000
meme Results/Motif_finding/FASTA/group_216.fa -oc Results/Motif_finding/meme_out/group_216 -dna  -mod zoops -evt 0.01 -nmotifs 3 -maxw 20 -bfile Data/bg/Background_dist_2_order.txt -revcomp -maxsize 1000000
meme Results/Motif_finding/FASTA/group_217.fa -oc Results/Motif_finding/meme_out/group_217 -dna  -mod zoops -evt 0.01 -nmotifs 3 -maxw 20 -bfile Data/bg/Background_dist_2_order.txt -revcomp -maxsize 1000000
meme Results/Motif_finding/FASTA/group_218.fa -oc Results/Motif_finding/meme_out/group_218 -dna  -mod zoops -evt 0.01 -nmotifs 3 -maxw 20 -bfile Data/bg/Background_dist_2_order.txt -revcomp -maxsize 1000000
meme Results/Motif_finding/FASTA/group_219.fa -oc Results/Motif_finding/meme_out/group_219 -dna  -mod zoops -evt 0.01 -nmotifs 3 -maxw 20 -bfile Data/bg/Background_dist_2_order.txt -revcomp -maxsize 1000000
meme Results/Motif_finding/FASTA/group_220.fa -oc Results/Motif_finding/meme_out/group_220 -dna  -mod zoops -evt 0.01 -nmotifs 3 -maxw 20 -bfile Data/bg/Background_dist_2_order.txt -revcomp -maxsize 1000000
meme Results/Motif_finding/FASTA/group_221.fa -oc Results/Motif_finding/meme_out/group_221 -dna  -mod zoops -evt 0.01 -nmotifs 3 -maxw 20 -bfile Data/bg/Background_dist_2_order.txt -revcomp -maxsize 1000000
meme Results/Motif_finding/FASTA/group_222.fa -oc Results/Motif_finding/meme_out/group_222 -dna  -mod zoops -evt 0.01 -nmotifs 3 -maxw 20 -bfile Data/bg/Background_dist_2_order.txt -revcomp -maxsize 1000000
meme Results/Motif_finding/FASTA/group_223.fa -oc Results/Motif_finding/meme_out/group_223 -dna  -mod zoops -evt 0.01 -nmotifs 3 -maxw 20 -bfile Data/bg/Background_dist_2_order.txt -revcomp -maxsize 1000000
meme Results/Motif_finding/FASTA/group_224.fa -oc Results/Motif_finding/meme_out/group_224 -dna  -mod zoops -evt 0.01 -nmotifs 3 -maxw 20 -bfile Data/bg/Background_dist_2_order.txt -revcomp -maxsize 1000000
meme Results/Motif_finding/FASTA/group_225.fa -oc Results/Motif_finding/meme_out/group_225 -dna  -mod zoops -evt 0.01 -nmotifs 3 -maxw 20 -bfile Data/bg/Background_dist_2_order.txt -revcomp -maxsize 1000000
meme Results/Motif_finding/FASTA/group_226.fa -oc Results/Motif_finding/meme_out/group_226 -dna  -mod zoops -evt 0.01 -nmotifs 3 -maxw 20 -bfile Data/bg/Background_dist_2_order.txt -revcomp -maxsize 1000000
meme Results/Motif_finding/FASTA/group_227.fa -oc Results/Motif_finding/meme_out/group_227 -dna  -mod zoops -evt 0.01 -nmotifs 3 -maxw 20 -bfile Data/bg/Background_dist_2_order.txt -revcomp -maxsize 1000000
meme Results/Motif_finding/FASTA/group_228.fa -oc Results/Motif_finding/meme_out/group_228 -dna  -mod zoops -evt 0.01 -nmotifs 3 -maxw 20 -bfile Data/bg/Background_dist_2_order.txt -revcomp -maxsize 1000000
meme Results/Motif_finding/FASTA/group_229.fa -oc Results/Motif_finding/meme_out/group_229 -dna  -mod zoops -evt 0.01 -nmotifs 3 -maxw 20 -bfile Data/bg/Background_dist_2_order.txt -revcomp -maxsize 1000000
meme Results/Motif_finding/FASTA/group_230.fa -oc Results/Motif_finding/meme_out/group_230 -dna  -mod zoops -evt 0.01 -nmotifs 3 -maxw 20 -bfile Data/bg/Background_dist_2_order.txt -revcomp -maxsize 1000000
meme Results/Motif_finding/FASTA/group_231.fa -oc Results/Motif_finding/meme_out/group_231 -dna  -mod zoops -evt 0.01 -nmotifs 3 -maxw 20 -bfile Data/bg/Background_dist_2_order.txt -revcomp -maxsize 1000000
meme Results/Motif_finding/FASTA/group_232.fa -oc Results/Motif_finding/meme_out/group_232 -dna  -mod zoops -evt 0.01 -nmotifs 3 -maxw 20 -bfile Data/bg/Background_dist_2_order.txt -revcomp -maxsize 1000000
meme Results/Motif_finding/FASTA/group_233.fa -oc Results/Motif_finding/meme_out/group_233 -dna  -mod zoops -evt 0.01 -nmotifs 3 -maxw 20 -bfile Data/bg/Background_dist_2_order.txt -revcomp -maxsize 1000000
meme Results/Motif_finding/FASTA/group_234.fa -oc Results/Motif_finding/meme_out/group_234 -dna  -mod zoops -evt 0.01 -nmotifs 3 -maxw 20 -bfile Data/bg/Background_dist_2_order.txt -revcomp -maxsize 1000000
meme Results/Motif_finding/FASTA/group_235.fa -oc Results/Motif_finding/meme_out/group_235 -dna  -mod zoops -evt 0.01 -nmotifs 3 -maxw 20 -bfile Data/bg/Background_dist_2_order.txt -revcomp -maxsize 1000000
meme Results/Motif_finding/FASTA/group_236.fa -oc Results/Motif_finding/meme_out/group_236 -dna  -mod zoops -evt 0.01 -nmotifs 3 -maxw 20 -bfile Data/bg/Background_dist_2_order.txt -revcomp -maxsize 1000000
meme Results/Motif_finding/FASTA/group_237.fa -oc Results/Motif_finding/meme_out/group_237 -dna  -mod zoops -evt 0.01 -nmotifs 3 -maxw 20 -bfile Data/bg/Background_dist_2_order.txt -revcomp -maxsize 1000000
meme Results/Motif_finding/FASTA/group_238.fa -oc Results/Motif_finding/meme_out/group_238 -dna  -mod zoops -evt 0.01 -nmotifs 3 -maxw 20 -bfile Data/bg/Background_dist_2_order.txt -revcomp -maxsize 1000000
meme Results/Motif_finding/FASTA/group_239.fa -oc Results/Motif_finding/meme_out/group_239 -dna  -mod zoops -evt 0.01 -nmotifs 3 -maxw 20 -bfile Data/bg/Background_dist_2_order.txt -revcomp -maxsize 1000000
meme Results/Motif_finding/FASTA/group_240.fa -oc Results/Motif_finding/meme_out/group_240 -dna  -mod zoops -evt 0.01 -nmotifs 3 -maxw 20 -bfile Data/bg/Background_dist_2_order.txt -revcomp -maxsize 1000000
meme Results/Motif_finding/FASTA/group_241.fa -oc Results/Motif_finding/meme_out/group_241 -dna  -mod zoops -evt 0.01 -nmotifs 3 -maxw 20 -bfile Data/bg/Background_dist_2_order.txt -revcomp -maxsize 1000000
meme Results/Motif_finding/FASTA/group_242.fa -oc Results/Motif_finding/meme_out/group_242 -dna  -mod zoops -evt 0.01 -nmotifs 3 -maxw 20 -bfile Data/bg/Background_dist_2_order.txt -revcomp -maxsize 1000000
meme Results/Motif_finding/FASTA/group_243.fa -oc Results/Motif_finding/meme_out/group_243 -dna  -mod zoops -evt 0.01 -nmotifs 3 -maxw 20 -bfile Data/bg/Background_dist_2_order.txt -revcomp -maxsize 1000000
meme Results/Motif_finding/FASTA/group_244.fa -oc Results/Motif_finding/meme_out/group_244 -dna  -mod zoops -evt 0.01 -nmotifs 3 -maxw 20 -bfile Data/bg/Background_dist_2_order.txt -revcomp -maxsize 1000000
meme Results/Motif_finding/FASTA/group_245.fa -oc Results/Motif_finding/meme_out/group_245 -dna  -mod zoops -evt 0.01 -nmotifs 3 -maxw 20 -bfile Data/bg/Background_dist_2_order.txt -revcomp -maxsize 1000000
meme Results/Motif_finding/FASTA/group_246.fa -oc Results/Motif_finding/meme_out/group_246 -dna  -mod zoops -evt 0.01 -nmotifs 3 -maxw 20 -bfile Data/bg/Background_dist_2_order.txt -revcomp -maxsize 1000000
meme Results/Motif_finding/FASTA/group_247.fa -oc Results/Motif_finding/meme_out/group_247 -dna  -mod zoops -evt 0.01 -nmotifs 3 -maxw 20 -bfile Data/bg/Background_dist_2_order.txt -revcomp -maxsize 1000000
meme Results/Motif_finding/FASTA/group_248.fa -oc Results/Motif_finding/meme_out/group_248 -dna  -mod zoops -evt 0.01 -nmotifs 3 -maxw 20 -bfile Data/bg/Background_dist_2_order.txt -revcomp -maxsize 1000000
meme Results/Motif_finding/FASTA/group_249.fa -oc Results/Motif_finding/meme_out/group_249 -dna  -mod zoops -evt 0.01 -nmotifs 3 -maxw 20 -bfile Data/bg/Background_dist_2_order.txt -revcomp -maxsize 1000000
meme Results/Motif_finding/FASTA/group_250.fa -oc Results/Motif_finding/meme_out/group_250 -dna  -mod zoops -evt 0.01 -nmotifs 3 -maxw 20 -bfile Data/bg/Background_dist_2_order.txt -revcomp -maxsize 1000000
meme Results/Motif_finding/FASTA/group_251.fa -oc Results/Motif_finding/meme_out/group_251 -dna  -mod zoops -evt 0.01 -nmotifs 3 -maxw 20 -bfile Data/bg/Background_dist_2_order.txt -revcomp -maxsize 1000000
meme Results/Motif_finding/FASTA/group_252.fa -oc Results/Motif_finding/meme_out/group_252 -dna  -mod zoops -evt 0.01 -nmotifs 3 -maxw 20 -bfile Data/bg/Background_dist_2_order.txt -revcomp -maxsize 1000000
meme Results/Motif_finding/FASTA/group_253.fa -oc Results/Motif_finding/meme_out/group_253 -dna  -mod zoops -evt 0.01 -nmotifs 3 -maxw 20 -bfile Data/bg/Background_dist_2_order.txt -revcomp -maxsize 1000000
meme Results/Motif_finding/FASTA/group_254.fa -oc Results/Motif_finding/meme_out/group_254 -dna  -mod zoops -evt 0.01 -nmotifs 3 -maxw 20 -bfile Data/bg/Background_dist_2_order.txt -revcomp -maxsize 1000000
meme Results/Motif_finding/FASTA/group_255.fa -oc Results/Motif_finding/meme_out/group_255 -dna  -mod zoops -evt 0.01 -nmotifs 3 -maxw 20 -bfile Data/bg/Background_dist_2_order.txt -revcomp -maxsize 1000000
meme Results/Motif_finding/FASTA/group_256.fa -oc Results/Motif_finding/meme_out/group_256 -dna  -mod zoops -evt 0.01 -nmotifs 3 -maxw 20 -bfile Data/bg/Background_dist_2_order.txt -revcomp -maxsize 1000000
meme Results/Motif_finding/FASTA/group_257.fa -oc Results/Motif_finding/meme_out/group_257 -dna  -mod zoops -evt 0.01 -nmotifs 3 -maxw 20 -bfile Data/bg/Background_dist_2_order.txt -revcomp -maxsize 1000000
meme Results/Motif_finding/FASTA/group_258.fa -oc Results/Motif_finding/meme_out/group_258 -dna  -mod zoops -evt 0.01 -nmotifs 3 -maxw 20 -bfile Data/bg/Background_dist_2_order.txt -revcomp -maxsize 1000000
meme Results/Motif_finding/FASTA/group_259.fa -oc Results/Motif_finding/meme_out/group_259 -dna  -mod zoops -evt 0.01 -nmotifs 3 -maxw 20 -bfile Data/bg/Background_dist_2_order.txt -revcomp -maxsize 1000000
meme Results/Motif_finding/FASTA/group_260.fa -oc Results/Motif_finding/meme_out/group_260 -dna  -mod zoops -evt 0.01 -nmotifs 3 -maxw 20 -bfile Data/bg/Background_dist_2_order.txt -revcomp -maxsize 1000000
meme Results/Motif_finding/FASTA/group_261.fa -oc Results/Motif_finding/meme_out/group_261 -dna  -mod zoops -evt 0.01 -nmotifs 3 -maxw 20 -bfile Data/bg/Background_dist_2_order.txt -revcomp -maxsize 1000000
meme Results/Motif_finding/FASTA/group_262.fa -oc Results/Motif_finding/meme_out/group_262 -dna  -mod zoops -evt 0.01 -nmotifs 3 -maxw 20 -bfile Data/bg/Background_dist_2_order.txt -revcomp -maxsize 1000000
meme Results/Motif_finding/FASTA/group_263.fa -oc Results/Motif_finding/meme_out/group_263 -dna  -mod zoops -evt 0.01 -nmotifs 3 -maxw 20 -bfile Data/bg/Background_dist_2_order.txt -revcomp -maxsize 1000000
meme Results/Motif_finding/FASTA/group_264.fa -oc Results/Motif_finding/meme_out/group_264 -dna  -mod zoops -evt 0.01 -nmotifs 3 -maxw 20 -bfile Data/bg/Background_dist_2_order.txt -revcomp -maxsize 1000000
meme Results/Motif_finding/FASTA/group_265.fa -oc Results/Motif_finding/meme_out/group_265 -dna  -mod zoops -evt 0.01 -nmotifs 3 -maxw 20 -bfile Data/bg/Background_dist_2_order.txt -revcomp -maxsize 1000000
meme Results/Motif_finding/FASTA/group_266.fa -oc Results/Motif_finding/meme_out/group_266 -dna  -mod zoops -evt 0.01 -nmotifs 3 -maxw 20 -bfile Data/bg/Background_dist_2_order.txt -revcomp -maxsize 1000000
meme Results/Motif_finding/FASTA/group_267.fa -oc Results/Motif_finding/meme_out/group_267 -dna  -mod zoops -evt 0.01 -nmotifs 3 -maxw 20 -bfile Data/bg/Background_dist_2_order.txt -revcomp -maxsize 1000000
meme Results/Motif_finding/FASTA/group_268.fa -oc Results/Motif_finding/meme_out/group_268 -dna  -mod zoops -evt 0.01 -nmotifs 3 -maxw 20 -bfile Data/bg/Background_dist_2_order.txt -revcomp -maxsize 1000000
meme Results/Motif_finding/FASTA/group_269.fa -oc Results/Motif_finding/meme_out/group_269 -dna  -mod zoops -evt 0.01 -nmotifs 3 -maxw 20 -bfile Data/bg/Background_dist_2_order.txt -revcomp -maxsize 1000000
meme Results/Motif_finding/FASTA/group_270.fa -oc Results/Motif_finding/meme_out/group_270 -dna  -mod zoops -evt 0.01 -nmotifs 3 -maxw 20 -bfile Data/bg/Background_dist_2_order.txt -revcomp -maxsize 1000000
meme Results/Motif_finding/FASTA/group_271.fa -oc Results/Motif_finding/meme_out/group_271 -dna  -mod zoops -evt 0.01 -nmotifs 3 -maxw 20 -bfile Data/bg/Background_dist_2_order.txt -revcomp -maxsize 1000000
meme Results/Motif_finding/FASTA/group_272.fa -oc Results/Motif_finding/meme_out/group_272 -dna  -mod zoops -evt 0.01 -nmotifs 3 -maxw 20 -bfile Data/bg/Background_dist_2_order.txt -revcomp -maxsize 1000000
meme Results/Motif_finding/FASTA/group_273.fa -oc Results/Motif_finding/meme_out/group_273 -dna  -mod zoops -evt 0.01 -nmotifs 3 -maxw 20 -bfile Data/bg/Background_dist_2_order.txt -revcomp -maxsize 1000000
meme Results/Motif_finding/FASTA/group_274.fa -oc Results/Motif_finding/meme_out/group_274 -dna  -mod zoops -evt 0.01 -nmotifs 3 -maxw 20 -bfile Data/bg/Background_dist_2_order.txt -revcomp -maxsize 1000000
meme Results/Motif_finding/FASTA/group_275.fa -oc Results/Motif_finding/meme_out/group_275 -dna  -mod zoops -evt 0.01 -nmotifs 3 -maxw 20 -bfile Data/bg/Background_dist_2_order.txt -revcomp -maxsize 1000000
meme Results/Motif_finding/FASTA/group_276.fa -oc Results/Motif_finding/meme_out/group_276 -dna  -mod zoops -evt 0.01 -nmotifs 3 -maxw 20 -bfile Data/bg/Background_dist_2_order.txt -revcomp -maxsize 1000000
meme Results/Motif_finding/FASTA/group_277.fa -oc Results/Motif_finding/meme_out/group_277 -dna  -mod zoops -evt 0.01 -nmotifs 3 -maxw 20 -bfile Data/bg/Background_dist_2_order.txt -revcomp -maxsize 1000000
meme Results/Motif_finding/FASTA/group_278.fa -oc Results/Motif_finding/meme_out/group_278 -dna  -mod zoops -evt 0.01 -nmotifs 3 -maxw 20 -bfile Data/bg/Background_dist_2_order.txt -revcomp -maxsize 1000000
meme Results/Motif_finding/FASTA/group_279.fa -oc Results/Motif_finding/meme_out/group_279 -dna  -mod zoops -evt 0.01 -nmotifs 3 -maxw 20 -bfile Data/bg/Background_dist_2_order.txt -revcomp -maxsize 1000000
meme Results/Motif_finding/FASTA/group_280.fa -oc Results/Motif_finding/meme_out/group_280 -dna  -mod zoops -evt 0.01 -nmotifs 3 -maxw 20 -bfile Data/bg/Background_dist_2_order.txt -revcomp -maxsize 1000000
meme Results/Motif_finding/FASTA/group_281.fa -oc Results/Motif_finding/meme_out/group_281 -dna  -mod zoops -evt 0.01 -nmotifs 3 -maxw 20 -bfile Data/bg/Background_dist_2_order.txt -revcomp -maxsize 1000000
meme Results/Motif_finding/FASTA/group_282.fa -oc Results/Motif_finding/meme_out/group_282 -dna  -mod zoops -evt 0.01 -nmotifs 3 -maxw 20 -bfile Data/bg/Background_dist_2_order.txt -revcomp -maxsize 1000000
meme Results/Motif_finding/FASTA/group_283.fa -oc Results/Motif_finding/meme_out/group_283 -dna  -mod zoops -evt 0.01 -nmotifs 3 -maxw 20 -bfile Data/bg/Background_dist_2_order.txt -revcomp -maxsize 1000000
meme Results/Motif_finding/FASTA/group_284.fa -oc Results/Motif_finding/meme_out/group_284 -dna  -mod zoops -evt 0.01 -nmotifs 3 -maxw 20 -bfile Data/bg/Background_dist_2_order.txt -revcomp -maxsize 1000000
meme Results/Motif_finding/FASTA/group_285.fa -oc Results/Motif_finding/meme_out/group_285 -dna  -mod zoops -evt 0.01 -nmotifs 3 -maxw 20 -bfile Data/bg/Background_dist_2_order.txt -revcomp -maxsize 1000000
meme Results/Motif_finding/FASTA/group_286.fa -oc Results/Motif_finding/meme_out/group_286 -dna  -mod zoops -evt 0.01 -nmotifs 3 -maxw 20 -bfile Data/bg/Background_dist_2_order.txt -revcomp -maxsize 1000000
meme Results/Motif_finding/FASTA/group_287.fa -oc Results/Motif_finding/meme_out/group_287 -dna  -mod zoops -evt 0.01 -nmotifs 3 -maxw 20 -bfile Data/bg/Background_dist_2_order.txt -revcomp -maxsize 1000000
meme Results/Motif_finding/FASTA/group_288.fa -oc Results/Motif_finding/meme_out/group_288 -dna  -mod zoops -evt 0.01 -nmotifs 3 -maxw 20 -bfile Data/bg/Background_dist_2_order.txt -revcomp -maxsize 1000000
meme Results/Motif_finding/FASTA/group_289.fa -oc Results/Motif_finding/meme_out/group_289 -dna  -mod zoops -evt 0.01 -nmotifs 3 -maxw 20 -bfile Data/bg/Background_dist_2_order.txt -revcomp -maxsize 1000000
meme Results/Motif_finding/FASTA/group_290.fa -oc Results/Motif_finding/meme_out/group_290 -dna  -mod zoops -evt 0.01 -nmotifs 3 -maxw 20 -bfile Data/bg/Background_dist_2_order.txt -revcomp -maxsize 1000000
meme Results/Motif_finding/FASTA/group_291.fa -oc Results/Motif_finding/meme_out/group_291 -dna  -mod zoops -evt 0.01 -nmotifs 3 -maxw 20 -bfile Data/bg/Background_dist_2_order.txt -revcomp -maxsize 1000000
meme Results/Motif_finding/FASTA/group_292.fa -oc Results/Motif_finding/meme_out/group_292 -dna  -mod zoops -evt 0.01 -nmotifs 3 -maxw 20 -bfile Data/bg/Background_dist_2_order.txt -revcomp -maxsize 1000000
meme Results/Motif_finding/FASTA/group_293.fa -oc Results/Motif_finding/meme_out/group_293 -dna  -mod zoops -evt 0.01 -nmotifs 3 -maxw 20 -bfile Data/bg/Background_dist_2_order.txt -revcomp -maxsize 1000000
meme Results/Motif_finding/FASTA/group_294.fa -oc Results/Motif_finding/meme_out/group_294 -dna  -mod zoops -evt 0.01 -nmotifs 3 -maxw 20 -bfile Data/bg/Background_dist_2_order.txt -revcomp -maxsize 1000000
meme Results/Motif_finding/FASTA/group_295.fa -oc Results/Motif_finding/meme_out/group_295 -dna  -mod zoops -evt 0.01 -nmotifs 3 -maxw 20 -bfile Data/bg/Background_dist_2_order.txt -revcomp -maxsize 1000000
meme Results/Motif_finding/FASTA/group_296.fa -oc Results/Motif_finding/meme_out/group_296 -dna  -mod zoops -evt 0.01 -nmotifs 3 -maxw 20 -bfile Data/bg/Background_dist_2_order.txt -revcomp -maxsize 1000000
meme Results/Motif_finding/FASTA/group_297.fa -oc Results/Motif_finding/meme_out/group_297 -dna  -mod zoops -evt 0.01 -nmotifs 3 -maxw 20 -bfile Data/bg/Background_dist_2_order.txt -revcomp -maxsize 1000000
meme Results/Motif_finding/FASTA/group_298.fa -oc Results/Motif_finding/meme_out/group_298 -dna  -mod zoops -evt 0.01 -nmotifs 3 -maxw 20 -bfile Data/bg/Background_dist_2_order.txt -revcomp -maxsize 1000000
meme Results/Motif_finding/FASTA/group_299.fa -oc Results/Motif_finding/meme_out/group_299 -dna  -mod zoops -evt 0.01 -nmotifs 3 -maxw 20 -bfile Data/bg/Background_dist_2_order.txt -revcomp -maxsize 1000000
meme Results/Motif_finding/FASTA/group_300.fa -oc Results/Motif_finding/meme_out/group_300 -dna  -mod zoops -evt 0.01 -nmotifs 3 -maxw 20 -bfile Data/bg/Background_dist_2_order.txt -revcomp -maxsize 1000000
meme Results/Motif_finding/FASTA/group_301.fa -oc Results/Motif_finding/meme_out/group_301 -dna  -mod zoops -evt 0.01 -nmotifs 3 -maxw 20 -bfile Data/bg/Background_dist_2_order.txt -revcomp -maxsize 1000000
meme Results/Motif_finding/FASTA/group_302.fa -oc Results/Motif_finding/meme_out/group_302 -dna  -mod zoops -evt 0.01 -nmotifs 3 -maxw 20 -bfile Data/bg/Background_dist_2_order.txt -revcomp -maxsize 1000000
meme Results/Motif_finding/FASTA/group_303.fa -oc Results/Motif_finding/meme_out/group_303 -dna  -mod zoops -evt 0.01 -nmotifs 3 -maxw 20 -bfile Data/bg/Background_dist_2_order.txt -revcomp -maxsize 1000000
meme Results/Motif_finding/FASTA/group_304.fa -oc Results/Motif_finding/meme_out/group_304 -dna  -mod zoops -evt 0.01 -nmotifs 3 -maxw 20 -bfile Data/bg/Background_dist_2_order.txt -revcomp -maxsize 1000000
meme Results/Motif_finding/FASTA/group_305.fa -oc Results/Motif_finding/meme_out/group_305 -dna  -mod zoops -evt 0.01 -nmotifs 3 -maxw 20 -bfile Data/bg/Background_dist_2_order.txt -revcomp -maxsize 1000000
meme Results/Motif_finding/FASTA/group_306.fa -oc Results/Motif_finding/meme_out/group_306 -dna  -mod zoops -evt 0.01 -nmotifs 3 -maxw 20 -bfile Data/bg/Background_dist_2_order.txt -revcomp -maxsize 1000000
meme Results/Motif_finding/FASTA/group_307.fa -oc Results/Motif_finding/meme_out/group_307 -dna  -mod zoops -evt 0.01 -nmotifs 3 -maxw 20 -bfile Data/bg/Background_dist_2_order.txt -revcomp -maxsize 1000000
meme Results/Motif_finding/FASTA/group_308.fa -oc Results/Motif_finding/meme_out/group_308 -dna  -mod zoops -evt 0.01 -nmotifs 3 -maxw 20 -bfile Data/bg/Background_dist_2_order.txt -revcomp -maxsize 1000000
meme Results/Motif_finding/FASTA/group_309.fa -oc Results/Motif_finding/meme_out/group_309 -dna  -mod zoops -evt 0.01 -nmotifs 3 -maxw 20 -bfile Data/bg/Background_dist_2_order.txt -revcomp -maxsize 1000000
meme Results/Motif_finding/FASTA/group_310.fa -oc Results/Motif_finding/meme_out/group_310 -dna  -mod zoops -evt 0.01 -nmotifs 3 -maxw 20 -bfile Data/bg/Background_dist_2_order.txt -revcomp -maxsize 1000000
meme Results/Motif_finding/FASTA/group_311.fa -oc Results/Motif_finding/meme_out/group_311 -dna  -mod zoops -evt 0.01 -nmotifs 3 -maxw 20 -bfile Data/bg/Background_dist_2_order.txt -revcomp -maxsize 1000000
meme Results/Motif_finding/FASTA/group_312.fa -oc Results/Motif_finding/meme_out/group_312 -dna  -mod zoops -evt 0.01 -nmotifs 3 -maxw 20 -bfile Data/bg/Background_dist_2_order.txt -revcomp -maxsize 1000000
meme Results/Motif_finding/FASTA/group_313.fa -oc Results/Motif_finding/meme_out/group_313 -dna  -mod zoops -evt 0.01 -nmotifs 3 -maxw 20 -bfile Data/bg/Background_dist_2_order.txt -revcomp -maxsize 1000000
meme Results/Motif_finding/FASTA/group_314.fa -oc Results/Motif_finding/meme_out/group_314 -dna  -mod zoops -evt 0.01 -nmotifs 3 -maxw 20 -bfile Data/bg/Background_dist_2_order.txt -revcomp -maxsize 1000000
meme Results/Motif_finding/FASTA/group_315.fa -oc Results/Motif_finding/meme_out/group_315 -dna  -mod zoops -evt 0.01 -nmotifs 3 -maxw 20 -bfile Data/bg/Background_dist_2_order.txt -revcomp -maxsize 1000000
meme Results/Motif_finding/FASTA/group_316.fa -oc Results/Motif_finding/meme_out/group_316 -dna  -mod zoops -evt 0.01 -nmotifs 3 -maxw 20 -bfile Data/bg/Background_dist_2_order.txt -revcomp -maxsize 1000000
meme Results/Motif_finding/FASTA/group_317.fa -oc Results/Motif_finding/meme_out/group_317 -dna  -mod zoops -evt 0.01 -nmotifs 3 -maxw 20 -bfile Data/bg/Background_dist_2_order.txt -revcomp -maxsize 1000000
meme Results/Motif_finding/FASTA/group_318.fa -oc Results/Motif_finding/meme_out/group_318 -dna  -mod zoops -evt 0.01 -nmotifs 3 -maxw 20 -bfile Data/bg/Background_dist_2_order.txt -revcomp -maxsize 1000000
meme Results/Motif_finding/FASTA/group_319.fa -oc Results/Motif_finding/meme_out/group_319 -dna  -mod zoops -evt 0.01 -nmotifs 3 -maxw 20 -bfile Data/bg/Background_dist_2_order.txt -revcomp -maxsize 1000000
meme Results/Motif_finding/FASTA/group_320.fa -oc Results/Motif_finding/meme_out/group_320 -dna  -mod zoops -evt 0.01 -nmotifs 3 -maxw 20 -bfile Data/bg/Background_dist_2_order.txt -revcomp -maxsize 1000000
meme Results/Motif_finding/FASTA/group_321.fa -oc Results/Motif_finding/meme_out/group_321 -dna  -mod zoops -evt 0.01 -nmotifs 3 -maxw 20 -bfile Data/bg/Background_dist_2_order.txt -revcomp -maxsize 1000000
meme Results/Motif_finding/FASTA/group_322.fa -oc Results/Motif_finding/meme_out/group_322 -dna  -mod zoops -evt 0.01 -nmotifs 3 -maxw 20 -bfile Data/bg/Background_dist_2_order.txt -revcomp -maxsize 1000000
meme Results/Motif_finding/FASTA/group_323.fa -oc Results/Motif_finding/meme_out/group_323 -dna  -mod zoops -evt 0.01 -nmotifs 3 -maxw 20 -bfile Data/bg/Background_dist_2_order.txt -revcomp -maxsize 1000000
meme Results/Motif_finding/FASTA/group_324.fa -oc Results/Motif_finding/meme_out/group_324 -dna  -mod zoops -evt 0.01 -nmotifs 3 -maxw 20 -bfile Data/bg/Background_dist_2_order.txt -revcomp -maxsize 1000000
meme Results/Motif_finding/FASTA/group_325.fa -oc Results/Motif_finding/meme_out/group_325 -dna  -mod zoops -evt 0.01 -nmotifs 3 -maxw 20 -bfile Data/bg/Background_dist_2_order.txt -revcomp -maxsize 1000000
meme Results/Motif_finding/FASTA/group_326.fa -oc Results/Motif_finding/meme_out/group_326 -dna  -mod zoops -evt 0.01 -nmotifs 3 -maxw 20 -bfile Data/bg/Background_dist_2_order.txt -revcomp -maxsize 1000000
meme Results/Motif_finding/FASTA/group_327.fa -oc Results/Motif_finding/meme_out/group_327 -dna  -mod zoops -evt 0.01 -nmotifs 3 -maxw 20 -bfile Data/bg/Background_dist_2_order.txt -revcomp -maxsize 1000000
meme Results/Motif_finding/FASTA/group_328.fa -oc Results/Motif_finding/meme_out/group_328 -dna  -mod zoops -evt 0.01 -nmotifs 3 -maxw 20 -bfile Data/bg/Background_dist_2_order.txt -revcomp -maxsize 1000000
meme Results/Motif_finding/FASTA/group_329.fa -oc Results/Motif_finding/meme_out/group_329 -dna  -mod zoops -evt 0.01 -nmotifs 3 -maxw 20 -bfile Data/bg/Background_dist_2_order.txt -revcomp -maxsize 1000000
meme Results/Motif_finding/FASTA/group_330.fa -oc Results/Motif_finding/meme_out/group_330 -dna  -mod zoops -evt 0.01 -nmotifs 3 -maxw 20 -bfile Data/bg/Background_dist_2_order.txt -revcomp -maxsize 1000000
meme Results/Motif_finding/FASTA/group_331.fa -oc Results/Motif_finding/meme_out/group_331 -dna  -mod zoops -evt 0.01 -nmotifs 3 -maxw 20 -bfile Data/bg/Background_dist_2_order.txt -revcomp -maxsize 1000000
meme Results/Motif_finding/FASTA/group_332.fa -oc Results/Motif_finding/meme_out/group_332 -dna  -mod zoops -evt 0.01 -nmotifs 3 -maxw 20 -bfile Data/bg/Background_dist_2_order.txt -revcomp -maxsize 1000000
meme Results/Motif_finding/FASTA/group_333.fa -oc Results/Motif_finding/meme_out/group_333 -dna  -mod zoops -evt 0.01 -nmotifs 3 -maxw 20 -bfile Data/bg/Background_dist_2_order.txt -revcomp -maxsize 1000000
meme Results/Motif_finding/FASTA/group_334.fa -oc Results/Motif_finding/meme_out/group_334 -dna  -mod zoops -evt 0.01 -nmotifs 3 -maxw 20 -bfile Data/bg/Background_dist_2_order.txt -revcomp -maxsize 1000000
meme Results/Motif_finding/FASTA/group_335.fa -oc Results/Motif_finding/meme_out/group_335 -dna  -mod zoops -evt 0.01 -nmotifs 3 -maxw 20 -bfile Data/bg/Background_dist_2_order.txt -revcomp -maxsize 1000000
meme Results/Motif_finding/FASTA/group_336.fa -oc Results/Motif_finding/meme_out/group_336 -dna  -mod zoops -evt 0.01 -nmotifs 3 -maxw 20 -bfile Data/bg/Background_dist_2_order.txt -revcomp -maxsize 1000000
meme Results/Motif_finding/FASTA/group_337.fa -oc Results/Motif_finding/meme_out/group_337 -dna  -mod zoops -evt 0.01 -nmotifs 3 -maxw 20 -bfile Data/bg/Background_dist_2_order.txt -revcomp -maxsize 1000000
meme Results/Motif_finding/FASTA/group_338.fa -oc Results/Motif_finding/meme_out/group_338 -dna  -mod zoops -evt 0.01 -nmotifs 3 -maxw 20 -bfile Data/bg/Background_dist_2_order.txt -revcomp -maxsize 1000000
meme Results/Motif_finding/FASTA/group_339.fa -oc Results/Motif_finding/meme_out/group_339 -dna  -mod zoops -evt 0.01 -nmotifs 3 -maxw 20 -bfile Data/bg/Background_dist_2_order.txt -revcomp -maxsize 1000000
meme Results/Motif_finding/FASTA/group_340.fa -oc Results/Motif_finding/meme_out/group_340 -dna  -mod zoops -evt 0.01 -nmotifs 3 -maxw 20 -bfile Data/bg/Background_dist_2_order.txt -revcomp -maxsize 1000000
meme Results/Motif_finding/FASTA/group_341.fa -oc Results/Motif_finding/meme_out/group_341 -dna  -mod zoops -evt 0.01 -nmotifs 3 -maxw 20 -bfile Data/bg/Background_dist_2_order.txt -revcomp -maxsize 1000000
meme Results/Motif_finding/FASTA/group_342.fa -oc Results/Motif_finding/meme_out/group_342 -dna  -mod zoops -evt 0.01 -nmotifs 3 -maxw 20 -bfile Data/bg/Background_dist_2_order.txt -revcomp -maxsize 1000000
meme Results/Motif_finding/FASTA/group_343.fa -oc Results/Motif_finding/meme_out/group_343 -dna  -mod zoops -evt 0.01 -nmotifs 3 -maxw 20 -bfile Data/bg/Background_dist_2_order.txt -revcomp -maxsize 1000000
meme Results/Motif_finding/FASTA/group_344.fa -oc Results/Motif_finding/meme_out/group_344 -dna  -mod zoops -evt 0.01 -nmotifs 3 -maxw 20 -bfile Data/bg/Background_dist_2_order.txt -revcomp -maxsize 1000000
meme Results/Motif_finding/FASTA/group_345.fa -oc Results/Motif_finding/meme_out/group_345 -dna  -mod zoops -evt 0.01 -nmotifs 3 -maxw 20 -bfile Data/bg/Background_dist_2_order.txt -revcomp -maxsize 1000000
meme Results/Motif_finding/FASTA/group_346.fa -oc Results/Motif_finding/meme_out/group_346 -dna  -mod zoops -evt 0.01 -nmotifs 3 -maxw 20 -bfile Data/bg/Background_dist_2_order.txt -revcomp -maxsize 1000000
meme Results/Motif_finding/FASTA/group_347.fa -oc Results/Motif_finding/meme_out/group_347 -dna  -mod zoops -evt 0.01 -nmotifs 3 -maxw 20 -bfile Data/bg/Background_dist_2_order.txt -revcomp -maxsize 1000000
meme Results/Motif_finding/FASTA/group_348.fa -oc Results/Motif_finding/meme_out/group_348 -dna  -mod zoops -evt 0.01 -nmotifs 3 -maxw 20 -bfile Data/bg/Background_dist_2_order.txt -revcomp -maxsize 1000000
meme Results/Motif_finding/FASTA/group_349.fa -oc Results/Motif_finding/meme_out/group_349 -dna  -mod zoops -evt 0.01 -nmotifs 3 -maxw 20 -bfile Data/bg/Background_dist_2_order.txt -revcomp -maxsize 1000000
meme Results/Motif_finding/FASTA/group_350.fa -oc Results/Motif_finding/meme_out/group_350 -dna  -mod zoops -evt 0.01 -nmotifs 3 -maxw 20 -bfile Data/bg/Background_dist_2_order.txt -revcomp -maxsize 1000000
meme Results/Motif_finding/FASTA/group_351.fa -oc Results/Motif_finding/meme_out/group_351 -dna  -mod zoops -evt 0.01 -nmotifs 3 -maxw 20 -bfile Data/bg/Background_dist_2_order.txt -revcomp -maxsize 1000000
meme Results/Motif_finding/FASTA/group_352.fa -oc Results/Motif_finding/meme_out/group_352 -dna  -mod zoops -evt 0.01 -nmotifs 3 -maxw 20 -bfile Data/bg/Background_dist_2_order.txt -revcomp -maxsize 1000000
meme Results/Motif_finding/FASTA/group_353.fa -oc Results/Motif_finding/meme_out/group_353 -dna  -mod zoops -evt 0.01 -nmotifs 3 -maxw 20 -bfile Data/bg/Background_dist_2_order.txt -revcomp -maxsize 1000000
meme Results/Motif_finding/FASTA/group_354.fa -oc Results/Motif_finding/meme_out/group_354 -dna  -mod zoops -evt 0.01 -nmotifs 3 -maxw 20 -bfile Data/bg/Background_dist_2_order.txt -revcomp -maxsize 1000000
meme Results/Motif_finding/FASTA/group_355.fa -oc Results/Motif_finding/meme_out/group_355 -dna  -mod zoops -evt 0.01 -nmotifs 3 -maxw 20 -bfile Data/bg/Background_dist_2_order.txt -revcomp -maxsize 1000000
meme Results/Motif_finding/FASTA/group_356.fa -oc Results/Motif_finding/meme_out/group_356 -dna  -mod zoops -evt 0.01 -nmotifs 3 -maxw 20 -bfile Data/bg/Background_dist_2_order.txt -revcomp -maxsize 1000000
meme Results/Motif_finding/FASTA/group_357.fa -oc Results/Motif_finding/meme_out/group_357 -dna  -mod zoops -evt 0.01 -nmotifs 3 -maxw 20 -bfile Data/bg/Background_dist_2_order.txt -revcomp -maxsize 1000000
meme Results/Motif_finding/FASTA/group_358.fa -oc Results/Motif_finding/meme_out/group_358 -dna  -mod zoops -evt 0.01 -nmotifs 3 -maxw 20 -bfile Data/bg/Background_dist_2_order.txt -revcomp -maxsize 1000000
meme Results/Motif_finding/FASTA/group_359.fa -oc Results/Motif_finding/meme_out/group_359 -dna  -mod zoops -evt 0.01 -nmotifs 3 -maxw 20 -bfile Data/bg/Background_dist_2_order.txt -revcomp -maxsize 1000000
meme Results/Motif_finding/FASTA/group_360.fa -oc Results/Motif_finding/meme_out/group_360 -dna  -mod zoops -evt 0.01 -nmotifs 3 -maxw 20 -bfile Data/bg/Background_dist_2_order.txt -revcomp -maxsize 1000000
meme Results/Motif_finding/FASTA/group_361.fa -oc Results/Motif_finding/meme_out/group_361 -dna  -mod zoops -evt 0.01 -nmotifs 3 -maxw 20 -bfile Data/bg/Background_dist_2_order.txt -revcomp -maxsize 1000000
meme Results/Motif_finding/FASTA/group_362.fa -oc Results/Motif_finding/meme_out/group_362 -dna  -mod zoops -evt 0.01 -nmotifs 3 -maxw 20 -bfile Data/bg/Background_dist_2_order.txt -revcomp -maxsize 1000000
meme Results/Motif_finding/FASTA/group_363.fa -oc Results/Motif_finding/meme_out/group_363 -dna  -mod zoops -evt 0.01 -nmotifs 3 -maxw 20 -bfile Data/bg/Background_dist_2_order.txt -revcomp -maxsize 1000000
meme Results/Motif_finding/FASTA/group_364.fa -oc Results/Motif_finding/meme_out/group_364 -dna  -mod zoops -evt 0.01 -nmotifs 3 -maxw 20 -bfile Data/bg/Background_dist_2_order.txt -revcomp -maxsize 1000000
meme Results/Motif_finding/FASTA/group_365.fa -oc Results/Motif_finding/meme_out/group_365 -dna  -mod zoops -evt 0.01 -nmotifs 3 -maxw 20 -bfile Data/bg/Background_dist_2_order.txt -revcomp -maxsize 1000000
meme Results/Motif_finding/FASTA/group_366.fa -oc Results/Motif_finding/meme_out/group_366 -dna  -mod zoops -evt 0.01 -nmotifs 3 -maxw 20 -bfile Data/bg/Background_dist_2_order.txt -revcomp -maxsize 1000000
meme Results/Motif_finding/FASTA/group_367.fa -oc Results/Motif_finding/meme_out/group_367 -dna  -mod zoops -evt 0.01 -nmotifs 3 -maxw 20 -bfile Data/bg/Background_dist_2_order.txt -revcomp -maxsize 1000000
meme Results/Motif_finding/FASTA/group_368.fa -oc Results/Motif_finding/meme_out/group_368 -dna  -mod zoops -evt 0.01 -nmotifs 3 -maxw 20 -bfile Data/bg/Background_dist_2_order.txt -revcomp -maxsize 1000000
meme Results/Motif_finding/FASTA/group_369.fa -oc Results/Motif_finding/meme_out/group_369 -dna  -mod zoops -evt 0.01 -nmotifs 3 -maxw 20 -bfile Data/bg/Background_dist_2_order.txt -revcomp -maxsize 1000000
meme Results/Motif_finding/FASTA/group_370.fa -oc Results/Motif_finding/meme_out/group_370 -dna  -mod zoops -evt 0.01 -nmotifs 3 -maxw 20 -bfile Data/bg/Background_dist_2_order.txt -revcomp -maxsize 1000000
meme Results/Motif_finding/FASTA/group_371.fa -oc Results/Motif_finding/meme_out/group_371 -dna  -mod zoops -evt 0.01 -nmotifs 3 -maxw 20 -bfile Data/bg/Background_dist_2_order.txt -revcomp -maxsize 1000000
meme Results/Motif_finding/FASTA/group_372.fa -oc Results/Motif_finding/meme_out/group_372 -dna  -mod zoops -evt 0.01 -nmotifs 3 -maxw 20 -bfile Data/bg/Background_dist_2_order.txt -revcomp -maxsize 1000000
meme Results/Motif_finding/FASTA/group_373.fa -oc Results/Motif_finding/meme_out/group_373 -dna  -mod zoops -evt 0.01 -nmotifs 3 -maxw 20 -bfile Data/bg/Background_dist_2_order.txt -revcomp -maxsize 1000000
meme Results/Motif_finding/FASTA/group_374.fa -oc Results/Motif_finding/meme_out/group_374 -dna  -mod zoops -evt 0.01 -nmotifs 3 -maxw 20 -bfile Data/bg/Background_dist_2_order.txt -revcomp -maxsize 1000000
meme Results/Motif_finding/FASTA/group_375.fa -oc Results/Motif_finding/meme_out/group_375 -dna  -mod zoops -evt 0.01 -nmotifs 3 -maxw 20 -bfile Data/bg/Background_dist_2_order.txt -revcomp -maxsize 1000000
meme Results/Motif_finding/FASTA/group_376.fa -oc Results/Motif_finding/meme_out/group_376 -dna  -mod zoops -evt 0.01 -nmotifs 3 -maxw 20 -bfile Data/bg/Background_dist_2_order.txt -revcomp -maxsize 1000000
meme Results/Motif_finding/FASTA/group_377.fa -oc Results/Motif_finding/meme_out/group_377 -dna  -mod zoops -evt 0.01 -nmotifs 3 -maxw 20 -bfile Data/bg/Background_dist_2_order.txt -revcomp -maxsize 1000000
meme Results/Motif_finding/FASTA/group_378.fa -oc Results/Motif_finding/meme_out/group_378 -dna  -mod zoops -evt 0.01 -nmotifs 3 -maxw 20 -bfile Data/bg/Background_dist_2_order.txt -revcomp -maxsize 1000000
meme Results/Motif_finding/FASTA/group_379.fa -oc Results/Motif_finding/meme_out/group_379 -dna  -mod zoops -evt 0.01 -nmotifs 3 -maxw 20 -bfile Data/bg/Background_dist_2_order.txt -revcomp -maxsize 1000000
meme Results/Motif_finding/FASTA/group_380.fa -oc Results/Motif_finding/meme_out/group_380 -dna  -mod zoops -evt 0.01 -nmotifs 3 -maxw 20 -bfile Data/bg/Background_dist_2_order.txt -revcomp -maxsize 1000000
meme Results/Motif_finding/FASTA/group_381.fa -oc Results/Motif_finding/meme_out/group_381 -dna  -mod zoops -evt 0.01 -nmotifs 3 -maxw 20 -bfile Data/bg/Background_dist_2_order.txt -revcomp -maxsize 1000000
meme Results/Motif_finding/FASTA/group_382.fa -oc Results/Motif_finding/meme_out/group_382 -dna  -mod zoops -evt 0.01 -nmotifs 3 -maxw 20 -bfile Data/bg/Background_dist_2_order.txt -revcomp -maxsize 1000000
meme Results/Motif_finding/FASTA/group_383.fa -oc Results/Motif_finding/meme_out/group_383 -dna  -mod zoops -evt 0.01 -nmotifs 3 -maxw 20 -bfile Data/bg/Background_dist_2_order.txt -revcomp -maxsize 1000000
meme Results/Motif_finding/FASTA/group_384.fa -oc Results/Motif_finding/meme_out/group_384 -dna  -mod zoops -evt 0.01 -nmotifs 3 -maxw 20 -bfile Data/bg/Background_dist_2_order.txt -revcomp -maxsize 1000000
meme Results/Motif_finding/FASTA/group_385.fa -oc Results/Motif_finding/meme_out/group_385 -dna  -mod zoops -evt 0.01 -nmotifs 3 -maxw 20 -bfile Data/bg/Background_dist_2_order.txt -revcomp -maxsize 1000000
meme Results/Motif_finding/FASTA/group_386.fa -oc Results/Motif_finding/meme_out/group_386 -dna  -mod zoops -evt 0.01 -nmotifs 3 -maxw 20 -bfile Data/bg/Background_dist_2_order.txt -revcomp -maxsize 1000000
meme Results/Motif_finding/FASTA/group_387.fa -oc Results/Motif_finding/meme_out/group_387 -dna  -mod zoops -evt 0.01 -nmotifs 3 -maxw 20 -bfile Data/bg/Background_dist_2_order.txt -revcomp -maxsize 1000000
meme Results/Motif_finding/FASTA/group_388.fa -oc Results/Motif_finding/meme_out/group_388 -dna  -mod zoops -evt 0.01 -nmotifs 3 -maxw 20 -bfile Data/bg/Background_dist_2_order.txt -revcomp -maxsize 1000000
meme Results/Motif_finding/FASTA/group_389.fa -oc Results/Motif_finding/meme_out/group_389 -dna  -mod zoops -evt 0.01 -nmotifs 3 -maxw 20 -bfile Data/bg/Background_dist_2_order.txt -revcomp -maxsize 1000000
meme Results/Motif_finding/FASTA/group_390.fa -oc Results/Motif_finding/meme_out/group_390 -dna  -mod zoops -evt 0.01 -nmotifs 3 -maxw 20 -bfile Data/bg/Background_dist_2_order.txt -revcomp -maxsize 1000000
meme Results/Motif_finding/FASTA/group_391.fa -oc Results/Motif_finding/meme_out/group_391 -dna  -mod zoops -evt 0.01 -nmotifs 3 -maxw 20 -bfile Data/bg/Background_dist_2_order.txt -revcomp -maxsize 1000000
meme Results/Motif_finding/FASTA/group_392.fa -oc Results/Motif_finding/meme_out/group_392 -dna  -mod zoops -evt 0.01 -nmotifs 3 -maxw 20 -bfile Data/bg/Background_dist_2_order.txt -revcomp -maxsize 1000000
meme Results/Motif_finding/FASTA/group_393.fa -oc Results/Motif_finding/meme_out/group_393 -dna  -mod zoops -evt 0.01 -nmotifs 3 -maxw 20 -bfile Data/bg/Background_dist_2_order.txt -revcomp -maxsize 1000000
meme Results/Motif_finding/FASTA/group_394.fa -oc Results/Motif_finding/meme_out/group_394 -dna  -mod zoops -evt 0.01 -nmotifs 3 -maxw 20 -bfile Data/bg/Background_dist_2_order.txt -revcomp -maxsize 1000000
meme Results/Motif_finding/FASTA/group_395.fa -oc Results/Motif_finding/meme_out/group_395 -dna  -mod zoops -evt 0.01 -nmotifs 3 -maxw 20 -bfile Data/bg/Background_dist_2_order.txt -revcomp -maxsize 1000000
meme Results/Motif_finding/FASTA/group_396.fa -oc Results/Motif_finding/meme_out/group_396 -dna  -mod zoops -evt 0.01 -nmotifs 3 -maxw 20 -bfile Data/bg/Background_dist_2_order.txt -revcomp -maxsize 1000000
meme Results/Motif_finding/FASTA/group_397.fa -oc Results/Motif_finding/meme_out/group_397 -dna  -mod zoops -evt 0.01 -nmotifs 3 -maxw 20 -bfile Data/bg/Background_dist_2_order.txt -revcomp -maxsize 1000000
meme Results/Motif_finding/FASTA/group_398.fa -oc Results/Motif_finding/meme_out/group_398 -dna  -mod zoops -evt 0.01 -nmotifs 3 -maxw 20 -bfile Data/bg/Background_dist_2_order.txt -revcomp -maxsize 1000000
meme Results/Motif_finding/FASTA/group_399.fa -oc Results/Motif_finding/meme_out/group_399 -dna  -mod zoops -evt 0.01 -nmotifs 3 -maxw 20 -bfile Data/bg/Background_dist_2_order.txt -revcomp -maxsize 1000000
meme Results/Motif_finding/FASTA/group_400.fa -oc Results/Motif_finding/meme_out/group_400 -dna  -mod zoops -evt 0.01 -nmotifs 3 -maxw 20 -bfile Data/bg/Background_dist_2_order.txt -revcomp -maxsize 1000000
meme Results/Motif_finding/FASTA/group_401.fa -oc Results/Motif_finding/meme_out/group_401 -dna  -mod zoops -evt 0.01 -nmotifs 3 -maxw 20 -bfile Data/bg/Background_dist_2_order.txt -revcomp -maxsize 1000000
meme Results/Motif_finding/FASTA/group_402.fa -oc Results/Motif_finding/meme_out/group_402 -dna  -mod zoops -evt 0.01 -nmotifs 3 -maxw 20 -bfile Data/bg/Background_dist_2_order.txt -revcomp -maxsize 1000000
meme Results/Motif_finding/FASTA/group_403.fa -oc Results/Motif_finding/meme_out/group_403 -dna  -mod zoops -evt 0.01 -nmotifs 3 -maxw 20 -bfile Data/bg/Background_dist_2_order.txt -revcomp -maxsize 1000000
meme Results/Motif_finding/FASTA/group_404.fa -oc Results/Motif_finding/meme_out/group_404 -dna  -mod zoops -evt 0.01 -nmotifs 3 -maxw 20 -bfile Data/bg/Background_dist_2_order.txt -revcomp -maxsize 1000000
meme Results/Motif_finding/FASTA/group_405.fa -oc Results/Motif_finding/meme_out/group_405 -dna  -mod zoops -evt 0.01 -nmotifs 3 -maxw 20 -bfile Data/bg/Background_dist_2_order.txt -revcomp -maxsize 1000000
meme Results/Motif_finding/FASTA/group_406.fa -oc Results/Motif_finding/meme_out/group_406 -dna  -mod zoops -evt 0.01 -nmotifs 3 -maxw 20 -bfile Data/bg/Background_dist_2_order.txt -revcomp -maxsize 1000000
meme Results/Motif_finding/FASTA/group_407.fa -oc Results/Motif_finding/meme_out/group_407 -dna  -mod zoops -evt 0.01 -nmotifs 3 -maxw 20 -bfile Data/bg/Background_dist_2_order.txt -revcomp -maxsize 1000000
meme Results/Motif_finding/FASTA/group_408.fa -oc Results/Motif_finding/meme_out/group_408 -dna  -mod zoops -evt 0.01 -nmotifs 3 -maxw 20 -bfile Data/bg/Background_dist_2_order.txt -revcomp -maxsize 1000000
meme Results/Motif_finding/FASTA/group_409.fa -oc Results/Motif_finding/meme_out/group_409 -dna  -mod zoops -evt 0.01 -nmotifs 3 -maxw 20 -bfile Data/bg/Background_dist_2_order.txt -revcomp -maxsize 1000000
meme Results/Motif_finding/FASTA/group_410.fa -oc Results/Motif_finding/meme_out/group_410 -dna  -mod zoops -evt 0.01 -nmotifs 3 -maxw 20 -bfile Data/bg/Background_dist_2_order.txt -revcomp -maxsize 1000000
meme Results/Motif_finding/FASTA/group_411.fa -oc Results/Motif_finding/meme_out/group_411 -dna  -mod zoops -evt 0.01 -nmotifs 3 -maxw 20 -bfile Data/bg/Background_dist_2_order.txt -revcomp -maxsize 1000000
meme Results/Motif_finding/FASTA/group_412.fa -oc Results/Motif_finding/meme_out/group_412 -dna  -mod zoops -evt 0.01 -nmotifs 3 -maxw 20 -bfile Data/bg/Background_dist_2_order.txt -revcomp -maxsize 1000000
meme Results/Motif_finding/FASTA/group_413.fa -oc Results/Motif_finding/meme_out/group_413 -dna  -mod zoops -evt 0.01 -nmotifs 3 -maxw 20 -bfile Data/bg/Background_dist_2_order.txt -revcomp -maxsize 1000000
meme Results/Motif_finding/FASTA/group_414.fa -oc Results/Motif_finding/meme_out/group_414 -dna  -mod zoops -evt 0.01 -nmotifs 3 -maxw 20 -bfile Data/bg/Background_dist_2_order.txt -revcomp -maxsize 1000000
meme Results/Motif_finding/FASTA/group_415.fa -oc Results/Motif_finding/meme_out/group_415 -dna  -mod zoops -evt 0.01 -nmotifs 3 -maxw 20 -bfile Data/bg/Background_dist_2_order.txt -revcomp -maxsize 1000000
meme Results/Motif_finding/FASTA/group_416.fa -oc Results/Motif_finding/meme_out/group_416 -dna  -mod zoops -evt 0.01 -nmotifs 3 -maxw 20 -bfile Data/bg/Background_dist_2_order.txt -revcomp -maxsize 1000000
meme Results/Motif_finding/FASTA/group_417.fa -oc Results/Motif_finding/meme_out/group_417 -dna  -mod zoops -evt 0.01 -nmotifs 3 -maxw 20 -bfile Data/bg/Background_dist_2_order.txt -revcomp -maxsize 1000000
meme Results/Motif_finding/FASTA/group_418.fa -oc Results/Motif_finding/meme_out/group_418 -dna  -mod zoops -evt 0.01 -nmotifs 3 -maxw 20 -bfile Data/bg/Background_dist_2_order.txt -revcomp -maxsize 1000000
meme Results/Motif_finding/FASTA/group_419.fa -oc Results/Motif_finding/meme_out/group_419 -dna  -mod zoops -evt 0.01 -nmotifs 3 -maxw 20 -bfile Data/bg/Background_dist_2_order.txt -revcomp -maxsize 1000000
meme Results/Motif_finding/FASTA/group_420.fa -oc Results/Motif_finding/meme_out/group_420 -dna  -mod zoops -evt 0.01 -nmotifs 3 -maxw 20 -bfile Data/bg/Background_dist_2_order.txt -revcomp -maxsize 1000000
meme Results/Motif_finding/FASTA/group_421.fa -oc Results/Motif_finding/meme_out/group_421 -dna  -mod zoops -evt 0.01 -nmotifs 3 -maxw 20 -bfile Data/bg/Background_dist_2_order.txt -revcomp -maxsize 1000000
meme Results/Motif_finding/FASTA/group_422.fa -oc Results/Motif_finding/meme_out/group_422 -dna  -mod zoops -evt 0.01 -nmotifs 3 -maxw 20 -bfile Data/bg/Background_dist_2_order.txt -revcomp -maxsize 1000000
meme Results/Motif_finding/FASTA/group_423.fa -oc Results/Motif_finding/meme_out/group_423 -dna  -mod zoops -evt 0.01 -nmotifs 3 -maxw 20 -bfile Data/bg/Background_dist_2_order.txt -revcomp -maxsize 1000000
meme Results/Motif_finding/FASTA/group_424.fa -oc Results/Motif_finding/meme_out/group_424 -dna  -mod zoops -evt 0.01 -nmotifs 3 -maxw 20 -bfile Data/bg/Background_dist_2_order.txt -revcomp -maxsize 1000000
meme Results/Motif_finding/FASTA/group_425.fa -oc Results/Motif_finding/meme_out/group_425 -dna  -mod zoops -evt 0.01 -nmotifs 3 -maxw 20 -bfile Data/bg/Background_dist_2_order.txt -revcomp -maxsize 1000000
meme Results/Motif_finding/FASTA/group_426.fa -oc Results/Motif_finding/meme_out/group_426 -dna  -mod zoops -evt 0.01 -nmotifs 3 -maxw 20 -bfile Data/bg/Background_dist_2_order.txt -revcomp -maxsize 1000000
meme Results/Motif_finding/FASTA/group_427.fa -oc Results/Motif_finding/meme_out/group_427 -dna  -mod zoops -evt 0.01 -nmotifs 3 -maxw 20 -bfile Data/bg/Background_dist_2_order.txt -revcomp -maxsize 1000000
meme Results/Motif_finding/FASTA/group_428.fa -oc Results/Motif_finding/meme_out/group_428 -dna  -mod zoops -evt 0.01 -nmotifs 3 -maxw 20 -bfile Data/bg/Background_dist_2_order.txt -revcomp -maxsize 1000000
meme Results/Motif_finding/FASTA/group_429.fa -oc Results/Motif_finding/meme_out/group_429 -dna  -mod zoops -evt 0.01 -nmotifs 3 -maxw 20 -bfile Data/bg/Background_dist_2_order.txt -revcomp -maxsize 1000000
meme Results/Motif_finding/FASTA/group_430.fa -oc Results/Motif_finding/meme_out/group_430 -dna  -mod zoops -evt 0.01 -nmotifs 3 -maxw 20 -bfile Data/bg/Background_dist_2_order.txt -revcomp -maxsize 1000000
meme Results/Motif_finding/FASTA/group_431.fa -oc Results/Motif_finding/meme_out/group_431 -dna  -mod zoops -evt 0.01 -nmotifs 3 -maxw 20 -bfile Data/bg/Background_dist_2_order.txt -revcomp -maxsize 1000000
meme Results/Motif_finding/FASTA/group_432.fa -oc Results/Motif_finding/meme_out/group_432 -dna  -mod zoops -evt 0.01 -nmotifs 3 -maxw 20 -bfile Data/bg/Background_dist_2_order.txt -revcomp -maxsize 1000000
meme Results/Motif_finding/FASTA/group_433.fa -oc Results/Motif_finding/meme_out/group_433 -dna  -mod zoops -evt 0.01 -nmotifs 3 -maxw 20 -bfile Data/bg/Background_dist_2_order.txt -revcomp -maxsize 1000000
meme Results/Motif_finding/FASTA/group_434.fa -oc Results/Motif_finding/meme_out/group_434 -dna  -mod zoops -evt 0.01 -nmotifs 3 -maxw 20 -bfile Data/bg/Background_dist_2_order.txt -revcomp -maxsize 1000000
meme Results/Motif_finding/FASTA/group_435.fa -oc Results/Motif_finding/meme_out/group_435 -dna  -mod zoops -evt 0.01 -nmotifs 3 -maxw 20 -bfile Data/bg/Background_dist_2_order.txt -revcomp -maxsize 1000000
meme Results/Motif_finding/FASTA/group_436.fa -oc Results/Motif_finding/meme_out/group_436 -dna  -mod zoops -evt 0.01 -nmotifs 3 -maxw 20 -bfile Data/bg/Background_dist_2_order.txt -revcomp -maxsize 1000000
meme Results/Motif_finding/FASTA/group_437.fa -oc Results/Motif_finding/meme_out/group_437 -dna  -mod zoops -evt 0.01 -nmotifs 3 -maxw 20 -bfile Data/bg/Background_dist_2_order.txt -revcomp -maxsize 1000000
meme Results/Motif_finding/FASTA/group_438.fa -oc Results/Motif_finding/meme_out/group_438 -dna  -mod zoops -evt 0.01 -nmotifs 3 -maxw 20 -bfile Data/bg/Background_dist_2_order.txt -revcomp -maxsize 1000000
meme Results/Motif_finding/FASTA/group_439.fa -oc Results/Motif_finding/meme_out/group_439 -dna  -mod zoops -evt 0.01 -nmotifs 3 -maxw 20 -bfile Data/bg/Background_dist_2_order.txt -revcomp -maxsize 1000000
meme Results/Motif_finding/FASTA/group_440.fa -oc Results/Motif_finding/meme_out/group_440 -dna  -mod zoops -evt 0.01 -nmotifs 3 -maxw 20 -bfile Data/bg/Background_dist_2_order.txt -revcomp -maxsize 1000000
meme Results/Motif_finding/FASTA/group_441.fa -oc Results/Motif_finding/meme_out/group_441 -dna  -mod zoops -evt 0.01 -nmotifs 3 -maxw 20 -bfile Data/bg/Background_dist_2_order.txt -revcomp -maxsize 1000000
meme Results/Motif_finding/FASTA/group_442.fa -oc Results/Motif_finding/meme_out/group_442 -dna  -mod zoops -evt 0.01 -nmotifs 3 -maxw 20 -bfile Data/bg/Background_dist_2_order.txt -revcomp -maxsize 1000000
meme Results/Motif_finding/FASTA/group_443.fa -oc Results/Motif_finding/meme_out/group_443 -dna  -mod zoops -evt 0.01 -nmotifs 3 -maxw 20 -bfile Data/bg/Background_dist_2_order.txt -revcomp -maxsize 1000000
meme Results/Motif_finding/FASTA/group_444.fa -oc Results/Motif_finding/meme_out/group_444 -dna  -mod zoops -evt 0.01 -nmotifs 3 -maxw 20 -bfile Data/bg/Background_dist_2_order.txt -revcomp -maxsize 1000000
meme Results/Motif_finding/FASTA/group_445.fa -oc Results/Motif_finding/meme_out/group_445 -dna  -mod zoops -evt 0.01 -nmotifs 3 -maxw 20 -bfile Data/bg/Background_dist_2_order.txt -revcomp -maxsize 1000000
meme Results/Motif_finding/FASTA/group_446.fa -oc Results/Motif_finding/meme_out/group_446 -dna  -mod zoops -evt 0.01 -nmotifs 3 -maxw 20 -bfile Data/bg/Background_dist_2_order.txt -revcomp -maxsize 1000000
meme Results/Motif_finding/FASTA/group_447.fa -oc Results/Motif_finding/meme_out/group_447 -dna  -mod zoops -evt 0.01 -nmotifs 3 -maxw 20 -bfile Data/bg/Background_dist_2_order.txt -revcomp -maxsize 1000000
meme Results/Motif_finding/FASTA/group_448.fa -oc Results/Motif_finding/meme_out/group_448 -dna  -mod zoops -evt 0.01 -nmotifs 3 -maxw 20 -bfile Data/bg/Background_dist_2_order.txt -revcomp -maxsize 1000000
meme Results/Motif_finding/FASTA/group_449.fa -oc Results/Motif_finding/meme_out/group_449 -dna  -mod zoops -evt 0.01 -nmotifs 3 -maxw 20 -bfile Data/bg/Background_dist_2_order.txt -revcomp -maxsize 1000000
meme Results/Motif_finding/FASTA/group_450.fa -oc Results/Motif_finding/meme_out/group_450 -dna  -mod zoops -evt 0.01 -nmotifs 3 -maxw 20 -bfile Data/bg/Background_dist_2_order.txt -revcomp -maxsize 1000000
meme Results/Motif_finding/FASTA/group_451.fa -oc Results/Motif_finding/meme_out/group_451 -dna  -mod zoops -evt 0.01 -nmotifs 3 -maxw 20 -bfile Data/bg/Background_dist_2_order.txt -revcomp -maxsize 1000000
meme Results/Motif_finding/FASTA/group_452.fa -oc Results/Motif_finding/meme_out/group_452 -dna  -mod zoops -evt 0.01 -nmotifs 3 -maxw 20 -bfile Data/bg/Background_dist_2_order.txt -revcomp -maxsize 1000000
meme Results/Motif_finding/FASTA/group_453.fa -oc Results/Motif_finding/meme_out/group_453 -dna  -mod zoops -evt 0.01 -nmotifs 3 -maxw 20 -bfile Data/bg/Background_dist_2_order.txt -revcomp -maxsize 1000000
meme Results/Motif_finding/FASTA/group_454.fa -oc Results/Motif_finding/meme_out/group_454 -dna  -mod zoops -evt 0.01 -nmotifs 3 -maxw 20 -bfile Data/bg/Background_dist_2_order.txt -revcomp -maxsize 1000000
meme Results/Motif_finding/FASTA/group_455.fa -oc Results/Motif_finding/meme_out/group_455 -dna  -mod zoops -evt 0.01 -nmotifs 3 -maxw 20 -bfile Data/bg/Background_dist_2_order.txt -revcomp -maxsize 1000000
meme Results/Motif_finding/FASTA/group_456.fa -oc Results/Motif_finding/meme_out/group_456 -dna  -mod zoops -evt 0.01 -nmotifs 3 -maxw 20 -bfile Data/bg/Background_dist_2_order.txt -revcomp -maxsize 1000000
meme Results/Motif_finding/FASTA/group_457.fa -oc Results/Motif_finding/meme_out/group_457 -dna  -mod zoops -evt 0.01 -nmotifs 3 -maxw 20 -bfile Data/bg/Background_dist_2_order.txt -revcomp -maxsize 1000000
meme Results/Motif_finding/FASTA/group_458.fa -oc Results/Motif_finding/meme_out/group_458 -dna  -mod zoops -evt 0.01 -nmotifs 3 -maxw 20 -bfile Data/bg/Background_dist_2_order.txt -revcomp -maxsize 1000000
meme Results/Motif_finding/FASTA/group_459.fa -oc Results/Motif_finding/meme_out/group_459 -dna  -mod zoops -evt 0.01 -nmotifs 3 -maxw 20 -bfile Data/bg/Background_dist_2_order.txt -revcomp -maxsize 1000000
meme Results/Motif_finding/FASTA/group_460.fa -oc Results/Motif_finding/meme_out/group_460 -dna  -mod zoops -evt 0.01 -nmotifs 3 -maxw 20 -bfile Data/bg/Background_dist_2_order.txt -revcomp -maxsize 1000000
meme Results/Motif_finding/FASTA/group_461.fa -oc Results/Motif_finding/meme_out/group_461 -dna  -mod zoops -evt 0.01 -nmotifs 3 -maxw 20 -bfile Data/bg/Background_dist_2_order.txt -revcomp -maxsize 1000000
meme Results/Motif_finding/FASTA/group_462.fa -oc Results/Motif_finding/meme_out/group_462 -dna  -mod zoops -evt 0.01 -nmotifs 3 -maxw 20 -bfile Data/bg/Background_dist_2_order.txt -revcomp -maxsize 1000000
meme Results/Motif_finding/FASTA/group_463.fa -oc Results/Motif_finding/meme_out/group_463 -dna  -mod zoops -evt 0.01 -nmotifs 3 -maxw 20 -bfile Data/bg/Background_dist_2_order.txt -revcomp -maxsize 1000000
meme Results/Motif_finding/FASTA/group_464.fa -oc Results/Motif_finding/meme_out/group_464 -dna  -mod zoops -evt 0.01 -nmotifs 3 -maxw 20 -bfile Data/bg/Background_dist_2_order.txt -revcomp -maxsize 1000000
meme Results/Motif_finding/FASTA/group_465.fa -oc Results/Motif_finding/meme_out/group_465 -dna  -mod zoops -evt 0.01 -nmotifs 3 -maxw 20 -bfile Data/bg/Background_dist_2_order.txt -revcomp -maxsize 1000000
meme Results/Motif_finding/FASTA/group_466.fa -oc Results/Motif_finding/meme_out/group_466 -dna  -mod zoops -evt 0.01 -nmotifs 3 -maxw 20 -bfile Data/bg/Background_dist_2_order.txt -revcomp -maxsize 1000000
meme Results/Motif_finding/FASTA/group_467.fa -oc Results/Motif_finding/meme_out/group_467 -dna  -mod zoops -evt 0.01 -nmotifs 3 -maxw 20 -bfile Data/bg/Background_dist_2_order.txt -revcomp -maxsize 1000000
meme Results/Motif_finding/FASTA/group_468.fa -oc Results/Motif_finding/meme_out/group_468 -dna  -mod zoops -evt 0.01 -nmotifs 3 -maxw 20 -bfile Data/bg/Background_dist_2_order.txt -revcomp -maxsize 1000000
meme Results/Motif_finding/FASTA/group_469.fa -oc Results/Motif_finding/meme_out/group_469 -dna  -mod zoops -evt 0.01 -nmotifs 3 -maxw 20 -bfile Data/bg/Background_dist_2_order.txt -revcomp -maxsize 1000000
meme Results/Motif_finding/FASTA/group_470.fa -oc Results/Motif_finding/meme_out/group_470 -dna  -mod zoops -evt 0.01 -nmotifs 3 -maxw 20 -bfile Data/bg/Background_dist_2_order.txt -revcomp -maxsize 1000000
meme Results/Motif_finding/FASTA/group_471.fa -oc Results/Motif_finding/meme_out/group_471 -dna  -mod zoops -evt 0.01 -nmotifs 3 -maxw 20 -bfile Data/bg/Background_dist_2_order.txt -revcomp -maxsize 1000000
meme Results/Motif_finding/FASTA/group_472.fa -oc Results/Motif_finding/meme_out/group_472 -dna  -mod zoops -evt 0.01 -nmotifs 3 -maxw 20 -bfile Data/bg/Background_dist_2_order.txt -revcomp -maxsize 1000000
meme Results/Motif_finding/FASTA/group_473.fa -oc Results/Motif_finding/meme_out/group_473 -dna  -mod zoops -evt 0.01 -nmotifs 3 -maxw 20 -bfile Data/bg/Background_dist_2_order.txt -revcomp -maxsize 1000000
meme Results/Motif_finding/FASTA/group_474.fa -oc Results/Motif_finding/meme_out/group_474 -dna  -mod zoops -evt 0.01 -nmotifs 3 -maxw 20 -bfile Data/bg/Background_dist_2_order.txt -revcomp -maxsize 1000000
meme Results/Motif_finding/FASTA/group_475.fa -oc Results/Motif_finding/meme_out/group_475 -dna  -mod zoops -evt 0.01 -nmotifs 3 -maxw 20 -bfile Data/bg/Background_dist_2_order.txt -revcomp -maxsize 1000000
meme Results/Motif_finding/FASTA/group_476.fa -oc Results/Motif_finding/meme_out/group_476 -dna  -mod zoops -evt 0.01 -nmotifs 3 -maxw 20 -bfile Data/bg/Background_dist_2_order.txt -revcomp -maxsize 1000000
meme Results/Motif_finding/FASTA/group_477.fa -oc Results/Motif_finding/meme_out/group_477 -dna  -mod zoops -evt 0.01 -nmotifs 3 -maxw 20 -bfile Data/bg/Background_dist_2_order.txt -revcomp -maxsize 1000000
meme Results/Motif_finding/FASTA/group_478.fa -oc Results/Motif_finding/meme_out/group_478 -dna  -mod zoops -evt 0.01 -nmotifs 3 -maxw 20 -bfile Data/bg/Background_dist_2_order.txt -revcomp -maxsize 1000000
meme Results/Motif_finding/FASTA/group_479.fa -oc Results/Motif_finding/meme_out/group_479 -dna  -mod zoops -evt 0.01 -nmotifs 3 -maxw 20 -bfile Data/bg/Background_dist_2_order.txt -revcomp -maxsize 1000000
meme Results/Motif_finding/FASTA/group_480.fa -oc Results/Motif_finding/meme_out/group_480 -dna  -mod zoops -evt 0.01 -nmotifs 3 -maxw 20 -bfile Data/bg/Background_dist_2_order.txt -revcomp -maxsize 1000000
meme Results/Motif_finding/FASTA/group_481.fa -oc Results/Motif_finding/meme_out/group_481 -dna  -mod zoops -evt 0.01 -nmotifs 3 -maxw 20 -bfile Data/bg/Background_dist_2_order.txt -revcomp -maxsize 1000000
meme Results/Motif_finding/FASTA/group_482.fa -oc Results/Motif_finding/meme_out/group_482 -dna  -mod zoops -evt 0.01 -nmotifs 3 -maxw 20 -bfile Data/bg/Background_dist_2_order.txt -revcomp -maxsize 1000000
meme Results/Motif_finding/FASTA/group_483.fa -oc Results/Motif_finding/meme_out/group_483 -dna  -mod zoops -evt 0.01 -nmotifs 3 -maxw 20 -bfile Data/bg/Background_dist_2_order.txt -revcomp -maxsize 1000000
meme Results/Motif_finding/FASTA/group_484.fa -oc Results/Motif_finding/meme_out/group_484 -dna  -mod zoops -evt 0.01 -nmotifs 3 -maxw 20 -bfile Data/bg/Background_dist_2_order.txt -revcomp -maxsize 1000000
meme Results/Motif_finding/FASTA/group_485.fa -oc Results/Motif_finding/meme_out/group_485 -dna  -mod zoops -evt 0.01 -nmotifs 3 -maxw 20 -bfile Data/bg/Background_dist_2_order.txt -revcomp -maxsize 1000000
meme Results/Motif_finding/FASTA/group_486.fa -oc Results/Motif_finding/meme_out/group_486 -dna  -mod zoops -evt 0.01 -nmotifs 3 -maxw 20 -bfile Data/bg/Background_dist_2_order.txt -revcomp -maxsize 1000000
meme Results/Motif_finding/FASTA/group_487.fa -oc Results/Motif_finding/meme_out/group_487 -dna  -mod zoops -evt 0.01 -nmotifs 3 -maxw 20 -bfile Data/bg/Background_dist_2_order.txt -revcomp -maxsize 1000000
meme Results/Motif_finding/FASTA/group_488.fa -oc Results/Motif_finding/meme_out/group_488 -dna  -mod zoops -evt 0.01 -nmotifs 3 -maxw 20 -bfile Data/bg/Background_dist_2_order.txt -revcomp -maxsize 1000000
meme Results/Motif_finding/FASTA/group_489.fa -oc Results/Motif_finding/meme_out/group_489 -dna  -mod zoops -evt 0.01 -nmotifs 3 -maxw 20 -bfile Data/bg/Background_dist_2_order.txt -revcomp -maxsize 1000000
meme Results/Motif_finding/FASTA/group_490.fa -oc Results/Motif_finding/meme_out/group_490 -dna  -mod zoops -evt 0.01 -nmotifs 3 -maxw 20 -bfile Data/bg/Background_dist_2_order.txt -revcomp -maxsize 1000000
meme Results/Motif_finding/FASTA/group_491.fa -oc Results/Motif_finding/meme_out/group_491 -dna  -mod zoops -evt 0.01 -nmotifs 3 -maxw 20 -bfile Data/bg/Background_dist_2_order.txt -revcomp -maxsize 1000000
meme Results/Motif_finding/FASTA/group_492.fa -oc Results/Motif_finding/meme_out/group_492 -dna  -mod zoops -evt 0.01 -nmotifs 3 -maxw 20 -bfile Data/bg/Background_dist_2_order.txt -revcomp -maxsize 1000000
meme Results/Motif_finding/FASTA/group_493.fa -oc Results/Motif_finding/meme_out/group_493 -dna  -mod zoops -evt 0.01 -nmotifs 3 -maxw 20 -bfile Data/bg/Background_dist_2_order.txt -revcomp -maxsize 1000000
meme Results/Motif_finding/FASTA/group_494.fa -oc Results/Motif_finding/meme_out/group_494 -dna  -mod zoops -evt 0.01 -nmotifs 3 -maxw 20 -bfile Data/bg/Background_dist_2_order.txt -revcomp -maxsize 1000000
meme Results/Motif_finding/FASTA/group_495.fa -oc Results/Motif_finding/meme_out/group_495 -dna  -mod zoops -evt 0.01 -nmotifs 3 -maxw 20 -bfile Data/bg/Background_dist_2_order.txt -revcomp -maxsize 1000000
meme Results/Motif_finding/FASTA/group_496.fa -oc Results/Motif_finding/meme_out/group_496 -dna  -mod zoops -evt 0.01 -nmotifs 3 -maxw 20 -bfile Data/bg/Background_dist_2_order.txt -revcomp -maxsize 1000000
meme Results/Motif_finding/FASTA/group_497.fa -oc Results/Motif_finding/meme_out/group_497 -dna  -mod zoops -evt 0.01 -nmotifs 3 -maxw 20 -bfile Data/bg/Background_dist_2_order.txt -revcomp -maxsize 1000000
meme Results/Motif_finding/FASTA/group_498.fa -oc Results/Motif_finding/meme_out/group_498 -dna  -mod zoops -evt 0.01 -nmotifs 3 -maxw 20 -bfile Data/bg/Background_dist_2_order.txt -revcomp -maxsize 1000000
meme Results/Motif_finding/FASTA/group_499.fa -oc Results/Motif_finding/meme_out/group_499 -dna  -mod zoops -evt 0.01 -nmotifs 3 -maxw 20 -bfile Data/bg/Background_dist_2_order.txt -revcomp -maxsize 1000000
meme Results/Motif_finding/FASTA/group_500.fa -oc Results/Motif_finding/meme_out/group_500 -dna  -mod zoops -evt 0.01 -nmotifs 3 -maxw 20 -bfile Data/bg/Background_dist_2_order.txt -revcomp -maxsize 1000000
meme Results/Motif_finding/FASTA/group_501.fa -oc Results/Motif_finding/meme_out/group_501 -dna  -mod zoops -evt 0.01 -nmotifs 3 -maxw 20 -bfile Data/bg/Background_dist_2_order.txt -revcomp -maxsize 1000000
meme Results/Motif_finding/FASTA/group_502.fa -oc Results/Motif_finding/meme_out/group_502 -dna  -mod zoops -evt 0.01 -nmotifs 3 -maxw 20 -bfile Data/bg/Background_dist_2_order.txt -revcomp -maxsize 1000000
meme Results/Motif_finding/FASTA/group_503.fa -oc Results/Motif_finding/meme_out/group_503 -dna  -mod zoops -evt 0.01 -nmotifs 3 -maxw 20 -bfile Data/bg/Background_dist_2_order.txt -revcomp -maxsize 1000000
meme Results/Motif_finding/FASTA/group_504.fa -oc Results/Motif_finding/meme_out/group_504 -dna  -mod zoops -evt 0.01 -nmotifs 3 -maxw 20 -bfile Data/bg/Background_dist_2_order.txt -revcomp -maxsize 1000000
meme Results/Motif_finding/FASTA/group_505.fa -oc Results/Motif_finding/meme_out/group_505 -dna  -mod zoops -evt 0.01 -nmotifs 3 -maxw 20 -bfile Data/bg/Background_dist_2_order.txt -revcomp -maxsize 1000000
meme Results/Motif_finding/FASTA/group_506.fa -oc Results/Motif_finding/meme_out/group_506 -dna  -mod zoops -evt 0.01 -nmotifs 3 -maxw 20 -bfile Data/bg/Background_dist_2_order.txt -revcomp -maxsize 1000000
meme Results/Motif_finding/FASTA/group_507.fa -oc Results/Motif_finding/meme_out/group_507 -dna  -mod zoops -evt 0.01 -nmotifs 3 -maxw 20 -bfile Data/bg/Background_dist_2_order.txt -revcomp -maxsize 1000000
meme Results/Motif_finding/FASTA/group_508.fa -oc Results/Motif_finding/meme_out/group_508 -dna  -mod zoops -evt 0.01 -nmotifs 3 -maxw 20 -bfile Data/bg/Background_dist_2_order.txt -revcomp -maxsize 1000000
meme Results/Motif_finding/FASTA/group_509.fa -oc Results/Motif_finding/meme_out/group_509 -dna  -mod zoops -evt 0.01 -nmotifs 3 -maxw 20 -bfile Data/bg/Background_dist_2_order.txt -revcomp -maxsize 1000000
meme Results/Motif_finding/FASTA/group_510.fa -oc Results/Motif_finding/meme_out/group_510 -dna  -mod zoops -evt 0.01 -nmotifs 3 -maxw 20 -bfile Data/bg/Background_dist_2_order.txt -revcomp -maxsize 1000000
meme Results/Motif_finding/FASTA/group_511.fa -oc Results/Motif_finding/meme_out/group_511 -dna  -mod zoops -evt 0.01 -nmotifs 3 -maxw 20 -bfile Data/bg/Background_dist_2_order.txt -revcomp -maxsize 1000000
meme Results/Motif_finding/FASTA/group_512.fa -oc Results/Motif_finding/meme_out/group_512 -dna  -mod zoops -evt 0.01 -nmotifs 3 -maxw 20 -bfile Data/bg/Background_dist_2_order.txt -revcomp -maxsize 1000000
meme Results/Motif_finding/FASTA/group_513.fa -oc Results/Motif_finding/meme_out/group_513 -dna  -mod zoops -evt 0.01 -nmotifs 3 -maxw 20 -bfile Data/bg/Background_dist_2_order.txt -revcomp -maxsize 1000000
meme Results/Motif_finding/FASTA/group_514.fa -oc Results/Motif_finding/meme_out/group_514 -dna  -mod zoops -evt 0.01 -nmotifs 3 -maxw 20 -bfile Data/bg/Background_dist_2_order.txt -revcomp -maxsize 1000000
meme Results/Motif_finding/FASTA/group_515.fa -oc Results/Motif_finding/meme_out/group_515 -dna  -mod zoops -evt 0.01 -nmotifs 3 -maxw 20 -bfile Data/bg/Background_dist_2_order.txt -revcomp -maxsize 1000000
meme Results/Motif_finding/FASTA/group_516.fa -oc Results/Motif_finding/meme_out/group_516 -dna  -mod zoops -evt 0.01 -nmotifs 3 -maxw 20 -bfile Data/bg/Background_dist_2_order.txt -revcomp -maxsize 1000000
meme Results/Motif_finding/FASTA/group_517.fa -oc Results/Motif_finding/meme_out/group_517 -dna  -mod zoops -evt 0.01 -nmotifs 3 -maxw 20 -bfile Data/bg/Background_dist_2_order.txt -revcomp -maxsize 1000000
meme Results/Motif_finding/FASTA/group_518.fa -oc Results/Motif_finding/meme_out/group_518 -dna  -mod zoops -evt 0.01 -nmotifs 3 -maxw 20 -bfile Data/bg/Background_dist_2_order.txt -revcomp -maxsize 1000000
meme Results/Motif_finding/FASTA/group_519.fa -oc Results/Motif_finding/meme_out/group_519 -dna  -mod zoops -evt 0.01 -nmotifs 3 -maxw 20 -bfile Data/bg/Background_dist_2_order.txt -revcomp -maxsize 1000000
meme Results/Motif_finding/FASTA/group_520.fa -oc Results/Motif_finding/meme_out/group_520 -dna  -mod zoops -evt 0.01 -nmotifs 3 -maxw 20 -bfile Data/bg/Background_dist_2_order.txt -revcomp -maxsize 1000000
meme Results/Motif_finding/FASTA/group_521.fa -oc Results/Motif_finding/meme_out/group_521 -dna  -mod zoops -evt 0.01 -nmotifs 3 -maxw 20 -bfile Data/bg/Background_dist_2_order.txt -revcomp -maxsize 1000000
meme Results/Motif_finding/FASTA/group_522.fa -oc Results/Motif_finding/meme_out/group_522 -dna  -mod zoops -evt 0.01 -nmotifs 3 -maxw 20 -bfile Data/bg/Background_dist_2_order.txt -revcomp -maxsize 1000000
meme Results/Motif_finding/FASTA/group_523.fa -oc Results/Motif_finding/meme_out/group_523 -dna  -mod zoops -evt 0.01 -nmotifs 3 -maxw 20 -bfile Data/bg/Background_dist_2_order.txt -revcomp -maxsize 1000000
meme Results/Motif_finding/FASTA/group_524.fa -oc Results/Motif_finding/meme_out/group_524 -dna  -mod zoops -evt 0.01 -nmotifs 3 -maxw 20 -bfile Data/bg/Background_dist_2_order.txt -revcomp -maxsize 1000000
meme Results/Motif_finding/FASTA/group_525.fa -oc Results/Motif_finding/meme_out/group_525 -dna  -mod zoops -evt 0.01 -nmotifs 3 -maxw 20 -bfile Data/bg/Background_dist_2_order.txt -revcomp -maxsize 1000000
meme Results/Motif_finding/FASTA/group_526.fa -oc Results/Motif_finding/meme_out/group_526 -dna  -mod zoops -evt 0.01 -nmotifs 3 -maxw 20 -bfile Data/bg/Background_dist_2_order.txt -revcomp -maxsize 1000000
meme Results/Motif_finding/FASTA/group_527.fa -oc Results/Motif_finding/meme_out/group_527 -dna  -mod zoops -evt 0.01 -nmotifs 3 -maxw 20 -bfile Data/bg/Background_dist_2_order.txt -revcomp -maxsize 1000000
meme Results/Motif_finding/FASTA/group_528.fa -oc Results/Motif_finding/meme_out/group_528 -dna  -mod zoops -evt 0.01 -nmotifs 3 -maxw 20 -bfile Data/bg/Background_dist_2_order.txt -revcomp -maxsize 1000000
meme Results/Motif_finding/FASTA/group_529.fa -oc Results/Motif_finding/meme_out/group_529 -dna  -mod zoops -evt 0.01 -nmotifs 3 -maxw 20 -bfile Data/bg/Background_dist_2_order.txt -revcomp -maxsize 1000000
meme Results/Motif_finding/FASTA/group_530.fa -oc Results/Motif_finding/meme_out/group_530 -dna  -mod zoops -evt 0.01 -nmotifs 3 -maxw 20 -bfile Data/bg/Background_dist_2_order.txt -revcomp -maxsize 1000000
meme Results/Motif_finding/FASTA/group_531.fa -oc Results/Motif_finding/meme_out/group_531 -dna  -mod zoops -evt 0.01 -nmotifs 3 -maxw 20 -bfile Data/bg/Background_dist_2_order.txt -revcomp -maxsize 1000000
meme Results/Motif_finding/FASTA/group_532.fa -oc Results/Motif_finding/meme_out/group_532 -dna  -mod zoops -evt 0.01 -nmotifs 3 -maxw 20 -bfile Data/bg/Background_dist_2_order.txt -revcomp -maxsize 1000000
meme Results/Motif_finding/FASTA/group_533.fa -oc Results/Motif_finding/meme_out/group_533 -dna  -mod zoops -evt 0.01 -nmotifs 3 -maxw 20 -bfile Data/bg/Background_dist_2_order.txt -revcomp -maxsize 1000000
meme Results/Motif_finding/FASTA/group_534.fa -oc Results/Motif_finding/meme_out/group_534 -dna  -mod zoops -evt 0.01 -nmotifs 3 -maxw 20 -bfile Data/bg/Background_dist_2_order.txt -revcomp -maxsize 1000000
meme Results/Motif_finding/FASTA/group_535.fa -oc Results/Motif_finding/meme_out/group_535 -dna  -mod zoops -evt 0.01 -nmotifs 3 -maxw 20 -bfile Data/bg/Background_dist_2_order.txt -revcomp -maxsize 1000000
meme Results/Motif_finding/FASTA/group_536.fa -oc Results/Motif_finding/meme_out/group_536 -dna  -mod zoops -evt 0.01 -nmotifs 3 -maxw 20 -bfile Data/bg/Background_dist_2_order.txt -revcomp -maxsize 1000000
meme Results/Motif_finding/FASTA/group_537.fa -oc Results/Motif_finding/meme_out/group_537 -dna  -mod zoops -evt 0.01 -nmotifs 3 -maxw 20 -bfile Data/bg/Background_dist_2_order.txt -revcomp -maxsize 1000000
meme Results/Motif_finding/FASTA/group_538.fa -oc Results/Motif_finding/meme_out/group_538 -dna  -mod zoops -evt 0.01 -nmotifs 3 -maxw 20 -bfile Data/bg/Background_dist_2_order.txt -revcomp -maxsize 1000000
meme Results/Motif_finding/FASTA/group_539.fa -oc Results/Motif_finding/meme_out/group_539 -dna  -mod zoops -evt 0.01 -nmotifs 3 -maxw 20 -bfile Data/bg/Background_dist_2_order.txt -revcomp -maxsize 1000000
meme Results/Motif_finding/FASTA/group_540.fa -oc Results/Motif_finding/meme_out/group_540 -dna  -mod zoops -evt 0.01 -nmotifs 3 -maxw 20 -bfile Data/bg/Background_dist_2_order.txt -revcomp -maxsize 1000000
meme Results/Motif_finding/FASTA/group_541.fa -oc Results/Motif_finding/meme_out/group_541 -dna  -mod zoops -evt 0.01 -nmotifs 3 -maxw 20 -bfile Data/bg/Background_dist_2_order.txt -revcomp -maxsize 1000000
meme Results/Motif_finding/FASTA/group_542.fa -oc Results/Motif_finding/meme_out/group_542 -dna  -mod zoops -evt 0.01 -nmotifs 3 -maxw 20 -bfile Data/bg/Background_dist_2_order.txt -revcomp -maxsize 1000000
meme Results/Motif_finding/FASTA/group_543.fa -oc Results/Motif_finding/meme_out/group_543 -dna  -mod zoops -evt 0.01 -nmotifs 3 -maxw 20 -bfile Data/bg/Background_dist_2_order.txt -revcomp -maxsize 1000000
meme Results/Motif_finding/FASTA/group_544.fa -oc Results/Motif_finding/meme_out/group_544 -dna  -mod zoops -evt 0.01 -nmotifs 3 -maxw 20 -bfile Data/bg/Background_dist_2_order.txt -revcomp -maxsize 1000000
meme Results/Motif_finding/FASTA/group_545.fa -oc Results/Motif_finding/meme_out/group_545 -dna  -mod zoops -evt 0.01 -nmotifs 3 -maxw 20 -bfile Data/bg/Background_dist_2_order.txt -revcomp -maxsize 1000000
meme Results/Motif_finding/FASTA/group_546.fa -oc Results/Motif_finding/meme_out/group_546 -dna  -mod zoops -evt 0.01 -nmotifs 3 -maxw 20 -bfile Data/bg/Background_dist_2_order.txt -revcomp -maxsize 1000000
meme Results/Motif_finding/FASTA/group_547.fa -oc Results/Motif_finding/meme_out/group_547 -dna  -mod zoops -evt 0.01 -nmotifs 3 -maxw 20 -bfile Data/bg/Background_dist_2_order.txt -revcomp -maxsize 1000000
meme Results/Motif_finding/FASTA/group_548.fa -oc Results/Motif_finding/meme_out/group_548 -dna  -mod zoops -evt 0.01 -nmotifs 3 -maxw 20 -bfile Data/bg/Background_dist_2_order.txt -revcomp -maxsize 1000000
meme Results/Motif_finding/FASTA/group_549.fa -oc Results/Motif_finding/meme_out/group_549 -dna  -mod zoops -evt 0.01 -nmotifs 3 -maxw 20 -bfile Data/bg/Background_dist_2_order.txt -revcomp -maxsize 1000000
meme Results/Motif_finding/FASTA/group_550.fa -oc Results/Motif_finding/meme_out/group_550 -dna  -mod zoops -evt 0.01 -nmotifs 3 -maxw 20 -bfile Data/bg/Background_dist_2_order.txt -revcomp -maxsize 1000000
meme Results/Motif_finding/FASTA/group_551.fa -oc Results/Motif_finding/meme_out/group_551 -dna  -mod zoops -evt 0.01 -nmotifs 3 -maxw 20 -bfile Data/bg/Background_dist_2_order.txt -revcomp -maxsize 1000000
meme Results/Motif_finding/FASTA/group_552.fa -oc Results/Motif_finding/meme_out/group_552 -dna  -mod zoops -evt 0.01 -nmotifs 3 -maxw 20 -bfile Data/bg/Background_dist_2_order.txt -revcomp -maxsize 1000000
meme Results/Motif_finding/FASTA/group_553.fa -oc Results/Motif_finding/meme_out/group_553 -dna  -mod zoops -evt 0.01 -nmotifs 3 -maxw 20 -bfile Data/bg/Background_dist_2_order.txt -revcomp -maxsize 1000000
meme Results/Motif_finding/FASTA/group_554.fa -oc Results/Motif_finding/meme_out/group_554 -dna  -mod zoops -evt 0.01 -nmotifs 3 -maxw 20 -bfile Data/bg/Background_dist_2_order.txt -revcomp -maxsize 1000000
meme Results/Motif_finding/FASTA/group_555.fa -oc Results/Motif_finding/meme_out/group_555 -dna  -mod zoops -evt 0.01 -nmotifs 3 -maxw 20 -bfile Data/bg/Background_dist_2_order.txt -revcomp -maxsize 1000000
meme Results/Motif_finding/FASTA/group_556.fa -oc Results/Motif_finding/meme_out/group_556 -dna  -mod zoops -evt 0.01 -nmotifs 3 -maxw 20 -bfile Data/bg/Background_dist_2_order.txt -revcomp -maxsize 1000000
meme Results/Motif_finding/FASTA/group_557.fa -oc Results/Motif_finding/meme_out/group_557 -dna  -mod zoops -evt 0.01 -nmotifs 3 -maxw 20 -bfile Data/bg/Background_dist_2_order.txt -revcomp -maxsize 1000000
meme Results/Motif_finding/FASTA/group_558.fa -oc Results/Motif_finding/meme_out/group_558 -dna  -mod zoops -evt 0.01 -nmotifs 3 -maxw 20 -bfile Data/bg/Background_dist_2_order.txt -revcomp -maxsize 1000000
meme Results/Motif_finding/FASTA/group_559.fa -oc Results/Motif_finding/meme_out/group_559 -dna  -mod zoops -evt 0.01 -nmotifs 3 -maxw 20 -bfile Data/bg/Background_dist_2_order.txt -revcomp -maxsize 1000000
meme Results/Motif_finding/FASTA/group_560.fa -oc Results/Motif_finding/meme_out/group_560 -dna  -mod zoops -evt 0.01 -nmotifs 3 -maxw 20 -bfile Data/bg/Background_dist_2_order.txt -revcomp -maxsize 1000000
meme Results/Motif_finding/FASTA/group_561.fa -oc Results/Motif_finding/meme_out/group_561 -dna  -mod zoops -evt 0.01 -nmotifs 3 -maxw 20 -bfile Data/bg/Background_dist_2_order.txt -revcomp -maxsize 1000000
meme Results/Motif_finding/FASTA/group_562.fa -oc Results/Motif_finding/meme_out/group_562 -dna  -mod zoops -evt 0.01 -nmotifs 3 -maxw 20 -bfile Data/bg/Background_dist_2_order.txt -revcomp -maxsize 1000000
meme Results/Motif_finding/FASTA/group_563.fa -oc Results/Motif_finding/meme_out/group_563 -dna  -mod zoops -evt 0.01 -nmotifs 3 -maxw 20 -bfile Data/bg/Background_dist_2_order.txt -revcomp -maxsize 1000000
meme Results/Motif_finding/FASTA/group_564.fa -oc Results/Motif_finding/meme_out/group_564 -dna  -mod zoops -evt 0.01 -nmotifs 3 -maxw 20 -bfile Data/bg/Background_dist_2_order.txt -revcomp -maxsize 1000000
meme Results/Motif_finding/FASTA/group_565.fa -oc Results/Motif_finding/meme_out/group_565 -dna  -mod zoops -evt 0.01 -nmotifs 3 -maxw 20 -bfile Data/bg/Background_dist_2_order.txt -revcomp -maxsize 1000000
meme Results/Motif_finding/FASTA/group_566.fa -oc Results/Motif_finding/meme_out/group_566 -dna  -mod zoops -evt 0.01 -nmotifs 3 -maxw 20 -bfile Data/bg/Background_dist_2_order.txt -revcomp -maxsize 1000000
meme Results/Motif_finding/FASTA/group_567.fa -oc Results/Motif_finding/meme_out/group_567 -dna  -mod zoops -evt 0.01 -nmotifs 3 -maxw 20 -bfile Data/bg/Background_dist_2_order.txt -revcomp -maxsize 1000000
meme Results/Motif_finding/FASTA/group_568.fa -oc Results/Motif_finding/meme_out/group_568 -dna  -mod zoops -evt 0.01 -nmotifs 3 -maxw 20 -bfile Data/bg/Background_dist_2_order.txt -revcomp -maxsize 1000000
meme Results/Motif_finding/FASTA/group_569.fa -oc Results/Motif_finding/meme_out/group_569 -dna  -mod zoops -evt 0.01 -nmotifs 3 -maxw 20 -bfile Data/bg/Background_dist_2_order.txt -revcomp -maxsize 1000000
meme Results/Motif_finding/FASTA/group_570.fa -oc Results/Motif_finding/meme_out/group_570 -dna  -mod zoops -evt 0.01 -nmotifs 3 -maxw 20 -bfile Data/bg/Background_dist_2_order.txt -revcomp -maxsize 1000000
meme Results/Motif_finding/FASTA/group_571.fa -oc Results/Motif_finding/meme_out/group_571 -dna  -mod zoops -evt 0.01 -nmotifs 3 -maxw 20 -bfile Data/bg/Background_dist_2_order.txt -revcomp -maxsize 1000000
meme Results/Motif_finding/FASTA/group_572.fa -oc Results/Motif_finding/meme_out/group_572 -dna  -mod zoops -evt 0.01 -nmotifs 3 -maxw 20 -bfile Data/bg/Background_dist_2_order.txt -revcomp -maxsize 1000000
meme Results/Motif_finding/FASTA/group_573.fa -oc Results/Motif_finding/meme_out/group_573 -dna  -mod zoops -evt 0.01 -nmotifs 3 -maxw 20 -bfile Data/bg/Background_dist_2_order.txt -revcomp -maxsize 1000000
meme Results/Motif_finding/FASTA/group_574.fa -oc Results/Motif_finding/meme_out/group_574 -dna  -mod zoops -evt 0.01 -nmotifs 3 -maxw 20 -bfile Data/bg/Background_dist_2_order.txt -revcomp -maxsize 1000000
meme Results/Motif_finding/FASTA/group_575.fa -oc Results/Motif_finding/meme_out/group_575 -dna  -mod zoops -evt 0.01 -nmotifs 3 -maxw 20 -bfile Data/bg/Background_dist_2_order.txt -revcomp -maxsize 1000000
meme Results/Motif_finding/FASTA/group_576.fa -oc Results/Motif_finding/meme_out/group_576 -dna  -mod zoops -evt 0.01 -nmotifs 3 -maxw 20 -bfile Data/bg/Background_dist_2_order.txt -revcomp -maxsize 1000000
meme Results/Motif_finding/FASTA/group_577.fa -oc Results/Motif_finding/meme_out/group_577 -dna  -mod zoops -evt 0.01 -nmotifs 3 -maxw 20 -bfile Data/bg/Background_dist_2_order.txt -revcomp -maxsize 1000000
meme Results/Motif_finding/FASTA/group_578.fa -oc Results/Motif_finding/meme_out/group_578 -dna  -mod zoops -evt 0.01 -nmotifs 3 -maxw 20 -bfile Data/bg/Background_dist_2_order.txt -revcomp -maxsize 1000000
meme Results/Motif_finding/FASTA/group_579.fa -oc Results/Motif_finding/meme_out/group_579 -dna  -mod zoops -evt 0.01 -nmotifs 3 -maxw 20 -bfile Data/bg/Background_dist_2_order.txt -revcomp -maxsize 1000000
meme Results/Motif_finding/FASTA/group_580.fa -oc Results/Motif_finding/meme_out/group_580 -dna  -mod zoops -evt 0.01 -nmotifs 3 -maxw 20 -bfile Data/bg/Background_dist_2_order.txt -revcomp -maxsize 1000000
meme Results/Motif_finding/FASTA/group_581.fa -oc Results/Motif_finding/meme_out/group_581 -dna  -mod zoops -evt 0.01 -nmotifs 3 -maxw 20 -bfile Data/bg/Background_dist_2_order.txt -revcomp -maxsize 1000000
meme Results/Motif_finding/FASTA/group_582.fa -oc Results/Motif_finding/meme_out/group_582 -dna  -mod zoops -evt 0.01 -nmotifs 3 -maxw 20 -bfile Data/bg/Background_dist_2_order.txt -revcomp -maxsize 1000000
meme Results/Motif_finding/FASTA/group_583.fa -oc Results/Motif_finding/meme_out/group_583 -dna  -mod zoops -evt 0.01 -nmotifs 3 -maxw 20 -bfile Data/bg/Background_dist_2_order.txt -revcomp -maxsize 1000000
meme Results/Motif_finding/FASTA/group_584.fa -oc Results/Motif_finding/meme_out/group_584 -dna  -mod zoops -evt 0.01 -nmotifs 3 -maxw 20 -bfile Data/bg/Background_dist_2_order.txt -revcomp -maxsize 1000000
meme Results/Motif_finding/FASTA/group_585.fa -oc Results/Motif_finding/meme_out/group_585 -dna  -mod zoops -evt 0.01 -nmotifs 3 -maxw 20 -bfile Data/bg/Background_dist_2_order.txt -revcomp -maxsize 1000000
meme Results/Motif_finding/FASTA/group_586.fa -oc Results/Motif_finding/meme_out/group_586 -dna  -mod zoops -evt 0.01 -nmotifs 3 -maxw 20 -bfile Data/bg/Background_dist_2_order.txt -revcomp -maxsize 1000000
meme Results/Motif_finding/FASTA/group_587.fa -oc Results/Motif_finding/meme_out/group_587 -dna  -mod zoops -evt 0.01 -nmotifs 3 -maxw 20 -bfile Data/bg/Background_dist_2_order.txt -revcomp -maxsize 1000000
meme Results/Motif_finding/FASTA/group_588.fa -oc Results/Motif_finding/meme_out/group_588 -dna  -mod zoops -evt 0.01 -nmotifs 3 -maxw 20 -bfile Data/bg/Background_dist_2_order.txt -revcomp -maxsize 1000000
meme Results/Motif_finding/FASTA/group_589.fa -oc Results/Motif_finding/meme_out/group_589 -dna  -mod zoops -evt 0.01 -nmotifs 3 -maxw 20 -bfile Data/bg/Background_dist_2_order.txt -revcomp -maxsize 1000000
meme Results/Motif_finding/FASTA/group_590.fa -oc Results/Motif_finding/meme_out/group_590 -dna  -mod zoops -evt 0.01 -nmotifs 3 -maxw 20 -bfile Data/bg/Background_dist_2_order.txt -revcomp -maxsize 1000000
meme Results/Motif_finding/FASTA/group_591.fa -oc Results/Motif_finding/meme_out/group_591 -dna  -mod zoops -evt 0.01 -nmotifs 3 -maxw 20 -bfile Data/bg/Background_dist_2_order.txt -revcomp -maxsize 1000000
meme Results/Motif_finding/FASTA/group_592.fa -oc Results/Motif_finding/meme_out/group_592 -dna  -mod zoops -evt 0.01 -nmotifs 3 -maxw 20 -bfile Data/bg/Background_dist_2_order.txt -revcomp -maxsize 1000000
meme Results/Motif_finding/FASTA/group_593.fa -oc Results/Motif_finding/meme_out/group_593 -dna  -mod zoops -evt 0.01 -nmotifs 3 -maxw 20 -bfile Data/bg/Background_dist_2_order.txt -revcomp -maxsize 1000000
meme Results/Motif_finding/FASTA/group_594.fa -oc Results/Motif_finding/meme_out/group_594 -dna  -mod zoops -evt 0.01 -nmotifs 3 -maxw 20 -bfile Data/bg/Background_dist_2_order.txt -revcomp -maxsize 1000000
meme Results/Motif_finding/FASTA/group_595.fa -oc Results/Motif_finding/meme_out/group_595 -dna  -mod zoops -evt 0.01 -nmotifs 3 -maxw 20 -bfile Data/bg/Background_dist_2_order.txt -revcomp -maxsize 1000000
meme Results/Motif_finding/FASTA/group_596.fa -oc Results/Motif_finding/meme_out/group_596 -dna  -mod zoops -evt 0.01 -nmotifs 3 -maxw 20 -bfile Data/bg/Background_dist_2_order.txt -revcomp -maxsize 1000000
meme Results/Motif_finding/FASTA/group_597.fa -oc Results/Motif_finding/meme_out/group_597 -dna  -mod zoops -evt 0.01 -nmotifs 3 -maxw 20 -bfile Data/bg/Background_dist_2_order.txt -revcomp -maxsize 1000000
meme Results/Motif_finding/FASTA/group_598.fa -oc Results/Motif_finding/meme_out/group_598 -dna  -mod zoops -evt 0.01 -nmotifs 3 -maxw 20 -bfile Data/bg/Background_dist_2_order.txt -revcomp -maxsize 1000000
meme Results/Motif_finding/FASTA/group_599.fa -oc Results/Motif_finding/meme_out/group_599 -dna  -mod zoops -evt 0.01 -nmotifs 3 -maxw 20 -bfile Data/bg/Background_dist_2_order.txt -revcomp -maxsize 1000000
meme Results/Motif_finding/FASTA/group_600.fa -oc Results/Motif_finding/meme_out/group_600 -dna  -mod zoops -evt 0.01 -nmotifs 3 -maxw 20 -bfile Data/bg/Background_dist_2_order.txt -revcomp -maxsize 1000000
meme Results/Motif_finding/FASTA/group_601.fa -oc Results/Motif_finding/meme_out/group_601 -dna  -mod zoops -evt 0.01 -nmotifs 3 -maxw 20 -bfile Data/bg/Background_dist_2_order.txt -revcomp -maxsize 1000000
meme Results/Motif_finding/FASTA/group_602.fa -oc Results/Motif_finding/meme_out/group_602 -dna  -mod zoops -evt 0.01 -nmotifs 3 -maxw 20 -bfile Data/bg/Background_dist_2_order.txt -revcomp -maxsize 1000000
meme Results/Motif_finding/FASTA/group_603.fa -oc Results/Motif_finding/meme_out/group_603 -dna  -mod zoops -evt 0.01 -nmotifs 3 -maxw 20 -bfile Data/bg/Background_dist_2_order.txt -revcomp -maxsize 1000000
meme Results/Motif_finding/FASTA/group_604.fa -oc Results/Motif_finding/meme_out/group_604 -dna  -mod zoops -evt 0.01 -nmotifs 3 -maxw 20 -bfile Data/bg/Background_dist_2_order.txt -revcomp -maxsize 1000000
meme Results/Motif_finding/FASTA/group_605.fa -oc Results/Motif_finding/meme_out/group_605 -dna  -mod zoops -evt 0.01 -nmotifs 3 -maxw 20 -bfile Data/bg/Background_dist_2_order.txt -revcomp -maxsize 1000000
meme Results/Motif_finding/FASTA/group_606.fa -oc Results/Motif_finding/meme_out/group_606 -dna  -mod zoops -evt 0.01 -nmotifs 3 -maxw 20 -bfile Data/bg/Background_dist_2_order.txt -revcomp -maxsize 1000000
meme Results/Motif_finding/FASTA/group_607.fa -oc Results/Motif_finding/meme_out/group_607 -dna  -mod zoops -evt 0.01 -nmotifs 3 -maxw 20 -bfile Data/bg/Background_dist_2_order.txt -revcomp -maxsize 1000000
meme Results/Motif_finding/FASTA/group_608.fa -oc Results/Motif_finding/meme_out/group_608 -dna  -mod zoops -evt 0.01 -nmotifs 3 -maxw 20 -bfile Data/bg/Background_dist_2_order.txt -revcomp -maxsize 1000000
meme Results/Motif_finding/FASTA/group_609.fa -oc Results/Motif_finding/meme_out/group_609 -dna  -mod zoops -evt 0.01 -nmotifs 3 -maxw 20 -bfile Data/bg/Background_dist_2_order.txt -revcomp -maxsize 1000000
meme Results/Motif_finding/FASTA/group_610.fa -oc Results/Motif_finding/meme_out/group_610 -dna  -mod zoops -evt 0.01 -nmotifs 3 -maxw 20 -bfile Data/bg/Background_dist_2_order.txt -revcomp -maxsize 1000000
meme Results/Motif_finding/FASTA/group_611.fa -oc Results/Motif_finding/meme_out/group_611 -dna  -mod zoops -evt 0.01 -nmotifs 3 -maxw 20 -bfile Data/bg/Background_dist_2_order.txt -revcomp -maxsize 1000000
meme Results/Motif_finding/FASTA/group_612.fa -oc Results/Motif_finding/meme_out/group_612 -dna  -mod zoops -evt 0.01 -nmotifs 3 -maxw 20 -bfile Data/bg/Background_dist_2_order.txt -revcomp -maxsize 1000000
meme Results/Motif_finding/FASTA/group_613.fa -oc Results/Motif_finding/meme_out/group_613 -dna  -mod zoops -evt 0.01 -nmotifs 3 -maxw 20 -bfile Data/bg/Background_dist_2_order.txt -revcomp -maxsize 1000000
meme Results/Motif_finding/FASTA/group_614.fa -oc Results/Motif_finding/meme_out/group_614 -dna  -mod zoops -evt 0.01 -nmotifs 3 -maxw 20 -bfile Data/bg/Background_dist_2_order.txt -revcomp -maxsize 1000000
meme Results/Motif_finding/FASTA/group_615.fa -oc Results/Motif_finding/meme_out/group_615 -dna  -mod zoops -evt 0.01 -nmotifs 3 -maxw 20 -bfile Data/bg/Background_dist_2_order.txt -revcomp -maxsize 1000000
meme Results/Motif_finding/FASTA/group_616.fa -oc Results/Motif_finding/meme_out/group_616 -dna  -mod zoops -evt 0.01 -nmotifs 3 -maxw 20 -bfile Data/bg/Background_dist_2_order.txt -revcomp -maxsize 1000000
meme Results/Motif_finding/FASTA/group_617.fa -oc Results/Motif_finding/meme_out/group_617 -dna  -mod zoops -evt 0.01 -nmotifs 3 -maxw 20 -bfile Data/bg/Background_dist_2_order.txt -revcomp -maxsize 1000000
meme Results/Motif_finding/FASTA/group_618.fa -oc Results/Motif_finding/meme_out/group_618 -dna  -mod zoops -evt 0.01 -nmotifs 3 -maxw 20 -bfile Data/bg/Background_dist_2_order.txt -revcomp -maxsize 1000000
meme Results/Motif_finding/FASTA/group_619.fa -oc Results/Motif_finding/meme_out/group_619 -dna  -mod zoops -evt 0.01 -nmotifs 3 -maxw 20 -bfile Data/bg/Background_dist_2_order.txt -revcomp -maxsize 1000000
meme Results/Motif_finding/FASTA/group_620.fa -oc Results/Motif_finding/meme_out/group_620 -dna  -mod zoops -evt 0.01 -nmotifs 3 -maxw 20 -bfile Data/bg/Background_dist_2_order.txt -revcomp -maxsize 1000000
meme Results/Motif_finding/FASTA/group_621.fa -oc Results/Motif_finding/meme_out/group_621 -dna  -mod zoops -evt 0.01 -nmotifs 3 -maxw 20 -bfile Data/bg/Background_dist_2_order.txt -revcomp -maxsize 1000000
meme Results/Motif_finding/FASTA/group_622.fa -oc Results/Motif_finding/meme_out/group_622 -dna  -mod zoops -evt 0.01 -nmotifs 3 -maxw 20 -bfile Data/bg/Background_dist_2_order.txt -revcomp -maxsize 1000000
meme Results/Motif_finding/FASTA/group_623.fa -oc Results/Motif_finding/meme_out/group_623 -dna  -mod zoops -evt 0.01 -nmotifs 3 -maxw 20 -bfile Data/bg/Background_dist_2_order.txt -revcomp -maxsize 1000000
meme Results/Motif_finding/FASTA/group_624.fa -oc Results/Motif_finding/meme_out/group_624 -dna  -mod zoops -evt 0.01 -nmotifs 3 -maxw 20 -bfile Data/bg/Background_dist_2_order.txt -revcomp -maxsize 1000000
meme Results/Motif_finding/FASTA/group_625.fa -oc Results/Motif_finding/meme_out/group_625 -dna  -mod zoops -evt 0.01 -nmotifs 3 -maxw 20 -bfile Data/bg/Background_dist_2_order.txt -revcomp -maxsize 1000000
meme Results/Motif_finding/FASTA/group_626.fa -oc Results/Motif_finding/meme_out/group_626 -dna  -mod zoops -evt 0.01 -nmotifs 3 -maxw 20 -bfile Data/bg/Background_dist_2_order.txt -revcomp -maxsize 1000000
meme Results/Motif_finding/FASTA/group_627.fa -oc Results/Motif_finding/meme_out/group_627 -dna  -mod zoops -evt 0.01 -nmotifs 3 -maxw 20 -bfile Data/bg/Background_dist_2_order.txt -revcomp -maxsize 1000000
meme Results/Motif_finding/FASTA/group_628.fa -oc Results/Motif_finding/meme_out/group_628 -dna  -mod zoops -evt 0.01 -nmotifs 3 -maxw 20 -bfile Data/bg/Background_dist_2_order.txt -revcomp -maxsize 1000000
meme Results/Motif_finding/FASTA/group_629.fa -oc Results/Motif_finding/meme_out/group_629 -dna  -mod zoops -evt 0.01 -nmotifs 3 -maxw 20 -bfile Data/bg/Background_dist_2_order.txt -revcomp -maxsize 1000000
meme Results/Motif_finding/FASTA/group_630.fa -oc Results/Motif_finding/meme_out/group_630 -dna  -mod zoops -evt 0.01 -nmotifs 3 -maxw 20 -bfile Data/bg/Background_dist_2_order.txt -revcomp -maxsize 1000000
meme Results/Motif_finding/FASTA/group_631.fa -oc Results/Motif_finding/meme_out/group_631 -dna  -mod zoops -evt 0.01 -nmotifs 3 -maxw 20 -bfile Data/bg/Background_dist_2_order.txt -revcomp -maxsize 1000000
meme Results/Motif_finding/FASTA/group_632.fa -oc Results/Motif_finding/meme_out/group_632 -dna  -mod zoops -evt 0.01 -nmotifs 3 -maxw 20 -bfile Data/bg/Background_dist_2_order.txt -revcomp -maxsize 1000000
meme Results/Motif_finding/FASTA/group_633.fa -oc Results/Motif_finding/meme_out/group_633 -dna  -mod zoops -evt 0.01 -nmotifs 3 -maxw 20 -bfile Data/bg/Background_dist_2_order.txt -revcomp -maxsize 1000000
meme Results/Motif_finding/FASTA/group_634.fa -oc Results/Motif_finding/meme_out/group_634 -dna  -mod zoops -evt 0.01 -nmotifs 3 -maxw 20 -bfile Data/bg/Background_dist_2_order.txt -revcomp -maxsize 1000000
meme Results/Motif_finding/FASTA/group_635.fa -oc Results/Motif_finding/meme_out/group_635 -dna  -mod zoops -evt 0.01 -nmotifs 3 -maxw 20 -bfile Data/bg/Background_dist_2_order.txt -revcomp -maxsize 1000000
meme Results/Motif_finding/FASTA/group_636.fa -oc Results/Motif_finding/meme_out/group_636 -dna  -mod zoops -evt 0.01 -nmotifs 3 -maxw 20 -bfile Data/bg/Background_dist_2_order.txt -revcomp -maxsize 1000000
meme Results/Motif_finding/FASTA/group_637.fa -oc Results/Motif_finding/meme_out/group_637 -dna  -mod zoops -evt 0.01 -nmotifs 3 -maxw 20 -bfile Data/bg/Background_dist_2_order.txt -revcomp -maxsize 1000000
meme Results/Motif_finding/FASTA/group_638.fa -oc Results/Motif_finding/meme_out/group_638 -dna  -mod zoops -evt 0.01 -nmotifs 3 -maxw 20 -bfile Data/bg/Background_dist_2_order.txt -revcomp -maxsize 1000000
meme Results/Motif_finding/FASTA/group_639.fa -oc Results/Motif_finding/meme_out/group_639 -dna  -mod zoops -evt 0.01 -nmotifs 3 -maxw 20 -bfile Data/bg/Background_dist_2_order.txt -revcomp -maxsize 1000000
meme Results/Motif_finding/FASTA/group_640.fa -oc Results/Motif_finding/meme_out/group_640 -dna  -mod zoops -evt 0.01 -nmotifs 3 -maxw 20 -bfile Data/bg/Background_dist_2_order.txt -revcomp -maxsize 1000000
meme Results/Motif_finding/FASTA/group_641.fa -oc Results/Motif_finding/meme_out/group_641 -dna  -mod zoops -evt 0.01 -nmotifs 3 -maxw 20 -bfile Data/bg/Background_dist_2_order.txt -revcomp -maxsize 1000000
meme Results/Motif_finding/FASTA/group_642.fa -oc Results/Motif_finding/meme_out/group_642 -dna  -mod zoops -evt 0.01 -nmotifs 3 -maxw 20 -bfile Data/bg/Background_dist_2_order.txt -revcomp -maxsize 1000000
meme Results/Motif_finding/FASTA/group_643.fa -oc Results/Motif_finding/meme_out/group_643 -dna  -mod zoops -evt 0.01 -nmotifs 3 -maxw 20 -bfile Data/bg/Background_dist_2_order.txt -revcomp -maxsize 1000000
meme Results/Motif_finding/FASTA/group_644.fa -oc Results/Motif_finding/meme_out/group_644 -dna  -mod zoops -evt 0.01 -nmotifs 3 -maxw 20 -bfile Data/bg/Background_dist_2_order.txt -revcomp -maxsize 1000000
meme Results/Motif_finding/FASTA/group_645.fa -oc Results/Motif_finding/meme_out/group_645 -dna  -mod zoops -evt 0.01 -nmotifs 3 -maxw 20 -bfile Data/bg/Background_dist_2_order.txt -revcomp -maxsize 1000000
meme Results/Motif_finding/FASTA/group_646.fa -oc Results/Motif_finding/meme_out/group_646 -dna  -mod zoops -evt 0.01 -nmotifs 3 -maxw 20 -bfile Data/bg/Background_dist_2_order.txt -revcomp -maxsize 1000000
meme Results/Motif_finding/FASTA/group_647.fa -oc Results/Motif_finding/meme_out/group_647 -dna  -mod zoops -evt 0.01 -nmotifs 3 -maxw 20 -bfile Data/bg/Background_dist_2_order.txt -revcomp -maxsize 1000000
meme Results/Motif_finding/FASTA/group_648.fa -oc Results/Motif_finding/meme_out/group_648 -dna  -mod zoops -evt 0.01 -nmotifs 3 -maxw 20 -bfile Data/bg/Background_dist_2_order.txt -revcomp -maxsize 1000000
meme Results/Motif_finding/FASTA/group_649.fa -oc Results/Motif_finding/meme_out/group_649 -dna  -mod zoops -evt 0.01 -nmotifs 3 -maxw 20 -bfile Data/bg/Background_dist_2_order.txt -revcomp -maxsize 1000000
meme Results/Motif_finding/FASTA/group_650.fa -oc Results/Motif_finding/meme_out/group_650 -dna  -mod zoops -evt 0.01 -nmotifs 3 -maxw 20 -bfile Data/bg/Background_dist_2_order.txt -revcomp -maxsize 1000000
meme Results/Motif_finding/FASTA/group_651.fa -oc Results/Motif_finding/meme_out/group_651 -dna  -mod zoops -evt 0.01 -nmotifs 3 -maxw 20 -bfile Data/bg/Background_dist_2_order.txt -revcomp -maxsize 1000000
meme Results/Motif_finding/FASTA/group_652.fa -oc Results/Motif_finding/meme_out/group_652 -dna  -mod zoops -evt 0.01 -nmotifs 3 -maxw 20 -bfile Data/bg/Background_dist_2_order.txt -revcomp -maxsize 1000000
meme Results/Motif_finding/FASTA/group_653.fa -oc Results/Motif_finding/meme_out/group_653 -dna  -mod zoops -evt 0.01 -nmotifs 3 -maxw 20 -bfile Data/bg/Background_dist_2_order.txt -revcomp -maxsize 1000000
meme Results/Motif_finding/FASTA/group_654.fa -oc Results/Motif_finding/meme_out/group_654 -dna  -mod zoops -evt 0.01 -nmotifs 3 -maxw 20 -bfile Data/bg/Background_dist_2_order.txt -revcomp -maxsize 1000000
meme Results/Motif_finding/FASTA/group_655.fa -oc Results/Motif_finding/meme_out/group_655 -dna  -mod zoops -evt 0.01 -nmotifs 3 -maxw 20 -bfile Data/bg/Background_dist_2_order.txt -revcomp -maxsize 1000000
meme Results/Motif_finding/FASTA/group_656.fa -oc Results/Motif_finding/meme_out/group_656 -dna  -mod zoops -evt 0.01 -nmotifs 3 -maxw 20 -bfile Data/bg/Background_dist_2_order.txt -revcomp -maxsize 1000000
meme Results/Motif_finding/FASTA/group_657.fa -oc Results/Motif_finding/meme_out/group_657 -dna  -mod zoops -evt 0.01 -nmotifs 3 -maxw 20 -bfile Data/bg/Background_dist_2_order.txt -revcomp -maxsize 1000000
meme Results/Motif_finding/FASTA/group_658.fa -oc Results/Motif_finding/meme_out/group_658 -dna  -mod zoops -evt 0.01 -nmotifs 3 -maxw 20 -bfile Data/bg/Background_dist_2_order.txt -revcomp -maxsize 1000000
meme Results/Motif_finding/FASTA/group_659.fa -oc Results/Motif_finding/meme_out/group_659 -dna  -mod zoops -evt 0.01 -nmotifs 3 -maxw 20 -bfile Data/bg/Background_dist_2_order.txt -revcomp -maxsize 1000000
meme Results/Motif_finding/FASTA/group_660.fa -oc Results/Motif_finding/meme_out/group_660 -dna  -mod zoops -evt 0.01 -nmotifs 3 -maxw 20 -bfile Data/bg/Background_dist_2_order.txt -revcomp -maxsize 1000000
meme Results/Motif_finding/FASTA/group_661.fa -oc Results/Motif_finding/meme_out/group_661 -dna  -mod zoops -evt 0.01 -nmotifs 3 -maxw 20 -bfile Data/bg/Background_dist_2_order.txt -revcomp -maxsize 1000000
meme Results/Motif_finding/FASTA/group_662.fa -oc Results/Motif_finding/meme_out/group_662 -dna  -mod zoops -evt 0.01 -nmotifs 3 -maxw 20 -bfile Data/bg/Background_dist_2_order.txt -revcomp -maxsize 1000000
meme Results/Motif_finding/FASTA/group_663.fa -oc Results/Motif_finding/meme_out/group_663 -dna  -mod zoops -evt 0.01 -nmotifs 3 -maxw 20 -bfile Data/bg/Background_dist_2_order.txt -revcomp -maxsize 1000000
meme Results/Motif_finding/FASTA/group_664.fa -oc Results/Motif_finding/meme_out/group_664 -dna  -mod zoops -evt 0.01 -nmotifs 3 -maxw 20 -bfile Data/bg/Background_dist_2_order.txt -revcomp -maxsize 1000000
meme Results/Motif_finding/FASTA/group_665.fa -oc Results/Motif_finding/meme_out/group_665 -dna  -mod zoops -evt 0.01 -nmotifs 3 -maxw 20 -bfile Data/bg/Background_dist_2_order.txt -revcomp -maxsize 1000000
meme Results/Motif_finding/FASTA/group_666.fa -oc Results/Motif_finding/meme_out/group_666 -dna  -mod zoops -evt 0.01 -nmotifs 3 -maxw 20 -bfile Data/bg/Background_dist_2_order.txt -revcomp -maxsize 1000000
meme Results/Motif_finding/FASTA/group_667.fa -oc Results/Motif_finding/meme_out/group_667 -dna  -mod zoops -evt 0.01 -nmotifs 3 -maxw 20 -bfile Data/bg/Background_dist_2_order.txt -revcomp -maxsize 1000000
meme Results/Motif_finding/FASTA/group_668.fa -oc Results/Motif_finding/meme_out/group_668 -dna  -mod zoops -evt 0.01 -nmotifs 3 -maxw 20 -bfile Data/bg/Background_dist_2_order.txt -revcomp -maxsize 1000000
meme Results/Motif_finding/FASTA/group_669.fa -oc Results/Motif_finding/meme_out/group_669 -dna  -mod zoops -evt 0.01 -nmotifs 3 -maxw 20 -bfile Data/bg/Background_dist_2_order.txt -revcomp -maxsize 1000000
meme Results/Motif_finding/FASTA/group_670.fa -oc Results/Motif_finding/meme_out/group_670 -dna  -mod zoops -evt 0.01 -nmotifs 3 -maxw 20 -bfile Data/bg/Background_dist_2_order.txt -revcomp -maxsize 1000000
meme Results/Motif_finding/FASTA/group_671.fa -oc Results/Motif_finding/meme_out/group_671 -dna  -mod zoops -evt 0.01 -nmotifs 3 -maxw 20 -bfile Data/bg/Background_dist_2_order.txt -revcomp -maxsize 1000000
meme Results/Motif_finding/FASTA/group_672.fa -oc Results/Motif_finding/meme_out/group_672 -dna  -mod zoops -evt 0.01 -nmotifs 3 -maxw 20 -bfile Data/bg/Background_dist_2_order.txt -revcomp -maxsize 1000000
meme Results/Motif_finding/FASTA/group_673.fa -oc Results/Motif_finding/meme_out/group_673 -dna  -mod zoops -evt 0.01 -nmotifs 3 -maxw 20 -bfile Data/bg/Background_dist_2_order.txt -revcomp -maxsize 1000000
meme Results/Motif_finding/FASTA/group_674.fa -oc Results/Motif_finding/meme_out/group_674 -dna  -mod zoops -evt 0.01 -nmotifs 3 -maxw 20 -bfile Data/bg/Background_dist_2_order.txt -revcomp -maxsize 1000000
meme Results/Motif_finding/FASTA/group_675.fa -oc Results/Motif_finding/meme_out/group_675 -dna  -mod zoops -evt 0.01 -nmotifs 3 -maxw 20 -bfile Data/bg/Background_dist_2_order.txt -revcomp -maxsize 1000000
meme Results/Motif_finding/FASTA/group_676.fa -oc Results/Motif_finding/meme_out/group_676 -dna  -mod zoops -evt 0.01 -nmotifs 3 -maxw 20 -bfile Data/bg/Background_dist_2_order.txt -revcomp -maxsize 1000000
meme Results/Motif_finding/FASTA/group_677.fa -oc Results/Motif_finding/meme_out/group_677 -dna  -mod zoops -evt 0.01 -nmotifs 3 -maxw 20 -bfile Data/bg/Background_dist_2_order.txt -revcomp -maxsize 1000000
meme Results/Motif_finding/FASTA/group_678.fa -oc Results/Motif_finding/meme_out/group_678 -dna  -mod zoops -evt 0.01 -nmotifs 3 -maxw 20 -bfile Data/bg/Background_dist_2_order.txt -revcomp -maxsize 1000000
meme Results/Motif_finding/FASTA/group_679.fa -oc Results/Motif_finding/meme_out/group_679 -dna  -mod zoops -evt 0.01 -nmotifs 3 -maxw 20 -bfile Data/bg/Background_dist_2_order.txt -revcomp -maxsize 1000000
meme Results/Motif_finding/FASTA/group_680.fa -oc Results/Motif_finding/meme_out/group_680 -dna  -mod zoops -evt 0.01 -nmotifs 3 -maxw 20 -bfile Data/bg/Background_dist_2_order.txt -revcomp -maxsize 1000000
meme Results/Motif_finding/FASTA/group_681.fa -oc Results/Motif_finding/meme_out/group_681 -dna  -mod zoops -evt 0.01 -nmotifs 3 -maxw 20 -bfile Data/bg/Background_dist_2_order.txt -revcomp -maxsize 1000000
meme Results/Motif_finding/FASTA/group_682.fa -oc Results/Motif_finding/meme_out/group_682 -dna  -mod zoops -evt 0.01 -nmotifs 3 -maxw 20 -bfile Data/bg/Background_dist_2_order.txt -revcomp -maxsize 1000000
meme Results/Motif_finding/FASTA/group_683.fa -oc Results/Motif_finding/meme_out/group_683 -dna  -mod zoops -evt 0.01 -nmotifs 3 -maxw 20 -bfile Data/bg/Background_dist_2_order.txt -revcomp -maxsize 1000000
meme Results/Motif_finding/FASTA/group_684.fa -oc Results/Motif_finding/meme_out/group_684 -dna  -mod zoops -evt 0.01 -nmotifs 3 -maxw 20 -bfile Data/bg/Background_dist_2_order.txt -revcomp -maxsize 1000000
meme Results/Motif_finding/FASTA/group_685.fa -oc Results/Motif_finding/meme_out/group_685 -dna  -mod zoops -evt 0.01 -nmotifs 3 -maxw 20 -bfile Data/bg/Background_dist_2_order.txt -revcomp -maxsize 1000000
meme Results/Motif_finding/FASTA/group_686.fa -oc Results/Motif_finding/meme_out/group_686 -dna  -mod zoops -evt 0.01 -nmotifs 3 -maxw 20 -bfile Data/bg/Background_dist_2_order.txt -revcomp -maxsize 1000000
meme Results/Motif_finding/FASTA/group_687.fa -oc Results/Motif_finding/meme_out/group_687 -dna  -mod zoops -evt 0.01 -nmotifs 3 -maxw 20 -bfile Data/bg/Background_dist_2_order.txt -revcomp -maxsize 1000000
meme Results/Motif_finding/FASTA/group_688.fa -oc Results/Motif_finding/meme_out/group_688 -dna  -mod zoops -evt 0.01 -nmotifs 3 -maxw 20 -bfile Data/bg/Background_dist_2_order.txt -revcomp -maxsize 1000000
meme Results/Motif_finding/FASTA/group_689.fa -oc Results/Motif_finding/meme_out/group_689 -dna  -mod zoops -evt 0.01 -nmotifs 3 -maxw 20 -bfile Data/bg/Background_dist_2_order.txt -revcomp -maxsize 1000000
meme Results/Motif_finding/FASTA/group_690.fa -oc Results/Motif_finding/meme_out/group_690 -dna  -mod zoops -evt 0.01 -nmotifs 3 -maxw 20 -bfile Data/bg/Background_dist_2_order.txt -revcomp -maxsize 1000000
meme Results/Motif_finding/FASTA/group_691.fa -oc Results/Motif_finding/meme_out/group_691 -dna  -mod zoops -evt 0.01 -nmotifs 3 -maxw 20 -bfile Data/bg/Background_dist_2_order.txt -revcomp -maxsize 1000000
meme Results/Motif_finding/FASTA/group_692.fa -oc Results/Motif_finding/meme_out/group_692 -dna  -mod zoops -evt 0.01 -nmotifs 3 -maxw 20 -bfile Data/bg/Background_dist_2_order.txt -revcomp -maxsize 1000000
meme Results/Motif_finding/FASTA/group_693.fa -oc Results/Motif_finding/meme_out/group_693 -dna  -mod zoops -evt 0.01 -nmotifs 3 -maxw 20 -bfile Data/bg/Background_dist_2_order.txt -revcomp -maxsize 1000000
meme Results/Motif_finding/FASTA/group_694.fa -oc Results/Motif_finding/meme_out/group_694 -dna  -mod zoops -evt 0.01 -nmotifs 3 -maxw 20 -bfile Data/bg/Background_dist_2_order.txt -revcomp -maxsize 1000000
meme Results/Motif_finding/FASTA/group_695.fa -oc Results/Motif_finding/meme_out/group_695 -dna  -mod zoops -evt 0.01 -nmotifs 3 -maxw 20 -bfile Data/bg/Background_dist_2_order.txt -revcomp -maxsize 1000000
meme Results/Motif_finding/FASTA/group_696.fa -oc Results/Motif_finding/meme_out/group_696 -dna  -mod zoops -evt 0.01 -nmotifs 3 -maxw 20 -bfile Data/bg/Background_dist_2_order.txt -revcomp -maxsize 1000000
meme Results/Motif_finding/FASTA/group_697.fa -oc Results/Motif_finding/meme_out/group_697 -dna  -mod zoops -evt 0.01 -nmotifs 3 -maxw 20 -bfile Data/bg/Background_dist_2_order.txt -revcomp -maxsize 1000000
meme Results/Motif_finding/FASTA/group_698.fa -oc Results/Motif_finding/meme_out/group_698 -dna  -mod zoops -evt 0.01 -nmotifs 3 -maxw 20 -bfile Data/bg/Background_dist_2_order.txt -revcomp -maxsize 1000000
meme Results/Motif_finding/FASTA/group_699.fa -oc Results/Motif_finding/meme_out/group_699 -dna  -mod zoops -evt 0.01 -nmotifs 3 -maxw 20 -bfile Data/bg/Background_dist_2_order.txt -revcomp -maxsize 1000000
meme Results/Motif_finding/FASTA/group_700.fa -oc Results/Motif_finding/meme_out/group_700 -dna  -mod zoops -evt 0.01 -nmotifs 3 -maxw 20 -bfile Data/bg/Background_dist_2_order.txt -revcomp -maxsize 1000000
meme Results/Motif_finding/FASTA/group_701.fa -oc Results/Motif_finding/meme_out/group_701 -dna  -mod zoops -evt 0.01 -nmotifs 3 -maxw 20 -bfile Data/bg/Background_dist_2_order.txt -revcomp -maxsize 1000000
meme Results/Motif_finding/FASTA/group_702.fa -oc Results/Motif_finding/meme_out/group_702 -dna  -mod zoops -evt 0.01 -nmotifs 3 -maxw 20 -bfile Data/bg/Background_dist_2_order.txt -revcomp -maxsize 1000000
meme Results/Motif_finding/FASTA/group_703.fa -oc Results/Motif_finding/meme_out/group_703 -dna  -mod zoops -evt 0.01 -nmotifs 3 -maxw 20 -bfile Data/bg/Background_dist_2_order.txt -revcomp -maxsize 1000000
meme Results/Motif_finding/FASTA/group_704.fa -oc Results/Motif_finding/meme_out/group_704 -dna  -mod zoops -evt 0.01 -nmotifs 3 -maxw 20 -bfile Data/bg/Background_dist_2_order.txt -revcomp -maxsize 1000000
meme Results/Motif_finding/FASTA/group_705.fa -oc Results/Motif_finding/meme_out/group_705 -dna  -mod zoops -evt 0.01 -nmotifs 3 -maxw 20 -bfile Data/bg/Background_dist_2_order.txt -revcomp -maxsize 1000000
meme Results/Motif_finding/FASTA/group_706.fa -oc Results/Motif_finding/meme_out/group_706 -dna  -mod zoops -evt 0.01 -nmotifs 3 -maxw 20 -bfile Data/bg/Background_dist_2_order.txt -revcomp -maxsize 1000000
meme Results/Motif_finding/FASTA/group_707.fa -oc Results/Motif_finding/meme_out/group_707 -dna  -mod zoops -evt 0.01 -nmotifs 3 -maxw 20 -bfile Data/bg/Background_dist_2_order.txt -revcomp -maxsize 1000000
meme Results/Motif_finding/FASTA/group_708.fa -oc Results/Motif_finding/meme_out/group_708 -dna  -mod zoops -evt 0.01 -nmotifs 3 -maxw 20 -bfile Data/bg/Background_dist_2_order.txt -revcomp -maxsize 1000000
meme Results/Motif_finding/FASTA/group_709.fa -oc Results/Motif_finding/meme_out/group_709 -dna  -mod zoops -evt 0.01 -nmotifs 3 -maxw 20 -bfile Data/bg/Background_dist_2_order.txt -revcomp -maxsize 1000000
meme Results/Motif_finding/FASTA/group_710.fa -oc Results/Motif_finding/meme_out/group_710 -dna  -mod zoops -evt 0.01 -nmotifs 3 -maxw 20 -bfile Data/bg/Background_dist_2_order.txt -revcomp -maxsize 1000000
meme Results/Motif_finding/FASTA/group_711.fa -oc Results/Motif_finding/meme_out/group_711 -dna  -mod zoops -evt 0.01 -nmotifs 3 -maxw 20 -bfile Data/bg/Background_dist_2_order.txt -revcomp -maxsize 1000000
meme Results/Motif_finding/FASTA/group_712.fa -oc Results/Motif_finding/meme_out/group_712 -dna  -mod zoops -evt 0.01 -nmotifs 3 -maxw 20 -bfile Data/bg/Background_dist_2_order.txt -revcomp -maxsize 1000000
meme Results/Motif_finding/FASTA/group_713.fa -oc Results/Motif_finding/meme_out/group_713 -dna  -mod zoops -evt 0.01 -nmotifs 3 -maxw 20 -bfile Data/bg/Background_dist_2_order.txt -revcomp -maxsize 1000000
meme Results/Motif_finding/FASTA/group_714.fa -oc Results/Motif_finding/meme_out/group_714 -dna  -mod zoops -evt 0.01 -nmotifs 3 -maxw 20 -bfile Data/bg/Background_dist_2_order.txt -revcomp -maxsize 1000000
meme Results/Motif_finding/FASTA/group_715.fa -oc Results/Motif_finding/meme_out/group_715 -dna  -mod zoops -evt 0.01 -nmotifs 3 -maxw 20 -bfile Data/bg/Background_dist_2_order.txt -revcomp -maxsize 1000000
meme Results/Motif_finding/FASTA/group_716.fa -oc Results/Motif_finding/meme_out/group_716 -dna  -mod zoops -evt 0.01 -nmotifs 3 -maxw 20 -bfile Data/bg/Background_dist_2_order.txt -revcomp -maxsize 1000000
meme Results/Motif_finding/FASTA/group_717.fa -oc Results/Motif_finding/meme_out/group_717 -dna  -mod zoops -evt 0.01 -nmotifs 3 -maxw 20 -bfile Data/bg/Background_dist_2_order.txt -revcomp -maxsize 1000000
meme Results/Motif_finding/FASTA/group_718.fa -oc Results/Motif_finding/meme_out/group_718 -dna  -mod zoops -evt 0.01 -nmotifs 3 -maxw 20 -bfile Data/bg/Background_dist_2_order.txt -revcomp -maxsize 1000000
meme Results/Motif_finding/FASTA/group_719.fa -oc Results/Motif_finding/meme_out/group_719 -dna  -mod zoops -evt 0.01 -nmotifs 3 -maxw 20 -bfile Data/bg/Background_dist_2_order.txt -revcomp -maxsize 1000000
meme Results/Motif_finding/FASTA/group_720.fa -oc Results/Motif_finding/meme_out/group_720 -dna  -mod zoops -evt 0.01 -nmotifs 3 -maxw 20 -bfile Data/bg/Background_dist_2_order.txt -revcomp -maxsize 1000000
meme Results/Motif_finding/FASTA/group_721.fa -oc Results/Motif_finding/meme_out/group_721 -dna  -mod zoops -evt 0.01 -nmotifs 3 -maxw 20 -bfile Data/bg/Background_dist_2_order.txt -revcomp -maxsize 1000000
meme Results/Motif_finding/FASTA/group_722.fa -oc Results/Motif_finding/meme_out/group_722 -dna  -mod zoops -evt 0.01 -nmotifs 3 -maxw 20 -bfile Data/bg/Background_dist_2_order.txt -revcomp -maxsize 1000000
meme Results/Motif_finding/FASTA/group_723.fa -oc Results/Motif_finding/meme_out/group_723 -dna  -mod zoops -evt 0.01 -nmotifs 3 -maxw 20 -bfile Data/bg/Background_dist_2_order.txt -revcomp -maxsize 1000000
meme Results/Motif_finding/FASTA/group_724.fa -oc Results/Motif_finding/meme_out/group_724 -dna  -mod zoops -evt 0.01 -nmotifs 3 -maxw 20 -bfile Data/bg/Background_dist_2_order.txt -revcomp -maxsize 1000000
meme Results/Motif_finding/FASTA/group_725.fa -oc Results/Motif_finding/meme_out/group_725 -dna  -mod zoops -evt 0.01 -nmotifs 3 -maxw 20 -bfile Data/bg/Background_dist_2_order.txt -revcomp -maxsize 1000000
meme Results/Motif_finding/FASTA/group_726.fa -oc Results/Motif_finding/meme_out/group_726 -dna  -mod zoops -evt 0.01 -nmotifs 3 -maxw 20 -bfile Data/bg/Background_dist_2_order.txt -revcomp -maxsize 1000000
meme Results/Motif_finding/FASTA/group_727.fa -oc Results/Motif_finding/meme_out/group_727 -dna  -mod zoops -evt 0.01 -nmotifs 3 -maxw 20 -bfile Data/bg/Background_dist_2_order.txt -revcomp -maxsize 1000000
meme Results/Motif_finding/FASTA/group_728.fa -oc Results/Motif_finding/meme_out/group_728 -dna  -mod zoops -evt 0.01 -nmotifs 3 -maxw 20 -bfile Data/bg/Background_dist_2_order.txt -revcomp -maxsize 1000000
meme Results/Motif_finding/FASTA/group_729.fa -oc Results/Motif_finding/meme_out/group_729 -dna  -mod zoops -evt 0.01 -nmotifs 3 -maxw 20 -bfile Data/bg/Background_dist_2_order.txt -revcomp -maxsize 1000000
meme Results/Motif_finding/FASTA/group_730.fa -oc Results/Motif_finding/meme_out/group_730 -dna  -mod zoops -evt 0.01 -nmotifs 3 -maxw 20 -bfile Data/bg/Background_dist_2_order.txt -revcomp -maxsize 1000000
meme Results/Motif_finding/FASTA/group_731.fa -oc Results/Motif_finding/meme_out/group_731 -dna  -mod zoops -evt 0.01 -nmotifs 3 -maxw 20 -bfile Data/bg/Background_dist_2_order.txt -revcomp -maxsize 1000000
meme Results/Motif_finding/FASTA/group_732.fa -oc Results/Motif_finding/meme_out/group_732 -dna  -mod zoops -evt 0.01 -nmotifs 3 -maxw 20 -bfile Data/bg/Background_dist_2_order.txt -revcomp -maxsize 1000000
meme Results/Motif_finding/FASTA/group_733.fa -oc Results/Motif_finding/meme_out/group_733 -dna  -mod zoops -evt 0.01 -nmotifs 3 -maxw 20 -bfile Data/bg/Background_dist_2_order.txt -revcomp -maxsize 1000000
meme Results/Motif_finding/FASTA/group_734.fa -oc Results/Motif_finding/meme_out/group_734 -dna  -mod zoops -evt 0.01 -nmotifs 3 -maxw 20 -bfile Data/bg/Background_dist_2_order.txt -revcomp -maxsize 1000000
meme Results/Motif_finding/FASTA/group_735.fa -oc Results/Motif_finding/meme_out/group_735 -dna  -mod zoops -evt 0.01 -nmotifs 3 -maxw 20 -bfile Data/bg/Background_dist_2_order.txt -revcomp -maxsize 1000000
meme Results/Motif_finding/FASTA/group_736.fa -oc Results/Motif_finding/meme_out/group_736 -dna  -mod zoops -evt 0.01 -nmotifs 3 -maxw 20 -bfile Data/bg/Background_dist_2_order.txt -revcomp -maxsize 1000000
meme Results/Motif_finding/FASTA/group_737.fa -oc Results/Motif_finding/meme_out/group_737 -dna  -mod zoops -evt 0.01 -nmotifs 3 -maxw 20 -bfile Data/bg/Background_dist_2_order.txt -revcomp -maxsize 1000000
meme Results/Motif_finding/FASTA/group_738.fa -oc Results/Motif_finding/meme_out/group_738 -dna  -mod zoops -evt 0.01 -nmotifs 3 -maxw 20 -bfile Data/bg/Background_dist_2_order.txt -revcomp -maxsize 1000000
meme Results/Motif_finding/FASTA/group_739.fa -oc Results/Motif_finding/meme_out/group_739 -dna  -mod zoops -evt 0.01 -nmotifs 3 -maxw 20 -bfile Data/bg/Background_dist_2_order.txt -revcomp -maxsize 1000000
meme Results/Motif_finding/FASTA/group_740.fa -oc Results/Motif_finding/meme_out/group_740 -dna  -mod zoops -evt 0.01 -nmotifs 3 -maxw 20 -bfile Data/bg/Background_dist_2_order.txt -revcomp -maxsize 1000000
meme Results/Motif_finding/FASTA/group_741.fa -oc Results/Motif_finding/meme_out/group_741 -dna  -mod zoops -evt 0.01 -nmotifs 3 -maxw 20 -bfile Data/bg/Background_dist_2_order.txt -revcomp -maxsize 1000000
meme Results/Motif_finding/FASTA/group_742.fa -oc Results/Motif_finding/meme_out/group_742 -dna  -mod zoops -evt 0.01 -nmotifs 3 -maxw 20 -bfile Data/bg/Background_dist_2_order.txt -revcomp -maxsize 1000000
meme Results/Motif_finding/FASTA/group_743.fa -oc Results/Motif_finding/meme_out/group_743 -dna  -mod zoops -evt 0.01 -nmotifs 3 -maxw 20 -bfile Data/bg/Background_dist_2_order.txt -revcomp -maxsize 1000000
meme Results/Motif_finding/FASTA/group_744.fa -oc Results/Motif_finding/meme_out/group_744 -dna  -mod zoops -evt 0.01 -nmotifs 3 -maxw 20 -bfile Data/bg/Background_dist_2_order.txt -revcomp -maxsize 1000000
meme Results/Motif_finding/FASTA/group_745.fa -oc Results/Motif_finding/meme_out/group_745 -dna  -mod zoops -evt 0.01 -nmotifs 3 -maxw 20 -bfile Data/bg/Background_dist_2_order.txt -revcomp -maxsize 1000000
meme Results/Motif_finding/FASTA/group_746.fa -oc Results/Motif_finding/meme_out/group_746 -dna  -mod zoops -evt 0.01 -nmotifs 3 -maxw 20 -bfile Data/bg/Background_dist_2_order.txt -revcomp -maxsize 1000000
meme Results/Motif_finding/FASTA/group_747.fa -oc Results/Motif_finding/meme_out/group_747 -dna  -mod zoops -evt 0.01 -nmotifs 3 -maxw 20 -bfile Data/bg/Background_dist_2_order.txt -revcomp -maxsize 1000000
meme Results/Motif_finding/FASTA/group_748.fa -oc Results/Motif_finding/meme_out/group_748 -dna  -mod zoops -evt 0.01 -nmotifs 3 -maxw 20 -bfile Data/bg/Background_dist_2_order.txt -revcomp -maxsize 1000000
meme Results/Motif_finding/FASTA/group_749.fa -oc Results/Motif_finding/meme_out/group_749 -dna  -mod zoops -evt 0.01 -nmotifs 3 -maxw 20 -bfile Data/bg/Background_dist_2_order.txt -revcomp -maxsize 1000000
meme Results/Motif_finding/FASTA/group_750.fa -oc Results/Motif_finding/meme_out/group_750 -dna  -mod zoops -evt 0.01 -nmotifs 3 -maxw 20 -bfile Data/bg/Background_dist_2_order.txt -revcomp -maxsize 1000000
meme Results/Motif_finding/FASTA/group_751.fa -oc Results/Motif_finding/meme_out/group_751 -dna  -mod zoops -evt 0.01 -nmotifs 3 -maxw 20 -bfile Data/bg/Background_dist_2_order.txt -revcomp -maxsize 1000000
meme Results/Motif_finding/FASTA/group_752.fa -oc Results/Motif_finding/meme_out/group_752 -dna  -mod zoops -evt 0.01 -nmotifs 3 -maxw 20 -bfile Data/bg/Background_dist_2_order.txt -revcomp -maxsize 1000000
meme Results/Motif_finding/FASTA/group_753.fa -oc Results/Motif_finding/meme_out/group_753 -dna  -mod zoops -evt 0.01 -nmotifs 3 -maxw 20 -bfile Data/bg/Background_dist_2_order.txt -revcomp -maxsize 1000000
meme Results/Motif_finding/FASTA/group_754.fa -oc Results/Motif_finding/meme_out/group_754 -dna  -mod zoops -evt 0.01 -nmotifs 3 -maxw 20 -bfile Data/bg/Background_dist_2_order.txt -revcomp -maxsize 1000000
meme Results/Motif_finding/FASTA/group_755.fa -oc Results/Motif_finding/meme_out/group_755 -dna  -mod zoops -evt 0.01 -nmotifs 3 -maxw 20 -bfile Data/bg/Background_dist_2_order.txt -revcomp -maxsize 1000000
meme Results/Motif_finding/FASTA/group_756.fa -oc Results/Motif_finding/meme_out/group_756 -dna  -mod zoops -evt 0.01 -nmotifs 3 -maxw 20 -bfile Data/bg/Background_dist_2_order.txt -revcomp -maxsize 1000000
meme Results/Motif_finding/FASTA/group_757.fa -oc Results/Motif_finding/meme_out/group_757 -dna  -mod zoops -evt 0.01 -nmotifs 3 -maxw 20 -bfile Data/bg/Background_dist_2_order.txt -revcomp -maxsize 1000000
meme Results/Motif_finding/FASTA/group_758.fa -oc Results/Motif_finding/meme_out/group_758 -dna  -mod zoops -evt 0.01 -nmotifs 3 -maxw 20 -bfile Data/bg/Background_dist_2_order.txt -revcomp -maxsize 1000000
meme Results/Motif_finding/FASTA/group_759.fa -oc Results/Motif_finding/meme_out/group_759 -dna  -mod zoops -evt 0.01 -nmotifs 3 -maxw 20 -bfile Data/bg/Background_dist_2_order.txt -revcomp -maxsize 1000000
meme Results/Motif_finding/FASTA/group_760.fa -oc Results/Motif_finding/meme_out/group_760 -dna  -mod zoops -evt 0.01 -nmotifs 3 -maxw 20 -bfile Data/bg/Background_dist_2_order.txt -revcomp -maxsize 1000000
meme Results/Motif_finding/FASTA/group_761.fa -oc Results/Motif_finding/meme_out/group_761 -dna  -mod zoops -evt 0.01 -nmotifs 3 -maxw 20 -bfile Data/bg/Background_dist_2_order.txt -revcomp -maxsize 1000000
meme Results/Motif_finding/FASTA/group_762.fa -oc Results/Motif_finding/meme_out/group_762 -dna  -mod zoops -evt 0.01 -nmotifs 3 -maxw 20 -bfile Data/bg/Background_dist_2_order.txt -revcomp -maxsize 1000000
meme Results/Motif_finding/FASTA/group_763.fa -oc Results/Motif_finding/meme_out/group_763 -dna  -mod zoops -evt 0.01 -nmotifs 3 -maxw 20 -bfile Data/bg/Background_dist_2_order.txt -revcomp -maxsize 1000000
meme Results/Motif_finding/FASTA/group_764.fa -oc Results/Motif_finding/meme_out/group_764 -dna  -mod zoops -evt 0.01 -nmotifs 3 -maxw 20 -bfile Data/bg/Background_dist_2_order.txt -revcomp -maxsize 1000000
meme Results/Motif_finding/FASTA/group_765.fa -oc Results/Motif_finding/meme_out/group_765 -dna  -mod zoops -evt 0.01 -nmotifs 3 -maxw 20 -bfile Data/bg/Background_dist_2_order.txt -revcomp -maxsize 1000000
meme Results/Motif_finding/FASTA/group_766.fa -oc Results/Motif_finding/meme_out/group_766 -dna  -mod zoops -evt 0.01 -nmotifs 3 -maxw 20 -bfile Data/bg/Background_dist_2_order.txt -revcomp -maxsize 1000000
meme Results/Motif_finding/FASTA/group_767.fa -oc Results/Motif_finding/meme_out/group_767 -dna  -mod zoops -evt 0.01 -nmotifs 3 -maxw 20 -bfile Data/bg/Background_dist_2_order.txt -revcomp -maxsize 1000000
meme Results/Motif_finding/FASTA/group_768.fa -oc Results/Motif_finding/meme_out/group_768 -dna  -mod zoops -evt 0.01 -nmotifs 3 -maxw 20 -bfile Data/bg/Background_dist_2_order.txt -revcomp -maxsize 1000000
meme Results/Motif_finding/FASTA/group_769.fa -oc Results/Motif_finding/meme_out/group_769 -dna  -mod zoops -evt 0.01 -nmotifs 3 -maxw 20 -bfile Data/bg/Background_dist_2_order.txt -revcomp -maxsize 1000000
meme Results/Motif_finding/FASTA/group_770.fa -oc Results/Motif_finding/meme_out/group_770 -dna  -mod zoops -evt 0.01 -nmotifs 3 -maxw 20 -bfile Data/bg/Background_dist_2_order.txt -revcomp -maxsize 1000000
meme Results/Motif_finding/FASTA/group_771.fa -oc Results/Motif_finding/meme_out/group_771 -dna  -mod zoops -evt 0.01 -nmotifs 3 -maxw 20 -bfile Data/bg/Background_dist_2_order.txt -revcomp -maxsize 1000000
meme Results/Motif_finding/FASTA/group_772.fa -oc Results/Motif_finding/meme_out/group_772 -dna  -mod zoops -evt 0.01 -nmotifs 3 -maxw 20 -bfile Data/bg/Background_dist_2_order.txt -revcomp -maxsize 1000000
meme Results/Motif_finding/FASTA/group_773.fa -oc Results/Motif_finding/meme_out/group_773 -dna  -mod zoops -evt 0.01 -nmotifs 3 -maxw 20 -bfile Data/bg/Background_dist_2_order.txt -revcomp -maxsize 1000000
meme Results/Motif_finding/FASTA/group_774.fa -oc Results/Motif_finding/meme_out/group_774 -dna  -mod zoops -evt 0.01 -nmotifs 3 -maxw 20 -bfile Data/bg/Background_dist_2_order.txt -revcomp -maxsize 1000000
meme Results/Motif_finding/FASTA/group_775.fa -oc Results/Motif_finding/meme_out/group_775 -dna  -mod zoops -evt 0.01 -nmotifs 3 -maxw 20 -bfile Data/bg/Background_dist_2_order.txt -revcomp -maxsize 1000000
meme Results/Motif_finding/FASTA/group_776.fa -oc Results/Motif_finding/meme_out/group_776 -dna  -mod zoops -evt 0.01 -nmotifs 3 -maxw 20 -bfile Data/bg/Background_dist_2_order.txt -revcomp -maxsize 1000000
meme Results/Motif_finding/FASTA/group_777.fa -oc Results/Motif_finding/meme_out/group_777 -dna  -mod zoops -evt 0.01 -nmotifs 3 -maxw 20 -bfile Data/bg/Background_dist_2_order.txt -revcomp -maxsize 1000000
meme Results/Motif_finding/FASTA/group_778.fa -oc Results/Motif_finding/meme_out/group_778 -dna  -mod zoops -evt 0.01 -nmotifs 3 -maxw 20 -bfile Data/bg/Background_dist_2_order.txt -revcomp -maxsize 1000000
meme Results/Motif_finding/FASTA/group_779.fa -oc Results/Motif_finding/meme_out/group_779 -dna  -mod zoops -evt 0.01 -nmotifs 3 -maxw 20 -bfile Data/bg/Background_dist_2_order.txt -revcomp -maxsize 1000000
meme Results/Motif_finding/FASTA/group_780.fa -oc Results/Motif_finding/meme_out/group_780 -dna  -mod zoops -evt 0.01 -nmotifs 3 -maxw 20 -bfile Data/bg/Background_dist_2_order.txt -revcomp -maxsize 1000000
meme Results/Motif_finding/FASTA/group_781.fa -oc Results/Motif_finding/meme_out/group_781 -dna  -mod zoops -evt 0.01 -nmotifs 3 -maxw 20 -bfile Data/bg/Background_dist_2_order.txt -revcomp -maxsize 1000000
meme Results/Motif_finding/FASTA/group_782.fa -oc Results/Motif_finding/meme_out/group_782 -dna  -mod zoops -evt 0.01 -nmotifs 3 -maxw 20 -bfile Data/bg/Background_dist_2_order.txt -revcomp -maxsize 1000000
meme Results/Motif_finding/FASTA/group_783.fa -oc Results/Motif_finding/meme_out/group_783 -dna  -mod zoops -evt 0.01 -nmotifs 3 -maxw 20 -bfile Data/bg/Background_dist_2_order.txt -revcomp -maxsize 1000000
meme Results/Motif_finding/FASTA/group_784.fa -oc Results/Motif_finding/meme_out/group_784 -dna  -mod zoops -evt 0.01 -nmotifs 3 -maxw 20 -bfile Data/bg/Background_dist_2_order.txt -revcomp -maxsize 1000000
meme Results/Motif_finding/FASTA/group_785.fa -oc Results/Motif_finding/meme_out/group_785 -dna  -mod zoops -evt 0.01 -nmotifs 3 -maxw 20 -bfile Data/bg/Background_dist_2_order.txt -revcomp -maxsize 1000000
meme Results/Motif_finding/FASTA/group_786.fa -oc Results/Motif_finding/meme_out/group_786 -dna  -mod zoops -evt 0.01 -nmotifs 3 -maxw 20 -bfile Data/bg/Background_dist_2_order.txt -revcomp -maxsize 1000000
meme Results/Motif_finding/FASTA/group_787.fa -oc Results/Motif_finding/meme_out/group_787 -dna  -mod zoops -evt 0.01 -nmotifs 3 -maxw 20 -bfile Data/bg/Background_dist_2_order.txt -revcomp -maxsize 1000000
meme Results/Motif_finding/FASTA/group_788.fa -oc Results/Motif_finding/meme_out/group_788 -dna  -mod zoops -evt 0.01 -nmotifs 3 -maxw 20 -bfile Data/bg/Background_dist_2_order.txt -revcomp -maxsize 1000000
meme Results/Motif_finding/FASTA/group_789.fa -oc Results/Motif_finding/meme_out/group_789 -dna  -mod zoops -evt 0.01 -nmotifs 3 -maxw 20 -bfile Data/bg/Background_dist_2_order.txt -revcomp -maxsize 1000000
meme Results/Motif_finding/FASTA/group_790.fa -oc Results/Motif_finding/meme_out/group_790 -dna  -mod zoops -evt 0.01 -nmotifs 3 -maxw 20 -bfile Data/bg/Background_dist_2_order.txt -revcomp -maxsize 1000000
meme Results/Motif_finding/FASTA/group_791.fa -oc Results/Motif_finding/meme_out/group_791 -dna  -mod zoops -evt 0.01 -nmotifs 3 -maxw 20 -bfile Data/bg/Background_dist_2_order.txt -revcomp -maxsize 1000000
meme Results/Motif_finding/FASTA/group_792.fa -oc Results/Motif_finding/meme_out/group_792 -dna  -mod zoops -evt 0.01 -nmotifs 3 -maxw 20 -bfile Data/bg/Background_dist_2_order.txt -revcomp -maxsize 1000000
meme Results/Motif_finding/FASTA/group_793.fa -oc Results/Motif_finding/meme_out/group_793 -dna  -mod zoops -evt 0.01 -nmotifs 3 -maxw 20 -bfile Data/bg/Background_dist_2_order.txt -revcomp -maxsize 1000000
meme Results/Motif_finding/FASTA/group_794.fa -oc Results/Motif_finding/meme_out/group_794 -dna  -mod zoops -evt 0.01 -nmotifs 3 -maxw 20 -bfile Data/bg/Background_dist_2_order.txt -revcomp -maxsize 1000000
meme Results/Motif_finding/FASTA/group_795.fa -oc Results/Motif_finding/meme_out/group_795 -dna  -mod zoops -evt 0.01 -nmotifs 3 -maxw 20 -bfile Data/bg/Background_dist_2_order.txt -revcomp -maxsize 1000000
meme Results/Motif_finding/FASTA/group_796.fa -oc Results/Motif_finding/meme_out/group_796 -dna  -mod zoops -evt 0.01 -nmotifs 3 -maxw 20 -bfile Data/bg/Background_dist_2_order.txt -revcomp -maxsize 1000000
meme Results/Motif_finding/FASTA/group_797.fa -oc Results/Motif_finding/meme_out/group_797 -dna  -mod zoops -evt 0.01 -nmotifs 3 -maxw 20 -bfile Data/bg/Background_dist_2_order.txt -revcomp -maxsize 1000000
meme Results/Motif_finding/FASTA/group_798.fa -oc Results/Motif_finding/meme_out/group_798 -dna  -mod zoops -evt 0.01 -nmotifs 3 -maxw 20 -bfile Data/bg/Background_dist_2_order.txt -revcomp -maxsize 1000000
meme Results/Motif_finding/FASTA/group_799.fa -oc Results/Motif_finding/meme_out/group_799 -dna  -mod zoops -evt 0.01 -nmotifs 3 -maxw 20 -bfile Data/bg/Background_dist_2_order.txt -revcomp -maxsize 1000000
meme Results/Motif_finding/FASTA/group_800.fa -oc Results/Motif_finding/meme_out/group_800 -dna  -mod zoops -evt 0.01 -nmotifs 3 -maxw 20 -bfile Data/bg/Background_dist_2_order.txt -revcomp -maxsize 1000000
meme Results/Motif_finding/FASTA/group_801.fa -oc Results/Motif_finding/meme_out/group_801 -dna  -mod zoops -evt 0.01 -nmotifs 3 -maxw 20 -bfile Data/bg/Background_dist_2_order.txt -revcomp -maxsize 1000000
meme Results/Motif_finding/FASTA/group_802.fa -oc Results/Motif_finding/meme_out/group_802 -dna  -mod zoops -evt 0.01 -nmotifs 3 -maxw 20 -bfile Data/bg/Background_dist_2_order.txt -revcomp -maxsize 1000000
meme Results/Motif_finding/FASTA/group_803.fa -oc Results/Motif_finding/meme_out/group_803 -dna  -mod zoops -evt 0.01 -nmotifs 3 -maxw 20 -bfile Data/bg/Background_dist_2_order.txt -revcomp -maxsize 1000000
meme Results/Motif_finding/FASTA/group_804.fa -oc Results/Motif_finding/meme_out/group_804 -dna  -mod zoops -evt 0.01 -nmotifs 3 -maxw 20 -bfile Data/bg/Background_dist_2_order.txt -revcomp -maxsize 1000000
meme Results/Motif_finding/FASTA/group_805.fa -oc Results/Motif_finding/meme_out/group_805 -dna  -mod zoops -evt 0.01 -nmotifs 3 -maxw 20 -bfile Data/bg/Background_dist_2_order.txt -revcomp -maxsize 1000000
meme Results/Motif_finding/FASTA/group_806.fa -oc Results/Motif_finding/meme_out/group_806 -dna  -mod zoops -evt 0.01 -nmotifs 3 -maxw 20 -bfile Data/bg/Background_dist_2_order.txt -revcomp -maxsize 1000000
meme Results/Motif_finding/FASTA/group_807.fa -oc Results/Motif_finding/meme_out/group_807 -dna  -mod zoops -evt 0.01 -nmotifs 3 -maxw 20 -bfile Data/bg/Background_dist_2_order.txt -revcomp -maxsize 1000000
meme Results/Motif_finding/FASTA/group_808.fa -oc Results/Motif_finding/meme_out/group_808 -dna  -mod zoops -evt 0.01 -nmotifs 3 -maxw 20 -bfile Data/bg/Background_dist_2_order.txt -revcomp -maxsize 1000000
meme Results/Motif_finding/FASTA/group_809.fa -oc Results/Motif_finding/meme_out/group_809 -dna  -mod zoops -evt 0.01 -nmotifs 3 -maxw 20 -bfile Data/bg/Background_dist_2_order.txt -revcomp -maxsize 1000000
meme Results/Motif_finding/FASTA/group_810.fa -oc Results/Motif_finding/meme_out/group_810 -dna  -mod zoops -evt 0.01 -nmotifs 3 -maxw 20 -bfile Data/bg/Background_dist_2_order.txt -revcomp -maxsize 1000000
meme Results/Motif_finding/FASTA/group_811.fa -oc Results/Motif_finding/meme_out/group_811 -dna  -mod zoops -evt 0.01 -nmotifs 3 -maxw 20 -bfile Data/bg/Background_dist_2_order.txt -revcomp -maxsize 1000000
meme Results/Motif_finding/FASTA/group_812.fa -oc Results/Motif_finding/meme_out/group_812 -dna  -mod zoops -evt 0.01 -nmotifs 3 -maxw 20 -bfile Data/bg/Background_dist_2_order.txt -revcomp -maxsize 1000000
meme Results/Motif_finding/FASTA/group_813.fa -oc Results/Motif_finding/meme_out/group_813 -dna  -mod zoops -evt 0.01 -nmotifs 3 -maxw 20 -bfile Data/bg/Background_dist_2_order.txt -revcomp -maxsize 1000000
meme Results/Motif_finding/FASTA/group_814.fa -oc Results/Motif_finding/meme_out/group_814 -dna  -mod zoops -evt 0.01 -nmotifs 3 -maxw 20 -bfile Data/bg/Background_dist_2_order.txt -revcomp -maxsize 1000000
meme Results/Motif_finding/FASTA/group_815.fa -oc Results/Motif_finding/meme_out/group_815 -dna  -mod zoops -evt 0.01 -nmotifs 3 -maxw 20 -bfile Data/bg/Background_dist_2_order.txt -revcomp -maxsize 1000000
meme Results/Motif_finding/FASTA/group_816.fa -oc Results/Motif_finding/meme_out/group_816 -dna  -mod zoops -evt 0.01 -nmotifs 3 -maxw 20 -bfile Data/bg/Background_dist_2_order.txt -revcomp -maxsize 1000000
meme Results/Motif_finding/FASTA/group_817.fa -oc Results/Motif_finding/meme_out/group_817 -dna  -mod zoops -evt 0.01 -nmotifs 3 -maxw 20 -bfile Data/bg/Background_dist_2_order.txt -revcomp -maxsize 1000000
meme Results/Motif_finding/FASTA/group_818.fa -oc Results/Motif_finding/meme_out/group_818 -dna  -mod zoops -evt 0.01 -nmotifs 3 -maxw 20 -bfile Data/bg/Background_dist_2_order.txt -revcomp -maxsize 1000000
meme Results/Motif_finding/FASTA/group_819.fa -oc Results/Motif_finding/meme_out/group_819 -dna  -mod zoops -evt 0.01 -nmotifs 3 -maxw 20 -bfile Data/bg/Background_dist_2_order.txt -revcomp -maxsize 1000000
meme Results/Motif_finding/FASTA/group_820.fa -oc Results/Motif_finding/meme_out/group_820 -dna  -mod zoops -evt 0.01 -nmotifs 3 -maxw 20 -bfile Data/bg/Background_dist_2_order.txt -revcomp -maxsize 1000000
meme Results/Motif_finding/FASTA/group_821.fa -oc Results/Motif_finding/meme_out/group_821 -dna  -mod zoops -evt 0.01 -nmotifs 3 -maxw 20 -bfile Data/bg/Background_dist_2_order.txt -revcomp -maxsize 1000000
meme Results/Motif_finding/FASTA/group_822.fa -oc Results/Motif_finding/meme_out/group_822 -dna  -mod zoops -evt 0.01 -nmotifs 3 -maxw 20 -bfile Data/bg/Background_dist_2_order.txt -revcomp -maxsize 1000000
meme Results/Motif_finding/FASTA/group_823.fa -oc Results/Motif_finding/meme_out/group_823 -dna  -mod zoops -evt 0.01 -nmotifs 3 -maxw 20 -bfile Data/bg/Background_dist_2_order.txt -revcomp -maxsize 1000000
meme Results/Motif_finding/FASTA/group_824.fa -oc Results/Motif_finding/meme_out/group_824 -dna  -mod zoops -evt 0.01 -nmotifs 3 -maxw 20 -bfile Data/bg/Background_dist_2_order.txt -revcomp -maxsize 1000000
meme Results/Motif_finding/FASTA/group_825.fa -oc Results/Motif_finding/meme_out/group_825 -dna  -mod zoops -evt 0.01 -nmotifs 3 -maxw 20 -bfile Data/bg/Background_dist_2_order.txt -revcomp -maxsize 1000000
meme Results/Motif_finding/FASTA/group_826.fa -oc Results/Motif_finding/meme_out/group_826 -dna  -mod zoops -evt 0.01 -nmotifs 3 -maxw 20 -bfile Data/bg/Background_dist_2_order.txt -revcomp -maxsize 1000000
meme Results/Motif_finding/FASTA/group_827.fa -oc Results/Motif_finding/meme_out/group_827 -dna  -mod zoops -evt 0.01 -nmotifs 3 -maxw 20 -bfile Data/bg/Background_dist_2_order.txt -revcomp -maxsize 1000000
meme Results/Motif_finding/FASTA/group_828.fa -oc Results/Motif_finding/meme_out/group_828 -dna  -mod zoops -evt 0.01 -nmotifs 3 -maxw 20 -bfile Data/bg/Background_dist_2_order.txt -revcomp -maxsize 1000000
meme Results/Motif_finding/FASTA/group_829.fa -oc Results/Motif_finding/meme_out/group_829 -dna  -mod zoops -evt 0.01 -nmotifs 3 -maxw 20 -bfile Data/bg/Background_dist_2_order.txt -revcomp -maxsize 1000000
meme Results/Motif_finding/FASTA/group_830.fa -oc Results/Motif_finding/meme_out/group_830 -dna  -mod zoops -evt 0.01 -nmotifs 3 -maxw 20 -bfile Data/bg/Background_dist_2_order.txt -revcomp -maxsize 1000000
meme Results/Motif_finding/FASTA/group_831.fa -oc Results/Motif_finding/meme_out/group_831 -dna  -mod zoops -evt 0.01 -nmotifs 3 -maxw 20 -bfile Data/bg/Background_dist_2_order.txt -revcomp -maxsize 1000000
meme Results/Motif_finding/FASTA/group_832.fa -oc Results/Motif_finding/meme_out/group_832 -dna  -mod zoops -evt 0.01 -nmotifs 3 -maxw 20 -bfile Data/bg/Background_dist_2_order.txt -revcomp -maxsize 1000000
meme Results/Motif_finding/FASTA/group_833.fa -oc Results/Motif_finding/meme_out/group_833 -dna  -mod zoops -evt 0.01 -nmotifs 3 -maxw 20 -bfile Data/bg/Background_dist_2_order.txt -revcomp -maxsize 1000000
meme Results/Motif_finding/FASTA/group_834.fa -oc Results/Motif_finding/meme_out/group_834 -dna  -mod zoops -evt 0.01 -nmotifs 3 -maxw 20 -bfile Data/bg/Background_dist_2_order.txt -revcomp -maxsize 1000000
meme Results/Motif_finding/FASTA/group_835.fa -oc Results/Motif_finding/meme_out/group_835 -dna  -mod zoops -evt 0.01 -nmotifs 3 -maxw 20 -bfile Data/bg/Background_dist_2_order.txt -revcomp -maxsize 1000000
meme Results/Motif_finding/FASTA/group_836.fa -oc Results/Motif_finding/meme_out/group_836 -dna  -mod zoops -evt 0.01 -nmotifs 3 -maxw 20 -bfile Data/bg/Background_dist_2_order.txt -revcomp -maxsize 1000000
meme Results/Motif_finding/FASTA/group_837.fa -oc Results/Motif_finding/meme_out/group_837 -dna  -mod zoops -evt 0.01 -nmotifs 3 -maxw 20 -bfile Data/bg/Background_dist_2_order.txt -revcomp -maxsize 1000000
meme Results/Motif_finding/FASTA/group_838.fa -oc Results/Motif_finding/meme_out/group_838 -dna  -mod zoops -evt 0.01 -nmotifs 3 -maxw 20 -bfile Data/bg/Background_dist_2_order.txt -revcomp -maxsize 1000000
meme Results/Motif_finding/FASTA/group_839.fa -oc Results/Motif_finding/meme_out/group_839 -dna  -mod zoops -evt 0.01 -nmotifs 3 -maxw 20 -bfile Data/bg/Background_dist_2_order.txt -revcomp -maxsize 1000000
meme Results/Motif_finding/FASTA/group_840.fa -oc Results/Motif_finding/meme_out/group_840 -dna  -mod zoops -evt 0.01 -nmotifs 3 -maxw 20 -bfile Data/bg/Background_dist_2_order.txt -revcomp -maxsize 1000000
meme Results/Motif_finding/FASTA/group_841.fa -oc Results/Motif_finding/meme_out/group_841 -dna  -mod zoops -evt 0.01 -nmotifs 3 -maxw 20 -bfile Data/bg/Background_dist_2_order.txt -revcomp -maxsize 1000000
meme Results/Motif_finding/FASTA/group_842.fa -oc Results/Motif_finding/meme_out/group_842 -dna  -mod zoops -evt 0.01 -nmotifs 3 -maxw 20 -bfile Data/bg/Background_dist_2_order.txt -revcomp -maxsize 1000000
meme Results/Motif_finding/FASTA/group_843.fa -oc Results/Motif_finding/meme_out/group_843 -dna  -mod zoops -evt 0.01 -nmotifs 3 -maxw 20 -bfile Data/bg/Background_dist_2_order.txt -revcomp -maxsize 1000000
meme Results/Motif_finding/FASTA/group_844.fa -oc Results/Motif_finding/meme_out/group_844 -dna  -mod zoops -evt 0.01 -nmotifs 3 -maxw 20 -bfile Data/bg/Background_dist_2_order.txt -revcomp -maxsize 1000000
meme Results/Motif_finding/FASTA/group_845.fa -oc Results/Motif_finding/meme_out/group_845 -dna  -mod zoops -evt 0.01 -nmotifs 3 -maxw 20 -bfile Data/bg/Background_dist_2_order.txt -revcomp -maxsize 1000000
meme Results/Motif_finding/FASTA/group_846.fa -oc Results/Motif_finding/meme_out/group_846 -dna  -mod zoops -evt 0.01 -nmotifs 3 -maxw 20 -bfile Data/bg/Background_dist_2_order.txt -revcomp -maxsize 1000000
meme Results/Motif_finding/FASTA/group_847.fa -oc Results/Motif_finding/meme_out/group_847 -dna  -mod zoops -evt 0.01 -nmotifs 3 -maxw 20 -bfile Data/bg/Background_dist_2_order.txt -revcomp -maxsize 1000000
meme Results/Motif_finding/FASTA/group_848.fa -oc Results/Motif_finding/meme_out/group_848 -dna  -mod zoops -evt 0.01 -nmotifs 3 -maxw 20 -bfile Data/bg/Background_dist_2_order.txt -revcomp -maxsize 1000000
meme Results/Motif_finding/FASTA/group_849.fa -oc Results/Motif_finding/meme_out/group_849 -dna  -mod zoops -evt 0.01 -nmotifs 3 -maxw 20 -bfile Data/bg/Background_dist_2_order.txt -revcomp -maxsize 1000000
meme Results/Motif_finding/FASTA/group_850.fa -oc Results/Motif_finding/meme_out/group_850 -dna  -mod zoops -evt 0.01 -nmotifs 3 -maxw 20 -bfile Data/bg/Background_dist_2_order.txt -revcomp -maxsize 1000000
meme Results/Motif_finding/FASTA/group_851.fa -oc Results/Motif_finding/meme_out/group_851 -dna  -mod zoops -evt 0.01 -nmotifs 3 -maxw 20 -bfile Data/bg/Background_dist_2_order.txt -revcomp -maxsize 1000000
meme Results/Motif_finding/FASTA/group_852.fa -oc Results/Motif_finding/meme_out/group_852 -dna  -mod zoops -evt 0.01 -nmotifs 3 -maxw 20 -bfile Data/bg/Background_dist_2_order.txt -revcomp -maxsize 1000000
meme Results/Motif_finding/FASTA/group_853.fa -oc Results/Motif_finding/meme_out/group_853 -dna  -mod zoops -evt 0.01 -nmotifs 3 -maxw 20 -bfile Data/bg/Background_dist_2_order.txt -revcomp -maxsize 1000000
meme Results/Motif_finding/FASTA/group_854.fa -oc Results/Motif_finding/meme_out/group_854 -dna  -mod zoops -evt 0.01 -nmotifs 3 -maxw 20 -bfile Data/bg/Background_dist_2_order.txt -revcomp -maxsize 1000000
meme Results/Motif_finding/FASTA/group_855.fa -oc Results/Motif_finding/meme_out/group_855 -dna  -mod zoops -evt 0.01 -nmotifs 3 -maxw 20 -bfile Data/bg/Background_dist_2_order.txt -revcomp -maxsize 1000000
meme Results/Motif_finding/FASTA/group_856.fa -oc Results/Motif_finding/meme_out/group_856 -dna  -mod zoops -evt 0.01 -nmotifs 3 -maxw 20 -bfile Data/bg/Background_dist_2_order.txt -revcomp -maxsize 1000000
meme Results/Motif_finding/FASTA/group_857.fa -oc Results/Motif_finding/meme_out/group_857 -dna  -mod zoops -evt 0.01 -nmotifs 3 -maxw 20 -bfile Data/bg/Background_dist_2_order.txt -revcomp -maxsize 1000000
meme Results/Motif_finding/FASTA/group_858.fa -oc Results/Motif_finding/meme_out/group_858 -dna  -mod zoops -evt 0.01 -nmotifs 3 -maxw 20 -bfile Data/bg/Background_dist_2_order.txt -revcomp -maxsize 1000000
meme Results/Motif_finding/FASTA/group_859.fa -oc Results/Motif_finding/meme_out/group_859 -dna  -mod zoops -evt 0.01 -nmotifs 3 -maxw 20 -bfile Data/bg/Background_dist_2_order.txt -revcomp -maxsize 1000000
meme Results/Motif_finding/FASTA/group_860.fa -oc Results/Motif_finding/meme_out/group_860 -dna  -mod zoops -evt 0.01 -nmotifs 3 -maxw 20 -bfile Data/bg/Background_dist_2_order.txt -revcomp -maxsize 1000000
meme Results/Motif_finding/FASTA/group_861.fa -oc Results/Motif_finding/meme_out/group_861 -dna  -mod zoops -evt 0.01 -nmotifs 3 -maxw 20 -bfile Data/bg/Background_dist_2_order.txt -revcomp -maxsize 1000000
meme Results/Motif_finding/FASTA/group_862.fa -oc Results/Motif_finding/meme_out/group_862 -dna  -mod zoops -evt 0.01 -nmotifs 3 -maxw 20 -bfile Data/bg/Background_dist_2_order.txt -revcomp -maxsize 1000000
meme Results/Motif_finding/FASTA/group_863.fa -oc Results/Motif_finding/meme_out/group_863 -dna  -mod zoops -evt 0.01 -nmotifs 3 -maxw 20 -bfile Data/bg/Background_dist_2_order.txt -revcomp -maxsize 1000000
meme Results/Motif_finding/FASTA/group_864.fa -oc Results/Motif_finding/meme_out/group_864 -dna  -mod zoops -evt 0.01 -nmotifs 3 -maxw 20 -bfile Data/bg/Background_dist_2_order.txt -revcomp -maxsize 1000000
meme Results/Motif_finding/FASTA/group_865.fa -oc Results/Motif_finding/meme_out/group_865 -dna  -mod zoops -evt 0.01 -nmotifs 3 -maxw 20 -bfile Data/bg/Background_dist_2_order.txt -revcomp -maxsize 1000000
meme Results/Motif_finding/FASTA/group_866.fa -oc Results/Motif_finding/meme_out/group_866 -dna  -mod zoops -evt 0.01 -nmotifs 3 -maxw 20 -bfile Data/bg/Background_dist_2_order.txt -revcomp -maxsize 1000000
meme Results/Motif_finding/FASTA/group_867.fa -oc Results/Motif_finding/meme_out/group_867 -dna  -mod zoops -evt 0.01 -nmotifs 3 -maxw 20 -bfile Data/bg/Background_dist_2_order.txt -revcomp -maxsize 1000000
meme Results/Motif_finding/FASTA/group_868.fa -oc Results/Motif_finding/meme_out/group_868 -dna  -mod zoops -evt 0.01 -nmotifs 3 -maxw 20 -bfile Data/bg/Background_dist_2_order.txt -revcomp -maxsize 1000000
meme Results/Motif_finding/FASTA/group_869.fa -oc Results/Motif_finding/meme_out/group_869 -dna  -mod zoops -evt 0.01 -nmotifs 3 -maxw 20 -bfile Data/bg/Background_dist_2_order.txt -revcomp -maxsize 1000000
meme Results/Motif_finding/FASTA/group_870.fa -oc Results/Motif_finding/meme_out/group_870 -dna  -mod zoops -evt 0.01 -nmotifs 3 -maxw 20 -bfile Data/bg/Background_dist_2_order.txt -revcomp -maxsize 1000000
meme Results/Motif_finding/FASTA/group_871.fa -oc Results/Motif_finding/meme_out/group_871 -dna  -mod zoops -evt 0.01 -nmotifs 3 -maxw 20 -bfile Data/bg/Background_dist_2_order.txt -revcomp -maxsize 1000000
meme Results/Motif_finding/FASTA/group_872.fa -oc Results/Motif_finding/meme_out/group_872 -dna  -mod zoops -evt 0.01 -nmotifs 3 -maxw 20 -bfile Data/bg/Background_dist_2_order.txt -revcomp -maxsize 1000000
meme Results/Motif_finding/FASTA/group_873.fa -oc Results/Motif_finding/meme_out/group_873 -dna  -mod zoops -evt 0.01 -nmotifs 3 -maxw 20 -bfile Data/bg/Background_dist_2_order.txt -revcomp -maxsize 1000000
meme Results/Motif_finding/FASTA/group_874.fa -oc Results/Motif_finding/meme_out/group_874 -dna  -mod zoops -evt 0.01 -nmotifs 3 -maxw 20 -bfile Data/bg/Background_dist_2_order.txt -revcomp -maxsize 1000000
meme Results/Motif_finding/FASTA/group_875.fa -oc Results/Motif_finding/meme_out/group_875 -dna  -mod zoops -evt 0.01 -nmotifs 3 -maxw 20 -bfile Data/bg/Background_dist_2_order.txt -revcomp -maxsize 1000000
meme Results/Motif_finding/FASTA/group_876.fa -oc Results/Motif_finding/meme_out/group_876 -dna  -mod zoops -evt 0.01 -nmotifs 3 -maxw 20 -bfile Data/bg/Background_dist_2_order.txt -revcomp -maxsize 1000000
meme Results/Motif_finding/FASTA/group_877.fa -oc Results/Motif_finding/meme_out/group_877 -dna  -mod zoops -evt 0.01 -nmotifs 3 -maxw 20 -bfile Data/bg/Background_dist_2_order.txt -revcomp -maxsize 1000000
meme Results/Motif_finding/FASTA/group_878.fa -oc Results/Motif_finding/meme_out/group_878 -dna  -mod zoops -evt 0.01 -nmotifs 3 -maxw 20 -bfile Data/bg/Background_dist_2_order.txt -revcomp -maxsize 1000000
meme Results/Motif_finding/FASTA/group_879.fa -oc Results/Motif_finding/meme_out/group_879 -dna  -mod zoops -evt 0.01 -nmotifs 3 -maxw 20 -bfile Data/bg/Background_dist_2_order.txt -revcomp -maxsize 1000000
meme Results/Motif_finding/FASTA/group_880.fa -oc Results/Motif_finding/meme_out/group_880 -dna  -mod zoops -evt 0.01 -nmotifs 3 -maxw 20 -bfile Data/bg/Background_dist_2_order.txt -revcomp -maxsize 1000000
meme Results/Motif_finding/FASTA/group_881.fa -oc Results/Motif_finding/meme_out/group_881 -dna  -mod zoops -evt 0.01 -nmotifs 3 -maxw 20 -bfile Data/bg/Background_dist_2_order.txt -revcomp -maxsize 1000000
meme Results/Motif_finding/FASTA/group_882.fa -oc Results/Motif_finding/meme_out/group_882 -dna  -mod zoops -evt 0.01 -nmotifs 3 -maxw 20 -bfile Data/bg/Background_dist_2_order.txt -revcomp -maxsize 1000000
meme Results/Motif_finding/FASTA/group_883.fa -oc Results/Motif_finding/meme_out/group_883 -dna  -mod zoops -evt 0.01 -nmotifs 3 -maxw 20 -bfile Data/bg/Background_dist_2_order.txt -revcomp -maxsize 1000000
meme Results/Motif_finding/FASTA/group_884.fa -oc Results/Motif_finding/meme_out/group_884 -dna  -mod zoops -evt 0.01 -nmotifs 3 -maxw 20 -bfile Data/bg/Background_dist_2_order.txt -revcomp -maxsize 1000000
meme Results/Motif_finding/FASTA/group_885.fa -oc Results/Motif_finding/meme_out/group_885 -dna  -mod zoops -evt 0.01 -nmotifs 3 -maxw 20 -bfile Data/bg/Background_dist_2_order.txt -revcomp -maxsize 1000000
meme Results/Motif_finding/FASTA/group_886.fa -oc Results/Motif_finding/meme_out/group_886 -dna  -mod zoops -evt 0.01 -nmotifs 3 -maxw 20 -bfile Data/bg/Background_dist_2_order.txt -revcomp -maxsize 1000000
meme Results/Motif_finding/FASTA/group_887.fa -oc Results/Motif_finding/meme_out/group_887 -dna  -mod zoops -evt 0.01 -nmotifs 3 -maxw 20 -bfile Data/bg/Background_dist_2_order.txt -revcomp -maxsize 1000000
meme Results/Motif_finding/FASTA/group_888.fa -oc Results/Motif_finding/meme_out/group_888 -dna  -mod zoops -evt 0.01 -nmotifs 3 -maxw 20 -bfile Data/bg/Background_dist_2_order.txt -revcomp -maxsize 1000000
meme Results/Motif_finding/FASTA/group_889.fa -oc Results/Motif_finding/meme_out/group_889 -dna  -mod zoops -evt 0.01 -nmotifs 3 -maxw 20 -bfile Data/bg/Background_dist_2_order.txt -revcomp -maxsize 1000000
meme Results/Motif_finding/FASTA/group_890.fa -oc Results/Motif_finding/meme_out/group_890 -dna  -mod zoops -evt 0.01 -nmotifs 3 -maxw 20 -bfile Data/bg/Background_dist_2_order.txt -revcomp -maxsize 1000000
meme Results/Motif_finding/FASTA/group_891.fa -oc Results/Motif_finding/meme_out/group_891 -dna  -mod zoops -evt 0.01 -nmotifs 3 -maxw 20 -bfile Data/bg/Background_dist_2_order.txt -revcomp -maxsize 1000000
meme Results/Motif_finding/FASTA/group_892.fa -oc Results/Motif_finding/meme_out/group_892 -dna  -mod zoops -evt 0.01 -nmotifs 3 -maxw 20 -bfile Data/bg/Background_dist_2_order.txt -revcomp -maxsize 1000000
meme Results/Motif_finding/FASTA/group_893.fa -oc Results/Motif_finding/meme_out/group_893 -dna  -mod zoops -evt 0.01 -nmotifs 3 -maxw 20 -bfile Data/bg/Background_dist_2_order.txt -revcomp -maxsize 1000000
meme Results/Motif_finding/FASTA/group_894.fa -oc Results/Motif_finding/meme_out/group_894 -dna  -mod zoops -evt 0.01 -nmotifs 3 -maxw 20 -bfile Data/bg/Background_dist_2_order.txt -revcomp -maxsize 1000000
meme Results/Motif_finding/FASTA/group_895.fa -oc Results/Motif_finding/meme_out/group_895 -dna  -mod zoops -evt 0.01 -nmotifs 3 -maxw 20 -bfile Data/bg/Background_dist_2_order.txt -revcomp -maxsize 1000000
meme Results/Motif_finding/FASTA/group_896.fa -oc Results/Motif_finding/meme_out/group_896 -dna  -mod zoops -evt 0.01 -nmotifs 3 -maxw 20 -bfile Data/bg/Background_dist_2_order.txt -revcomp -maxsize 1000000
meme Results/Motif_finding/FASTA/group_897.fa -oc Results/Motif_finding/meme_out/group_897 -dna  -mod zoops -evt 0.01 -nmotifs 3 -maxw 20 -bfile Data/bg/Background_dist_2_order.txt -revcomp -maxsize 1000000
meme Results/Motif_finding/FASTA/group_898.fa -oc Results/Motif_finding/meme_out/group_898 -dna  -mod zoops -evt 0.01 -nmotifs 3 -maxw 20 -bfile Data/bg/Background_dist_2_order.txt -revcomp -maxsize 1000000
meme Results/Motif_finding/FASTA/group_899.fa -oc Results/Motif_finding/meme_out/group_899 -dna  -mod zoops -evt 0.01 -nmotifs 3 -maxw 20 -bfile Data/bg/Background_dist_2_order.txt -revcomp -maxsize 1000000
meme Results/Motif_finding/FASTA/group_900.fa -oc Results/Motif_finding/meme_out/group_900 -dna  -mod zoops -evt 0.01 -nmotifs 3 -maxw 20 -bfile Data/bg/Background_dist_2_order.txt -revcomp -maxsize 1000000
meme Results/Motif_finding/FASTA/group_901.fa -oc Results/Motif_finding/meme_out/group_901 -dna  -mod zoops -evt 0.01 -nmotifs 3 -maxw 20 -bfile Data/bg/Background_dist_2_order.txt -revcomp -maxsize 1000000
meme Results/Motif_finding/FASTA/group_902.fa -oc Results/Motif_finding/meme_out/group_902 -dna  -mod zoops -evt 0.01 -nmotifs 3 -maxw 20 -bfile Data/bg/Background_dist_2_order.txt -revcomp -maxsize 1000000
meme Results/Motif_finding/FASTA/group_903.fa -oc Results/Motif_finding/meme_out/group_903 -dna  -mod zoops -evt 0.01 -nmotifs 3 -maxw 20 -bfile Data/bg/Background_dist_2_order.txt -revcomp -maxsize 1000000
meme Results/Motif_finding/FASTA/group_904.fa -oc Results/Motif_finding/meme_out/group_904 -dna  -mod zoops -evt 0.01 -nmotifs 3 -maxw 20 -bfile Data/bg/Background_dist_2_order.txt -revcomp -maxsize 1000000
meme Results/Motif_finding/FASTA/group_905.fa -oc Results/Motif_finding/meme_out/group_905 -dna  -mod zoops -evt 0.01 -nmotifs 3 -maxw 20 -bfile Data/bg/Background_dist_2_order.txt -revcomp -maxsize 1000000
meme Results/Motif_finding/FASTA/group_906.fa -oc Results/Motif_finding/meme_out/group_906 -dna  -mod zoops -evt 0.01 -nmotifs 3 -maxw 20 -bfile Data/bg/Background_dist_2_order.txt -revcomp -maxsize 1000000
meme Results/Motif_finding/FASTA/group_907.fa -oc Results/Motif_finding/meme_out/group_907 -dna  -mod zoops -evt 0.01 -nmotifs 3 -maxw 20 -bfile Data/bg/Background_dist_2_order.txt -revcomp -maxsize 1000000
meme Results/Motif_finding/FASTA/group_908.fa -oc Results/Motif_finding/meme_out/group_908 -dna  -mod zoops -evt 0.01 -nmotifs 3 -maxw 20 -bfile Data/bg/Background_dist_2_order.txt -revcomp -maxsize 1000000
meme Results/Motif_finding/FASTA/group_909.fa -oc Results/Motif_finding/meme_out/group_909 -dna  -mod zoops -evt 0.01 -nmotifs 3 -maxw 20 -bfile Data/bg/Background_dist_2_order.txt -revcomp -maxsize 1000000
meme Results/Motif_finding/FASTA/group_910.fa -oc Results/Motif_finding/meme_out/group_910 -dna  -mod zoops -evt 0.01 -nmotifs 3 -maxw 20 -bfile Data/bg/Background_dist_2_order.txt -revcomp -maxsize 1000000
meme Results/Motif_finding/FASTA/group_911.fa -oc Results/Motif_finding/meme_out/group_911 -dna  -mod zoops -evt 0.01 -nmotifs 3 -maxw 20 -bfile Data/bg/Background_dist_2_order.txt -revcomp -maxsize 1000000
meme Results/Motif_finding/FASTA/group_912.fa -oc Results/Motif_finding/meme_out/group_912 -dna  -mod zoops -evt 0.01 -nmotifs 3 -maxw 20 -bfile Data/bg/Background_dist_2_order.txt -revcomp -maxsize 1000000
meme Results/Motif_finding/FASTA/group_913.fa -oc Results/Motif_finding/meme_out/group_913 -dna  -mod zoops -evt 0.01 -nmotifs 3 -maxw 20 -bfile Data/bg/Background_dist_2_order.txt -revcomp -maxsize 1000000
meme Results/Motif_finding/FASTA/group_914.fa -oc Results/Motif_finding/meme_out/group_914 -dna  -mod zoops -evt 0.01 -nmotifs 3 -maxw 20 -bfile Data/bg/Background_dist_2_order.txt -revcomp -maxsize 1000000
meme Results/Motif_finding/FASTA/group_915.fa -oc Results/Motif_finding/meme_out/group_915 -dna  -mod zoops -evt 0.01 -nmotifs 3 -maxw 20 -bfile Data/bg/Background_dist_2_order.txt -revcomp -maxsize 1000000
meme Results/Motif_finding/FASTA/group_916.fa -oc Results/Motif_finding/meme_out/group_916 -dna  -mod zoops -evt 0.01 -nmotifs 3 -maxw 20 -bfile Data/bg/Background_dist_2_order.txt -revcomp -maxsize 1000000
meme Results/Motif_finding/FASTA/group_917.fa -oc Results/Motif_finding/meme_out/group_917 -dna  -mod zoops -evt 0.01 -nmotifs 3 -maxw 20 -bfile Data/bg/Background_dist_2_order.txt -revcomp -maxsize 1000000
meme Results/Motif_finding/FASTA/group_918.fa -oc Results/Motif_finding/meme_out/group_918 -dna  -mod zoops -evt 0.01 -nmotifs 3 -maxw 20 -bfile Data/bg/Background_dist_2_order.txt -revcomp -maxsize 1000000
meme Results/Motif_finding/FASTA/group_919.fa -oc Results/Motif_finding/meme_out/group_919 -dna  -mod zoops -evt 0.01 -nmotifs 3 -maxw 20 -bfile Data/bg/Background_dist_2_order.txt -revcomp -maxsize 1000000
meme Results/Motif_finding/FASTA/group_920.fa -oc Results/Motif_finding/meme_out/group_920 -dna  -mod zoops -evt 0.01 -nmotifs 3 -maxw 20 -bfile Data/bg/Background_dist_2_order.txt -revcomp -maxsize 1000000
meme Results/Motif_finding/FASTA/group_921.fa -oc Results/Motif_finding/meme_out/group_921 -dna  -mod zoops -evt 0.01 -nmotifs 3 -maxw 20 -bfile Data/bg/Background_dist_2_order.txt -revcomp -maxsize 1000000
meme Results/Motif_finding/FASTA/group_922.fa -oc Results/Motif_finding/meme_out/group_922 -dna  -mod zoops -evt 0.01 -nmotifs 3 -maxw 20 -bfile Data/bg/Background_dist_2_order.txt -revcomp -maxsize 1000000
meme Results/Motif_finding/FASTA/group_923.fa -oc Results/Motif_finding/meme_out/group_923 -dna  -mod zoops -evt 0.01 -nmotifs 3 -maxw 20 -bfile Data/bg/Background_dist_2_order.txt -revcomp -maxsize 1000000
meme Results/Motif_finding/FASTA/group_924.fa -oc Results/Motif_finding/meme_out/group_924 -dna  -mod zoops -evt 0.01 -nmotifs 3 -maxw 20 -bfile Data/bg/Background_dist_2_order.txt -revcomp -maxsize 1000000
meme Results/Motif_finding/FASTA/group_925.fa -oc Results/Motif_finding/meme_out/group_925 -dna  -mod zoops -evt 0.01 -nmotifs 3 -maxw 20 -bfile Data/bg/Background_dist_2_order.txt -revcomp -maxsize 1000000
meme Results/Motif_finding/FASTA/group_926.fa -oc Results/Motif_finding/meme_out/group_926 -dna  -mod zoops -evt 0.01 -nmotifs 3 -maxw 20 -bfile Data/bg/Background_dist_2_order.txt -revcomp -maxsize 1000000
meme Results/Motif_finding/FASTA/group_927.fa -oc Results/Motif_finding/meme_out/group_927 -dna  -mod zoops -evt 0.01 -nmotifs 3 -maxw 20 -bfile Data/bg/Background_dist_2_order.txt -revcomp -maxsize 1000000
meme Results/Motif_finding/FASTA/group_928.fa -oc Results/Motif_finding/meme_out/group_928 -dna  -mod zoops -evt 0.01 -nmotifs 3 -maxw 20 -bfile Data/bg/Background_dist_2_order.txt -revcomp -maxsize 1000000
meme Results/Motif_finding/FASTA/group_929.fa -oc Results/Motif_finding/meme_out/group_929 -dna  -mod zoops -evt 0.01 -nmotifs 3 -maxw 20 -bfile Data/bg/Background_dist_2_order.txt -revcomp -maxsize 1000000
meme Results/Motif_finding/FASTA/group_930.fa -oc Results/Motif_finding/meme_out/group_930 -dna  -mod zoops -evt 0.01 -nmotifs 3 -maxw 20 -bfile Data/bg/Background_dist_2_order.txt -revcomp -maxsize 1000000
meme Results/Motif_finding/FASTA/group_931.fa -oc Results/Motif_finding/meme_out/group_931 -dna  -mod zoops -evt 0.01 -nmotifs 3 -maxw 20 -bfile Data/bg/Background_dist_2_order.txt -revcomp -maxsize 1000000
meme Results/Motif_finding/FASTA/group_932.fa -oc Results/Motif_finding/meme_out/group_932 -dna  -mod zoops -evt 0.01 -nmotifs 3 -maxw 20 -bfile Data/bg/Background_dist_2_order.txt -revcomp -maxsize 1000000
meme Results/Motif_finding/FASTA/group_933.fa -oc Results/Motif_finding/meme_out/group_933 -dna  -mod zoops -evt 0.01 -nmotifs 3 -maxw 20 -bfile Data/bg/Background_dist_2_order.txt -revcomp -maxsize 1000000
meme Results/Motif_finding/FASTA/group_934.fa -oc Results/Motif_finding/meme_out/group_934 -dna  -mod zoops -evt 0.01 -nmotifs 3 -maxw 20 -bfile Data/bg/Background_dist_2_order.txt -revcomp -maxsize 1000000
meme Results/Motif_finding/FASTA/group_935.fa -oc Results/Motif_finding/meme_out/group_935 -dna  -mod zoops -evt 0.01 -nmotifs 3 -maxw 20 -bfile Data/bg/Background_dist_2_order.txt -revcomp -maxsize 1000000
meme Results/Motif_finding/FASTA/group_936.fa -oc Results/Motif_finding/meme_out/group_936 -dna  -mod zoops -evt 0.01 -nmotifs 3 -maxw 20 -bfile Data/bg/Background_dist_2_order.txt -revcomp -maxsize 1000000
meme Results/Motif_finding/FASTA/group_937.fa -oc Results/Motif_finding/meme_out/group_937 -dna  -mod zoops -evt 0.01 -nmotifs 3 -maxw 20 -bfile Data/bg/Background_dist_2_order.txt -revcomp -maxsize 1000000
meme Results/Motif_finding/FASTA/group_938.fa -oc Results/Motif_finding/meme_out/group_938 -dna  -mod zoops -evt 0.01 -nmotifs 3 -maxw 20 -bfile Data/bg/Background_dist_2_order.txt -revcomp -maxsize 1000000
meme Results/Motif_finding/FASTA/group_939.fa -oc Results/Motif_finding/meme_out/group_939 -dna  -mod zoops -evt 0.01 -nmotifs 3 -maxw 20 -bfile Data/bg/Background_dist_2_order.txt -revcomp -maxsize 1000000
meme Results/Motif_finding/FASTA/group_940.fa -oc Results/Motif_finding/meme_out/group_940 -dna  -mod zoops -evt 0.01 -nmotifs 3 -maxw 20 -bfile Data/bg/Background_dist_2_order.txt -revcomp -maxsize 1000000
meme Results/Motif_finding/FASTA/group_941.fa -oc Results/Motif_finding/meme_out/group_941 -dna  -mod zoops -evt 0.01 -nmotifs 3 -maxw 20 -bfile Data/bg/Background_dist_2_order.txt -revcomp -maxsize 1000000
meme Results/Motif_finding/FASTA/group_942.fa -oc Results/Motif_finding/meme_out/group_942 -dna  -mod zoops -evt 0.01 -nmotifs 3 -maxw 20 -bfile Data/bg/Background_dist_2_order.txt -revcomp -maxsize 1000000
meme Results/Motif_finding/FASTA/group_943.fa -oc Results/Motif_finding/meme_out/group_943 -dna  -mod zoops -evt 0.01 -nmotifs 3 -maxw 20 -bfile Data/bg/Background_dist_2_order.txt -revcomp -maxsize 1000000
meme Results/Motif_finding/FASTA/group_944.fa -oc Results/Motif_finding/meme_out/group_944 -dna  -mod zoops -evt 0.01 -nmotifs 3 -maxw 20 -bfile Data/bg/Background_dist_2_order.txt -revcomp -maxsize 1000000
meme Results/Motif_finding/FASTA/group_945.fa -oc Results/Motif_finding/meme_out/group_945 -dna  -mod zoops -evt 0.01 -nmotifs 3 -maxw 20 -bfile Data/bg/Background_dist_2_order.txt -revcomp -maxsize 1000000
meme Results/Motif_finding/FASTA/group_946.fa -oc Results/Motif_finding/meme_out/group_946 -dna  -mod zoops -evt 0.01 -nmotifs 3 -maxw 20 -bfile Data/bg/Background_dist_2_order.txt -revcomp -maxsize 1000000
meme Results/Motif_finding/FASTA/group_947.fa -oc Results/Motif_finding/meme_out/group_947 -dna  -mod zoops -evt 0.01 -nmotifs 3 -maxw 20 -bfile Data/bg/Background_dist_2_order.txt -revcomp -maxsize 1000000
meme Results/Motif_finding/FASTA/group_948.fa -oc Results/Motif_finding/meme_out/group_948 -dna  -mod zoops -evt 0.01 -nmotifs 3 -maxw 20 -bfile Data/bg/Background_dist_2_order.txt -revcomp -maxsize 1000000
meme Results/Motif_finding/FASTA/group_949.fa -oc Results/Motif_finding/meme_out/group_949 -dna  -mod zoops -evt 0.01 -nmotifs 3 -maxw 20 -bfile Data/bg/Background_dist_2_order.txt -revcomp -maxsize 1000000
meme Results/Motif_finding/FASTA/group_950.fa -oc Results/Motif_finding/meme_out/group_950 -dna  -mod zoops -evt 0.01 -nmotifs 3 -maxw 20 -bfile Data/bg/Background_dist_2_order.txt -revcomp -maxsize 1000000
meme Results/Motif_finding/FASTA/group_951.fa -oc Results/Motif_finding/meme_out/group_951 -dna  -mod zoops -evt 0.01 -nmotifs 3 -maxw 20 -bfile Data/bg/Background_dist_2_order.txt -revcomp -maxsize 1000000
meme Results/Motif_finding/FASTA/group_952.fa -oc Results/Motif_finding/meme_out/group_952 -dna  -mod zoops -evt 0.01 -nmotifs 3 -maxw 20 -bfile Data/bg/Background_dist_2_order.txt -revcomp -maxsize 1000000
meme Results/Motif_finding/FASTA/group_953.fa -oc Results/Motif_finding/meme_out/group_953 -dna  -mod zoops -evt 0.01 -nmotifs 3 -maxw 20 -bfile Data/bg/Background_dist_2_order.txt -revcomp -maxsize 1000000
meme Results/Motif_finding/FASTA/group_954.fa -oc Results/Motif_finding/meme_out/group_954 -dna  -mod zoops -evt 0.01 -nmotifs 3 -maxw 20 -bfile Data/bg/Background_dist_2_order.txt -revcomp -maxsize 1000000
meme Results/Motif_finding/FASTA/group_955.fa -oc Results/Motif_finding/meme_out/group_955 -dna  -mod zoops -evt 0.01 -nmotifs 3 -maxw 20 -bfile Data/bg/Background_dist_2_order.txt -revcomp -maxsize 1000000
meme Results/Motif_finding/FASTA/group_956.fa -oc Results/Motif_finding/meme_out/group_956 -dna  -mod zoops -evt 0.01 -nmotifs 3 -maxw 20 -bfile Data/bg/Background_dist_2_order.txt -revcomp -maxsize 1000000
meme Results/Motif_finding/FASTA/group_957.fa -oc Results/Motif_finding/meme_out/group_957 -dna  -mod zoops -evt 0.01 -nmotifs 3 -maxw 20 -bfile Data/bg/Background_dist_2_order.txt -revcomp -maxsize 1000000
meme Results/Motif_finding/FASTA/group_958.fa -oc Results/Motif_finding/meme_out/group_958 -dna  -mod zoops -evt 0.01 -nmotifs 3 -maxw 20 -bfile Data/bg/Background_dist_2_order.txt -revcomp -maxsize 1000000
meme Results/Motif_finding/FASTA/group_959.fa -oc Results/Motif_finding/meme_out/group_959 -dna  -mod zoops -evt 0.01 -nmotifs 3 -maxw 20 -bfile Data/bg/Background_dist_2_order.txt -revcomp -maxsize 1000000
meme Results/Motif_finding/FASTA/group_960.fa -oc Results/Motif_finding/meme_out/group_960 -dna  -mod zoops -evt 0.01 -nmotifs 3 -maxw 20 -bfile Data/bg/Background_dist_2_order.txt -revcomp -maxsize 1000000
meme Results/Motif_finding/FASTA/group_961.fa -oc Results/Motif_finding/meme_out/group_961 -dna  -mod zoops -evt 0.01 -nmotifs 3 -maxw 20 -bfile Data/bg/Background_dist_2_order.txt -revcomp -maxsize 1000000
meme Results/Motif_finding/FASTA/group_962.fa -oc Results/Motif_finding/meme_out/group_962 -dna  -mod zoops -evt 0.01 -nmotifs 3 -maxw 20 -bfile Data/bg/Background_dist_2_order.txt -revcomp -maxsize 1000000
meme Results/Motif_finding/FASTA/group_963.fa -oc Results/Motif_finding/meme_out/group_963 -dna  -mod zoops -evt 0.01 -nmotifs 3 -maxw 20 -bfile Data/bg/Background_dist_2_order.txt -revcomp -maxsize 1000000
meme Results/Motif_finding/FASTA/group_964.fa -oc Results/Motif_finding/meme_out/group_964 -dna  -mod zoops -evt 0.01 -nmotifs 3 -maxw 20 -bfile Data/bg/Background_dist_2_order.txt -revcomp -maxsize 1000000
meme Results/Motif_finding/FASTA/group_965.fa -oc Results/Motif_finding/meme_out/group_965 -dna  -mod zoops -evt 0.01 -nmotifs 3 -maxw 20 -bfile Data/bg/Background_dist_2_order.txt -revcomp -maxsize 1000000
meme Results/Motif_finding/FASTA/group_966.fa -oc Results/Motif_finding/meme_out/group_966 -dna  -mod zoops -evt 0.01 -nmotifs 3 -maxw 20 -bfile Data/bg/Background_dist_2_order.txt -revcomp -maxsize 1000000
meme Results/Motif_finding/FASTA/group_967.fa -oc Results/Motif_finding/meme_out/group_967 -dna  -mod zoops -evt 0.01 -nmotifs 3 -maxw 20 -bfile Data/bg/Background_dist_2_order.txt -revcomp -maxsize 1000000
meme Results/Motif_finding/FASTA/group_968.fa -oc Results/Motif_finding/meme_out/group_968 -dna  -mod zoops -evt 0.01 -nmotifs 3 -maxw 20 -bfile Data/bg/Background_dist_2_order.txt -revcomp -maxsize 1000000
meme Results/Motif_finding/FASTA/group_969.fa -oc Results/Motif_finding/meme_out/group_969 -dna  -mod zoops -evt 0.01 -nmotifs 3 -maxw 20 -bfile Data/bg/Background_dist_2_order.txt -revcomp -maxsize 1000000
meme Results/Motif_finding/FASTA/group_970.fa -oc Results/Motif_finding/meme_out/group_970 -dna  -mod zoops -evt 0.01 -nmotifs 3 -maxw 20 -bfile Data/bg/Background_dist_2_order.txt -revcomp -maxsize 1000000
meme Results/Motif_finding/FASTA/group_971.fa -oc Results/Motif_finding/meme_out/group_971 -dna  -mod zoops -evt 0.01 -nmotifs 3 -maxw 20 -bfile Data/bg/Background_dist_2_order.txt -revcomp -maxsize 1000000
meme Results/Motif_finding/FASTA/group_972.fa -oc Results/Motif_finding/meme_out/group_972 -dna  -mod zoops -evt 0.01 -nmotifs 3 -maxw 20 -bfile Data/bg/Background_dist_2_order.txt -revcomp -maxsize 1000000
meme Results/Motif_finding/FASTA/group_973.fa -oc Results/Motif_finding/meme_out/group_973 -dna  -mod zoops -evt 0.01 -nmotifs 3 -maxw 20 -bfile Data/bg/Background_dist_2_order.txt -revcomp -maxsize 1000000
meme Results/Motif_finding/FASTA/group_974.fa -oc Results/Motif_finding/meme_out/group_974 -dna  -mod zoops -evt 0.01 -nmotifs 3 -maxw 20 -bfile Data/bg/Background_dist_2_order.txt -revcomp -maxsize 1000000
meme Results/Motif_finding/FASTA/group_975.fa -oc Results/Motif_finding/meme_out/group_975 -dna  -mod zoops -evt 0.01 -nmotifs 3 -maxw 20 -bfile Data/bg/Background_dist_2_order.txt -revcomp -maxsize 1000000
meme Results/Motif_finding/FASTA/group_976.fa -oc Results/Motif_finding/meme_out/group_976 -dna  -mod zoops -evt 0.01 -nmotifs 3 -maxw 20 -bfile Data/bg/Background_dist_2_order.txt -revcomp -maxsize 1000000
meme Results/Motif_finding/FASTA/group_977.fa -oc Results/Motif_finding/meme_out/group_977 -dna  -mod zoops -evt 0.01 -nmotifs 3 -maxw 20 -bfile Data/bg/Background_dist_2_order.txt -revcomp -maxsize 1000000
meme Results/Motif_finding/FASTA/group_978.fa -oc Results/Motif_finding/meme_out/group_978 -dna  -mod zoops -evt 0.01 -nmotifs 3 -maxw 20 -bfile Data/bg/Background_dist_2_order.txt -revcomp -maxsize 1000000
meme Results/Motif_finding/FASTA/group_979.fa -oc Results/Motif_finding/meme_out/group_979 -dna  -mod zoops -evt 0.01 -nmotifs 3 -maxw 20 -bfile Data/bg/Background_dist_2_order.txt -revcomp -maxsize 1000000
meme Results/Motif_finding/FASTA/group_980.fa -oc Results/Motif_finding/meme_out/group_980 -dna  -mod zoops -evt 0.01 -nmotifs 3 -maxw 20 -bfile Data/bg/Background_dist_2_order.txt -revcomp -maxsize 1000000
meme Results/Motif_finding/FASTA/group_981.fa -oc Results/Motif_finding/meme_out/group_981 -dna  -mod zoops -evt 0.01 -nmotifs 3 -maxw 20 -bfile Data/bg/Background_dist_2_order.txt -revcomp -maxsize 1000000
meme Results/Motif_finding/FASTA/group_982.fa -oc Results/Motif_finding/meme_out/group_982 -dna  -mod zoops -evt 0.01 -nmotifs 3 -maxw 20 -bfile Data/bg/Background_dist_2_order.txt -revcomp -maxsize 1000000
meme Results/Motif_finding/FASTA/group_983.fa -oc Results/Motif_finding/meme_out/group_983 -dna  -mod zoops -evt 0.01 -nmotifs 3 -maxw 20 -bfile Data/bg/Background_dist_2_order.txt -revcomp -maxsize 1000000
meme Results/Motif_finding/FASTA/group_984.fa -oc Results/Motif_finding/meme_out/group_984 -dna  -mod zoops -evt 0.01 -nmotifs 3 -maxw 20 -bfile Data/bg/Background_dist_2_order.txt -revcomp -maxsize 1000000
meme Results/Motif_finding/FASTA/group_985.fa -oc Results/Motif_finding/meme_out/group_985 -dna  -mod zoops -evt 0.01 -nmotifs 3 -maxw 20 -bfile Data/bg/Background_dist_2_order.txt -revcomp -maxsize 1000000
meme Results/Motif_finding/FASTA/group_986.fa -oc Results/Motif_finding/meme_out/group_986 -dna  -mod zoops -evt 0.01 -nmotifs 3 -maxw 20 -bfile Data/bg/Background_dist_2_order.txt -revcomp -maxsize 1000000
meme Results/Motif_finding/FASTA/group_987.fa -oc Results/Motif_finding/meme_out/group_987 -dna  -mod zoops -evt 0.01 -nmotifs 3 -maxw 20 -bfile Data/bg/Background_dist_2_order.txt -revcomp -maxsize 1000000
meme Results/Motif_finding/FASTA/group_988.fa -oc Results/Motif_finding/meme_out/group_988 -dna  -mod zoops -evt 0.01 -nmotifs 3 -maxw 20 -bfile Data/bg/Background_dist_2_order.txt -revcomp -maxsize 1000000
meme Results/Motif_finding/FASTA/group_989.fa -oc Results/Motif_finding/meme_out/group_989 -dna  -mod zoops -evt 0.01 -nmotifs 3 -maxw 20 -bfile Data/bg/Background_dist_2_order.txt -revcomp -maxsize 1000000
meme Results/Motif_finding/FASTA/group_990.fa -oc Results/Motif_finding/meme_out/group_990 -dna  -mod zoops -evt 0.01 -nmotifs 3 -maxw 20 -bfile Data/bg/Background_dist_2_order.txt -revcomp -maxsize 1000000
meme Results/Motif_finding/FASTA/group_991.fa -oc Results/Motif_finding/meme_out/group_991 -dna  -mod zoops -evt 0.01 -nmotifs 3 -maxw 20 -bfile Data/bg/Background_dist_2_order.txt -revcomp -maxsize 1000000
meme Results/Motif_finding/FASTA/group_992.fa -oc Results/Motif_finding/meme_out/group_992 -dna  -mod zoops -evt 0.01 -nmotifs 3 -maxw 20 -bfile Data/bg/Background_dist_2_order.txt -revcomp -maxsize 1000000
meme Results/Motif_finding/FASTA/group_993.fa -oc Results/Motif_finding/meme_out/group_993 -dna  -mod zoops -evt 0.01 -nmotifs 3 -maxw 20 -bfile Data/bg/Background_dist_2_order.txt -revcomp -maxsize 1000000
meme Results/Motif_finding/FASTA/group_994.fa -oc Results/Motif_finding/meme_out/group_994 -dna  -mod zoops -evt 0.01 -nmotifs 3 -maxw 20 -bfile Data/bg/Background_dist_2_order.txt -revcomp -maxsize 1000000
meme Results/Motif_finding/FASTA/group_995.fa -oc Results/Motif_finding/meme_out/group_995 -dna  -mod zoops -evt 0.01 -nmotifs 3 -maxw 20 -bfile Data/bg/Background_dist_2_order.txt -revcomp -maxsize 1000000
meme Results/Motif_finding/FASTA/group_996.fa -oc Results/Motif_finding/meme_out/group_996 -dna  -mod zoops -evt 0.01 -nmotifs 3 -maxw 20 -bfile Data/bg/Background_dist_2_order.txt -revcomp -maxsize 1000000
meme Results/Motif_finding/FASTA/group_997.fa -oc Results/Motif_finding/meme_out/group_997 -dna  -mod zoops -evt 0.01 -nmotifs 3 -maxw 20 -bfile Data/bg/Background_dist_2_order.txt -revcomp -maxsize 1000000
meme Results/Motif_finding/FASTA/group_998.fa -oc Results/Motif_finding/meme_out/group_998 -dna  -mod zoops -evt 0.01 -nmotifs 3 -maxw 20 -bfile Data/bg/Background_dist_2_order.txt -revcomp -maxsize 1000000
meme Results/Motif_finding/FASTA/group_999.fa -oc Results/Motif_finding/meme_out/group_999 -dna  -mod zoops -evt 0.01 -nmotifs 3 -maxw 20 -bfile Data/bg/Background_dist_2_order.txt -revcomp -maxsize 1000000
meme Results/Motif_finding/FASTA/group_1000.fa -oc Results/Motif_finding/meme_out/group_1000 -dna  -mod zoops -evt 0.01 -nmotifs 3 -maxw 20 -bfile Data/bg/Background_dist_2_order.txt -revcomp -maxsize 1000000
meme Results/Motif_finding/FASTA/group_1001.fa -oc Results/Motif_finding/meme_out/group_1001 -dna  -mod zoops -evt 0.01 -nmotifs 3 -maxw 20 -bfile Data/bg/Background_dist_2_order.txt -revcomp -maxsize 1000000
meme Results/Motif_finding/FASTA/group_1002.fa -oc Results/Motif_finding/meme_out/group_1002 -dna  -mod zoops -evt 0.01 -nmotifs 3 -maxw 20 -bfile Data/bg/Background_dist_2_order.txt -revcomp -maxsize 1000000
meme Results/Motif_finding/FASTA/group_1003.fa -oc Results/Motif_finding/meme_out/group_1003 -dna  -mod zoops -evt 0.01 -nmotifs 3 -maxw 20 -bfile Data/bg/Background_dist_2_order.txt -revcomp -maxsize 1000000
meme Results/Motif_finding/FASTA/group_1004.fa -oc Results/Motif_finding/meme_out/group_1004 -dna  -mod zoops -evt 0.01 -nmotifs 3 -maxw 20 -bfile Data/bg/Background_dist_2_order.txt -revcomp -maxsize 1000000
meme Results/Motif_finding/FASTA/group_1005.fa -oc Results/Motif_finding/meme_out/group_1005 -dna  -mod zoops -evt 0.01 -nmotifs 3 -maxw 20 -bfile Data/bg/Background_dist_2_order.txt -revcomp -maxsize 1000000
meme Results/Motif_finding/FASTA/group_1006.fa -oc Results/Motif_finding/meme_out/group_1006 -dna  -mod zoops -evt 0.01 -nmotifs 3 -maxw 20 -bfile Data/bg/Background_dist_2_order.txt -revcomp -maxsize 1000000
meme Results/Motif_finding/FASTA/group_1007.fa -oc Results/Motif_finding/meme_out/group_1007 -dna  -mod zoops -evt 0.01 -nmotifs 3 -maxw 20 -bfile Data/bg/Background_dist_2_order.txt -revcomp -maxsize 1000000
meme Results/Motif_finding/FASTA/group_1008.fa -oc Results/Motif_finding/meme_out/group_1008 -dna  -mod zoops -evt 0.01 -nmotifs 3 -maxw 20 -bfile Data/bg/Background_dist_2_order.txt -revcomp -maxsize 1000000
meme Results/Motif_finding/FASTA/group_1009.fa -oc Results/Motif_finding/meme_out/group_1009 -dna  -mod zoops -evt 0.01 -nmotifs 3 -maxw 20 -bfile Data/bg/Background_dist_2_order.txt -revcomp -maxsize 1000000
meme Results/Motif_finding/FASTA/group_1010.fa -oc Results/Motif_finding/meme_out/group_1010 -dna  -mod zoops -evt 0.01 -nmotifs 3 -maxw 20 -bfile Data/bg/Background_dist_2_order.txt -revcomp -maxsize 1000000
meme Results/Motif_finding/FASTA/group_1011.fa -oc Results/Motif_finding/meme_out/group_1011 -dna  -mod zoops -evt 0.01 -nmotifs 3 -maxw 20 -bfile Data/bg/Background_dist_2_order.txt -revcomp -maxsize 1000000
meme Results/Motif_finding/FASTA/group_1012.fa -oc Results/Motif_finding/meme_out/group_1012 -dna  -mod zoops -evt 0.01 -nmotifs 3 -maxw 20 -bfile Data/bg/Background_dist_2_order.txt -revcomp -maxsize 1000000
meme Results/Motif_finding/FASTA/group_1013.fa -oc Results/Motif_finding/meme_out/group_1013 -dna  -mod zoops -evt 0.01 -nmotifs 3 -maxw 20 -bfile Data/bg/Background_dist_2_order.txt -revcomp -maxsize 1000000
meme Results/Motif_finding/FASTA/group_1014.fa -oc Results/Motif_finding/meme_out/group_1014 -dna  -mod zoops -evt 0.01 -nmotifs 3 -maxw 20 -bfile Data/bg/Background_dist_2_order.txt -revcomp -maxsize 1000000
meme Results/Motif_finding/FASTA/group_1015.fa -oc Results/Motif_finding/meme_out/group_1015 -dna  -mod zoops -evt 0.01 -nmotifs 3 -maxw 20 -bfile Data/bg/Background_dist_2_order.txt -revcomp -maxsize 1000000
meme Results/Motif_finding/FASTA/group_1016.fa -oc Results/Motif_finding/meme_out/group_1016 -dna  -mod zoops -evt 0.01 -nmotifs 3 -maxw 20 -bfile Data/bg/Background_dist_2_order.txt -revcomp -maxsize 1000000
meme Results/Motif_finding/FASTA/group_1017.fa -oc Results/Motif_finding/meme_out/group_1017 -dna  -mod zoops -evt 0.01 -nmotifs 3 -maxw 20 -bfile Data/bg/Background_dist_2_order.txt -revcomp -maxsize 1000000
meme Results/Motif_finding/FASTA/group_1018.fa -oc Results/Motif_finding/meme_out/group_1018 -dna  -mod zoops -evt 0.01 -nmotifs 3 -maxw 20 -bfile Data/bg/Background_dist_2_order.txt -revcomp -maxsize 1000000
meme Results/Motif_finding/FASTA/group_1019.fa -oc Results/Motif_finding/meme_out/group_1019 -dna  -mod zoops -evt 0.01 -nmotifs 3 -maxw 20 -bfile Data/bg/Background_dist_2_order.txt -revcomp -maxsize 1000000
meme Results/Motif_finding/FASTA/group_1020.fa -oc Results/Motif_finding/meme_out/group_1020 -dna  -mod zoops -evt 0.01 -nmotifs 3 -maxw 20 -bfile Data/bg/Background_dist_2_order.txt -revcomp -maxsize 1000000
meme Results/Motif_finding/FASTA/group_1021.fa -oc Results/Motif_finding/meme_out/group_1021 -dna  -mod zoops -evt 0.01 -nmotifs 3 -maxw 20 -bfile Data/bg/Background_dist_2_order.txt -revcomp -maxsize 1000000
meme Results/Motif_finding/FASTA/group_1022.fa -oc Results/Motif_finding/meme_out/group_1022 -dna  -mod zoops -evt 0.01 -nmotifs 3 -maxw 20 -bfile Data/bg/Background_dist_2_order.txt -revcomp -maxsize 1000000
meme Results/Motif_finding/FASTA/group_1023.fa -oc Results/Motif_finding/meme_out/group_1023 -dna  -mod zoops -evt 0.01 -nmotifs 3 -maxw 20 -bfile Data/bg/Background_dist_2_order.txt -revcomp -maxsize 1000000
meme Results/Motif_finding/FASTA/group_1024.fa -oc Results/Motif_finding/meme_out/group_1024 -dna  -mod zoops -evt 0.01 -nmotifs 3 -maxw 20 -bfile Data/bg/Background_dist_2_order.txt -revcomp -maxsize 1000000
meme Results/Motif_finding/FASTA/group_1025.fa -oc Results/Motif_finding/meme_out/group_1025 -dna  -mod zoops -evt 0.01 -nmotifs 3 -maxw 20 -bfile Data/bg/Background_dist_2_order.txt -revcomp -maxsize 1000000
meme Results/Motif_finding/FASTA/group_1026.fa -oc Results/Motif_finding/meme_out/group_1026 -dna  -mod zoops -evt 0.01 -nmotifs 3 -maxw 20 -bfile Data/bg/Background_dist_2_order.txt -revcomp -maxsize 1000000
meme Results/Motif_finding/FASTA/group_1027.fa -oc Results/Motif_finding/meme_out/group_1027 -dna  -mod zoops -evt 0.01 -nmotifs 3 -maxw 20 -bfile Data/bg/Background_dist_2_order.txt -revcomp -maxsize 1000000
meme Results/Motif_finding/FASTA/group_1028.fa -oc Results/Motif_finding/meme_out/group_1028 -dna  -mod zoops -evt 0.01 -nmotifs 3 -maxw 20 -bfile Data/bg/Background_dist_2_order.txt -revcomp -maxsize 1000000
meme Results/Motif_finding/FASTA/group_1029.fa -oc Results/Motif_finding/meme_out/group_1029 -dna  -mod zoops -evt 0.01 -nmotifs 3 -maxw 20 -bfile Data/bg/Background_dist_2_order.txt -revcomp -maxsize 1000000
meme Results/Motif_finding/FASTA/group_1030.fa -oc Results/Motif_finding/meme_out/group_1030 -dna  -mod zoops -evt 0.01 -nmotifs 3 -maxw 20 -bfile Data/bg/Background_dist_2_order.txt -revcomp -maxsize 1000000
meme Results/Motif_finding/FASTA/group_1031.fa -oc Results/Motif_finding/meme_out/group_1031 -dna  -mod zoops -evt 0.01 -nmotifs 3 -maxw 20 -bfile Data/bg/Background_dist_2_order.txt -revcomp -maxsize 1000000
meme Results/Motif_finding/FASTA/group_1032.fa -oc Results/Motif_finding/meme_out/group_1032 -dna  -mod zoops -evt 0.01 -nmotifs 3 -maxw 20 -bfile Data/bg/Background_dist_2_order.txt -revcomp -maxsize 1000000
meme Results/Motif_finding/FASTA/group_1033.fa -oc Results/Motif_finding/meme_out/group_1033 -dna  -mod zoops -evt 0.01 -nmotifs 3 -maxw 20 -bfile Data/bg/Background_dist_2_order.txt -revcomp -maxsize 1000000
meme Results/Motif_finding/FASTA/group_1034.fa -oc Results/Motif_finding/meme_out/group_1034 -dna  -mod zoops -evt 0.01 -nmotifs 3 -maxw 20 -bfile Data/bg/Background_dist_2_order.txt -revcomp -maxsize 1000000
meme Results/Motif_finding/FASTA/group_1035.fa -oc Results/Motif_finding/meme_out/group_1035 -dna  -mod zoops -evt 0.01 -nmotifs 3 -maxw 20 -bfile Data/bg/Background_dist_2_order.txt -revcomp -maxsize 1000000
meme Results/Motif_finding/FASTA/group_1036.fa -oc Results/Motif_finding/meme_out/group_1036 -dna  -mod zoops -evt 0.01 -nmotifs 3 -maxw 20 -bfile Data/bg/Background_dist_2_order.txt -revcomp -maxsize 1000000
meme Results/Motif_finding/FASTA/group_1037.fa -oc Results/Motif_finding/meme_out/group_1037 -dna  -mod zoops -evt 0.01 -nmotifs 3 -maxw 20 -bfile Data/bg/Background_dist_2_order.txt -revcomp -maxsize 1000000
meme Results/Motif_finding/FASTA/group_1038.fa -oc Results/Motif_finding/meme_out/group_1038 -dna  -mod zoops -evt 0.01 -nmotifs 3 -maxw 20 -bfile Data/bg/Background_dist_2_order.txt -revcomp -maxsize 1000000
meme Results/Motif_finding/FASTA/group_1039.fa -oc Results/Motif_finding/meme_out/group_1039 -dna  -mod zoops -evt 0.01 -nmotifs 3 -maxw 20 -bfile Data/bg/Background_dist_2_order.txt -revcomp -maxsize 1000000
meme Results/Motif_finding/FASTA/group_1040.fa -oc Results/Motif_finding/meme_out/group_1040 -dna  -mod zoops -evt 0.01 -nmotifs 3 -maxw 20 -bfile Data/bg/Background_dist_2_order.txt -revcomp -maxsize 1000000
meme Results/Motif_finding/FASTA/group_1041.fa -oc Results/Motif_finding/meme_out/group_1041 -dna  -mod zoops -evt 0.01 -nmotifs 3 -maxw 20 -bfile Data/bg/Background_dist_2_order.txt -revcomp -maxsize 1000000
meme Results/Motif_finding/FASTA/group_1042.fa -oc Results/Motif_finding/meme_out/group_1042 -dna  -mod zoops -evt 0.01 -nmotifs 3 -maxw 20 -bfile Data/bg/Background_dist_2_order.txt -revcomp -maxsize 1000000
meme Results/Motif_finding/FASTA/group_1043.fa -oc Results/Motif_finding/meme_out/group_1043 -dna  -mod zoops -evt 0.01 -nmotifs 3 -maxw 20 -bfile Data/bg/Background_dist_2_order.txt -revcomp -maxsize 1000000
meme Results/Motif_finding/FASTA/group_1044.fa -oc Results/Motif_finding/meme_out/group_1044 -dna  -mod zoops -evt 0.01 -nmotifs 3 -maxw 20 -bfile Data/bg/Background_dist_2_order.txt -revcomp -maxsize 1000000
meme Results/Motif_finding/FASTA/group_1045.fa -oc Results/Motif_finding/meme_out/group_1045 -dna  -mod zoops -evt 0.01 -nmotifs 3 -maxw 20 -bfile Data/bg/Background_dist_2_order.txt -revcomp -maxsize 1000000
meme Results/Motif_finding/FASTA/group_1046.fa -oc Results/Motif_finding/meme_out/group_1046 -dna  -mod zoops -evt 0.01 -nmotifs 3 -maxw 20 -bfile Data/bg/Background_dist_2_order.txt -revcomp -maxsize 1000000
meme Results/Motif_finding/FASTA/group_1047.fa -oc Results/Motif_finding/meme_out/group_1047 -dna  -mod zoops -evt 0.01 -nmotifs 3 -maxw 20 -bfile Data/bg/Background_dist_2_order.txt -revcomp -maxsize 1000000
meme Results/Motif_finding/FASTA/group_1048.fa -oc Results/Motif_finding/meme_out/group_1048 -dna  -mod zoops -evt 0.01 -nmotifs 3 -maxw 20 -bfile Data/bg/Background_dist_2_order.txt -revcomp -maxsize 1000000
meme Results/Motif_finding/FASTA/group_1049.fa -oc Results/Motif_finding/meme_out/group_1049 -dna  -mod zoops -evt 0.01 -nmotifs 3 -maxw 20 -bfile Data/bg/Background_dist_2_order.txt -revcomp -maxsize 1000000
meme Results/Motif_finding/FASTA/group_1050.fa -oc Results/Motif_finding/meme_out/group_1050 -dna  -mod zoops -evt 0.01 -nmotifs 3 -maxw 20 -bfile Data/bg/Background_dist_2_order.txt -revcomp -maxsize 1000000
meme Results/Motif_finding/FASTA/group_1051.fa -oc Results/Motif_finding/meme_out/group_1051 -dna  -mod zoops -evt 0.01 -nmotifs 3 -maxw 20 -bfile Data/bg/Background_dist_2_order.txt -revcomp -maxsize 1000000
meme Results/Motif_finding/FASTA/group_1052.fa -oc Results/Motif_finding/meme_out/group_1052 -dna  -mod zoops -evt 0.01 -nmotifs 3 -maxw 20 -bfile Data/bg/Background_dist_2_order.txt -revcomp -maxsize 1000000
meme Results/Motif_finding/FASTA/group_1053.fa -oc Results/Motif_finding/meme_out/group_1053 -dna  -mod zoops -evt 0.01 -nmotifs 3 -maxw 20 -bfile Data/bg/Background_dist_2_order.txt -revcomp -maxsize 1000000
meme Results/Motif_finding/FASTA/group_1054.fa -oc Results/Motif_finding/meme_out/group_1054 -dna  -mod zoops -evt 0.01 -nmotifs 3 -maxw 20 -bfile Data/bg/Background_dist_2_order.txt -revcomp -maxsize 1000000
meme Results/Motif_finding/FASTA/group_1055.fa -oc Results/Motif_finding/meme_out/group_1055 -dna  -mod zoops -evt 0.01 -nmotifs 3 -maxw 20 -bfile Data/bg/Background_dist_2_order.txt -revcomp -maxsize 1000000
meme Results/Motif_finding/FASTA/group_1056.fa -oc Results/Motif_finding/meme_out/group_1056 -dna  -mod zoops -evt 0.01 -nmotifs 3 -maxw 20 -bfile Data/bg/Background_dist_2_order.txt -revcomp -maxsize 1000000
meme Results/Motif_finding/FASTA/group_1057.fa -oc Results/Motif_finding/meme_out/group_1057 -dna  -mod zoops -evt 0.01 -nmotifs 3 -maxw 20 -bfile Data/bg/Background_dist_2_order.txt -revcomp -maxsize 1000000
meme Results/Motif_finding/FASTA/group_1058.fa -oc Results/Motif_finding/meme_out/group_1058 -dna  -mod zoops -evt 0.01 -nmotifs 3 -maxw 20 -bfile Data/bg/Background_dist_2_order.txt -revcomp -maxsize 1000000
meme Results/Motif_finding/FASTA/group_1059.fa -oc Results/Motif_finding/meme_out/group_1059 -dna  -mod zoops -evt 0.01 -nmotifs 3 -maxw 20 -bfile Data/bg/Background_dist_2_order.txt -revcomp -maxsize 1000000
meme Results/Motif_finding/FASTA/group_1060.fa -oc Results/Motif_finding/meme_out/group_1060 -dna  -mod zoops -evt 0.01 -nmotifs 3 -maxw 20 -bfile Data/bg/Background_dist_2_order.txt -revcomp -maxsize 1000000
meme Results/Motif_finding/FASTA/group_1061.fa -oc Results/Motif_finding/meme_out/group_1061 -dna  -mod zoops -evt 0.01 -nmotifs 3 -maxw 20 -bfile Data/bg/Background_dist_2_order.txt -revcomp -maxsize 1000000
meme Results/Motif_finding/FASTA/group_1062.fa -oc Results/Motif_finding/meme_out/group_1062 -dna  -mod zoops -evt 0.01 -nmotifs 3 -maxw 20 -bfile Data/bg/Background_dist_2_order.txt -revcomp -maxsize 1000000
meme Results/Motif_finding/FASTA/group_1063.fa -oc Results/Motif_finding/meme_out/group_1063 -dna  -mod zoops -evt 0.01 -nmotifs 3 -maxw 20 -bfile Data/bg/Background_dist_2_order.txt -revcomp -maxsize 1000000
meme Results/Motif_finding/FASTA/group_1064.fa -oc Results/Motif_finding/meme_out/group_1064 -dna  -mod zoops -evt 0.01 -nmotifs 3 -maxw 20 -bfile Data/bg/Background_dist_2_order.txt -revcomp -maxsize 1000000
meme Results/Motif_finding/FASTA/group_1065.fa -oc Results/Motif_finding/meme_out/group_1065 -dna  -mod zoops -evt 0.01 -nmotifs 3 -maxw 20 -bfile Data/bg/Background_dist_2_order.txt -revcomp -maxsize 1000000
meme Results/Motif_finding/FASTA/group_1066.fa -oc Results/Motif_finding/meme_out/group_1066 -dna  -mod zoops -evt 0.01 -nmotifs 3 -maxw 20 -bfile Data/bg/Background_dist_2_order.txt -revcomp -maxsize 1000000
meme Results/Motif_finding/FASTA/group_1067.fa -oc Results/Motif_finding/meme_out/group_1067 -dna  -mod zoops -evt 0.01 -nmotifs 3 -maxw 20 -bfile Data/bg/Background_dist_2_order.txt -revcomp -maxsize 1000000
meme Results/Motif_finding/FASTA/group_1068.fa -oc Results/Motif_finding/meme_out/group_1068 -dna  -mod zoops -evt 0.01 -nmotifs 3 -maxw 20 -bfile Data/bg/Background_dist_2_order.txt -revcomp -maxsize 1000000
meme Results/Motif_finding/FASTA/group_1069.fa -oc Results/Motif_finding/meme_out/group_1069 -dna  -mod zoops -evt 0.01 -nmotifs 3 -maxw 20 -bfile Data/bg/Background_dist_2_order.txt -revcomp -maxsize 1000000
meme Results/Motif_finding/FASTA/group_1070.fa -oc Results/Motif_finding/meme_out/group_1070 -dna  -mod zoops -evt 0.01 -nmotifs 3 -maxw 20 -bfile Data/bg/Background_dist_2_order.txt -revcomp -maxsize 1000000
meme Results/Motif_finding/FASTA/group_1071.fa -oc Results/Motif_finding/meme_out/group_1071 -dna  -mod zoops -evt 0.01 -nmotifs 3 -maxw 20 -bfile Data/bg/Background_dist_2_order.txt -revcomp -maxsize 1000000
meme Results/Motif_finding/FASTA/group_1072.fa -oc Results/Motif_finding/meme_out/group_1072 -dna  -mod zoops -evt 0.01 -nmotifs 3 -maxw 20 -bfile Data/bg/Background_dist_2_order.txt -revcomp -maxsize 1000000
meme Results/Motif_finding/FASTA/group_1073.fa -oc Results/Motif_finding/meme_out/group_1073 -dna  -mod zoops -evt 0.01 -nmotifs 3 -maxw 20 -bfile Data/bg/Background_dist_2_order.txt -revcomp -maxsize 1000000
meme Results/Motif_finding/FASTA/group_1074.fa -oc Results/Motif_finding/meme_out/group_1074 -dna  -mod zoops -evt 0.01 -nmotifs 3 -maxw 20 -bfile Data/bg/Background_dist_2_order.txt -revcomp -maxsize 1000000
meme Results/Motif_finding/FASTA/group_1075.fa -oc Results/Motif_finding/meme_out/group_1075 -dna  -mod zoops -evt 0.01 -nmotifs 3 -maxw 20 -bfile Data/bg/Background_dist_2_order.txt -revcomp -maxsize 1000000
meme Results/Motif_finding/FASTA/group_1076.fa -oc Results/Motif_finding/meme_out/group_1076 -dna  -mod zoops -evt 0.01 -nmotifs 3 -maxw 20 -bfile Data/bg/Background_dist_2_order.txt -revcomp -maxsize 1000000
meme Results/Motif_finding/FASTA/group_1077.fa -oc Results/Motif_finding/meme_out/group_1077 -dna  -mod zoops -evt 0.01 -nmotifs 3 -maxw 20 -bfile Data/bg/Background_dist_2_order.txt -revcomp -maxsize 1000000
meme Results/Motif_finding/FASTA/group_1078.fa -oc Results/Motif_finding/meme_out/group_1078 -dna  -mod zoops -evt 0.01 -nmotifs 3 -maxw 20 -bfile Data/bg/Background_dist_2_order.txt -revcomp -maxsize 1000000
meme Results/Motif_finding/FASTA/group_1079.fa -oc Results/Motif_finding/meme_out/group_1079 -dna  -mod zoops -evt 0.01 -nmotifs 3 -maxw 20 -bfile Data/bg/Background_dist_2_order.txt -revcomp -maxsize 1000000
meme Results/Motif_finding/FASTA/group_1080.fa -oc Results/Motif_finding/meme_out/group_1080 -dna  -mod zoops -evt 0.01 -nmotifs 3 -maxw 20 -bfile Data/bg/Background_dist_2_order.txt -revcomp -maxsize 1000000
meme Results/Motif_finding/FASTA/group_1081.fa -oc Results/Motif_finding/meme_out/group_1081 -dna  -mod zoops -evt 0.01 -nmotifs 3 -maxw 20 -bfile Data/bg/Background_dist_2_order.txt -revcomp -maxsize 1000000
meme Results/Motif_finding/FASTA/group_1082.fa -oc Results/Motif_finding/meme_out/group_1082 -dna  -mod zoops -evt 0.01 -nmotifs 3 -maxw 20 -bfile Data/bg/Background_dist_2_order.txt -revcomp -maxsize 1000000
meme Results/Motif_finding/FASTA/group_1083.fa -oc Results/Motif_finding/meme_out/group_1083 -dna  -mod zoops -evt 0.01 -nmotifs 3 -maxw 20 -bfile Data/bg/Background_dist_2_order.txt -revcomp -maxsize 1000000
meme Results/Motif_finding/FASTA/group_1084.fa -oc Results/Motif_finding/meme_out/group_1084 -dna  -mod zoops -evt 0.01 -nmotifs 3 -maxw 20 -bfile Data/bg/Background_dist_2_order.txt -revcomp -maxsize 1000000
meme Results/Motif_finding/FASTA/group_1085.fa -oc Results/Motif_finding/meme_out/group_1085 -dna  -mod zoops -evt 0.01 -nmotifs 3 -maxw 20 -bfile Data/bg/Background_dist_2_order.txt -revcomp -maxsize 1000000
meme Results/Motif_finding/FASTA/group_1086.fa -oc Results/Motif_finding/meme_out/group_1086 -dna  -mod zoops -evt 0.01 -nmotifs 3 -maxw 20 -bfile Data/bg/Background_dist_2_order.txt -revcomp -maxsize 1000000
meme Results/Motif_finding/FASTA/group_1087.fa -oc Results/Motif_finding/meme_out/group_1087 -dna  -mod zoops -evt 0.01 -nmotifs 3 -maxw 20 -bfile Data/bg/Background_dist_2_order.txt -revcomp -maxsize 1000000
meme Results/Motif_finding/FASTA/group_1088.fa -oc Results/Motif_finding/meme_out/group_1088 -dna  -mod zoops -evt 0.01 -nmotifs 3 -maxw 20 -bfile Data/bg/Background_dist_2_order.txt -revcomp -maxsize 1000000
meme Results/Motif_finding/FASTA/group_1089.fa -oc Results/Motif_finding/meme_out/group_1089 -dna  -mod zoops -evt 0.01 -nmotifs 3 -maxw 20 -bfile Data/bg/Background_dist_2_order.txt -revcomp -maxsize 1000000
meme Results/Motif_finding/FASTA/group_1090.fa -oc Results/Motif_finding/meme_out/group_1090 -dna  -mod zoops -evt 0.01 -nmotifs 3 -maxw 20 -bfile Data/bg/Background_dist_2_order.txt -revcomp -maxsize 1000000
meme Results/Motif_finding/FASTA/group_1091.fa -oc Results/Motif_finding/meme_out/group_1091 -dna  -mod zoops -evt 0.01 -nmotifs 3 -maxw 20 -bfile Data/bg/Background_dist_2_order.txt -revcomp -maxsize 1000000
meme Results/Motif_finding/FASTA/group_1092.fa -oc Results/Motif_finding/meme_out/group_1092 -dna  -mod zoops -evt 0.01 -nmotifs 3 -maxw 20 -bfile Data/bg/Background_dist_2_order.txt -revcomp -maxsize 1000000
meme Results/Motif_finding/FASTA/group_1093.fa -oc Results/Motif_finding/meme_out/group_1093 -dna  -mod zoops -evt 0.01 -nmotifs 3 -maxw 20 -bfile Data/bg/Background_dist_2_order.txt -revcomp -maxsize 1000000
meme Results/Motif_finding/FASTA/group_1094.fa -oc Results/Motif_finding/meme_out/group_1094 -dna  -mod zoops -evt 0.01 -nmotifs 3 -maxw 20 -bfile Data/bg/Background_dist_2_order.txt -revcomp -maxsize 1000000
meme Results/Motif_finding/FASTA/group_1095.fa -oc Results/Motif_finding/meme_out/group_1095 -dna  -mod zoops -evt 0.01 -nmotifs 3 -maxw 20 -bfile Data/bg/Background_dist_2_order.txt -revcomp -maxsize 1000000
meme Results/Motif_finding/FASTA/group_1096.fa -oc Results/Motif_finding/meme_out/group_1096 -dna  -mod zoops -evt 0.01 -nmotifs 3 -maxw 20 -bfile Data/bg/Background_dist_2_order.txt -revcomp -maxsize 1000000
meme Results/Motif_finding/FASTA/group_1097.fa -oc Results/Motif_finding/meme_out/group_1097 -dna  -mod zoops -evt 0.01 -nmotifs 3 -maxw 20 -bfile Data/bg/Background_dist_2_order.txt -revcomp -maxsize 1000000
meme Results/Motif_finding/FASTA/group_1098.fa -oc Results/Motif_finding/meme_out/group_1098 -dna  -mod zoops -evt 0.01 -nmotifs 3 -maxw 20 -bfile Data/bg/Background_dist_2_order.txt -revcomp -maxsize 1000000
meme Results/Motif_finding/FASTA/group_1099.fa -oc Results/Motif_finding/meme_out/group_1099 -dna  -mod zoops -evt 0.01 -nmotifs 3 -maxw 20 -bfile Data/bg/Background_dist_2_order.txt -revcomp -maxsize 1000000
meme Results/Motif_finding/FASTA/group_1100.fa -oc Results/Motif_finding/meme_out/group_1100 -dna  -mod zoops -evt 0.01 -nmotifs 3 -maxw 20 -bfile Data/bg/Background_dist_2_order.txt -revcomp -maxsize 1000000
meme Results/Motif_finding/FASTA/group_1101.fa -oc Results/Motif_finding/meme_out/group_1101 -dna  -mod zoops -evt 0.01 -nmotifs 3 -maxw 20 -bfile Data/bg/Background_dist_2_order.txt -revcomp -maxsize 1000000
meme Results/Motif_finding/FASTA/group_1102.fa -oc Results/Motif_finding/meme_out/group_1102 -dna  -mod zoops -evt 0.01 -nmotifs 3 -maxw 20 -bfile Data/bg/Background_dist_2_order.txt -revcomp -maxsize 1000000
meme Results/Motif_finding/FASTA/group_1103.fa -oc Results/Motif_finding/meme_out/group_1103 -dna  -mod zoops -evt 0.01 -nmotifs 3 -maxw 20 -bfile Data/bg/Background_dist_2_order.txt -revcomp -maxsize 1000000
meme Results/Motif_finding/FASTA/group_1104.fa -oc Results/Motif_finding/meme_out/group_1104 -dna  -mod zoops -evt 0.01 -nmotifs 3 -maxw 20 -bfile Data/bg/Background_dist_2_order.txt -revcomp -maxsize 1000000
meme Results/Motif_finding/FASTA/group_1105.fa -oc Results/Motif_finding/meme_out/group_1105 -dna  -mod zoops -evt 0.01 -nmotifs 3 -maxw 20 -bfile Data/bg/Background_dist_2_order.txt -revcomp -maxsize 1000000
meme Results/Motif_finding/FASTA/group_1106.fa -oc Results/Motif_finding/meme_out/group_1106 -dna  -mod zoops -evt 0.01 -nmotifs 3 -maxw 20 -bfile Data/bg/Background_dist_2_order.txt -revcomp -maxsize 1000000
meme Results/Motif_finding/FASTA/group_1107.fa -oc Results/Motif_finding/meme_out/group_1107 -dna  -mod zoops -evt 0.01 -nmotifs 3 -maxw 20 -bfile Data/bg/Background_dist_2_order.txt -revcomp -maxsize 1000000
meme Results/Motif_finding/FASTA/group_1108.fa -oc Results/Motif_finding/meme_out/group_1108 -dna  -mod zoops -evt 0.01 -nmotifs 3 -maxw 20 -bfile Data/bg/Background_dist_2_order.txt -revcomp -maxsize 1000000
meme Results/Motif_finding/FASTA/group_1109.fa -oc Results/Motif_finding/meme_out/group_1109 -dna  -mod zoops -evt 0.01 -nmotifs 3 -maxw 20 -bfile Data/bg/Background_dist_2_order.txt -revcomp -maxsize 1000000
meme Results/Motif_finding/FASTA/group_1110.fa -oc Results/Motif_finding/meme_out/group_1110 -dna  -mod zoops -evt 0.01 -nmotifs 3 -maxw 20 -bfile Data/bg/Background_dist_2_order.txt -revcomp -maxsize 1000000
meme Results/Motif_finding/FASTA/group_1111.fa -oc Results/Motif_finding/meme_out/group_1111 -dna  -mod zoops -evt 0.01 -nmotifs 3 -maxw 20 -bfile Data/bg/Background_dist_2_order.txt -revcomp -maxsize 1000000
meme Results/Motif_finding/FASTA/group_1112.fa -oc Results/Motif_finding/meme_out/group_1112 -dna  -mod zoops -evt 0.01 -nmotifs 3 -maxw 20 -bfile Data/bg/Background_dist_2_order.txt -revcomp -maxsize 1000000
meme Results/Motif_finding/FASTA/group_1113.fa -oc Results/Motif_finding/meme_out/group_1113 -dna  -mod zoops -evt 0.01 -nmotifs 3 -maxw 20 -bfile Data/bg/Background_dist_2_order.txt -revcomp -maxsize 1000000
meme Results/Motif_finding/FASTA/group_1114.fa -oc Results/Motif_finding/meme_out/group_1114 -dna  -mod zoops -evt 0.01 -nmotifs 3 -maxw 20 -bfile Data/bg/Background_dist_2_order.txt -revcomp -maxsize 1000000
meme Results/Motif_finding/FASTA/group_1115.fa -oc Results/Motif_finding/meme_out/group_1115 -dna  -mod zoops -evt 0.01 -nmotifs 3 -maxw 20 -bfile Data/bg/Background_dist_2_order.txt -revcomp -maxsize 1000000
meme Results/Motif_finding/FASTA/group_1116.fa -oc Results/Motif_finding/meme_out/group_1116 -dna  -mod zoops -evt 0.01 -nmotifs 3 -maxw 20 -bfile Data/bg/Background_dist_2_order.txt -revcomp -maxsize 1000000
meme Results/Motif_finding/FASTA/group_1117.fa -oc Results/Motif_finding/meme_out/group_1117 -dna  -mod zoops -evt 0.01 -nmotifs 3 -maxw 20 -bfile Data/bg/Background_dist_2_order.txt -revcomp -maxsize 1000000
meme Results/Motif_finding/FASTA/group_1118.fa -oc Results/Motif_finding/meme_out/group_1118 -dna  -mod zoops -evt 0.01 -nmotifs 3 -maxw 20 -bfile Data/bg/Background_dist_2_order.txt -revcomp -maxsize 1000000
meme Results/Motif_finding/FASTA/group_1119.fa -oc Results/Motif_finding/meme_out/group_1119 -dna  -mod zoops -evt 0.01 -nmotifs 3 -maxw 20 -bfile Data/bg/Background_dist_2_order.txt -revcomp -maxsize 1000000
meme Results/Motif_finding/FASTA/group_1120.fa -oc Results/Motif_finding/meme_out/group_1120 -dna  -mod zoops -evt 0.01 -nmotifs 3 -maxw 20 -bfile Data/bg/Background_dist_2_order.txt -revcomp -maxsize 1000000
meme Results/Motif_finding/FASTA/group_1121.fa -oc Results/Motif_finding/meme_out/group_1121 -dna  -mod zoops -evt 0.01 -nmotifs 3 -maxw 20 -bfile Data/bg/Background_dist_2_order.txt -revcomp -maxsize 1000000
meme Results/Motif_finding/FASTA/group_1122.fa -oc Results/Motif_finding/meme_out/group_1122 -dna  -mod zoops -evt 0.01 -nmotifs 3 -maxw 20 -bfile Data/bg/Background_dist_2_order.txt -revcomp -maxsize 1000000
meme Results/Motif_finding/FASTA/group_1123.fa -oc Results/Motif_finding/meme_out/group_1123 -dna  -mod zoops -evt 0.01 -nmotifs 3 -maxw 20 -bfile Data/bg/Background_dist_2_order.txt -revcomp -maxsize 1000000
meme Results/Motif_finding/FASTA/group_1124.fa -oc Results/Motif_finding/meme_out/group_1124 -dna  -mod zoops -evt 0.01 -nmotifs 3 -maxw 20 -bfile Data/bg/Background_dist_2_order.txt -revcomp -maxsize 1000000
meme Results/Motif_finding/FASTA/group_1125.fa -oc Results/Motif_finding/meme_out/group_1125 -dna  -mod zoops -evt 0.01 -nmotifs 3 -maxw 20 -bfile Data/bg/Background_dist_2_order.txt -revcomp -maxsize 1000000
meme Results/Motif_finding/FASTA/group_1126.fa -oc Results/Motif_finding/meme_out/group_1126 -dna  -mod zoops -evt 0.01 -nmotifs 3 -maxw 20 -bfile Data/bg/Background_dist_2_order.txt -revcomp -maxsize 1000000
meme Results/Motif_finding/FASTA/group_1127.fa -oc Results/Motif_finding/meme_out/group_1127 -dna  -mod zoops -evt 0.01 -nmotifs 3 -maxw 20 -bfile Data/bg/Background_dist_2_order.txt -revcomp -maxsize 1000000
meme Results/Motif_finding/FASTA/group_1128.fa -oc Results/Motif_finding/meme_out/group_1128 -dna  -mod zoops -evt 0.01 -nmotifs 3 -maxw 20 -bfile Data/bg/Background_dist_2_order.txt -revcomp -maxsize 1000000
meme Results/Motif_finding/FASTA/group_1129.fa -oc Results/Motif_finding/meme_out/group_1129 -dna  -mod zoops -evt 0.01 -nmotifs 3 -maxw 20 -bfile Data/bg/Background_dist_2_order.txt -revcomp -maxsize 1000000
meme Results/Motif_finding/FASTA/group_1130.fa -oc Results/Motif_finding/meme_out/group_1130 -dna  -mod zoops -evt 0.01 -nmotifs 3 -maxw 20 -bfile Data/bg/Background_dist_2_order.txt -revcomp -maxsize 1000000
meme Results/Motif_finding/FASTA/group_1131.fa -oc Results/Motif_finding/meme_out/group_1131 -dna  -mod zoops -evt 0.01 -nmotifs 3 -maxw 20 -bfile Data/bg/Background_dist_2_order.txt -revcomp -maxsize 1000000
meme Results/Motif_finding/FASTA/group_1132.fa -oc Results/Motif_finding/meme_out/group_1132 -dna  -mod zoops -evt 0.01 -nmotifs 3 -maxw 20 -bfile Data/bg/Background_dist_2_order.txt -revcomp -maxsize 1000000
meme Results/Motif_finding/FASTA/group_1133.fa -oc Results/Motif_finding/meme_out/group_1133 -dna  -mod zoops -evt 0.01 -nmotifs 3 -maxw 20 -bfile Data/bg/Background_dist_2_order.txt -revcomp -maxsize 1000000
meme Results/Motif_finding/FASTA/group_1134.fa -oc Results/Motif_finding/meme_out/group_1134 -dna  -mod zoops -evt 0.01 -nmotifs 3 -maxw 20 -bfile Data/bg/Background_dist_2_order.txt -revcomp -maxsize 1000000
meme Results/Motif_finding/FASTA/group_1135.fa -oc Results/Motif_finding/meme_out/group_1135 -dna  -mod zoops -evt 0.01 -nmotifs 3 -maxw 20 -bfile Data/bg/Background_dist_2_order.txt -revcomp -maxsize 1000000
meme Results/Motif_finding/FASTA/group_1136.fa -oc Results/Motif_finding/meme_out/group_1136 -dna  -mod zoops -evt 0.01 -nmotifs 3 -maxw 20 -bfile Data/bg/Background_dist_2_order.txt -revcomp -maxsize 1000000
meme Results/Motif_finding/FASTA/group_1137.fa -oc Results/Motif_finding/meme_out/group_1137 -dna  -mod zoops -evt 0.01 -nmotifs 3 -maxw 20 -bfile Data/bg/Background_dist_2_order.txt -revcomp -maxsize 1000000
meme Results/Motif_finding/FASTA/group_1138.fa -oc Results/Motif_finding/meme_out/group_1138 -dna  -mod zoops -evt 0.01 -nmotifs 3 -maxw 20 -bfile Data/bg/Background_dist_2_order.txt -revcomp -maxsize 1000000
meme Results/Motif_finding/FASTA/group_1139.fa -oc Results/Motif_finding/meme_out/group_1139 -dna  -mod zoops -evt 0.01 -nmotifs 3 -maxw 20 -bfile Data/bg/Background_dist_2_order.txt -revcomp -maxsize 1000000
meme Results/Motif_finding/FASTA/group_1140.fa -oc Results/Motif_finding/meme_out/group_1140 -dna  -mod zoops -evt 0.01 -nmotifs 3 -maxw 20 -bfile Data/bg/Background_dist_2_order.txt -revcomp -maxsize 1000000
meme Results/Motif_finding/FASTA/group_1141.fa -oc Results/Motif_finding/meme_out/group_1141 -dna  -mod zoops -evt 0.01 -nmotifs 3 -maxw 20 -bfile Data/bg/Background_dist_2_order.txt -revcomp -maxsize 1000000
meme Results/Motif_finding/FASTA/group_1142.fa -oc Results/Motif_finding/meme_out/group_1142 -dna  -mod zoops -evt 0.01 -nmotifs 3 -maxw 20 -bfile Data/bg/Background_dist_2_order.txt -revcomp -maxsize 1000000
meme Results/Motif_finding/FASTA/group_1143.fa -oc Results/Motif_finding/meme_out/group_1143 -dna  -mod zoops -evt 0.01 -nmotifs 3 -maxw 20 -bfile Data/bg/Background_dist_2_order.txt -revcomp -maxsize 1000000
meme Results/Motif_finding/FASTA/group_1144.fa -oc Results/Motif_finding/meme_out/group_1144 -dna  -mod zoops -evt 0.01 -nmotifs 3 -maxw 20 -bfile Data/bg/Background_dist_2_order.txt -revcomp -maxsize 1000000
meme Results/Motif_finding/FASTA/group_1145.fa -oc Results/Motif_finding/meme_out/group_1145 -dna  -mod zoops -evt 0.01 -nmotifs 3 -maxw 20 -bfile Data/bg/Background_dist_2_order.txt -revcomp -maxsize 1000000
meme Results/Motif_finding/FASTA/group_1146.fa -oc Results/Motif_finding/meme_out/group_1146 -dna  -mod zoops -evt 0.01 -nmotifs 3 -maxw 20 -bfile Data/bg/Background_dist_2_order.txt -revcomp -maxsize 1000000
meme Results/Motif_finding/FASTA/group_1147.fa -oc Results/Motif_finding/meme_out/group_1147 -dna  -mod zoops -evt 0.01 -nmotifs 3 -maxw 20 -bfile Data/bg/Background_dist_2_order.txt -revcomp -maxsize 1000000
meme Results/Motif_finding/FASTA/group_1148.fa -oc Results/Motif_finding/meme_out/group_1148 -dna  -mod zoops -evt 0.01 -nmotifs 3 -maxw 20 -bfile Data/bg/Background_dist_2_order.txt -revcomp -maxsize 1000000
meme Results/Motif_finding/FASTA/group_1149.fa -oc Results/Motif_finding/meme_out/group_1149 -dna  -mod zoops -evt 0.01 -nmotifs 3 -maxw 20 -bfile Data/bg/Background_dist_2_order.txt -revcomp -maxsize 1000000
meme Results/Motif_finding/FASTA/group_1150.fa -oc Results/Motif_finding/meme_out/group_1150 -dna  -mod zoops -evt 0.01 -nmotifs 3 -maxw 20 -bfile Data/bg/Background_dist_2_order.txt -revcomp -maxsize 1000000
meme Results/Motif_finding/FASTA/group_1151.fa -oc Results/Motif_finding/meme_out/group_1151 -dna  -mod zoops -evt 0.01 -nmotifs 3 -maxw 20 -bfile Data/bg/Background_dist_2_order.txt -revcomp -maxsize 1000000
meme Results/Motif_finding/FASTA/group_1152.fa -oc Results/Motif_finding/meme_out/group_1152 -dna  -mod zoops -evt 0.01 -nmotifs 3 -maxw 20 -bfile Data/bg/Background_dist_2_order.txt -revcomp -maxsize 1000000
meme Results/Motif_finding/FASTA/group_1153.fa -oc Results/Motif_finding/meme_out/group_1153 -dna  -mod zoops -evt 0.01 -nmotifs 3 -maxw 20 -bfile Data/bg/Background_dist_2_order.txt -revcomp -maxsize 1000000
meme Results/Motif_finding/FASTA/group_1154.fa -oc Results/Motif_finding/meme_out/group_1154 -dna  -mod zoops -evt 0.01 -nmotifs 3 -maxw 20 -bfile Data/bg/Background_dist_2_order.txt -revcomp -maxsize 1000000
meme Results/Motif_finding/FASTA/group_1155.fa -oc Results/Motif_finding/meme_out/group_1155 -dna  -mod zoops -evt 0.01 -nmotifs 3 -maxw 20 -bfile Data/bg/Background_dist_2_order.txt -revcomp -maxsize 1000000
meme Results/Motif_finding/FASTA/group_1156.fa -oc Results/Motif_finding/meme_out/group_1156 -dna  -mod zoops -evt 0.01 -nmotifs 3 -maxw 20 -bfile Data/bg/Background_dist_2_order.txt -revcomp -maxsize 1000000
meme Results/Motif_finding/FASTA/group_1157.fa -oc Results/Motif_finding/meme_out/group_1157 -dna  -mod zoops -evt 0.01 -nmotifs 3 -maxw 20 -bfile Data/bg/Background_dist_2_order.txt -revcomp -maxsize 1000000
meme Results/Motif_finding/FASTA/group_1158.fa -oc Results/Motif_finding/meme_out/group_1158 -dna  -mod zoops -evt 0.01 -nmotifs 3 -maxw 20 -bfile Data/bg/Background_dist_2_order.txt -revcomp -maxsize 1000000
meme Results/Motif_finding/FASTA/group_1159.fa -oc Results/Motif_finding/meme_out/group_1159 -dna  -mod zoops -evt 0.01 -nmotifs 3 -maxw 20 -bfile Data/bg/Background_dist_2_order.txt -revcomp -maxsize 1000000
meme Results/Motif_finding/FASTA/group_1160.fa -oc Results/Motif_finding/meme_out/group_1160 -dna  -mod zoops -evt 0.01 -nmotifs 3 -maxw 20 -bfile Data/bg/Background_dist_2_order.txt -revcomp -maxsize 1000000
meme Results/Motif_finding/FASTA/group_1161.fa -oc Results/Motif_finding/meme_out/group_1161 -dna  -mod zoops -evt 0.01 -nmotifs 3 -maxw 20 -bfile Data/bg/Background_dist_2_order.txt -revcomp -maxsize 1000000
meme Results/Motif_finding/FASTA/group_1162.fa -oc Results/Motif_finding/meme_out/group_1162 -dna  -mod zoops -evt 0.01 -nmotifs 3 -maxw 20 -bfile Data/bg/Background_dist_2_order.txt -revcomp -maxsize 1000000
meme Results/Motif_finding/FASTA/group_1163.fa -oc Results/Motif_finding/meme_out/group_1163 -dna  -mod zoops -evt 0.01 -nmotifs 3 -maxw 20 -bfile Data/bg/Background_dist_2_order.txt -revcomp -maxsize 1000000
meme Results/Motif_finding/FASTA/group_1164.fa -oc Results/Motif_finding/meme_out/group_1164 -dna  -mod zoops -evt 0.01 -nmotifs 3 -maxw 20 -bfile Data/bg/Background_dist_2_order.txt -revcomp -maxsize 1000000
meme Results/Motif_finding/FASTA/group_1165.fa -oc Results/Motif_finding/meme_out/group_1165 -dna  -mod zoops -evt 0.01 -nmotifs 3 -maxw 20 -bfile Data/bg/Background_dist_2_order.txt -revcomp -maxsize 1000000
meme Results/Motif_finding/FASTA/group_1166.fa -oc Results/Motif_finding/meme_out/group_1166 -dna  -mod zoops -evt 0.01 -nmotifs 3 -maxw 20 -bfile Data/bg/Background_dist_2_order.txt -revcomp -maxsize 1000000
meme Results/Motif_finding/FASTA/group_1167.fa -oc Results/Motif_finding/meme_out/group_1167 -dna  -mod zoops -evt 0.01 -nmotifs 3 -maxw 20 -bfile Data/bg/Background_dist_2_order.txt -revcomp -maxsize 1000000
meme Results/Motif_finding/FASTA/group_1168.fa -oc Results/Motif_finding/meme_out/group_1168 -dna  -mod zoops -evt 0.01 -nmotifs 3 -maxw 20 -bfile Data/bg/Background_dist_2_order.txt -revcomp -maxsize 1000000
meme Results/Motif_finding/FASTA/group_1169.fa -oc Results/Motif_finding/meme_out/group_1169 -dna  -mod zoops -evt 0.01 -nmotifs 3 -maxw 20 -bfile Data/bg/Background_dist_2_order.txt -revcomp -maxsize 1000000
meme Results/Motif_finding/FASTA/group_1170.fa -oc Results/Motif_finding/meme_out/group_1170 -dna  -mod zoops -evt 0.01 -nmotifs 3 -maxw 20 -bfile Data/bg/Background_dist_2_order.txt -revcomp -maxsize 1000000
meme Results/Motif_finding/FASTA/group_1171.fa -oc Results/Motif_finding/meme_out/group_1171 -dna  -mod zoops -evt 0.01 -nmotifs 3 -maxw 20 -bfile Data/bg/Background_dist_2_order.txt -revcomp -maxsize 1000000
meme Results/Motif_finding/FASTA/group_1172.fa -oc Results/Motif_finding/meme_out/group_1172 -dna  -mod zoops -evt 0.01 -nmotifs 3 -maxw 20 -bfile Data/bg/Background_dist_2_order.txt -revcomp -maxsize 1000000
meme Results/Motif_finding/FASTA/group_1173.fa -oc Results/Motif_finding/meme_out/group_1173 -dna  -mod zoops -evt 0.01 -nmotifs 3 -maxw 20 -bfile Data/bg/Background_dist_2_order.txt -revcomp -maxsize 1000000
meme Results/Motif_finding/FASTA/group_1174.fa -oc Results/Motif_finding/meme_out/group_1174 -dna  -mod zoops -evt 0.01 -nmotifs 3 -maxw 20 -bfile Data/bg/Background_dist_2_order.txt -revcomp -maxsize 1000000
meme Results/Motif_finding/FASTA/group_1175.fa -oc Results/Motif_finding/meme_out/group_1175 -dna  -mod zoops -evt 0.01 -nmotifs 3 -maxw 20 -bfile Data/bg/Background_dist_2_order.txt -revcomp -maxsize 1000000
meme Results/Motif_finding/FASTA/group_1176.fa -oc Results/Motif_finding/meme_out/group_1176 -dna  -mod zoops -evt 0.01 -nmotifs 3 -maxw 20 -bfile Data/bg/Background_dist_2_order.txt -revcomp -maxsize 1000000
meme Results/Motif_finding/FASTA/group_1177.fa -oc Results/Motif_finding/meme_out/group_1177 -dna  -mod zoops -evt 0.01 -nmotifs 3 -maxw 20 -bfile Data/bg/Background_dist_2_order.txt -revcomp -maxsize 1000000
meme Results/Motif_finding/FASTA/group_1178.fa -oc Results/Motif_finding/meme_out/group_1178 -dna  -mod zoops -evt 0.01 -nmotifs 3 -maxw 20 -bfile Data/bg/Background_dist_2_order.txt -revcomp -maxsize 1000000
meme Results/Motif_finding/FASTA/group_1179.fa -oc Results/Motif_finding/meme_out/group_1179 -dna  -mod zoops -evt 0.01 -nmotifs 3 -maxw 20 -bfile Data/bg/Background_dist_2_order.txt -revcomp -maxsize 1000000
meme Results/Motif_finding/FASTA/group_1180.fa -oc Results/Motif_finding/meme_out/group_1180 -dna  -mod zoops -evt 0.01 -nmotifs 3 -maxw 20 -bfile Data/bg/Background_dist_2_order.txt -revcomp -maxsize 1000000
meme Results/Motif_finding/FASTA/group_1181.fa -oc Results/Motif_finding/meme_out/group_1181 -dna  -mod zoops -evt 0.01 -nmotifs 3 -maxw 20 -bfile Data/bg/Background_dist_2_order.txt -revcomp -maxsize 1000000
meme Results/Motif_finding/FASTA/group_1182.fa -oc Results/Motif_finding/meme_out/group_1182 -dna  -mod zoops -evt 0.01 -nmotifs 3 -maxw 20 -bfile Data/bg/Background_dist_2_order.txt -revcomp -maxsize 1000000
meme Results/Motif_finding/FASTA/group_1183.fa -oc Results/Motif_finding/meme_out/group_1183 -dna  -mod zoops -evt 0.01 -nmotifs 3 -maxw 20 -bfile Data/bg/Background_dist_2_order.txt -revcomp -maxsize 1000000
meme Results/Motif_finding/FASTA/group_1184.fa -oc Results/Motif_finding/meme_out/group_1184 -dna  -mod zoops -evt 0.01 -nmotifs 3 -maxw 20 -bfile Data/bg/Background_dist_2_order.txt -revcomp -maxsize 1000000
meme Results/Motif_finding/FASTA/group_1185.fa -oc Results/Motif_finding/meme_out/group_1185 -dna  -mod zoops -evt 0.01 -nmotifs 3 -maxw 20 -bfile Data/bg/Background_dist_2_order.txt -revcomp -maxsize 1000000
meme Results/Motif_finding/FASTA/group_1186.fa -oc Results/Motif_finding/meme_out/group_1186 -dna  -mod zoops -evt 0.01 -nmotifs 3 -maxw 20 -bfile Data/bg/Background_dist_2_order.txt -revcomp -maxsize 1000000
meme Results/Motif_finding/FASTA/group_1187.fa -oc Results/Motif_finding/meme_out/group_1187 -dna  -mod zoops -evt 0.01 -nmotifs 3 -maxw 20 -bfile Data/bg/Background_dist_2_order.txt -revcomp -maxsize 1000000
meme Results/Motif_finding/FASTA/group_1188.fa -oc Results/Motif_finding/meme_out/group_1188 -dna  -mod zoops -evt 0.01 -nmotifs 3 -maxw 20 -bfile Data/bg/Background_dist_2_order.txt -revcomp -maxsize 1000000
meme Results/Motif_finding/FASTA/group_1189.fa -oc Results/Motif_finding/meme_out/group_1189 -dna  -mod zoops -evt 0.01 -nmotifs 3 -maxw 20 -bfile Data/bg/Background_dist_2_order.txt -revcomp -maxsize 1000000
meme Results/Motif_finding/FASTA/group_1190.fa -oc Results/Motif_finding/meme_out/group_1190 -dna  -mod zoops -evt 0.01 -nmotifs 3 -maxw 20 -bfile Data/bg/Background_dist_2_order.txt -revcomp -maxsize 1000000
meme Results/Motif_finding/FASTA/group_1191.fa -oc Results/Motif_finding/meme_out/group_1191 -dna  -mod zoops -evt 0.01 -nmotifs 3 -maxw 20 -bfile Data/bg/Background_dist_2_order.txt -revcomp -maxsize 1000000
meme Results/Motif_finding/FASTA/group_1192.fa -oc Results/Motif_finding/meme_out/group_1192 -dna  -mod zoops -evt 0.01 -nmotifs 3 -maxw 20 -bfile Data/bg/Background_dist_2_order.txt -revcomp -maxsize 1000000
meme Results/Motif_finding/FASTA/group_1193.fa -oc Results/Motif_finding/meme_out/group_1193 -dna  -mod zoops -evt 0.01 -nmotifs 3 -maxw 20 -bfile Data/bg/Background_dist_2_order.txt -revcomp -maxsize 1000000
meme Results/Motif_finding/FASTA/group_1194.fa -oc Results/Motif_finding/meme_out/group_1194 -dna  -mod zoops -evt 0.01 -nmotifs 3 -maxw 20 -bfile Data/bg/Background_dist_2_order.txt -revcomp -maxsize 1000000
meme Results/Motif_finding/FASTA/group_1195.fa -oc Results/Motif_finding/meme_out/group_1195 -dna  -mod zoops -evt 0.01 -nmotifs 3 -maxw 20 -bfile Data/bg/Background_dist_2_order.txt -revcomp -maxsize 1000000
meme Results/Motif_finding/FASTA/group_1196.fa -oc Results/Motif_finding/meme_out/group_1196 -dna  -mod zoops -evt 0.01 -nmotifs 3 -maxw 20 -bfile Data/bg/Background_dist_2_order.txt -revcomp -maxsize 1000000
meme Results/Motif_finding/FASTA/group_1197.fa -oc Results/Motif_finding/meme_out/group_1197 -dna  -mod zoops -evt 0.01 -nmotifs 3 -maxw 20 -bfile Data/bg/Background_dist_2_order.txt -revcomp -maxsize 1000000
meme Results/Motif_finding/FASTA/group_1198.fa -oc Results/Motif_finding/meme_out/group_1198 -dna  -mod zoops -evt 0.01 -nmotifs 3 -maxw 20 -bfile Data/bg/Background_dist_2_order.txt -revcomp -maxsize 1000000
meme Results/Motif_finding/FASTA/group_1199.fa -oc Results/Motif_finding/meme_out/group_1199 -dna  -mod zoops -evt 0.01 -nmotifs 3 -maxw 20 -bfile Data/bg/Background_dist_2_order.txt -revcomp -maxsize 1000000
meme Results/Motif_finding/FASTA/group_1200.fa -oc Results/Motif_finding/meme_out/group_1200 -dna  -mod zoops -evt 0.01 -nmotifs 3 -maxw 20 -bfile Data/bg/Background_dist_2_order.txt -revcomp -maxsize 1000000
meme Results/Motif_finding/FASTA/group_1201.fa -oc Results/Motif_finding/meme_out/group_1201 -dna  -mod zoops -evt 0.01 -nmotifs 3 -maxw 20 -bfile Data/bg/Background_dist_2_order.txt -revcomp -maxsize 1000000
meme Results/Motif_finding/FASTA/group_1202.fa -oc Results/Motif_finding/meme_out/group_1202 -dna  -mod zoops -evt 0.01 -nmotifs 3 -maxw 20 -bfile Data/bg/Background_dist_2_order.txt -revcomp -maxsize 1000000
meme Results/Motif_finding/FASTA/group_1203.fa -oc Results/Motif_finding/meme_out/group_1203 -dna  -mod zoops -evt 0.01 -nmotifs 3 -maxw 20 -bfile Data/bg/Background_dist_2_order.txt -revcomp -maxsize 1000000
meme Results/Motif_finding/FASTA/group_1204.fa -oc Results/Motif_finding/meme_out/group_1204 -dna  -mod zoops -evt 0.01 -nmotifs 3 -maxw 20 -bfile Data/bg/Background_dist_2_order.txt -revcomp -maxsize 1000000
meme Results/Motif_finding/FASTA/group_1205.fa -oc Results/Motif_finding/meme_out/group_1205 -dna  -mod zoops -evt 0.01 -nmotifs 3 -maxw 20 -bfile Data/bg/Background_dist_2_order.txt -revcomp -maxsize 1000000
meme Results/Motif_finding/FASTA/group_1206.fa -oc Results/Motif_finding/meme_out/group_1206 -dna  -mod zoops -evt 0.01 -nmotifs 3 -maxw 20 -bfile Data/bg/Background_dist_2_order.txt -revcomp -maxsize 1000000
meme Results/Motif_finding/FASTA/group_1207.fa -oc Results/Motif_finding/meme_out/group_1207 -dna  -mod zoops -evt 0.01 -nmotifs 3 -maxw 20 -bfile Data/bg/Background_dist_2_order.txt -revcomp -maxsize 1000000
meme Results/Motif_finding/FASTA/group_1208.fa -oc Results/Motif_finding/meme_out/group_1208 -dna  -mod zoops -evt 0.01 -nmotifs 3 -maxw 20 -bfile Data/bg/Background_dist_2_order.txt -revcomp -maxsize 1000000
meme Results/Motif_finding/FASTA/group_1209.fa -oc Results/Motif_finding/meme_out/group_1209 -dna  -mod zoops -evt 0.01 -nmotifs 3 -maxw 20 -bfile Data/bg/Background_dist_2_order.txt -revcomp -maxsize 1000000
meme Results/Motif_finding/FASTA/group_1210.fa -oc Results/Motif_finding/meme_out/group_1210 -dna  -mod zoops -evt 0.01 -nmotifs 3 -maxw 20 -bfile Data/bg/Background_dist_2_order.txt -revcomp -maxsize 1000000
meme Results/Motif_finding/FASTA/group_1211.fa -oc Results/Motif_finding/meme_out/group_1211 -dna  -mod zoops -evt 0.01 -nmotifs 3 -maxw 20 -bfile Data/bg/Background_dist_2_order.txt -revcomp -maxsize 1000000
meme Results/Motif_finding/FASTA/group_1212.fa -oc Results/Motif_finding/meme_out/group_1212 -dna  -mod zoops -evt 0.01 -nmotifs 3 -maxw 20 -bfile Data/bg/Background_dist_2_order.txt -revcomp -maxsize 1000000
meme Results/Motif_finding/FASTA/group_1213.fa -oc Results/Motif_finding/meme_out/group_1213 -dna  -mod zoops -evt 0.01 -nmotifs 3 -maxw 20 -bfile Data/bg/Background_dist_2_order.txt -revcomp -maxsize 1000000
meme Results/Motif_finding/FASTA/group_1214.fa -oc Results/Motif_finding/meme_out/group_1214 -dna  -mod zoops -evt 0.01 -nmotifs 3 -maxw 20 -bfile Data/bg/Background_dist_2_order.txt -revcomp -maxsize 1000000
meme Results/Motif_finding/FASTA/group_1215.fa -oc Results/Motif_finding/meme_out/group_1215 -dna  -mod zoops -evt 0.01 -nmotifs 3 -maxw 20 -bfile Data/bg/Background_dist_2_order.txt -revcomp -maxsize 1000000
meme Results/Motif_finding/FASTA/group_1216.fa -oc Results/Motif_finding/meme_out/group_1216 -dna  -mod zoops -evt 0.01 -nmotifs 3 -maxw 20 -bfile Data/bg/Background_dist_2_order.txt -revcomp -maxsize 1000000
meme Results/Motif_finding/FASTA/group_1217.fa -oc Results/Motif_finding/meme_out/group_1217 -dna  -mod zoops -evt 0.01 -nmotifs 3 -maxw 20 -bfile Data/bg/Background_dist_2_order.txt -revcomp -maxsize 1000000
meme Results/Motif_finding/FASTA/group_1218.fa -oc Results/Motif_finding/meme_out/group_1218 -dna  -mod zoops -evt 0.01 -nmotifs 3 -maxw 20 -bfile Data/bg/Background_dist_2_order.txt -revcomp -maxsize 1000000
meme Results/Motif_finding/FASTA/group_1219.fa -oc Results/Motif_finding/meme_out/group_1219 -dna  -mod zoops -evt 0.01 -nmotifs 3 -maxw 20 -bfile Data/bg/Background_dist_2_order.txt -revcomp -maxsize 1000000
meme Results/Motif_finding/FASTA/group_1220.fa -oc Results/Motif_finding/meme_out/group_1220 -dna  -mod zoops -evt 0.01 -nmotifs 3 -maxw 20 -bfile Data/bg/Background_dist_2_order.txt -revcomp -maxsize 1000000
meme Results/Motif_finding/FASTA/group_1221.fa -oc Results/Motif_finding/meme_out/group_1221 -dna  -mod zoops -evt 0.01 -nmotifs 3 -maxw 20 -bfile Data/bg/Background_dist_2_order.txt -revcomp -maxsize 1000000
meme Results/Motif_finding/FASTA/group_1222.fa -oc Results/Motif_finding/meme_out/group_1222 -dna  -mod zoops -evt 0.01 -nmotifs 3 -maxw 20 -bfile Data/bg/Background_dist_2_order.txt -revcomp -maxsize 1000000
meme Results/Motif_finding/FASTA/group_1223.fa -oc Results/Motif_finding/meme_out/group_1223 -dna  -mod zoops -evt 0.01 -nmotifs 3 -maxw 20 -bfile Data/bg/Background_dist_2_order.txt -revcomp -maxsize 1000000
meme Results/Motif_finding/FASTA/group_1224.fa -oc Results/Motif_finding/meme_out/group_1224 -dna  -mod zoops -evt 0.01 -nmotifs 3 -maxw 20 -bfile Data/bg/Background_dist_2_order.txt -revcomp -maxsize 1000000
meme Results/Motif_finding/FASTA/group_1225.fa -oc Results/Motif_finding/meme_out/group_1225 -dna  -mod zoops -evt 0.01 -nmotifs 3 -maxw 20 -bfile Data/bg/Background_dist_2_order.txt -revcomp -maxsize 1000000
meme Results/Motif_finding/FASTA/group_1226.fa -oc Results/Motif_finding/meme_out/group_1226 -dna  -mod zoops -evt 0.01 -nmotifs 3 -maxw 20 -bfile Data/bg/Background_dist_2_order.txt -revcomp -maxsize 1000000
meme Results/Motif_finding/FASTA/group_1227.fa -oc Results/Motif_finding/meme_out/group_1227 -dna  -mod zoops -evt 0.01 -nmotifs 3 -maxw 20 -bfile Data/bg/Background_dist_2_order.txt -revcomp -maxsize 1000000
meme Results/Motif_finding/FASTA/group_1228.fa -oc Results/Motif_finding/meme_out/group_1228 -dna  -mod zoops -evt 0.01 -nmotifs 3 -maxw 20 -bfile Data/bg/Background_dist_2_order.txt -revcomp -maxsize 1000000
meme Results/Motif_finding/FASTA/group_1229.fa -oc Results/Motif_finding/meme_out/group_1229 -dna  -mod zoops -evt 0.01 -nmotifs 3 -maxw 20 -bfile Data/bg/Background_dist_2_order.txt -revcomp -maxsize 1000000
meme Results/Motif_finding/FASTA/group_1230.fa -oc Results/Motif_finding/meme_out/group_1230 -dna  -mod zoops -evt 0.01 -nmotifs 3 -maxw 20 -bfile Data/bg/Background_dist_2_order.txt -revcomp -maxsize 1000000
meme Results/Motif_finding/FASTA/group_1231.fa -oc Results/Motif_finding/meme_out/group_1231 -dna  -mod zoops -evt 0.01 -nmotifs 3 -maxw 20 -bfile Data/bg/Background_dist_2_order.txt -revcomp -maxsize 1000000
meme Results/Motif_finding/FASTA/group_1232.fa -oc Results/Motif_finding/meme_out/group_1232 -dna  -mod zoops -evt 0.01 -nmotifs 3 -maxw 20 -bfile Data/bg/Background_dist_2_order.txt -revcomp -maxsize 1000000
meme Results/Motif_finding/FASTA/group_1233.fa -oc Results/Motif_finding/meme_out/group_1233 -dna  -mod zoops -evt 0.01 -nmotifs 3 -maxw 20 -bfile Data/bg/Background_dist_2_order.txt -revcomp -maxsize 1000000
meme Results/Motif_finding/FASTA/group_1234.fa -oc Results/Motif_finding/meme_out/group_1234 -dna  -mod zoops -evt 0.01 -nmotifs 3 -maxw 20 -bfile Data/bg/Background_dist_2_order.txt -revcomp -maxsize 1000000
meme Results/Motif_finding/FASTA/group_1235.fa -oc Results/Motif_finding/meme_out/group_1235 -dna  -mod zoops -evt 0.01 -nmotifs 3 -maxw 20 -bfile Data/bg/Background_dist_2_order.txt -revcomp -maxsize 1000000
meme Results/Motif_finding/FASTA/group_1236.fa -oc Results/Motif_finding/meme_out/group_1236 -dna  -mod zoops -evt 0.01 -nmotifs 3 -maxw 20 -bfile Data/bg/Background_dist_2_order.txt -revcomp -maxsize 1000000
meme Results/Motif_finding/FASTA/group_1237.fa -oc Results/Motif_finding/meme_out/group_1237 -dna  -mod zoops -evt 0.01 -nmotifs 3 -maxw 20 -bfile Data/bg/Background_dist_2_order.txt -revcomp -maxsize 1000000
meme Results/Motif_finding/FASTA/group_1238.fa -oc Results/Motif_finding/meme_out/group_1238 -dna  -mod zoops -evt 0.01 -nmotifs 3 -maxw 20 -bfile Data/bg/Background_dist_2_order.txt -revcomp -maxsize 1000000
meme Results/Motif_finding/FASTA/group_1239.fa -oc Results/Motif_finding/meme_out/group_1239 -dna  -mod zoops -evt 0.01 -nmotifs 3 -maxw 20 -bfile Data/bg/Background_dist_2_order.txt -revcomp -maxsize 1000000
meme Results/Motif_finding/FASTA/group_1240.fa -oc Results/Motif_finding/meme_out/group_1240 -dna  -mod zoops -evt 0.01 -nmotifs 3 -maxw 20 -bfile Data/bg/Background_dist_2_order.txt -revcomp -maxsize 1000000
meme Results/Motif_finding/FASTA/group_1241.fa -oc Results/Motif_finding/meme_out/group_1241 -dna  -mod zoops -evt 0.01 -nmotifs 3 -maxw 20 -bfile Data/bg/Background_dist_2_order.txt -revcomp -maxsize 1000000
meme Results/Motif_finding/FASTA/group_1242.fa -oc Results/Motif_finding/meme_out/group_1242 -dna  -mod zoops -evt 0.01 -nmotifs 3 -maxw 20 -bfile Data/bg/Background_dist_2_order.txt -revcomp -maxsize 1000000
meme Results/Motif_finding/FASTA/group_1243.fa -oc Results/Motif_finding/meme_out/group_1243 -dna  -mod zoops -evt 0.01 -nmotifs 3 -maxw 20 -bfile Data/bg/Background_dist_2_order.txt -revcomp -maxsize 1000000
meme Results/Motif_finding/FASTA/group_1244.fa -oc Results/Motif_finding/meme_out/group_1244 -dna  -mod zoops -evt 0.01 -nmotifs 3 -maxw 20 -bfile Data/bg/Background_dist_2_order.txt -revcomp -maxsize 1000000
meme Results/Motif_finding/FASTA/group_1245.fa -oc Results/Motif_finding/meme_out/group_1245 -dna  -mod zoops -evt 0.01 -nmotifs 3 -maxw 20 -bfile Data/bg/Background_dist_2_order.txt -revcomp -maxsize 1000000
meme Results/Motif_finding/FASTA/group_1246.fa -oc Results/Motif_finding/meme_out/group_1246 -dna  -mod zoops -evt 0.01 -nmotifs 3 -maxw 20 -bfile Data/bg/Background_dist_2_order.txt -revcomp -maxsize 1000000
meme Results/Motif_finding/FASTA/group_1247.fa -oc Results/Motif_finding/meme_out/group_1247 -dna  -mod zoops -evt 0.01 -nmotifs 3 -maxw 20 -bfile Data/bg/Background_dist_2_order.txt -revcomp -maxsize 1000000
meme Results/Motif_finding/FASTA/group_1248.fa -oc Results/Motif_finding/meme_out/group_1248 -dna  -mod zoops -evt 0.01 -nmotifs 3 -maxw 20 -bfile Data/bg/Background_dist_2_order.txt -revcomp -maxsize 1000000
meme Results/Motif_finding/FASTA/group_1249.fa -oc Results/Motif_finding/meme_out/group_1249 -dna  -mod zoops -evt 0.01 -nmotifs 3 -maxw 20 -bfile Data/bg/Background_dist_2_order.txt -revcomp -maxsize 1000000
meme Results/Motif_finding/FASTA/group_1250.fa -oc Results/Motif_finding/meme_out/group_1250 -dna  -mod zoops -evt 0.01 -nmotifs 3 -maxw 20 -bfile Data/bg/Background_dist_2_order.txt -revcomp -maxsize 1000000
meme Results/Motif_finding/FASTA/group_1251.fa -oc Results/Motif_finding/meme_out/group_1251 -dna  -mod zoops -evt 0.01 -nmotifs 3 -maxw 20 -bfile Data/bg/Background_dist_2_order.txt -revcomp -maxsize 1000000
meme Results/Motif_finding/FASTA/group_1252.fa -oc Results/Motif_finding/meme_out/group_1252 -dna  -mod zoops -evt 0.01 -nmotifs 3 -maxw 20 -bfile Data/bg/Background_dist_2_order.txt -revcomp -maxsize 1000000
meme Results/Motif_finding/FASTA/group_1253.fa -oc Results/Motif_finding/meme_out/group_1253 -dna  -mod zoops -evt 0.01 -nmotifs 3 -maxw 20 -bfile Data/bg/Background_dist_2_order.txt -revcomp -maxsize 1000000
meme Results/Motif_finding/FASTA/group_1254.fa -oc Results/Motif_finding/meme_out/group_1254 -dna  -mod zoops -evt 0.01 -nmotifs 3 -maxw 20 -bfile Data/bg/Background_dist_2_order.txt -revcomp -maxsize 1000000
meme Results/Motif_finding/FASTA/group_1255.fa -oc Results/Motif_finding/meme_out/group_1255 -dna  -mod zoops -evt 0.01 -nmotifs 3 -maxw 20 -bfile Data/bg/Background_dist_2_order.txt -revcomp -maxsize 1000000
meme Results/Motif_finding/FASTA/group_1256.fa -oc Results/Motif_finding/meme_out/group_1256 -dna  -mod zoops -evt 0.01 -nmotifs 3 -maxw 20 -bfile Data/bg/Background_dist_2_order.txt -revcomp -maxsize 1000000
meme Results/Motif_finding/FASTA/group_1257.fa -oc Results/Motif_finding/meme_out/group_1257 -dna  -mod zoops -evt 0.01 -nmotifs 3 -maxw 20 -bfile Data/bg/Background_dist_2_order.txt -revcomp -maxsize 1000000
meme Results/Motif_finding/FASTA/group_1258.fa -oc Results/Motif_finding/meme_out/group_1258 -dna  -mod zoops -evt 0.01 -nmotifs 3 -maxw 20 -bfile Data/bg/Background_dist_2_order.txt -revcomp -maxsize 1000000
meme Results/Motif_finding/FASTA/group_1259.fa -oc Results/Motif_finding/meme_out/group_1259 -dna  -mod zoops -evt 0.01 -nmotifs 3 -maxw 20 -bfile Data/bg/Background_dist_2_order.txt -revcomp -maxsize 1000000
meme Results/Motif_finding/FASTA/group_1260.fa -oc Results/Motif_finding/meme_out/group_1260 -dna  -mod zoops -evt 0.01 -nmotifs 3 -maxw 20 -bfile Data/bg/Background_dist_2_order.txt -revcomp -maxsize 1000000
meme Results/Motif_finding/FASTA/group_1261.fa -oc Results/Motif_finding/meme_out/group_1261 -dna  -mod zoops -evt 0.01 -nmotifs 3 -maxw 20 -bfile Data/bg/Background_dist_2_order.txt -revcomp -maxsize 1000000
meme Results/Motif_finding/FASTA/group_1262.fa -oc Results/Motif_finding/meme_out/group_1262 -dna  -mod zoops -evt 0.01 -nmotifs 3 -maxw 20 -bfile Data/bg/Background_dist_2_order.txt -revcomp -maxsize 1000000
meme Results/Motif_finding/FASTA/group_1263.fa -oc Results/Motif_finding/meme_out/group_1263 -dna  -mod zoops -evt 0.01 -nmotifs 3 -maxw 20 -bfile Data/bg/Background_dist_2_order.txt -revcomp -maxsize 1000000
meme Results/Motif_finding/FASTA/group_1264.fa -oc Results/Motif_finding/meme_out/group_1264 -dna  -mod zoops -evt 0.01 -nmotifs 3 -maxw 20 -bfile Data/bg/Background_dist_2_order.txt -revcomp -maxsize 1000000
meme Results/Motif_finding/FASTA/group_1265.fa -oc Results/Motif_finding/meme_out/group_1265 -dna  -mod zoops -evt 0.01 -nmotifs 3 -maxw 20 -bfile Data/bg/Background_dist_2_order.txt -revcomp -maxsize 1000000
meme Results/Motif_finding/FASTA/group_1266.fa -oc Results/Motif_finding/meme_out/group_1266 -dna  -mod zoops -evt 0.01 -nmotifs 3 -maxw 20 -bfile Data/bg/Background_dist_2_order.txt -revcomp -maxsize 1000000
meme Results/Motif_finding/FASTA/group_1267.fa -oc Results/Motif_finding/meme_out/group_1267 -dna  -mod zoops -evt 0.01 -nmotifs 3 -maxw 20 -bfile Data/bg/Background_dist_2_order.txt -revcomp -maxsize 1000000
meme Results/Motif_finding/FASTA/group_1268.fa -oc Results/Motif_finding/meme_out/group_1268 -dna  -mod zoops -evt 0.01 -nmotifs 3 -maxw 20 -bfile Data/bg/Background_dist_2_order.txt -revcomp -maxsize 1000000
meme Results/Motif_finding/FASTA/group_1269.fa -oc Results/Motif_finding/meme_out/group_1269 -dna  -mod zoops -evt 0.01 -nmotifs 3 -maxw 20 -bfile Data/bg/Background_dist_2_order.txt -revcomp -maxsize 1000000
meme Results/Motif_finding/FASTA/group_1270.fa -oc Results/Motif_finding/meme_out/group_1270 -dna  -mod zoops -evt 0.01 -nmotifs 3 -maxw 20 -bfile Data/bg/Background_dist_2_order.txt -revcomp -maxsize 1000000
meme Results/Motif_finding/FASTA/group_1271.fa -oc Results/Motif_finding/meme_out/group_1271 -dna  -mod zoops -evt 0.01 -nmotifs 3 -maxw 20 -bfile Data/bg/Background_dist_2_order.txt -revcomp -maxsize 1000000
meme Results/Motif_finding/FASTA/group_1272.fa -oc Results/Motif_finding/meme_out/group_1272 -dna  -mod zoops -evt 0.01 -nmotifs 3 -maxw 20 -bfile Data/bg/Background_dist_2_order.txt -revcomp -maxsize 1000000
meme Results/Motif_finding/FASTA/group_1273.fa -oc Results/Motif_finding/meme_out/group_1273 -dna  -mod zoops -evt 0.01 -nmotifs 3 -maxw 20 -bfile Data/bg/Background_dist_2_order.txt -revcomp -maxsize 1000000
meme Results/Motif_finding/FASTA/group_1274.fa -oc Results/Motif_finding/meme_out/group_1274 -dna  -mod zoops -evt 0.01 -nmotifs 3 -maxw 20 -bfile Data/bg/Background_dist_2_order.txt -revcomp -maxsize 1000000
meme Results/Motif_finding/FASTA/group_1275.fa -oc Results/Motif_finding/meme_out/group_1275 -dna  -mod zoops -evt 0.01 -nmotifs 3 -maxw 20 -bfile Data/bg/Background_dist_2_order.txt -revcomp -maxsize 1000000
meme Results/Motif_finding/FASTA/group_1276.fa -oc Results/Motif_finding/meme_out/group_1276 -dna  -mod zoops -evt 0.01 -nmotifs 3 -maxw 20 -bfile Data/bg/Background_dist_2_order.txt -revcomp -maxsize 1000000
meme Results/Motif_finding/FASTA/group_1277.fa -oc Results/Motif_finding/meme_out/group_1277 -dna  -mod zoops -evt 0.01 -nmotifs 3 -maxw 20 -bfile Data/bg/Background_dist_2_order.txt -revcomp -maxsize 1000000
meme Results/Motif_finding/FASTA/group_1278.fa -oc Results/Motif_finding/meme_out/group_1278 -dna  -mod zoops -evt 0.01 -nmotifs 3 -maxw 20 -bfile Data/bg/Background_dist_2_order.txt -revcomp -maxsize 1000000
meme Results/Motif_finding/FASTA/group_1279.fa -oc Results/Motif_finding/meme_out/group_1279 -dna  -mod zoops -evt 0.01 -nmotifs 3 -maxw 20 -bfile Data/bg/Background_dist_2_order.txt -revcomp -maxsize 1000000
meme Results/Motif_finding/FASTA/group_1280.fa -oc Results/Motif_finding/meme_out/group_1280 -dna  -mod zoops -evt 0.01 -nmotifs 3 -maxw 20 -bfile Data/bg/Background_dist_2_order.txt -revcomp -maxsize 1000000
meme Results/Motif_finding/FASTA/group_1281.fa -oc Results/Motif_finding/meme_out/group_1281 -dna  -mod zoops -evt 0.01 -nmotifs 3 -maxw 20 -bfile Data/bg/Background_dist_2_order.txt -revcomp -maxsize 1000000
meme Results/Motif_finding/FASTA/group_1282.fa -oc Results/Motif_finding/meme_out/group_1282 -dna  -mod zoops -evt 0.01 -nmotifs 3 -maxw 20 -bfile Data/bg/Background_dist_2_order.txt -revcomp -maxsize 1000000
meme Results/Motif_finding/FASTA/group_1283.fa -oc Results/Motif_finding/meme_out/group_1283 -dna  -mod zoops -evt 0.01 -nmotifs 3 -maxw 20 -bfile Data/bg/Background_dist_2_order.txt -revcomp -maxsize 1000000
meme Results/Motif_finding/FASTA/group_1284.fa -oc Results/Motif_finding/meme_out/group_1284 -dna  -mod zoops -evt 0.01 -nmotifs 3 -maxw 20 -bfile Data/bg/Background_dist_2_order.txt -revcomp -maxsize 1000000
meme Results/Motif_finding/FASTA/group_1285.fa -oc Results/Motif_finding/meme_out/group_1285 -dna  -mod zoops -evt 0.01 -nmotifs 3 -maxw 20 -bfile Data/bg/Background_dist_2_order.txt -revcomp -maxsize 1000000
meme Results/Motif_finding/FASTA/group_1286.fa -oc Results/Motif_finding/meme_out/group_1286 -dna  -mod zoops -evt 0.01 -nmotifs 3 -maxw 20 -bfile Data/bg/Background_dist_2_order.txt -revcomp -maxsize 1000000
meme Results/Motif_finding/FASTA/group_1287.fa -oc Results/Motif_finding/meme_out/group_1287 -dna  -mod zoops -evt 0.01 -nmotifs 3 -maxw 20 -bfile Data/bg/Background_dist_2_order.txt -revcomp -maxsize 1000000
meme Results/Motif_finding/FASTA/group_1288.fa -oc Results/Motif_finding/meme_out/group_1288 -dna  -mod zoops -evt 0.01 -nmotifs 3 -maxw 20 -bfile Data/bg/Background_dist_2_order.txt -revcomp -maxsize 1000000
meme Results/Motif_finding/FASTA/group_1289.fa -oc Results/Motif_finding/meme_out/group_1289 -dna  -mod zoops -evt 0.01 -nmotifs 3 -maxw 20 -bfile Data/bg/Background_dist_2_order.txt -revcomp -maxsize 1000000
meme Results/Motif_finding/FASTA/group_1290.fa -oc Results/Motif_finding/meme_out/group_1290 -dna  -mod zoops -evt 0.01 -nmotifs 3 -maxw 20 -bfile Data/bg/Background_dist_2_order.txt -revcomp -maxsize 1000000
meme Results/Motif_finding/FASTA/group_1291.fa -oc Results/Motif_finding/meme_out/group_1291 -dna  -mod zoops -evt 0.01 -nmotifs 3 -maxw 20 -bfile Data/bg/Background_dist_2_order.txt -revcomp -maxsize 1000000
meme Results/Motif_finding/FASTA/group_1292.fa -oc Results/Motif_finding/meme_out/group_1292 -dna  -mod zoops -evt 0.01 -nmotifs 3 -maxw 20 -bfile Data/bg/Background_dist_2_order.txt -revcomp -maxsize 1000000
meme Results/Motif_finding/FASTA/group_1293.fa -oc Results/Motif_finding/meme_out/group_1293 -dna  -mod zoops -evt 0.01 -nmotifs 3 -maxw 20 -bfile Data/bg/Background_dist_2_order.txt -revcomp -maxsize 1000000
meme Results/Motif_finding/FASTA/group_1294.fa -oc Results/Motif_finding/meme_out/group_1294 -dna  -mod zoops -evt 0.01 -nmotifs 3 -maxw 20 -bfile Data/bg/Background_dist_2_order.txt -revcomp -maxsize 1000000
meme Results/Motif_finding/FASTA/group_1295.fa -oc Results/Motif_finding/meme_out/group_1295 -dna  -mod zoops -evt 0.01 -nmotifs 3 -maxw 20 -bfile Data/bg/Background_dist_2_order.txt -revcomp -maxsize 1000000
meme Results/Motif_finding/FASTA/group_1296.fa -oc Results/Motif_finding/meme_out/group_1296 -dna  -mod zoops -evt 0.01 -nmotifs 3 -maxw 20 -bfile Data/bg/Background_dist_2_order.txt -revcomp -maxsize 1000000
meme Results/Motif_finding/FASTA/group_1297.fa -oc Results/Motif_finding/meme_out/group_1297 -dna  -mod zoops -evt 0.01 -nmotifs 3 -maxw 20 -bfile Data/bg/Background_dist_2_order.txt -revcomp -maxsize 1000000
meme Results/Motif_finding/FASTA/group_1298.fa -oc Results/Motif_finding/meme_out/group_1298 -dna  -mod zoops -evt 0.01 -nmotifs 3 -maxw 20 -bfile Data/bg/Background_dist_2_order.txt -revcomp -maxsize 1000000
meme Results/Motif_finding/FASTA/group_1299.fa -oc Results/Motif_finding/meme_out/group_1299 -dna  -mod zoops -evt 0.01 -nmotifs 3 -maxw 20 -bfile Data/bg/Background_dist_2_order.txt -revcomp -maxsize 1000000
meme Results/Motif_finding/FASTA/group_1300.fa -oc Results/Motif_finding/meme_out/group_1300 -dna  -mod zoops -evt 0.01 -nmotifs 3 -maxw 20 -bfile Data/bg/Background_dist_2_order.txt -revcomp -maxsize 1000000
meme Results/Motif_finding/FASTA/group_1301.fa -oc Results/Motif_finding/meme_out/group_1301 -dna  -mod zoops -evt 0.01 -nmotifs 3 -maxw 20 -bfile Data/bg/Background_dist_2_order.txt -revcomp -maxsize 1000000
meme Results/Motif_finding/FASTA/group_1302.fa -oc Results/Motif_finding/meme_out/group_1302 -dna  -mod zoops -evt 0.01 -nmotifs 3 -maxw 20 -bfile Data/bg/Background_dist_2_order.txt -revcomp -maxsize 1000000
meme Results/Motif_finding/FASTA/group_1303.fa -oc Results/Motif_finding/meme_out/group_1303 -dna  -mod zoops -evt 0.01 -nmotifs 3 -maxw 20 -bfile Data/bg/Background_dist_2_order.txt -revcomp -maxsize 1000000
meme Results/Motif_finding/FASTA/group_1304.fa -oc Results/Motif_finding/meme_out/group_1304 -dna  -mod zoops -evt 0.01 -nmotifs 3 -maxw 20 -bfile Data/bg/Background_dist_2_order.txt -revcomp -maxsize 1000000
meme Results/Motif_finding/FASTA/group_1305.fa -oc Results/Motif_finding/meme_out/group_1305 -dna  -mod zoops -evt 0.01 -nmotifs 3 -maxw 20 -bfile Data/bg/Background_dist_2_order.txt -revcomp -maxsize 1000000
meme Results/Motif_finding/FASTA/group_1306.fa -oc Results/Motif_finding/meme_out/group_1306 -dna  -mod zoops -evt 0.01 -nmotifs 3 -maxw 20 -bfile Data/bg/Background_dist_2_order.txt -revcomp -maxsize 1000000
meme Results/Motif_finding/FASTA/group_1307.fa -oc Results/Motif_finding/meme_out/group_1307 -dna  -mod zoops -evt 0.01 -nmotifs 3 -maxw 20 -bfile Data/bg/Background_dist_2_order.txt -revcomp -maxsize 1000000
meme Results/Motif_finding/FASTA/group_1308.fa -oc Results/Motif_finding/meme_out/group_1308 -dna  -mod zoops -evt 0.01 -nmotifs 3 -maxw 20 -bfile Data/bg/Background_dist_2_order.txt -revcomp -maxsize 1000000
meme Results/Motif_finding/FASTA/group_1309.fa -oc Results/Motif_finding/meme_out/group_1309 -dna  -mod zoops -evt 0.01 -nmotifs 3 -maxw 20 -bfile Data/bg/Background_dist_2_order.txt -revcomp -maxsize 1000000
meme Results/Motif_finding/FASTA/group_1310.fa -oc Results/Motif_finding/meme_out/group_1310 -dna  -mod zoops -evt 0.01 -nmotifs 3 -maxw 20 -bfile Data/bg/Background_dist_2_order.txt -revcomp -maxsize 1000000
meme Results/Motif_finding/FASTA/group_1311.fa -oc Results/Motif_finding/meme_out/group_1311 -dna  -mod zoops -evt 0.01 -nmotifs 3 -maxw 20 -bfile Data/bg/Background_dist_2_order.txt -revcomp -maxsize 1000000
meme Results/Motif_finding/FASTA/group_1312.fa -oc Results/Motif_finding/meme_out/group_1312 -dna  -mod zoops -evt 0.01 -nmotifs 3 -maxw 20 -bfile Data/bg/Background_dist_2_order.txt -revcomp -maxsize 1000000
meme Results/Motif_finding/FASTA/group_1313.fa -oc Results/Motif_finding/meme_out/group_1313 -dna  -mod zoops -evt 0.01 -nmotifs 3 -maxw 20 -bfile Data/bg/Background_dist_2_order.txt -revcomp -maxsize 1000000
meme Results/Motif_finding/FASTA/group_1314.fa -oc Results/Motif_finding/meme_out/group_1314 -dna  -mod zoops -evt 0.01 -nmotifs 3 -maxw 20 -bfile Data/bg/Background_dist_2_order.txt -revcomp -maxsize 1000000
meme Results/Motif_finding/FASTA/group_1315.fa -oc Results/Motif_finding/meme_out/group_1315 -dna  -mod zoops -evt 0.01 -nmotifs 3 -maxw 20 -bfile Data/bg/Background_dist_2_order.txt -revcomp -maxsize 1000000
meme Results/Motif_finding/FASTA/group_1316.fa -oc Results/Motif_finding/meme_out/group_1316 -dna  -mod zoops -evt 0.01 -nmotifs 3 -maxw 20 -bfile Data/bg/Background_dist_2_order.txt -revcomp -maxsize 1000000
meme Results/Motif_finding/FASTA/group_1317.fa -oc Results/Motif_finding/meme_out/group_1317 -dna  -mod zoops -evt 0.01 -nmotifs 3 -maxw 20 -bfile Data/bg/Background_dist_2_order.txt -revcomp -maxsize 1000000
meme Results/Motif_finding/FASTA/group_1318.fa -oc Results/Motif_finding/meme_out/group_1318 -dna  -mod zoops -evt 0.01 -nmotifs 3 -maxw 20 -bfile Data/bg/Background_dist_2_order.txt -revcomp -maxsize 1000000
meme Results/Motif_finding/FASTA/group_1319.fa -oc Results/Motif_finding/meme_out/group_1319 -dna  -mod zoops -evt 0.01 -nmotifs 3 -maxw 20 -bfile Data/bg/Background_dist_2_order.txt -revcomp -maxsize 1000000
meme Results/Motif_finding/FASTA/group_1320.fa -oc Results/Motif_finding/meme_out/group_1320 -dna  -mod zoops -evt 0.01 -nmotifs 3 -maxw 20 -bfile Data/bg/Background_dist_2_order.txt -revcomp -maxsize 1000000
meme Results/Motif_finding/FASTA/group_1321.fa -oc Results/Motif_finding/meme_out/group_1321 -dna  -mod zoops -evt 0.01 -nmotifs 3 -maxw 20 -bfile Data/bg/Background_dist_2_order.txt -revcomp -maxsize 1000000
meme Results/Motif_finding/FASTA/group_1322.fa -oc Results/Motif_finding/meme_out/group_1322 -dna  -mod zoops -evt 0.01 -nmotifs 3 -maxw 20 -bfile Data/bg/Background_dist_2_order.txt -revcomp -maxsize 1000000
meme Results/Motif_finding/FASTA/group_1323.fa -oc Results/Motif_finding/meme_out/group_1323 -dna  -mod zoops -evt 0.01 -nmotifs 3 -maxw 20 -bfile Data/bg/Background_dist_2_order.txt -revcomp -maxsize 1000000
meme Results/Motif_finding/FASTA/group_1324.fa -oc Results/Motif_finding/meme_out/group_1324 -dna  -mod zoops -evt 0.01 -nmotifs 3 -maxw 20 -bfile Data/bg/Background_dist_2_order.txt -revcomp -maxsize 1000000
meme Results/Motif_finding/FASTA/group_1325.fa -oc Results/Motif_finding/meme_out/group_1325 -dna  -mod zoops -evt 0.01 -nmotifs 3 -maxw 20 -bfile Data/bg/Background_dist_2_order.txt -revcomp -maxsize 1000000
meme Results/Motif_finding/FASTA/group_1326.fa -oc Results/Motif_finding/meme_out/group_1326 -dna  -mod zoops -evt 0.01 -nmotifs 3 -maxw 20 -bfile Data/bg/Background_dist_2_order.txt -revcomp -maxsize 1000000
meme Results/Motif_finding/FASTA/group_1327.fa -oc Results/Motif_finding/meme_out/group_1327 -dna  -mod zoops -evt 0.01 -nmotifs 3 -maxw 20 -bfile Data/bg/Background_dist_2_order.txt -revcomp -maxsize 1000000
meme Results/Motif_finding/FASTA/group_1328.fa -oc Results/Motif_finding/meme_out/group_1328 -dna  -mod zoops -evt 0.01 -nmotifs 3 -maxw 20 -bfile Data/bg/Background_dist_2_order.txt -revcomp -maxsize 1000000
meme Results/Motif_finding/FASTA/group_1329.fa -oc Results/Motif_finding/meme_out/group_1329 -dna  -mod zoops -evt 0.01 -nmotifs 3 -maxw 20 -bfile Data/bg/Background_dist_2_order.txt -revcomp -maxsize 1000000
meme Results/Motif_finding/FASTA/group_1330.fa -oc Results/Motif_finding/meme_out/group_1330 -dna  -mod zoops -evt 0.01 -nmotifs 3 -maxw 20 -bfile Data/bg/Background_dist_2_order.txt -revcomp -maxsize 1000000
meme Results/Motif_finding/FASTA/group_1331.fa -oc Results/Motif_finding/meme_out/group_1331 -dna  -mod zoops -evt 0.01 -nmotifs 3 -maxw 20 -bfile Data/bg/Background_dist_2_order.txt -revcomp -maxsize 1000000
meme Results/Motif_finding/FASTA/group_1332.fa -oc Results/Motif_finding/meme_out/group_1332 -dna  -mod zoops -evt 0.01 -nmotifs 3 -maxw 20 -bfile Data/bg/Background_dist_2_order.txt -revcomp -maxsize 1000000
meme Results/Motif_finding/FASTA/group_1333.fa -oc Results/Motif_finding/meme_out/group_1333 -dna  -mod zoops -evt 0.01 -nmotifs 3 -maxw 20 -bfile Data/bg/Background_dist_2_order.txt -revcomp -maxsize 1000000
meme Results/Motif_finding/FASTA/group_1334.fa -oc Results/Motif_finding/meme_out/group_1334 -dna  -mod zoops -evt 0.01 -nmotifs 3 -maxw 20 -bfile Data/bg/Background_dist_2_order.txt -revcomp -maxsize 1000000
meme Results/Motif_finding/FASTA/group_1335.fa -oc Results/Motif_finding/meme_out/group_1335 -dna  -mod zoops -evt 0.01 -nmotifs 3 -maxw 20 -bfile Data/bg/Background_dist_2_order.txt -revcomp -maxsize 1000000
meme Results/Motif_finding/FASTA/group_1336.fa -oc Results/Motif_finding/meme_out/group_1336 -dna  -mod zoops -evt 0.01 -nmotifs 3 -maxw 20 -bfile Data/bg/Background_dist_2_order.txt -revcomp -maxsize 1000000
meme Results/Motif_finding/FASTA/group_1337.fa -oc Results/Motif_finding/meme_out/group_1337 -dna  -mod zoops -evt 0.01 -nmotifs 3 -maxw 20 -bfile Data/bg/Background_dist_2_order.txt -revcomp -maxsize 1000000
meme Results/Motif_finding/FASTA/group_1338.fa -oc Results/Motif_finding/meme_out/group_1338 -dna  -mod zoops -evt 0.01 -nmotifs 3 -maxw 20 -bfile Data/bg/Background_dist_2_order.txt -revcomp -maxsize 1000000
meme Results/Motif_finding/FASTA/group_1339.fa -oc Results/Motif_finding/meme_out/group_1339 -dna  -mod zoops -evt 0.01 -nmotifs 3 -maxw 20 -bfile Data/bg/Background_dist_2_order.txt -revcomp -maxsize 1000000
meme Results/Motif_finding/FASTA/group_1340.fa -oc Results/Motif_finding/meme_out/group_1340 -dna  -mod zoops -evt 0.01 -nmotifs 3 -maxw 20 -bfile Data/bg/Background_dist_2_order.txt -revcomp -maxsize 1000000
meme Results/Motif_finding/FASTA/group_1341.fa -oc Results/Motif_finding/meme_out/group_1341 -dna  -mod zoops -evt 0.01 -nmotifs 3 -maxw 20 -bfile Data/bg/Background_dist_2_order.txt -revcomp -maxsize 1000000
meme Results/Motif_finding/FASTA/group_1342.fa -oc Results/Motif_finding/meme_out/group_1342 -dna  -mod zoops -evt 0.01 -nmotifs 3 -maxw 20 -bfile Data/bg/Background_dist_2_order.txt -revcomp -maxsize 1000000
meme Results/Motif_finding/FASTA/group_1343.fa -oc Results/Motif_finding/meme_out/group_1343 -dna  -mod zoops -evt 0.01 -nmotifs 3 -maxw 20 -bfile Data/bg/Background_dist_2_order.txt -revcomp -maxsize 1000000
meme Results/Motif_finding/FASTA/group_1344.fa -oc Results/Motif_finding/meme_out/group_1344 -dna  -mod zoops -evt 0.01 -nmotifs 3 -maxw 20 -bfile Data/bg/Background_dist_2_order.txt -revcomp -maxsize 1000000
meme Results/Motif_finding/FASTA/group_1345.fa -oc Results/Motif_finding/meme_out/group_1345 -dna  -mod zoops -evt 0.01 -nmotifs 3 -maxw 20 -bfile Data/bg/Background_dist_2_order.txt -revcomp -maxsize 1000000
meme Results/Motif_finding/FASTA/group_1346.fa -oc Results/Motif_finding/meme_out/group_1346 -dna  -mod zoops -evt 0.01 -nmotifs 3 -maxw 20 -bfile Data/bg/Background_dist_2_order.txt -revcomp -maxsize 1000000
meme Results/Motif_finding/FASTA/group_1347.fa -oc Results/Motif_finding/meme_out/group_1347 -dna  -mod zoops -evt 0.01 -nmotifs 3 -maxw 20 -bfile Data/bg/Background_dist_2_order.txt -revcomp -maxsize 1000000
meme Results/Motif_finding/FASTA/group_1348.fa -oc Results/Motif_finding/meme_out/group_1348 -dna  -mod zoops -evt 0.01 -nmotifs 3 -maxw 20 -bfile Data/bg/Background_dist_2_order.txt -revcomp -maxsize 1000000
meme Results/Motif_finding/FASTA/group_1349.fa -oc Results/Motif_finding/meme_out/group_1349 -dna  -mod zoops -evt 0.01 -nmotifs 3 -maxw 20 -bfile Data/bg/Background_dist_2_order.txt -revcomp -maxsize 1000000
meme Results/Motif_finding/FASTA/group_1350.fa -oc Results/Motif_finding/meme_out/group_1350 -dna  -mod zoops -evt 0.01 -nmotifs 3 -maxw 20 -bfile Data/bg/Background_dist_2_order.txt -revcomp -maxsize 1000000
meme Results/Motif_finding/FASTA/group_1351.fa -oc Results/Motif_finding/meme_out/group_1351 -dna  -mod zoops -evt 0.01 -nmotifs 3 -maxw 20 -bfile Data/bg/Background_dist_2_order.txt -revcomp -maxsize 1000000
meme Results/Motif_finding/FASTA/group_1352.fa -oc Results/Motif_finding/meme_out/group_1352 -dna  -mod zoops -evt 0.01 -nmotifs 3 -maxw 20 -bfile Data/bg/Background_dist_2_order.txt -revcomp -maxsize 1000000
meme Results/Motif_finding/FASTA/group_1353.fa -oc Results/Motif_finding/meme_out/group_1353 -dna  -mod zoops -evt 0.01 -nmotifs 3 -maxw 20 -bfile Data/bg/Background_dist_2_order.txt -revcomp -maxsize 1000000
meme Results/Motif_finding/FASTA/group_1354.fa -oc Results/Motif_finding/meme_out/group_1354 -dna  -mod zoops -evt 0.01 -nmotifs 3 -maxw 20 -bfile Data/bg/Background_dist_2_order.txt -revcomp -maxsize 1000000
meme Results/Motif_finding/FASTA/group_1355.fa -oc Results/Motif_finding/meme_out/group_1355 -dna  -mod zoops -evt 0.01 -nmotifs 3 -maxw 20 -bfile Data/bg/Background_dist_2_order.txt -revcomp -maxsize 1000000
meme Results/Motif_finding/FASTA/group_1356.fa -oc Results/Motif_finding/meme_out/group_1356 -dna  -mod zoops -evt 0.01 -nmotifs 3 -maxw 20 -bfile Data/bg/Background_dist_2_order.txt -revcomp -maxsize 1000000
meme Results/Motif_finding/FASTA/group_1357.fa -oc Results/Motif_finding/meme_out/group_1357 -dna  -mod zoops -evt 0.01 -nmotifs 3 -maxw 20 -bfile Data/bg/Background_dist_2_order.txt -revcomp -maxsize 1000000
meme Results/Motif_finding/FASTA/group_1358.fa -oc Results/Motif_finding/meme_out/group_1358 -dna  -mod zoops -evt 0.01 -nmotifs 3 -maxw 20 -bfile Data/bg/Background_dist_2_order.txt -revcomp -maxsize 1000000
meme Results/Motif_finding/FASTA/group_1359.fa -oc Results/Motif_finding/meme_out/group_1359 -dna  -mod zoops -evt 0.01 -nmotifs 3 -maxw 20 -bfile Data/bg/Background_dist_2_order.txt -revcomp -maxsize 1000000
meme Results/Motif_finding/FASTA/group_1360.fa -oc Results/Motif_finding/meme_out/group_1360 -dna  -mod zoops -evt 0.01 -nmotifs 3 -maxw 20 -bfile Data/bg/Background_dist_2_order.txt -revcomp -maxsize 1000000
meme Results/Motif_finding/FASTA/group_1361.fa -oc Results/Motif_finding/meme_out/group_1361 -dna  -mod zoops -evt 0.01 -nmotifs 3 -maxw 20 -bfile Data/bg/Background_dist_2_order.txt -revcomp -maxsize 1000000
meme Results/Motif_finding/FASTA/group_1362.fa -oc Results/Motif_finding/meme_out/group_1362 -dna  -mod zoops -evt 0.01 -nmotifs 3 -maxw 20 -bfile Data/bg/Background_dist_2_order.txt -revcomp -maxsize 1000000
meme Results/Motif_finding/FASTA/group_1363.fa -oc Results/Motif_finding/meme_out/group_1363 -dna  -mod zoops -evt 0.01 -nmotifs 3 -maxw 20 -bfile Data/bg/Background_dist_2_order.txt -revcomp -maxsize 1000000
meme Results/Motif_finding/FASTA/group_1364.fa -oc Results/Motif_finding/meme_out/group_1364 -dna  -mod zoops -evt 0.01 -nmotifs 3 -maxw 20 -bfile Data/bg/Background_dist_2_order.txt -revcomp -maxsize 1000000
meme Results/Motif_finding/FASTA/group_1365.fa -oc Results/Motif_finding/meme_out/group_1365 -dna  -mod zoops -evt 0.01 -nmotifs 3 -maxw 20 -bfile Data/bg/Background_dist_2_order.txt -revcomp -maxsize 1000000
meme Results/Motif_finding/FASTA/group_1366.fa -oc Results/Motif_finding/meme_out/group_1366 -dna  -mod zoops -evt 0.01 -nmotifs 3 -maxw 20 -bfile Data/bg/Background_dist_2_order.txt -revcomp -maxsize 1000000
meme Results/Motif_finding/FASTA/group_1367.fa -oc Results/Motif_finding/meme_out/group_1367 -dna  -mod zoops -evt 0.01 -nmotifs 3 -maxw 20 -bfile Data/bg/Background_dist_2_order.txt -revcomp -maxsize 1000000
meme Results/Motif_finding/FASTA/group_1368.fa -oc Results/Motif_finding/meme_out/group_1368 -dna  -mod zoops -evt 0.01 -nmotifs 3 -maxw 20 -bfile Data/bg/Background_dist_2_order.txt -revcomp -maxsize 1000000
meme Results/Motif_finding/FASTA/group_1369.fa -oc Results/Motif_finding/meme_out/group_1369 -dna  -mod zoops -evt 0.01 -nmotifs 3 -maxw 20 -bfile Data/bg/Background_dist_2_order.txt -revcomp -maxsize 1000000
meme Results/Motif_finding/FASTA/group_1370.fa -oc Results/Motif_finding/meme_out/group_1370 -dna  -mod zoops -evt 0.01 -nmotifs 3 -maxw 20 -bfile Data/bg/Background_dist_2_order.txt -revcomp -maxsize 1000000
meme Results/Motif_finding/FASTA/group_1371.fa -oc Results/Motif_finding/meme_out/group_1371 -dna  -mod zoops -evt 0.01 -nmotifs 3 -maxw 20 -bfile Data/bg/Background_dist_2_order.txt -revcomp -maxsize 1000000
meme Results/Motif_finding/FASTA/group_1372.fa -oc Results/Motif_finding/meme_out/group_1372 -dna  -mod zoops -evt 0.01 -nmotifs 3 -maxw 20 -bfile Data/bg/Background_dist_2_order.txt -revcomp -maxsize 1000000
meme Results/Motif_finding/FASTA/group_1373.fa -oc Results/Motif_finding/meme_out/group_1373 -dna  -mod zoops -evt 0.01 -nmotifs 3 -maxw 20 -bfile Data/bg/Background_dist_2_order.txt -revcomp -maxsize 1000000
meme Results/Motif_finding/FASTA/group_1374.fa -oc Results/Motif_finding/meme_out/group_1374 -dna  -mod zoops -evt 0.01 -nmotifs 3 -maxw 20 -bfile Data/bg/Background_dist_2_order.txt -revcomp -maxsize 1000000
meme Results/Motif_finding/FASTA/group_1375.fa -oc Results/Motif_finding/meme_out/group_1375 -dna  -mod zoops -evt 0.01 -nmotifs 3 -maxw 20 -bfile Data/bg/Background_dist_2_order.txt -revcomp -maxsize 1000000
meme Results/Motif_finding/FASTA/group_1376.fa -oc Results/Motif_finding/meme_out/group_1376 -dna  -mod zoops -evt 0.01 -nmotifs 3 -maxw 20 -bfile Data/bg/Background_dist_2_order.txt -revcomp -maxsize 1000000
meme Results/Motif_finding/FASTA/group_1377.fa -oc Results/Motif_finding/meme_out/group_1377 -dna  -mod zoops -evt 0.01 -nmotifs 3 -maxw 20 -bfile Data/bg/Background_dist_2_order.txt -revcomp -maxsize 1000000
meme Results/Motif_finding/FASTA/group_1378.fa -oc Results/Motif_finding/meme_out/group_1378 -dna  -mod zoops -evt 0.01 -nmotifs 3 -maxw 20 -bfile Data/bg/Background_dist_2_order.txt -revcomp -maxsize 1000000
meme Results/Motif_finding/FASTA/group_1379.fa -oc Results/Motif_finding/meme_out/group_1379 -dna  -mod zoops -evt 0.01 -nmotifs 3 -maxw 20 -bfile Data/bg/Background_dist_2_order.txt -revcomp -maxsize 1000000
meme Results/Motif_finding/FASTA/group_1380.fa -oc Results/Motif_finding/meme_out/group_1380 -dna  -mod zoops -evt 0.01 -nmotifs 3 -maxw 20 -bfile Data/bg/Background_dist_2_order.txt -revcomp -maxsize 1000000
meme Results/Motif_finding/FASTA/group_1381.fa -oc Results/Motif_finding/meme_out/group_1381 -dna  -mod zoops -evt 0.01 -nmotifs 3 -maxw 20 -bfile Data/bg/Background_dist_2_order.txt -revcomp -maxsize 1000000
meme Results/Motif_finding/FASTA/group_1382.fa -oc Results/Motif_finding/meme_out/group_1382 -dna  -mod zoops -evt 0.01 -nmotifs 3 -maxw 20 -bfile Data/bg/Background_dist_2_order.txt -revcomp -maxsize 1000000
meme Results/Motif_finding/FASTA/group_1383.fa -oc Results/Motif_finding/meme_out/group_1383 -dna  -mod zoops -evt 0.01 -nmotifs 3 -maxw 20 -bfile Data/bg/Background_dist_2_order.txt -revcomp -maxsize 1000000
meme Results/Motif_finding/FASTA/group_1384.fa -oc Results/Motif_finding/meme_out/group_1384 -dna  -mod zoops -evt 0.01 -nmotifs 3 -maxw 20 -bfile Data/bg/Background_dist_2_order.txt -revcomp -maxsize 1000000
meme Results/Motif_finding/FASTA/group_1385.fa -oc Results/Motif_finding/meme_out/group_1385 -dna  -mod zoops -evt 0.01 -nmotifs 3 -maxw 20 -bfile Data/bg/Background_dist_2_order.txt -revcomp -maxsize 1000000
meme Results/Motif_finding/FASTA/group_1386.fa -oc Results/Motif_finding/meme_out/group_1386 -dna  -mod zoops -evt 0.01 -nmotifs 3 -maxw 20 -bfile Data/bg/Background_dist_2_order.txt -revcomp -maxsize 1000000
meme Results/Motif_finding/FASTA/group_1387.fa -oc Results/Motif_finding/meme_out/group_1387 -dna  -mod zoops -evt 0.01 -nmotifs 3 -maxw 20 -bfile Data/bg/Background_dist_2_order.txt -revcomp -maxsize 1000000
meme Results/Motif_finding/FASTA/group_1388.fa -oc Results/Motif_finding/meme_out/group_1388 -dna  -mod zoops -evt 0.01 -nmotifs 3 -maxw 20 -bfile Data/bg/Background_dist_2_order.txt -revcomp -maxsize 1000000
meme Results/Motif_finding/FASTA/group_1389.fa -oc Results/Motif_finding/meme_out/group_1389 -dna  -mod zoops -evt 0.01 -nmotifs 3 -maxw 20 -bfile Data/bg/Background_dist_2_order.txt -revcomp -maxsize 1000000
meme Results/Motif_finding/FASTA/group_1390.fa -oc Results/Motif_finding/meme_out/group_1390 -dna  -mod zoops -evt 0.01 -nmotifs 3 -maxw 20 -bfile Data/bg/Background_dist_2_order.txt -revcomp -maxsize 1000000
meme Results/Motif_finding/FASTA/group_1391.fa -oc Results/Motif_finding/meme_out/group_1391 -dna  -mod zoops -evt 0.01 -nmotifs 3 -maxw 20 -bfile Data/bg/Background_dist_2_order.txt -revcomp -maxsize 1000000
meme Results/Motif_finding/FASTA/group_1392.fa -oc Results/Motif_finding/meme_out/group_1392 -dna  -mod zoops -evt 0.01 -nmotifs 3 -maxw 20 -bfile Data/bg/Background_dist_2_order.txt -revcomp -maxsize 1000000
meme Results/Motif_finding/FASTA/group_1393.fa -oc Results/Motif_finding/meme_out/group_1393 -dna  -mod zoops -evt 0.01 -nmotifs 3 -maxw 20 -bfile Data/bg/Background_dist_2_order.txt -revcomp -maxsize 1000000
meme Results/Motif_finding/FASTA/group_1394.fa -oc Results/Motif_finding/meme_out/group_1394 -dna  -mod zoops -evt 0.01 -nmotifs 3 -maxw 20 -bfile Data/bg/Background_dist_2_order.txt -revcomp -maxsize 1000000
meme Results/Motif_finding/FASTA/group_1395.fa -oc Results/Motif_finding/meme_out/group_1395 -dna  -mod zoops -evt 0.01 -nmotifs 3 -maxw 20 -bfile Data/bg/Background_dist_2_order.txt -revcomp -maxsize 1000000
meme Results/Motif_finding/FASTA/group_1396.fa -oc Results/Motif_finding/meme_out/group_1396 -dna  -mod zoops -evt 0.01 -nmotifs 3 -maxw 20 -bfile Data/bg/Background_dist_2_order.txt -revcomp -maxsize 1000000
meme Results/Motif_finding/FASTA/group_1397.fa -oc Results/Motif_finding/meme_out/group_1397 -dna  -mod zoops -evt 0.01 -nmotifs 3 -maxw 20 -bfile Data/bg/Background_dist_2_order.txt -revcomp -maxsize 1000000
meme Results/Motif_finding/FASTA/group_1398.fa -oc Results/Motif_finding/meme_out/group_1398 -dna  -mod zoops -evt 0.01 -nmotifs 3 -maxw 20 -bfile Data/bg/Background_dist_2_order.txt -revcomp -maxsize 1000000
meme Results/Motif_finding/FASTA/group_1399.fa -oc Results/Motif_finding/meme_out/group_1399 -dna  -mod zoops -evt 0.01 -nmotifs 3 -maxw 20 -bfile Data/bg/Background_dist_2_order.txt -revcomp -maxsize 1000000
meme Results/Motif_finding/FASTA/group_1400.fa -oc Results/Motif_finding/meme_out/group_1400 -dna  -mod zoops -evt 0.01 -nmotifs 3 -maxw 20 -bfile Data/bg/Background_dist_2_order.txt -revcomp -maxsize 1000000
meme Results/Motif_finding/FASTA/group_1401.fa -oc Results/Motif_finding/meme_out/group_1401 -dna  -mod zoops -evt 0.01 -nmotifs 3 -maxw 20 -bfile Data/bg/Background_dist_2_order.txt -revcomp -maxsize 1000000
meme Results/Motif_finding/FASTA/group_1402.fa -oc Results/Motif_finding/meme_out/group_1402 -dna  -mod zoops -evt 0.01 -nmotifs 3 -maxw 20 -bfile Data/bg/Background_dist_2_order.txt -revcomp -maxsize 1000000
meme Results/Motif_finding/FASTA/group_1403.fa -oc Results/Motif_finding/meme_out/group_1403 -dna  -mod zoops -evt 0.01 -nmotifs 3 -maxw 20 -bfile Data/bg/Background_dist_2_order.txt -revcomp -maxsize 1000000
meme Results/Motif_finding/FASTA/group_1404.fa -oc Results/Motif_finding/meme_out/group_1404 -dna  -mod zoops -evt 0.01 -nmotifs 3 -maxw 20 -bfile Data/bg/Background_dist_2_order.txt -revcomp -maxsize 1000000
meme Results/Motif_finding/FASTA/group_1405.fa -oc Results/Motif_finding/meme_out/group_1405 -dna  -mod zoops -evt 0.01 -nmotifs 3 -maxw 20 -bfile Data/bg/Background_dist_2_order.txt -revcomp -maxsize 1000000
meme Results/Motif_finding/FASTA/group_1406.fa -oc Results/Motif_finding/meme_out/group_1406 -dna  -mod zoops -evt 0.01 -nmotifs 3 -maxw 20 -bfile Data/bg/Background_dist_2_order.txt -revcomp -maxsize 1000000
meme Results/Motif_finding/FASTA/group_1407.fa -oc Results/Motif_finding/meme_out/group_1407 -dna  -mod zoops -evt 0.01 -nmotifs 3 -maxw 20 -bfile Data/bg/Background_dist_2_order.txt -revcomp -maxsize 1000000
meme Results/Motif_finding/FASTA/group_1408.fa -oc Results/Motif_finding/meme_out/group_1408 -dna  -mod zoops -evt 0.01 -nmotifs 3 -maxw 20 -bfile Data/bg/Background_dist_2_order.txt -revcomp -maxsize 1000000
meme Results/Motif_finding/FASTA/group_1409.fa -oc Results/Motif_finding/meme_out/group_1409 -dna  -mod zoops -evt 0.01 -nmotifs 3 -maxw 20 -bfile Data/bg/Background_dist_2_order.txt -revcomp -maxsize 1000000
meme Results/Motif_finding/FASTA/group_1410.fa -oc Results/Motif_finding/meme_out/group_1410 -dna  -mod zoops -evt 0.01 -nmotifs 3 -maxw 20 -bfile Data/bg/Background_dist_2_order.txt -revcomp -maxsize 1000000
meme Results/Motif_finding/FASTA/group_1411.fa -oc Results/Motif_finding/meme_out/group_1411 -dna  -mod zoops -evt 0.01 -nmotifs 3 -maxw 20 -bfile Data/bg/Background_dist_2_order.txt -revcomp -maxsize 1000000
meme Results/Motif_finding/FASTA/group_1412.fa -oc Results/Motif_finding/meme_out/group_1412 -dna  -mod zoops -evt 0.01 -nmotifs 3 -maxw 20 -bfile Data/bg/Background_dist_2_order.txt -revcomp -maxsize 1000000
meme Results/Motif_finding/FASTA/group_1413.fa -oc Results/Motif_finding/meme_out/group_1413 -dna  -mod zoops -evt 0.01 -nmotifs 3 -maxw 20 -bfile Data/bg/Background_dist_2_order.txt -revcomp -maxsize 1000000
meme Results/Motif_finding/FASTA/group_1414.fa -oc Results/Motif_finding/meme_out/group_1414 -dna  -mod zoops -evt 0.01 -nmotifs 3 -maxw 20 -bfile Data/bg/Background_dist_2_order.txt -revcomp -maxsize 1000000
meme Results/Motif_finding/FASTA/group_1415.fa -oc Results/Motif_finding/meme_out/group_1415 -dna  -mod zoops -evt 0.01 -nmotifs 3 -maxw 20 -bfile Data/bg/Background_dist_2_order.txt -revcomp -maxsize 1000000
meme Results/Motif_finding/FASTA/group_1416.fa -oc Results/Motif_finding/meme_out/group_1416 -dna  -mod zoops -evt 0.01 -nmotifs 3 -maxw 20 -bfile Data/bg/Background_dist_2_order.txt -revcomp -maxsize 1000000
meme Results/Motif_finding/FASTA/group_1417.fa -oc Results/Motif_finding/meme_out/group_1417 -dna  -mod zoops -evt 0.01 -nmotifs 3 -maxw 20 -bfile Data/bg/Background_dist_2_order.txt -revcomp -maxsize 1000000
meme Results/Motif_finding/FASTA/group_1418.fa -oc Results/Motif_finding/meme_out/group_1418 -dna  -mod zoops -evt 0.01 -nmotifs 3 -maxw 20 -bfile Data/bg/Background_dist_2_order.txt -revcomp -maxsize 1000000
meme Results/Motif_finding/FASTA/group_1419.fa -oc Results/Motif_finding/meme_out/group_1419 -dna  -mod zoops -evt 0.01 -nmotifs 3 -maxw 20 -bfile Data/bg/Background_dist_2_order.txt -revcomp -maxsize 1000000
meme Results/Motif_finding/FASTA/group_1420.fa -oc Results/Motif_finding/meme_out/group_1420 -dna  -mod zoops -evt 0.01 -nmotifs 3 -maxw 20 -bfile Data/bg/Background_dist_2_order.txt -revcomp -maxsize 1000000
meme Results/Motif_finding/FASTA/group_1421.fa -oc Results/Motif_finding/meme_out/group_1421 -dna  -mod zoops -evt 0.01 -nmotifs 3 -maxw 20 -bfile Data/bg/Background_dist_2_order.txt -revcomp -maxsize 1000000
meme Results/Motif_finding/FASTA/group_1422.fa -oc Results/Motif_finding/meme_out/group_1422 -dna  -mod zoops -evt 0.01 -nmotifs 3 -maxw 20 -bfile Data/bg/Background_dist_2_order.txt -revcomp -maxsize 1000000
meme Results/Motif_finding/FASTA/group_1423.fa -oc Results/Motif_finding/meme_out/group_1423 -dna  -mod zoops -evt 0.01 -nmotifs 3 -maxw 20 -bfile Data/bg/Background_dist_2_order.txt -revcomp -maxsize 1000000
meme Results/Motif_finding/FASTA/group_1424.fa -oc Results/Motif_finding/meme_out/group_1424 -dna  -mod zoops -evt 0.01 -nmotifs 3 -maxw 20 -bfile Data/bg/Background_dist_2_order.txt -revcomp -maxsize 1000000
meme Results/Motif_finding/FASTA/group_1425.fa -oc Results/Motif_finding/meme_out/group_1425 -dna  -mod zoops -evt 0.01 -nmotifs 3 -maxw 20 -bfile Data/bg/Background_dist_2_order.txt -revcomp -maxsize 1000000
meme Results/Motif_finding/FASTA/group_1426.fa -oc Results/Motif_finding/meme_out/group_1426 -dna  -mod zoops -evt 0.01 -nmotifs 3 -maxw 20 -bfile Data/bg/Background_dist_2_order.txt -revcomp -maxsize 1000000
meme Results/Motif_finding/FASTA/group_1427.fa -oc Results/Motif_finding/meme_out/group_1427 -dna  -mod zoops -evt 0.01 -nmotifs 3 -maxw 20 -bfile Data/bg/Background_dist_2_order.txt -revcomp -maxsize 1000000
meme Results/Motif_finding/FASTA/group_1428.fa -oc Results/Motif_finding/meme_out/group_1428 -dna  -mod zoops -evt 0.01 -nmotifs 3 -maxw 20 -bfile Data/bg/Background_dist_2_order.txt -revcomp -maxsize 1000000
meme Results/Motif_finding/FASTA/group_1429.fa -oc Results/Motif_finding/meme_out/group_1429 -dna  -mod zoops -evt 0.01 -nmotifs 3 -maxw 20 -bfile Data/bg/Background_dist_2_order.txt -revcomp -maxsize 1000000
meme Results/Motif_finding/FASTA/group_1430.fa -oc Results/Motif_finding/meme_out/group_1430 -dna  -mod zoops -evt 0.01 -nmotifs 3 -maxw 20 -bfile Data/bg/Background_dist_2_order.txt -revcomp -maxsize 1000000
meme Results/Motif_finding/FASTA/group_1431.fa -oc Results/Motif_finding/meme_out/group_1431 -dna  -mod zoops -evt 0.01 -nmotifs 3 -maxw 20 -bfile Data/bg/Background_dist_2_order.txt -revcomp -maxsize 1000000
meme Results/Motif_finding/FASTA/group_1432.fa -oc Results/Motif_finding/meme_out/group_1432 -dna  -mod zoops -evt 0.01 -nmotifs 3 -maxw 20 -bfile Data/bg/Background_dist_2_order.txt -revcomp -maxsize 1000000
meme Results/Motif_finding/FASTA/group_1433.fa -oc Results/Motif_finding/meme_out/group_1433 -dna  -mod zoops -evt 0.01 -nmotifs 3 -maxw 20 -bfile Data/bg/Background_dist_2_order.txt -revcomp -maxsize 1000000
meme Results/Motif_finding/FASTA/group_1434.fa -oc Results/Motif_finding/meme_out/group_1434 -dna  -mod zoops -evt 0.01 -nmotifs 3 -maxw 20 -bfile Data/bg/Background_dist_2_order.txt -revcomp -maxsize 1000000
meme Results/Motif_finding/FASTA/group_1435.fa -oc Results/Motif_finding/meme_out/group_1435 -dna  -mod zoops -evt 0.01 -nmotifs 3 -maxw 20 -bfile Data/bg/Background_dist_2_order.txt -revcomp -maxsize 1000000
meme Results/Motif_finding/FASTA/group_1436.fa -oc Results/Motif_finding/meme_out/group_1436 -dna  -mod zoops -evt 0.01 -nmotifs 3 -maxw 20 -bfile Data/bg/Background_dist_2_order.txt -revcomp -maxsize 1000000
meme Results/Motif_finding/FASTA/group_1437.fa -oc Results/Motif_finding/meme_out/group_1437 -dna  -mod zoops -evt 0.01 -nmotifs 3 -maxw 20 -bfile Data/bg/Background_dist_2_order.txt -revcomp -maxsize 1000000
meme Results/Motif_finding/FASTA/group_1438.fa -oc Results/Motif_finding/meme_out/group_1438 -dna  -mod zoops -evt 0.01 -nmotifs 3 -maxw 20 -bfile Data/bg/Background_dist_2_order.txt -revcomp -maxsize 1000000
meme Results/Motif_finding/FASTA/group_1439.fa -oc Results/Motif_finding/meme_out/group_1439 -dna  -mod zoops -evt 0.01 -nmotifs 3 -maxw 20 -bfile Data/bg/Background_dist_2_order.txt -revcomp -maxsize 1000000
meme Results/Motif_finding/FASTA/group_1440.fa -oc Results/Motif_finding/meme_out/group_1440 -dna  -mod zoops -evt 0.01 -nmotifs 3 -maxw 20 -bfile Data/bg/Background_dist_2_order.txt -revcomp -maxsize 1000000
meme Results/Motif_finding/FASTA/group_1441.fa -oc Results/Motif_finding/meme_out/group_1441 -dna  -mod zoops -evt 0.01 -nmotifs 3 -maxw 20 -bfile Data/bg/Background_dist_2_order.txt -revcomp -maxsize 1000000
meme Results/Motif_finding/FASTA/group_1442.fa -oc Results/Motif_finding/meme_out/group_1442 -dna  -mod zoops -evt 0.01 -nmotifs 3 -maxw 20 -bfile Data/bg/Background_dist_2_order.txt -revcomp -maxsize 1000000
meme Results/Motif_finding/FASTA/group_1443.fa -oc Results/Motif_finding/meme_out/group_1443 -dna  -mod zoops -evt 0.01 -nmotifs 3 -maxw 20 -bfile Data/bg/Background_dist_2_order.txt -revcomp -maxsize 1000000
meme Results/Motif_finding/FASTA/group_1444.fa -oc Results/Motif_finding/meme_out/group_1444 -dna  -mod zoops -evt 0.01 -nmotifs 3 -maxw 20 -bfile Data/bg/Background_dist_2_order.txt -revcomp -maxsize 1000000
meme Results/Motif_finding/FASTA/group_1445.fa -oc Results/Motif_finding/meme_out/group_1445 -dna  -mod zoops -evt 0.01 -nmotifs 3 -maxw 20 -bfile Data/bg/Background_dist_2_order.txt -revcomp -maxsize 1000000
meme Results/Motif_finding/FASTA/group_1446.fa -oc Results/Motif_finding/meme_out/group_1446 -dna  -mod zoops -evt 0.01 -nmotifs 3 -maxw 20 -bfile Data/bg/Background_dist_2_order.txt -revcomp -maxsize 1000000
meme Results/Motif_finding/FASTA/group_1447.fa -oc Results/Motif_finding/meme_out/group_1447 -dna  -mod zoops -evt 0.01 -nmotifs 3 -maxw 20 -bfile Data/bg/Background_dist_2_order.txt -revcomp -maxsize 1000000
meme Results/Motif_finding/FASTA/group_1448.fa -oc Results/Motif_finding/meme_out/group_1448 -dna  -mod zoops -evt 0.01 -nmotifs 3 -maxw 20 -bfile Data/bg/Background_dist_2_order.txt -revcomp -maxsize 1000000
meme Results/Motif_finding/FASTA/group_1449.fa -oc Results/Motif_finding/meme_out/group_1449 -dna  -mod zoops -evt 0.01 -nmotifs 3 -maxw 20 -bfile Data/bg/Background_dist_2_order.txt -revcomp -maxsize 1000000
meme Results/Motif_finding/FASTA/group_1450.fa -oc Results/Motif_finding/meme_out/group_1450 -dna  -mod zoops -evt 0.01 -nmotifs 3 -maxw 20 -bfile Data/bg/Background_dist_2_order.txt -revcomp -maxsize 1000000
meme Results/Motif_finding/FASTA/group_1451.fa -oc Results/Motif_finding/meme_out/group_1451 -dna  -mod zoops -evt 0.01 -nmotifs 3 -maxw 20 -bfile Data/bg/Background_dist_2_order.txt -revcomp -maxsize 1000000
meme Results/Motif_finding/FASTA/group_1452.fa -oc Results/Motif_finding/meme_out/group_1452 -dna  -mod zoops -evt 0.01 -nmotifs 3 -maxw 20 -bfile Data/bg/Background_dist_2_order.txt -revcomp -maxsize 1000000
meme Results/Motif_finding/FASTA/group_1453.fa -oc Results/Motif_finding/meme_out/group_1453 -dna  -mod zoops -evt 0.01 -nmotifs 3 -maxw 20 -bfile Data/bg/Background_dist_2_order.txt -revcomp -maxsize 1000000
meme Results/Motif_finding/FASTA/group_1454.fa -oc Results/Motif_finding/meme_out/group_1454 -dna  -mod zoops -evt 0.01 -nmotifs 3 -maxw 20 -bfile Data/bg/Background_dist_2_order.txt -revcomp -maxsize 1000000
meme Results/Motif_finding/FASTA/group_1455.fa -oc Results/Motif_finding/meme_out/group_1455 -dna  -mod zoops -evt 0.01 -nmotifs 3 -maxw 20 -bfile Data/bg/Background_dist_2_order.txt -revcomp -maxsize 1000000
meme Results/Motif_finding/FASTA/group_1456.fa -oc Results/Motif_finding/meme_out/group_1456 -dna  -mod zoops -evt 0.01 -nmotifs 3 -maxw 20 -bfile Data/bg/Background_dist_2_order.txt -revcomp -maxsize 1000000
meme Results/Motif_finding/FASTA/group_1457.fa -oc Results/Motif_finding/meme_out/group_1457 -dna  -mod zoops -evt 0.01 -nmotifs 3 -maxw 20 -bfile Data/bg/Background_dist_2_order.txt -revcomp -maxsize 1000000
meme Results/Motif_finding/FASTA/group_1458.fa -oc Results/Motif_finding/meme_out/group_1458 -dna  -mod zoops -evt 0.01 -nmotifs 3 -maxw 20 -bfile Data/bg/Background_dist_2_order.txt -revcomp -maxsize 1000000
meme Results/Motif_finding/FASTA/group_1459.fa -oc Results/Motif_finding/meme_out/group_1459 -dna  -mod zoops -evt 0.01 -nmotifs 3 -maxw 20 -bfile Data/bg/Background_dist_2_order.txt -revcomp -maxsize 1000000
meme Results/Motif_finding/FASTA/group_1460.fa -oc Results/Motif_finding/meme_out/group_1460 -dna  -mod zoops -evt 0.01 -nmotifs 3 -maxw 20 -bfile Data/bg/Background_dist_2_order.txt -revcomp -maxsize 1000000
meme Results/Motif_finding/FASTA/group_1461.fa -oc Results/Motif_finding/meme_out/group_1461 -dna  -mod zoops -evt 0.01 -nmotifs 3 -maxw 20 -bfile Data/bg/Background_dist_2_order.txt -revcomp -maxsize 1000000
meme Results/Motif_finding/FASTA/group_1462.fa -oc Results/Motif_finding/meme_out/group_1462 -dna  -mod zoops -evt 0.01 -nmotifs 3 -maxw 20 -bfile Data/bg/Background_dist_2_order.txt -revcomp -maxsize 1000000
meme Results/Motif_finding/FASTA/group_1463.fa -oc Results/Motif_finding/meme_out/group_1463 -dna  -mod zoops -evt 0.01 -nmotifs 3 -maxw 20 -bfile Data/bg/Background_dist_2_order.txt -revcomp -maxsize 1000000
meme Results/Motif_finding/FASTA/group_1464.fa -oc Results/Motif_finding/meme_out/group_1464 -dna  -mod zoops -evt 0.01 -nmotifs 3 -maxw 20 -bfile Data/bg/Background_dist_2_order.txt -revcomp -maxsize 1000000
meme Results/Motif_finding/FASTA/group_1465.fa -oc Results/Motif_finding/meme_out/group_1465 -dna  -mod zoops -evt 0.01 -nmotifs 3 -maxw 20 -bfile Data/bg/Background_dist_2_order.txt -revcomp -maxsize 1000000
meme Results/Motif_finding/FASTA/group_1466.fa -oc Results/Motif_finding/meme_out/group_1466 -dna  -mod zoops -evt 0.01 -nmotifs 3 -maxw 20 -bfile Data/bg/Background_dist_2_order.txt -revcomp -maxsize 1000000
meme Results/Motif_finding/FASTA/group_1467.fa -oc Results/Motif_finding/meme_out/group_1467 -dna  -mod zoops -evt 0.01 -nmotifs 3 -maxw 20 -bfile Data/bg/Background_dist_2_order.txt -revcomp -maxsize 1000000
meme Results/Motif_finding/FASTA/group_1468.fa -oc Results/Motif_finding/meme_out/group_1468 -dna  -mod zoops -evt 0.01 -nmotifs 3 -maxw 20 -bfile Data/bg/Background_dist_2_order.txt -revcomp -maxsize 1000000
meme Results/Motif_finding/FASTA/group_1469.fa -oc Results/Motif_finding/meme_out/group_1469 -dna  -mod zoops -evt 0.01 -nmotifs 3 -maxw 20 -bfile Data/bg/Background_dist_2_order.txt -revcomp -maxsize 1000000
meme Results/Motif_finding/FASTA/group_1470.fa -oc Results/Motif_finding/meme_out/group_1470 -dna  -mod zoops -evt 0.01 -nmotifs 3 -maxw 20 -bfile Data/bg/Background_dist_2_order.txt -revcomp -maxsize 1000000
meme Results/Motif_finding/FASTA/group_1471.fa -oc Results/Motif_finding/meme_out/group_1471 -dna  -mod zoops -evt 0.01 -nmotifs 3 -maxw 20 -bfile Data/bg/Background_dist_2_order.txt -revcomp -maxsize 1000000
meme Results/Motif_finding/FASTA/group_1472.fa -oc Results/Motif_finding/meme_out/group_1472 -dna  -mod zoops -evt 0.01 -nmotifs 3 -maxw 20 -bfile Data/bg/Background_dist_2_order.txt -revcomp -maxsize 1000000
meme Results/Motif_finding/FASTA/group_1473.fa -oc Results/Motif_finding/meme_out/group_1473 -dna  -mod zoops -evt 0.01 -nmotifs 3 -maxw 20 -bfile Data/bg/Background_dist_2_order.txt -revcomp -maxsize 1000000
meme Results/Motif_finding/FASTA/group_1474.fa -oc Results/Motif_finding/meme_out/group_1474 -dna  -mod zoops -evt 0.01 -nmotifs 3 -maxw 20 -bfile Data/bg/Background_dist_2_order.txt -revcomp -maxsize 1000000
meme Results/Motif_finding/FASTA/group_1475.fa -oc Results/Motif_finding/meme_out/group_1475 -dna  -mod zoops -evt 0.01 -nmotifs 3 -maxw 20 -bfile Data/bg/Background_dist_2_order.txt -revcomp -maxsize 1000000
meme Results/Motif_finding/FASTA/group_1476.fa -oc Results/Motif_finding/meme_out/group_1476 -dna  -mod zoops -evt 0.01 -nmotifs 3 -maxw 20 -bfile Data/bg/Background_dist_2_order.txt -revcomp -maxsize 1000000
meme Results/Motif_finding/FASTA/group_1477.fa -oc Results/Motif_finding/meme_out/group_1477 -dna  -mod zoops -evt 0.01 -nmotifs 3 -maxw 20 -bfile Data/bg/Background_dist_2_order.txt -revcomp -maxsize 1000000
meme Results/Motif_finding/FASTA/group_1478.fa -oc Results/Motif_finding/meme_out/group_1478 -dna  -mod zoops -evt 0.01 -nmotifs 3 -maxw 20 -bfile Data/bg/Background_dist_2_order.txt -revcomp -maxsize 1000000
meme Results/Motif_finding/FASTA/group_1479.fa -oc Results/Motif_finding/meme_out/group_1479 -dna  -mod zoops -evt 0.01 -nmotifs 3 -maxw 20 -bfile Data/bg/Background_dist_2_order.txt -revcomp -maxsize 1000000
meme Results/Motif_finding/FASTA/group_1480.fa -oc Results/Motif_finding/meme_out/group_1480 -dna  -mod zoops -evt 0.01 -nmotifs 3 -maxw 20 -bfile Data/bg/Background_dist_2_order.txt -revcomp -maxsize 1000000
meme Results/Motif_finding/FASTA/group_1481.fa -oc Results/Motif_finding/meme_out/group_1481 -dna  -mod zoops -evt 0.01 -nmotifs 3 -maxw 20 -bfile Data/bg/Background_dist_2_order.txt -revcomp -maxsize 1000000
meme Results/Motif_finding/FASTA/group_1482.fa -oc Results/Motif_finding/meme_out/group_1482 -dna  -mod zoops -evt 0.01 -nmotifs 3 -maxw 20 -bfile Data/bg/Background_dist_2_order.txt -revcomp -maxsize 1000000
meme Results/Motif_finding/FASTA/group_1483.fa -oc Results/Motif_finding/meme_out/group_1483 -dna  -mod zoops -evt 0.01 -nmotifs 3 -maxw 20 -bfile Data/bg/Background_dist_2_order.txt -revcomp -maxsize 1000000
meme Results/Motif_finding/FASTA/group_1484.fa -oc Results/Motif_finding/meme_out/group_1484 -dna  -mod zoops -evt 0.01 -nmotifs 3 -maxw 20 -bfile Data/bg/Background_dist_2_order.txt -revcomp -maxsize 1000000
meme Results/Motif_finding/FASTA/group_1485.fa -oc Results/Motif_finding/meme_out/group_1485 -dna  -mod zoops -evt 0.01 -nmotifs 3 -maxw 20 -bfile Data/bg/Background_dist_2_order.txt -revcomp -maxsize 1000000
meme Results/Motif_finding/FASTA/group_1486.fa -oc Results/Motif_finding/meme_out/group_1486 -dna  -mod zoops -evt 0.01 -nmotifs 3 -maxw 20 -bfile Data/bg/Background_dist_2_order.txt -revcomp -maxsize 1000000
meme Results/Motif_finding/FASTA/group_1487.fa -oc Results/Motif_finding/meme_out/group_1487 -dna  -mod zoops -evt 0.01 -nmotifs 3 -maxw 20 -bfile Data/bg/Background_dist_2_order.txt -revcomp -maxsize 1000000
meme Results/Motif_finding/FASTA/group_1488.fa -oc Results/Motif_finding/meme_out/group_1488 -dna  -mod zoops -evt 0.01 -nmotifs 3 -maxw 20 -bfile Data/bg/Background_dist_2_order.txt -revcomp -maxsize 1000000
meme Results/Motif_finding/FASTA/group_1489.fa -oc Results/Motif_finding/meme_out/group_1489 -dna  -mod zoops -evt 0.01 -nmotifs 3 -maxw 20 -bfile Data/bg/Background_dist_2_order.txt -revcomp -maxsize 1000000
meme Results/Motif_finding/FASTA/group_1490.fa -oc Results/Motif_finding/meme_out/group_1490 -dna  -mod zoops -evt 0.01 -nmotifs 3 -maxw 20 -bfile Data/bg/Background_dist_2_order.txt -revcomp -maxsize 1000000
meme Results/Motif_finding/FASTA/group_1491.fa -oc Results/Motif_finding/meme_out/group_1491 -dna  -mod zoops -evt 0.01 -nmotifs 3 -maxw 20 -bfile Data/bg/Background_dist_2_order.txt -revcomp -maxsize 1000000
meme Results/Motif_finding/FASTA/group_1492.fa -oc Results/Motif_finding/meme_out/group_1492 -dna  -mod zoops -evt 0.01 -nmotifs 3 -maxw 20 -bfile Data/bg/Background_dist_2_order.txt -revcomp -maxsize 1000000
meme Results/Motif_finding/FASTA/group_1493.fa -oc Results/Motif_finding/meme_out/group_1493 -dna  -mod zoops -evt 0.01 -nmotifs 3 -maxw 20 -bfile Data/bg/Background_dist_2_order.txt -revcomp -maxsize 1000000
meme Results/Motif_finding/FASTA/group_1494.fa -oc Results/Motif_finding/meme_out/group_1494 -dna  -mod zoops -evt 0.01 -nmotifs 3 -maxw 20 -bfile Data/bg/Background_dist_2_order.txt -revcomp -maxsize 1000000
meme Results/Motif_finding/FASTA/group_1495.fa -oc Results/Motif_finding/meme_out/group_1495 -dna  -mod zoops -evt 0.01 -nmotifs 3 -maxw 20 -bfile Data/bg/Background_dist_2_order.txt -revcomp -maxsize 1000000
meme Results/Motif_finding/FASTA/group_1496.fa -oc Results/Motif_finding/meme_out/group_1496 -dna  -mod zoops -evt 0.01 -nmotifs 3 -maxw 20 -bfile Data/bg/Background_dist_2_order.txt -revcomp -maxsize 1000000
meme Results/Motif_finding/FASTA/group_1497.fa -oc Results/Motif_finding/meme_out/group_1497 -dna  -mod zoops -evt 0.01 -nmotifs 3 -maxw 20 -bfile Data/bg/Background_dist_2_order.txt -revcomp -maxsize 1000000
meme Results/Motif_finding/FASTA/group_1498.fa -oc Results/Motif_finding/meme_out/group_1498 -dna  -mod zoops -evt 0.01 -nmotifs 3 -maxw 20 -bfile Data/bg/Background_dist_2_order.txt -revcomp -maxsize 1000000
meme Results/Motif_finding/FASTA/group_1499.fa -oc Results/Motif_finding/meme_out/group_1499 -dna  -mod zoops -evt 0.01 -nmotifs 3 -maxw 20 -bfile Data/bg/Background_dist_2_order.txt -revcomp -maxsize 1000000
meme Results/Motif_finding/FASTA/group_1500.fa -oc Results/Motif_finding/meme_out/group_1500 -dna  -mod zoops -evt 0.01 -nmotifs 3 -maxw 20 -bfile Data/bg/Background_dist_2_order.txt -revcomp -maxsize 1000000
meme Results/Motif_finding/FASTA/group_1501.fa -oc Results/Motif_finding/meme_out/group_1501 -dna  -mod zoops -evt 0.01 -nmotifs 3 -maxw 20 -bfile Data/bg/Background_dist_2_order.txt -revcomp -maxsize 1000000
meme Results/Motif_finding/FASTA/group_1502.fa -oc Results/Motif_finding/meme_out/group_1502 -dna  -mod zoops -evt 0.01 -nmotifs 3 -maxw 20 -bfile Data/bg/Background_dist_2_order.txt -revcomp -maxsize 1000000
meme Results/Motif_finding/FASTA/group_1503.fa -oc Results/Motif_finding/meme_out/group_1503 -dna  -mod zoops -evt 0.01 -nmotifs 3 -maxw 20 -bfile Data/bg/Background_dist_2_order.txt -revcomp -maxsize 1000000
meme Results/Motif_finding/FASTA/group_1504.fa -oc Results/Motif_finding/meme_out/group_1504 -dna  -mod zoops -evt 0.01 -nmotifs 3 -maxw 20 -bfile Data/bg/Background_dist_2_order.txt -revcomp -maxsize 1000000
meme Results/Motif_finding/FASTA/group_1505.fa -oc Results/Motif_finding/meme_out/group_1505 -dna  -mod zoops -evt 0.01 -nmotifs 3 -maxw 20 -bfile Data/bg/Background_dist_2_order.txt -revcomp -maxsize 1000000
meme Results/Motif_finding/FASTA/group_1506.fa -oc Results/Motif_finding/meme_out/group_1506 -dna  -mod zoops -evt 0.01 -nmotifs 3 -maxw 20 -bfile Data/bg/Background_dist_2_order.txt -revcomp -maxsize 1000000
meme Results/Motif_finding/FASTA/group_1507.fa -oc Results/Motif_finding/meme_out/group_1507 -dna  -mod zoops -evt 0.01 -nmotifs 3 -maxw 20 -bfile Data/bg/Background_dist_2_order.txt -revcomp -maxsize 1000000
meme Results/Motif_finding/FASTA/group_1508.fa -oc Results/Motif_finding/meme_out/group_1508 -dna  -mod zoops -evt 0.01 -nmotifs 3 -maxw 20 -bfile Data/bg/Background_dist_2_order.txt -revcomp -maxsize 1000000
meme Results/Motif_finding/FASTA/group_1509.fa -oc Results/Motif_finding/meme_out/group_1509 -dna  -mod zoops -evt 0.01 -nmotifs 3 -maxw 20 -bfile Data/bg/Background_dist_2_order.txt -revcomp -maxsize 1000000
meme Results/Motif_finding/FASTA/group_1510.fa -oc Results/Motif_finding/meme_out/group_1510 -dna  -mod zoops -evt 0.01 -nmotifs 3 -maxw 20 -bfile Data/bg/Background_dist_2_order.txt -revcomp -maxsize 1000000
meme Results/Motif_finding/FASTA/group_1511.fa -oc Results/Motif_finding/meme_out/group_1511 -dna  -mod zoops -evt 0.01 -nmotifs 3 -maxw 20 -bfile Data/bg/Background_dist_2_order.txt -revcomp -maxsize 1000000
meme Results/Motif_finding/FASTA/group_1512.fa -oc Results/Motif_finding/meme_out/group_1512 -dna  -mod zoops -evt 0.01 -nmotifs 3 -maxw 20 -bfile Data/bg/Background_dist_2_order.txt -revcomp -maxsize 1000000
meme Results/Motif_finding/FASTA/group_1513.fa -oc Results/Motif_finding/meme_out/group_1513 -dna  -mod zoops -evt 0.01 -nmotifs 3 -maxw 20 -bfile Data/bg/Background_dist_2_order.txt -revcomp -maxsize 1000000
meme Results/Motif_finding/FASTA/group_1514.fa -oc Results/Motif_finding/meme_out/group_1514 -dna  -mod zoops -evt 0.01 -nmotifs 3 -maxw 20 -bfile Data/bg/Background_dist_2_order.txt -revcomp -maxsize 1000000
meme Results/Motif_finding/FASTA/group_1515.fa -oc Results/Motif_finding/meme_out/group_1515 -dna  -mod zoops -evt 0.01 -nmotifs 3 -maxw 20 -bfile Data/bg/Background_dist_2_order.txt -revcomp -maxsize 1000000
meme Results/Motif_finding/FASTA/group_1516.fa -oc Results/Motif_finding/meme_out/group_1516 -dna  -mod zoops -evt 0.01 -nmotifs 3 -maxw 20 -bfile Data/bg/Background_dist_2_order.txt -revcomp -maxsize 1000000
meme Results/Motif_finding/FASTA/group_1517.fa -oc Results/Motif_finding/meme_out/group_1517 -dna  -mod zoops -evt 0.01 -nmotifs 3 -maxw 20 -bfile Data/bg/Background_dist_2_order.txt -revcomp -maxsize 1000000
meme Results/Motif_finding/FASTA/group_1518.fa -oc Results/Motif_finding/meme_out/group_1518 -dna  -mod zoops -evt 0.01 -nmotifs 3 -maxw 20 -bfile Data/bg/Background_dist_2_order.txt -revcomp -maxsize 1000000
meme Results/Motif_finding/FASTA/group_1519.fa -oc Results/Motif_finding/meme_out/group_1519 -dna  -mod zoops -evt 0.01 -nmotifs 3 -maxw 20 -bfile Data/bg/Background_dist_2_order.txt -revcomp -maxsize 1000000
meme Results/Motif_finding/FASTA/group_1520.fa -oc Results/Motif_finding/meme_out/group_1520 -dna  -mod zoops -evt 0.01 -nmotifs 3 -maxw 20 -bfile Data/bg/Background_dist_2_order.txt -revcomp -maxsize 1000000
meme Results/Motif_finding/FASTA/group_1521.fa -oc Results/Motif_finding/meme_out/group_1521 -dna  -mod zoops -evt 0.01 -nmotifs 3 -maxw 20 -bfile Data/bg/Background_dist_2_order.txt -revcomp -maxsize 1000000
meme Results/Motif_finding/FASTA/group_1522.fa -oc Results/Motif_finding/meme_out/group_1522 -dna  -mod zoops -evt 0.01 -nmotifs 3 -maxw 20 -bfile Data/bg/Background_dist_2_order.txt -revcomp -maxsize 1000000
meme Results/Motif_finding/FASTA/group_1523.fa -oc Results/Motif_finding/meme_out/group_1523 -dna  -mod zoops -evt 0.01 -nmotifs 3 -maxw 20 -bfile Data/bg/Background_dist_2_order.txt -revcomp -maxsize 1000000
meme Results/Motif_finding/FASTA/group_1524.fa -oc Results/Motif_finding/meme_out/group_1524 -dna  -mod zoops -evt 0.01 -nmotifs 3 -maxw 20 -bfile Data/bg/Background_dist_2_order.txt -revcomp -maxsize 1000000
meme Results/Motif_finding/FASTA/group_1525.fa -oc Results/Motif_finding/meme_out/group_1525 -dna  -mod zoops -evt 0.01 -nmotifs 3 -maxw 20 -bfile Data/bg/Background_dist_2_order.txt -revcomp -maxsize 1000000
meme Results/Motif_finding/FASTA/group_1526.fa -oc Results/Motif_finding/meme_out/group_1526 -dna  -mod zoops -evt 0.01 -nmotifs 3 -maxw 20 -bfile Data/bg/Background_dist_2_order.txt -revcomp -maxsize 1000000
meme Results/Motif_finding/FASTA/group_1527.fa -oc Results/Motif_finding/meme_out/group_1527 -dna  -mod zoops -evt 0.01 -nmotifs 3 -maxw 20 -bfile Data/bg/Background_dist_2_order.txt -revcomp -maxsize 1000000
meme Results/Motif_finding/FASTA/group_1528.fa -oc Results/Motif_finding/meme_out/group_1528 -dna  -mod zoops -evt 0.01 -nmotifs 3 -maxw 20 -bfile Data/bg/Background_dist_2_order.txt -revcomp -maxsize 1000000
meme Results/Motif_finding/FASTA/group_1529.fa -oc Results/Motif_finding/meme_out/group_1529 -dna  -mod zoops -evt 0.01 -nmotifs 3 -maxw 20 -bfile Data/bg/Background_dist_2_order.txt -revcomp -maxsize 1000000
meme Results/Motif_finding/FASTA/group_1530.fa -oc Results/Motif_finding/meme_out/group_1530 -dna  -mod zoops -evt 0.01 -nmotifs 3 -maxw 20 -bfile Data/bg/Background_dist_2_order.txt -revcomp -maxsize 1000000
meme Results/Motif_finding/FASTA/group_1531.fa -oc Results/Motif_finding/meme_out/group_1531 -dna  -mod zoops -evt 0.01 -nmotifs 3 -maxw 20 -bfile Data/bg/Background_dist_2_order.txt -revcomp -maxsize 1000000
meme Results/Motif_finding/FASTA/group_1532.fa -oc Results/Motif_finding/meme_out/group_1532 -dna  -mod zoops -evt 0.01 -nmotifs 3 -maxw 20 -bfile Data/bg/Background_dist_2_order.txt -revcomp -maxsize 1000000
meme Results/Motif_finding/FASTA/group_1533.fa -oc Results/Motif_finding/meme_out/group_1533 -dna  -mod zoops -evt 0.01 -nmotifs 3 -maxw 20 -bfile Data/bg/Background_dist_2_order.txt -revcomp -maxsize 1000000
meme Results/Motif_finding/FASTA/group_1534.fa -oc Results/Motif_finding/meme_out/group_1534 -dna  -mod zoops -evt 0.01 -nmotifs 3 -maxw 20 -bfile Data/bg/Background_dist_2_order.txt -revcomp -maxsize 1000000
meme Results/Motif_finding/FASTA/group_1535.fa -oc Results/Motif_finding/meme_out/group_1535 -dna  -mod zoops -evt 0.01 -nmotifs 3 -maxw 20 -bfile Data/bg/Background_dist_2_order.txt -revcomp -maxsize 1000000
meme Results/Motif_finding/FASTA/group_1536.fa -oc Results/Motif_finding/meme_out/group_1536 -dna  -mod zoops -evt 0.01 -nmotifs 3 -maxw 20 -bfile Data/bg/Background_dist_2_order.txt -revcomp -maxsize 1000000
meme Results/Motif_finding/FASTA/group_1537.fa -oc Results/Motif_finding/meme_out/group_1537 -dna  -mod zoops -evt 0.01 -nmotifs 3 -maxw 20 -bfile Data/bg/Background_dist_2_order.txt -revcomp -maxsize 1000000
meme Results/Motif_finding/FASTA/group_1538.fa -oc Results/Motif_finding/meme_out/group_1538 -dna  -mod zoops -evt 0.01 -nmotifs 3 -maxw 20 -bfile Data/bg/Background_dist_2_order.txt -revcomp -maxsize 1000000
meme Results/Motif_finding/FASTA/group_1539.fa -oc Results/Motif_finding/meme_out/group_1539 -dna  -mod zoops -evt 0.01 -nmotifs 3 -maxw 20 -bfile Data/bg/Background_dist_2_order.txt -revcomp -maxsize 1000000
meme Results/Motif_finding/FASTA/group_1540.fa -oc Results/Motif_finding/meme_out/group_1540 -dna  -mod zoops -evt 0.01 -nmotifs 3 -maxw 20 -bfile Data/bg/Background_dist_2_order.txt -revcomp -maxsize 1000000
meme Results/Motif_finding/FASTA/group_1541.fa -oc Results/Motif_finding/meme_out/group_1541 -dna  -mod zoops -evt 0.01 -nmotifs 3 -maxw 20 -bfile Data/bg/Background_dist_2_order.txt -revcomp -maxsize 1000000
meme Results/Motif_finding/FASTA/group_1542.fa -oc Results/Motif_finding/meme_out/group_1542 -dna  -mod zoops -evt 0.01 -nmotifs 3 -maxw 20 -bfile Data/bg/Background_dist_2_order.txt -revcomp -maxsize 1000000
meme Results/Motif_finding/FASTA/group_1543.fa -oc Results/Motif_finding/meme_out/group_1543 -dna  -mod zoops -evt 0.01 -nmotifs 3 -maxw 20 -bfile Data/bg/Background_dist_2_order.txt -revcomp -maxsize 1000000
meme Results/Motif_finding/FASTA/group_1544.fa -oc Results/Motif_finding/meme_out/group_1544 -dna  -mod zoops -evt 0.01 -nmotifs 3 -maxw 20 -bfile Data/bg/Background_dist_2_order.txt -revcomp -maxsize 1000000
meme Results/Motif_finding/FASTA/group_1545.fa -oc Results/Motif_finding/meme_out/group_1545 -dna  -mod zoops -evt 0.01 -nmotifs 3 -maxw 20 -bfile Data/bg/Background_dist_2_order.txt -revcomp -maxsize 1000000
meme Results/Motif_finding/FASTA/group_1546.fa -oc Results/Motif_finding/meme_out/group_1546 -dna  -mod zoops -evt 0.01 -nmotifs 3 -maxw 20 -bfile Data/bg/Background_dist_2_order.txt -revcomp -maxsize 1000000
meme Results/Motif_finding/FASTA/group_1547.fa -oc Results/Motif_finding/meme_out/group_1547 -dna  -mod zoops -evt 0.01 -nmotifs 3 -maxw 20 -bfile Data/bg/Background_dist_2_order.txt -revcomp -maxsize 1000000
meme Results/Motif_finding/FASTA/group_1548.fa -oc Results/Motif_finding/meme_out/group_1548 -dna  -mod zoops -evt 0.01 -nmotifs 3 -maxw 20 -bfile Data/bg/Background_dist_2_order.txt -revcomp -maxsize 1000000
meme Results/Motif_finding/FASTA/group_1549.fa -oc Results/Motif_finding/meme_out/group_1549 -dna  -mod zoops -evt 0.01 -nmotifs 3 -maxw 20 -bfile Data/bg/Background_dist_2_order.txt -revcomp -maxsize 1000000
meme Results/Motif_finding/FASTA/group_1550.fa -oc Results/Motif_finding/meme_out/group_1550 -dna  -mod zoops -evt 0.01 -nmotifs 3 -maxw 20 -bfile Data/bg/Background_dist_2_order.txt -revcomp -maxsize 1000000
meme Results/Motif_finding/FASTA/group_1551.fa -oc Results/Motif_finding/meme_out/group_1551 -dna  -mod zoops -evt 0.01 -nmotifs 3 -maxw 20 -bfile Data/bg/Background_dist_2_order.txt -revcomp -maxsize 1000000
meme Results/Motif_finding/FASTA/group_1552.fa -oc Results/Motif_finding/meme_out/group_1552 -dna  -mod zoops -evt 0.01 -nmotifs 3 -maxw 20 -bfile Data/bg/Background_dist_2_order.txt -revcomp -maxsize 1000000
meme Results/Motif_finding/FASTA/group_1553.fa -oc Results/Motif_finding/meme_out/group_1553 -dna  -mod zoops -evt 0.01 -nmotifs 3 -maxw 20 -bfile Data/bg/Background_dist_2_order.txt -revcomp -maxsize 1000000
meme Results/Motif_finding/FASTA/group_1554.fa -oc Results/Motif_finding/meme_out/group_1554 -dna  -mod zoops -evt 0.01 -nmotifs 3 -maxw 20 -bfile Data/bg/Background_dist_2_order.txt -revcomp -maxsize 1000000
meme Results/Motif_finding/FASTA/group_1555.fa -oc Results/Motif_finding/meme_out/group_1555 -dna  -mod zoops -evt 0.01 -nmotifs 3 -maxw 20 -bfile Data/bg/Background_dist_2_order.txt -revcomp -maxsize 1000000
meme Results/Motif_finding/FASTA/group_1556.fa -oc Results/Motif_finding/meme_out/group_1556 -dna  -mod zoops -evt 0.01 -nmotifs 3 -maxw 20 -bfile Data/bg/Background_dist_2_order.txt -revcomp -maxsize 1000000
meme Results/Motif_finding/FASTA/group_1557.fa -oc Results/Motif_finding/meme_out/group_1557 -dna  -mod zoops -evt 0.01 -nmotifs 3 -maxw 20 -bfile Data/bg/Background_dist_2_order.txt -revcomp -maxsize 1000000
meme Results/Motif_finding/FASTA/group_1558.fa -oc Results/Motif_finding/meme_out/group_1558 -dna  -mod zoops -evt 0.01 -nmotifs 3 -maxw 20 -bfile Data/bg/Background_dist_2_order.txt -revcomp -maxsize 1000000
meme Results/Motif_finding/FASTA/group_1559.fa -oc Results/Motif_finding/meme_out/group_1559 -dna  -mod zoops -evt 0.01 -nmotifs 3 -maxw 20 -bfile Data/bg/Background_dist_2_order.txt -revcomp -maxsize 1000000
meme Results/Motif_finding/FASTA/group_1560.fa -oc Results/Motif_finding/meme_out/group_1560 -dna  -mod zoops -evt 0.01 -nmotifs 3 -maxw 20 -bfile Data/bg/Background_dist_2_order.txt -revcomp -maxsize 1000000
meme Results/Motif_finding/FASTA/group_1561.fa -oc Results/Motif_finding/meme_out/group_1561 -dna  -mod zoops -evt 0.01 -nmotifs 3 -maxw 20 -bfile Data/bg/Background_dist_2_order.txt -revcomp -maxsize 1000000
meme Results/Motif_finding/FASTA/group_1562.fa -oc Results/Motif_finding/meme_out/group_1562 -dna  -mod zoops -evt 0.01 -nmotifs 3 -maxw 20 -bfile Data/bg/Background_dist_2_order.txt -revcomp -maxsize 1000000
meme Results/Motif_finding/FASTA/group_1563.fa -oc Results/Motif_finding/meme_out/group_1563 -dna  -mod zoops -evt 0.01 -nmotifs 3 -maxw 20 -bfile Data/bg/Background_dist_2_order.txt -revcomp -maxsize 1000000
meme Results/Motif_finding/FASTA/group_1564.fa -oc Results/Motif_finding/meme_out/group_1564 -dna  -mod zoops -evt 0.01 -nmotifs 3 -maxw 20 -bfile Data/bg/Background_dist_2_order.txt -revcomp -maxsize 1000000
meme Results/Motif_finding/FASTA/group_1565.fa -oc Results/Motif_finding/meme_out/group_1565 -dna  -mod zoops -evt 0.01 -nmotifs 3 -maxw 20 -bfile Data/bg/Background_dist_2_order.txt -revcomp -maxsize 1000000
meme Results/Motif_finding/FASTA/group_1566.fa -oc Results/Motif_finding/meme_out/group_1566 -dna  -mod zoops -evt 0.01 -nmotifs 3 -maxw 20 -bfile Data/bg/Background_dist_2_order.txt -revcomp -maxsize 1000000
meme Results/Motif_finding/FASTA/group_1567.fa -oc Results/Motif_finding/meme_out/group_1567 -dna  -mod zoops -evt 0.01 -nmotifs 3 -maxw 20 -bfile Data/bg/Background_dist_2_order.txt -revcomp -maxsize 1000000
meme Results/Motif_finding/FASTA/group_1568.fa -oc Results/Motif_finding/meme_out/group_1568 -dna  -mod zoops -evt 0.01 -nmotifs 3 -maxw 20 -bfile Data/bg/Background_dist_2_order.txt -revcomp -maxsize 1000000
meme Results/Motif_finding/FASTA/group_1569.fa -oc Results/Motif_finding/meme_out/group_1569 -dna  -mod zoops -evt 0.01 -nmotifs 3 -maxw 20 -bfile Data/bg/Background_dist_2_order.txt -revcomp -maxsize 1000000
meme Results/Motif_finding/FASTA/group_1570.fa -oc Results/Motif_finding/meme_out/group_1570 -dna  -mod zoops -evt 0.01 -nmotifs 3 -maxw 20 -bfile Data/bg/Background_dist_2_order.txt -revcomp -maxsize 1000000
meme Results/Motif_finding/FASTA/group_1571.fa -oc Results/Motif_finding/meme_out/group_1571 -dna  -mod zoops -evt 0.01 -nmotifs 3 -maxw 20 -bfile Data/bg/Background_dist_2_order.txt -revcomp -maxsize 1000000
meme Results/Motif_finding/FASTA/group_1572.fa -oc Results/Motif_finding/meme_out/group_1572 -dna  -mod zoops -evt 0.01 -nmotifs 3 -maxw 20 -bfile Data/bg/Background_dist_2_order.txt -revcomp -maxsize 1000000
meme Results/Motif_finding/FASTA/group_1573.fa -oc Results/Motif_finding/meme_out/group_1573 -dna  -mod zoops -evt 0.01 -nmotifs 3 -maxw 20 -bfile Data/bg/Background_dist_2_order.txt -revcomp -maxsize 1000000
meme Results/Motif_finding/FASTA/group_1574.fa -oc Results/Motif_finding/meme_out/group_1574 -dna  -mod zoops -evt 0.01 -nmotifs 3 -maxw 20 -bfile Data/bg/Background_dist_2_order.txt -revcomp -maxsize 1000000
meme Results/Motif_finding/FASTA/group_1575.fa -oc Results/Motif_finding/meme_out/group_1575 -dna  -mod zoops -evt 0.01 -nmotifs 3 -maxw 20 -bfile Data/bg/Background_dist_2_order.txt -revcomp -maxsize 1000000
meme Results/Motif_finding/FASTA/group_1576.fa -oc Results/Motif_finding/meme_out/group_1576 -dna  -mod zoops -evt 0.01 -nmotifs 3 -maxw 20 -bfile Data/bg/Background_dist_2_order.txt -revcomp -maxsize 1000000
meme Results/Motif_finding/FASTA/group_1577.fa -oc Results/Motif_finding/meme_out/group_1577 -dna  -mod zoops -evt 0.01 -nmotifs 3 -maxw 20 -bfile Data/bg/Background_dist_2_order.txt -revcomp -maxsize 1000000
meme Results/Motif_finding/FASTA/group_1578.fa -oc Results/Motif_finding/meme_out/group_1578 -dna  -mod zoops -evt 0.01 -nmotifs 3 -maxw 20 -bfile Data/bg/Background_dist_2_order.txt -revcomp -maxsize 1000000
meme Results/Motif_finding/FASTA/group_1579.fa -oc Results/Motif_finding/meme_out/group_1579 -dna  -mod zoops -evt 0.01 -nmotifs 3 -maxw 20 -bfile Data/bg/Background_dist_2_order.txt -revcomp -maxsize 1000000
meme Results/Motif_finding/FASTA/group_1580.fa -oc Results/Motif_finding/meme_out/group_1580 -dna  -mod zoops -evt 0.01 -nmotifs 3 -maxw 20 -bfile Data/bg/Background_dist_2_order.txt -revcomp -maxsize 1000000
meme Results/Motif_finding/FASTA/group_1581.fa -oc Results/Motif_finding/meme_out/group_1581 -dna  -mod zoops -evt 0.01 -nmotifs 3 -maxw 20 -bfile Data/bg/Background_dist_2_order.txt -revcomp -maxsize 1000000
meme Results/Motif_finding/FASTA/group_1582.fa -oc Results/Motif_finding/meme_out/group_1582 -dna  -mod zoops -evt 0.01 -nmotifs 3 -maxw 20 -bfile Data/bg/Background_dist_2_order.txt -revcomp -maxsize 1000000
meme Results/Motif_finding/FASTA/group_1583.fa -oc Results/Motif_finding/meme_out/group_1583 -dna  -mod zoops -evt 0.01 -nmotifs 3 -maxw 20 -bfile Data/bg/Background_dist_2_order.txt -revcomp -maxsize 1000000
meme Results/Motif_finding/FASTA/group_1584.fa -oc Results/Motif_finding/meme_out/group_1584 -dna  -mod zoops -evt 0.01 -nmotifs 3 -maxw 20 -bfile Data/bg/Background_dist_2_order.txt -revcomp -maxsize 1000000
meme Results/Motif_finding/FASTA/group_1585.fa -oc Results/Motif_finding/meme_out/group_1585 -dna  -mod zoops -evt 0.01 -nmotifs 3 -maxw 20 -bfile Data/bg/Background_dist_2_order.txt -revcomp -maxsize 1000000
meme Results/Motif_finding/FASTA/group_1586.fa -oc Results/Motif_finding/meme_out/group_1586 -dna  -mod zoops -evt 0.01 -nmotifs 3 -maxw 20 -bfile Data/bg/Background_dist_2_order.txt -revcomp -maxsize 1000000
meme Results/Motif_finding/FASTA/group_1587.fa -oc Results/Motif_finding/meme_out/group_1587 -dna  -mod zoops -evt 0.01 -nmotifs 3 -maxw 20 -bfile Data/bg/Background_dist_2_order.txt -revcomp -maxsize 1000000
meme Results/Motif_finding/FASTA/group_1588.fa -oc Results/Motif_finding/meme_out/group_1588 -dna  -mod zoops -evt 0.01 -nmotifs 3 -maxw 20 -bfile Data/bg/Background_dist_2_order.txt -revcomp -maxsize 1000000
meme Results/Motif_finding/FASTA/group_1589.fa -oc Results/Motif_finding/meme_out/group_1589 -dna  -mod zoops -evt 0.01 -nmotifs 3 -maxw 20 -bfile Data/bg/Background_dist_2_order.txt -revcomp -maxsize 1000000
meme Results/Motif_finding/FASTA/group_1590.fa -oc Results/Motif_finding/meme_out/group_1590 -dna  -mod zoops -evt 0.01 -nmotifs 3 -maxw 20 -bfile Data/bg/Background_dist_2_order.txt -revcomp -maxsize 1000000
meme Results/Motif_finding/FASTA/group_1591.fa -oc Results/Motif_finding/meme_out/group_1591 -dna  -mod zoops -evt 0.01 -nmotifs 3 -maxw 20 -bfile Data/bg/Background_dist_2_order.txt -revcomp -maxsize 1000000
meme Results/Motif_finding/FASTA/group_1592.fa -oc Results/Motif_finding/meme_out/group_1592 -dna  -mod zoops -evt 0.01 -nmotifs 3 -maxw 20 -bfile Data/bg/Background_dist_2_order.txt -revcomp -maxsize 1000000
meme Results/Motif_finding/FASTA/group_1593.fa -oc Results/Motif_finding/meme_out/group_1593 -dna  -mod zoops -evt 0.01 -nmotifs 3 -maxw 20 -bfile Data/bg/Background_dist_2_order.txt -revcomp -maxsize 1000000
meme Results/Motif_finding/FASTA/group_1594.fa -oc Results/Motif_finding/meme_out/group_1594 -dna  -mod zoops -evt 0.01 -nmotifs 3 -maxw 20 -bfile Data/bg/Background_dist_2_order.txt -revcomp -maxsize 1000000
meme Results/Motif_finding/FASTA/group_1595.fa -oc Results/Motif_finding/meme_out/group_1595 -dna  -mod zoops -evt 0.01 -nmotifs 3 -maxw 20 -bfile Data/bg/Background_dist_2_order.txt -revcomp -maxsize 1000000
meme Results/Motif_finding/FASTA/group_1596.fa -oc Results/Motif_finding/meme_out/group_1596 -dna  -mod zoops -evt 0.01 -nmotifs 3 -maxw 20 -bfile Data/bg/Background_dist_2_order.txt -revcomp -maxsize 1000000
meme Results/Motif_finding/FASTA/group_1597.fa -oc Results/Motif_finding/meme_out/group_1597 -dna  -mod zoops -evt 0.01 -nmotifs 3 -maxw 20 -bfile Data/bg/Background_dist_2_order.txt -revcomp -maxsize 1000000
meme Results/Motif_finding/FASTA/group_1598.fa -oc Results/Motif_finding/meme_out/group_1598 -dna  -mod zoops -evt 0.01 -nmotifs 3 -maxw 20 -bfile Data/bg/Background_dist_2_order.txt -revcomp -maxsize 1000000
meme Results/Motif_finding/FASTA/group_1599.fa -oc Results/Motif_finding/meme_out/group_1599 -dna  -mod zoops -evt 0.01 -nmotifs 3 -maxw 20 -bfile Data/bg/Background_dist_2_order.txt -revcomp -maxsize 1000000
meme Results/Motif_finding/FASTA/group_1600.fa -oc Results/Motif_finding/meme_out/group_1600 -dna  -mod zoops -evt 0.01 -nmotifs 3 -maxw 20 -bfile Data/bg/Background_dist_2_order.txt -revcomp -maxsize 1000000
meme Results/Motif_finding/FASTA/group_1601.fa -oc Results/Motif_finding/meme_out/group_1601 -dna  -mod zoops -evt 0.01 -nmotifs 3 -maxw 20 -bfile Data/bg/Background_dist_2_order.txt -revcomp -maxsize 1000000
meme Results/Motif_finding/FASTA/group_1602.fa -oc Results/Motif_finding/meme_out/group_1602 -dna  -mod zoops -evt 0.01 -nmotifs 3 -maxw 20 -bfile Data/bg/Background_dist_2_order.txt -revcomp -maxsize 1000000
meme Results/Motif_finding/FASTA/group_1603.fa -oc Results/Motif_finding/meme_out/group_1603 -dna  -mod zoops -evt 0.01 -nmotifs 3 -maxw 20 -bfile Data/bg/Background_dist_2_order.txt -revcomp -maxsize 1000000
meme Results/Motif_finding/FASTA/group_1604.fa -oc Results/Motif_finding/meme_out/group_1604 -dna  -mod zoops -evt 0.01 -nmotifs 3 -maxw 20 -bfile Data/bg/Background_dist_2_order.txt -revcomp -maxsize 1000000
meme Results/Motif_finding/FASTA/group_1605.fa -oc Results/Motif_finding/meme_out/group_1605 -dna  -mod zoops -evt 0.01 -nmotifs 3 -maxw 20 -bfile Data/bg/Background_dist_2_order.txt -revcomp -maxsize 1000000
meme Results/Motif_finding/FASTA/group_1606.fa -oc Results/Motif_finding/meme_out/group_1606 -dna  -mod zoops -evt 0.01 -nmotifs 3 -maxw 20 -bfile Data/bg/Background_dist_2_order.txt -revcomp -maxsize 1000000
meme Results/Motif_finding/FASTA/group_1607.fa -oc Results/Motif_finding/meme_out/group_1607 -dna  -mod zoops -evt 0.01 -nmotifs 3 -maxw 20 -bfile Data/bg/Background_dist_2_order.txt -revcomp -maxsize 1000000
meme Results/Motif_finding/FASTA/group_1608.fa -oc Results/Motif_finding/meme_out/group_1608 -dna  -mod zoops -evt 0.01 -nmotifs 3 -maxw 20 -bfile Data/bg/Background_dist_2_order.txt -revcomp -maxsize 1000000
meme Results/Motif_finding/FASTA/group_1609.fa -oc Results/Motif_finding/meme_out/group_1609 -dna  -mod zoops -evt 0.01 -nmotifs 3 -maxw 20 -bfile Data/bg/Background_dist_2_order.txt -revcomp -maxsize 1000000
meme Results/Motif_finding/FASTA/group_1610.fa -oc Results/Motif_finding/meme_out/group_1610 -dna  -mod zoops -evt 0.01 -nmotifs 3 -maxw 20 -bfile Data/bg/Background_dist_2_order.txt -revcomp -maxsize 1000000
meme Results/Motif_finding/FASTA/group_1611.fa -oc Results/Motif_finding/meme_out/group_1611 -dna  -mod zoops -evt 0.01 -nmotifs 3 -maxw 20 -bfile Data/bg/Background_dist_2_order.txt -revcomp -maxsize 1000000
meme Results/Motif_finding/FASTA/group_1612.fa -oc Results/Motif_finding/meme_out/group_1612 -dna  -mod zoops -evt 0.01 -nmotifs 3 -maxw 20 -bfile Data/bg/Background_dist_2_order.txt -revcomp -maxsize 1000000
meme Results/Motif_finding/FASTA/group_1613.fa -oc Results/Motif_finding/meme_out/group_1613 -dna  -mod zoops -evt 0.01 -nmotifs 3 -maxw 20 -bfile Data/bg/Background_dist_2_order.txt -revcomp -maxsize 1000000
meme Results/Motif_finding/FASTA/group_1614.fa -oc Results/Motif_finding/meme_out/group_1614 -dna  -mod zoops -evt 0.01 -nmotifs 3 -maxw 20 -bfile Data/bg/Background_dist_2_order.txt -revcomp -maxsize 1000000
meme Results/Motif_finding/FASTA/group_1615.fa -oc Results/Motif_finding/meme_out/group_1615 -dna  -mod zoops -evt 0.01 -nmotifs 3 -maxw 20 -bfile Data/bg/Background_dist_2_order.txt -revcomp -maxsize 1000000
meme Results/Motif_finding/FASTA/group_1616.fa -oc Results/Motif_finding/meme_out/group_1616 -dna  -mod zoops -evt 0.01 -nmotifs 3 -maxw 20 -bfile Data/bg/Background_dist_2_order.txt -revcomp -maxsize 1000000
meme Results/Motif_finding/FASTA/group_1617.fa -oc Results/Motif_finding/meme_out/group_1617 -dna  -mod zoops -evt 0.01 -nmotifs 3 -maxw 20 -bfile Data/bg/Background_dist_2_order.txt -revcomp -maxsize 1000000
meme Results/Motif_finding/FASTA/group_1618.fa -oc Results/Motif_finding/meme_out/group_1618 -dna  -mod zoops -evt 0.01 -nmotifs 3 -maxw 20 -bfile Data/bg/Background_dist_2_order.txt -revcomp -maxsize 1000000
meme Results/Motif_finding/FASTA/group_1619.fa -oc Results/Motif_finding/meme_out/group_1619 -dna  -mod zoops -evt 0.01 -nmotifs 3 -maxw 20 -bfile Data/bg/Background_dist_2_order.txt -revcomp -maxsize 1000000
meme Results/Motif_finding/FASTA/group_1620.fa -oc Results/Motif_finding/meme_out/group_1620 -dna  -mod zoops -evt 0.01 -nmotifs 3 -maxw 20 -bfile Data/bg/Background_dist_2_order.txt -revcomp -maxsize 1000000
meme Results/Motif_finding/FASTA/group_1621.fa -oc Results/Motif_finding/meme_out/group_1621 -dna  -mod zoops -evt 0.01 -nmotifs 3 -maxw 20 -bfile Data/bg/Background_dist_2_order.txt -revcomp -maxsize 1000000
meme Results/Motif_finding/FASTA/group_1622.fa -oc Results/Motif_finding/meme_out/group_1622 -dna  -mod zoops -evt 0.01 -nmotifs 3 -maxw 20 -bfile Data/bg/Background_dist_2_order.txt -revcomp -maxsize 1000000
meme Results/Motif_finding/FASTA/group_1623.fa -oc Results/Motif_finding/meme_out/group_1623 -dna  -mod zoops -evt 0.01 -nmotifs 3 -maxw 20 -bfile Data/bg/Background_dist_2_order.txt -revcomp -maxsize 1000000
meme Results/Motif_finding/FASTA/group_1624.fa -oc Results/Motif_finding/meme_out/group_1624 -dna  -mod zoops -evt 0.01 -nmotifs 3 -maxw 20 -bfile Data/bg/Background_dist_2_order.txt -revcomp -maxsize 1000000
meme Results/Motif_finding/FASTA/group_1625.fa -oc Results/Motif_finding/meme_out/group_1625 -dna  -mod zoops -evt 0.01 -nmotifs 3 -maxw 20 -bfile Data/bg/Background_dist_2_order.txt -revcomp -maxsize 1000000
meme Results/Motif_finding/FASTA/group_1626.fa -oc Results/Motif_finding/meme_out/group_1626 -dna  -mod zoops -evt 0.01 -nmotifs 3 -maxw 20 -bfile Data/bg/Background_dist_2_order.txt -revcomp -maxsize 1000000
meme Results/Motif_finding/FASTA/group_1627.fa -oc Results/Motif_finding/meme_out/group_1627 -dna  -mod zoops -evt 0.01 -nmotifs 3 -maxw 20 -bfile Data/bg/Background_dist_2_order.txt -revcomp -maxsize 1000000
meme Results/Motif_finding/FASTA/group_1628.fa -oc Results/Motif_finding/meme_out/group_1628 -dna  -mod zoops -evt 0.01 -nmotifs 3 -maxw 20 -bfile Data/bg/Background_dist_2_order.txt -revcomp -maxsize 1000000
meme Results/Motif_finding/FASTA/group_1629.fa -oc Results/Motif_finding/meme_out/group_1629 -dna  -mod zoops -evt 0.01 -nmotifs 3 -maxw 20 -bfile Data/bg/Background_dist_2_order.txt -revcomp -maxsize 1000000
meme Results/Motif_finding/FASTA/group_1630.fa -oc Results/Motif_finding/meme_out/group_1630 -dna  -mod zoops -evt 0.01 -nmotifs 3 -maxw 20 -bfile Data/bg/Background_dist_2_order.txt -revcomp -maxsize 1000000
meme Results/Motif_finding/FASTA/group_1631.fa -oc Results/Motif_finding/meme_out/group_1631 -dna  -mod zoops -evt 0.01 -nmotifs 3 -maxw 20 -bfile Data/bg/Background_dist_2_order.txt -revcomp -maxsize 1000000
meme Results/Motif_finding/FASTA/group_1632.fa -oc Results/Motif_finding/meme_out/group_1632 -dna  -mod zoops -evt 0.01 -nmotifs 3 -maxw 20 -bfile Data/bg/Background_dist_2_order.txt -revcomp -maxsize 1000000
meme Results/Motif_finding/FASTA/group_1633.fa -oc Results/Motif_finding/meme_out/group_1633 -dna  -mod zoops -evt 0.01 -nmotifs 3 -maxw 20 -bfile Data/bg/Background_dist_2_order.txt -revcomp -maxsize 1000000
meme Results/Motif_finding/FASTA/group_1634.fa -oc Results/Motif_finding/meme_out/group_1634 -dna  -mod zoops -evt 0.01 -nmotifs 3 -maxw 20 -bfile Data/bg/Background_dist_2_order.txt -revcomp -maxsize 1000000
meme Results/Motif_finding/FASTA/group_1635.fa -oc Results/Motif_finding/meme_out/group_1635 -dna  -mod zoops -evt 0.01 -nmotifs 3 -maxw 20 -bfile Data/bg/Background_dist_2_order.txt -revcomp -maxsize 1000000
meme Results/Motif_finding/FASTA/group_1636.fa -oc Results/Motif_finding/meme_out/group_1636 -dna  -mod zoops -evt 0.01 -nmotifs 3 -maxw 20 -bfile Data/bg/Background_dist_2_order.txt -revcomp -maxsize 1000000
meme Results/Motif_finding/FASTA/group_1637.fa -oc Results/Motif_finding/meme_out/group_1637 -dna  -mod zoops -evt 0.01 -nmotifs 3 -maxw 20 -bfile Data/bg/Background_dist_2_order.txt -revcomp -maxsize 1000000
meme Results/Motif_finding/FASTA/group_1638.fa -oc Results/Motif_finding/meme_out/group_1638 -dna  -mod zoops -evt 0.01 -nmotifs 3 -maxw 20 -bfile Data/bg/Background_dist_2_order.txt -revcomp -maxsize 1000000
meme Results/Motif_finding/FASTA/group_1639.fa -oc Results/Motif_finding/meme_out/group_1639 -dna  -mod zoops -evt 0.01 -nmotifs 3 -maxw 20 -bfile Data/bg/Background_dist_2_order.txt -revcomp -maxsize 1000000
meme Results/Motif_finding/FASTA/group_1640.fa -oc Results/Motif_finding/meme_out/group_1640 -dna  -mod zoops -evt 0.01 -nmotifs 3 -maxw 20 -bfile Data/bg/Background_dist_2_order.txt -revcomp -maxsize 1000000
meme Results/Motif_finding/FASTA/group_1641.fa -oc Results/Motif_finding/meme_out/group_1641 -dna  -mod zoops -evt 0.01 -nmotifs 3 -maxw 20 -bfile Data/bg/Background_dist_2_order.txt -revcomp -maxsize 1000000
meme Results/Motif_finding/FASTA/group_1642.fa -oc Results/Motif_finding/meme_out/group_1642 -dna  -mod zoops -evt 0.01 -nmotifs 3 -maxw 20 -bfile Data/bg/Background_dist_2_order.txt -revcomp -maxsize 1000000
meme Results/Motif_finding/FASTA/group_1643.fa -oc Results/Motif_finding/meme_out/group_1643 -dna  -mod zoops -evt 0.01 -nmotifs 3 -maxw 20 -bfile Data/bg/Background_dist_2_order.txt -revcomp -maxsize 1000000
meme Results/Motif_finding/FASTA/group_1644.fa -oc Results/Motif_finding/meme_out/group_1644 -dna  -mod zoops -evt 0.01 -nmotifs 3 -maxw 20 -bfile Data/bg/Background_dist_2_order.txt -revcomp -maxsize 1000000
meme Results/Motif_finding/FASTA/group_1645.fa -oc Results/Motif_finding/meme_out/group_1645 -dna  -mod zoops -evt 0.01 -nmotifs 3 -maxw 20 -bfile Data/bg/Background_dist_2_order.txt -revcomp -maxsize 1000000
meme Results/Motif_finding/FASTA/group_1646.fa -oc Results/Motif_finding/meme_out/group_1646 -dna  -mod zoops -evt 0.01 -nmotifs 3 -maxw 20 -bfile Data/bg/Background_dist_2_order.txt -revcomp -maxsize 1000000
meme Results/Motif_finding/FASTA/group_1647.fa -oc Results/Motif_finding/meme_out/group_1647 -dna  -mod zoops -evt 0.01 -nmotifs 3 -maxw 20 -bfile Data/bg/Background_dist_2_order.txt -revcomp -maxsize 1000000
meme Results/Motif_finding/FASTA/group_1648.fa -oc Results/Motif_finding/meme_out/group_1648 -dna  -mod zoops -evt 0.01 -nmotifs 3 -maxw 20 -bfile Data/bg/Background_dist_2_order.txt -revcomp -maxsize 1000000
meme Results/Motif_finding/FASTA/group_1649.fa -oc Results/Motif_finding/meme_out/group_1649 -dna  -mod zoops -evt 0.01 -nmotifs 3 -maxw 20 -bfile Data/bg/Background_dist_2_order.txt -revcomp -maxsize 1000000
meme Results/Motif_finding/FASTA/group_1650.fa -oc Results/Motif_finding/meme_out/group_1650 -dna  -mod zoops -evt 0.01 -nmotifs 3 -maxw 20 -bfile Data/bg/Background_dist_2_order.txt -revcomp -maxsize 1000000
meme Results/Motif_finding/FASTA/group_1651.fa -oc Results/Motif_finding/meme_out/group_1651 -dna  -mod zoops -evt 0.01 -nmotifs 3 -maxw 20 -bfile Data/bg/Background_dist_2_order.txt -revcomp -maxsize 1000000
meme Results/Motif_finding/FASTA/group_1652.fa -oc Results/Motif_finding/meme_out/group_1652 -dna  -mod zoops -evt 0.01 -nmotifs 3 -maxw 20 -bfile Data/bg/Background_dist_2_order.txt -revcomp -maxsize 1000000
meme Results/Motif_finding/FASTA/group_1653.fa -oc Results/Motif_finding/meme_out/group_1653 -dna  -mod zoops -evt 0.01 -nmotifs 3 -maxw 20 -bfile Data/bg/Background_dist_2_order.txt -revcomp -maxsize 1000000
meme Results/Motif_finding/FASTA/group_1654.fa -oc Results/Motif_finding/meme_out/group_1654 -dna  -mod zoops -evt 0.01 -nmotifs 3 -maxw 20 -bfile Data/bg/Background_dist_2_order.txt -revcomp -maxsize 1000000
meme Results/Motif_finding/FASTA/group_1655.fa -oc Results/Motif_finding/meme_out/group_1655 -dna  -mod zoops -evt 0.01 -nmotifs 3 -maxw 20 -bfile Data/bg/Background_dist_2_order.txt -revcomp -maxsize 1000000
meme Results/Motif_finding/FASTA/group_1656.fa -oc Results/Motif_finding/meme_out/group_1656 -dna  -mod zoops -evt 0.01 -nmotifs 3 -maxw 20 -bfile Data/bg/Background_dist_2_order.txt -revcomp -maxsize 1000000
meme Results/Motif_finding/FASTA/group_1657.fa -oc Results/Motif_finding/meme_out/group_1657 -dna  -mod zoops -evt 0.01 -nmotifs 3 -maxw 20 -bfile Data/bg/Background_dist_2_order.txt -revcomp -maxsize 1000000
meme Results/Motif_finding/FASTA/group_1658.fa -oc Results/Motif_finding/meme_out/group_1658 -dna  -mod zoops -evt 0.01 -nmotifs 3 -maxw 20 -bfile Data/bg/Background_dist_2_order.txt -revcomp -maxsize 1000000
meme Results/Motif_finding/FASTA/group_1659.fa -oc Results/Motif_finding/meme_out/group_1659 -dna  -mod zoops -evt 0.01 -nmotifs 3 -maxw 20 -bfile Data/bg/Background_dist_2_order.txt -revcomp -maxsize 1000000
meme Results/Motif_finding/FASTA/group_1660.fa -oc Results/Motif_finding/meme_out/group_1660 -dna  -mod zoops -evt 0.01 -nmotifs 3 -maxw 20 -bfile Data/bg/Background_dist_2_order.txt -revcomp -maxsize 1000000
meme Results/Motif_finding/FASTA/group_1661.fa -oc Results/Motif_finding/meme_out/group_1661 -dna  -mod zoops -evt 0.01 -nmotifs 3 -maxw 20 -bfile Data/bg/Background_dist_2_order.txt -revcomp -maxsize 1000000
meme Results/Motif_finding/FASTA/group_1662.fa -oc Results/Motif_finding/meme_out/group_1662 -dna  -mod zoops -evt 0.01 -nmotifs 3 -maxw 20 -bfile Data/bg/Background_dist_2_order.txt -revcomp -maxsize 1000000
meme Results/Motif_finding/FASTA/group_1663.fa -oc Results/Motif_finding/meme_out/group_1663 -dna  -mod zoops -evt 0.01 -nmotifs 3 -maxw 20 -bfile Data/bg/Background_dist_2_order.txt -revcomp -maxsize 1000000
meme Results/Motif_finding/FASTA/group_1664.fa -oc Results/Motif_finding/meme_out/group_1664 -dna  -mod zoops -evt 0.01 -nmotifs 3 -maxw 20 -bfile Data/bg/Background_dist_2_order.txt -revcomp -maxsize 1000000
meme Results/Motif_finding/FASTA/group_1665.fa -oc Results/Motif_finding/meme_out/group_1665 -dna  -mod zoops -evt 0.01 -nmotifs 3 -maxw 20 -bfile Data/bg/Background_dist_2_order.txt -revcomp -maxsize 1000000
meme Results/Motif_finding/FASTA/group_1666.fa -oc Results/Motif_finding/meme_out/group_1666 -dna  -mod zoops -evt 0.01 -nmotifs 3 -maxw 20 -bfile Data/bg/Background_dist_2_order.txt -revcomp -maxsize 1000000
meme Results/Motif_finding/FASTA/group_1667.fa -oc Results/Motif_finding/meme_out/group_1667 -dna  -mod zoops -evt 0.01 -nmotifs 3 -maxw 20 -bfile Data/bg/Background_dist_2_order.txt -revcomp -maxsize 1000000
meme Results/Motif_finding/FASTA/group_1668.fa -oc Results/Motif_finding/meme_out/group_1668 -dna  -mod zoops -evt 0.01 -nmotifs 3 -maxw 20 -bfile Data/bg/Background_dist_2_order.txt -revcomp -maxsize 1000000
meme Results/Motif_finding/FASTA/group_1669.fa -oc Results/Motif_finding/meme_out/group_1669 -dna  -mod zoops -evt 0.01 -nmotifs 3 -maxw 20 -bfile Data/bg/Background_dist_2_order.txt -revcomp -maxsize 1000000
meme Results/Motif_finding/FASTA/group_1670.fa -oc Results/Motif_finding/meme_out/group_1670 -dna  -mod zoops -evt 0.01 -nmotifs 3 -maxw 20 -bfile Data/bg/Background_dist_2_order.txt -revcomp -maxsize 1000000
meme Results/Motif_finding/FASTA/group_1671.fa -oc Results/Motif_finding/meme_out/group_1671 -dna  -mod zoops -evt 0.01 -nmotifs 3 -maxw 20 -bfile Data/bg/Background_dist_2_order.txt -revcomp -maxsize 1000000
meme Results/Motif_finding/FASTA/group_1672.fa -oc Results/Motif_finding/meme_out/group_1672 -dna  -mod zoops -evt 0.01 -nmotifs 3 -maxw 20 -bfile Data/bg/Background_dist_2_order.txt -revcomp -maxsize 1000000
meme Results/Motif_finding/FASTA/group_1673.fa -oc Results/Motif_finding/meme_out/group_1673 -dna  -mod zoops -evt 0.01 -nmotifs 3 -maxw 20 -bfile Data/bg/Background_dist_2_order.txt -revcomp -maxsize 1000000
meme Results/Motif_finding/FASTA/group_1674.fa -oc Results/Motif_finding/meme_out/group_1674 -dna  -mod zoops -evt 0.01 -nmotifs 3 -maxw 20 -bfile Data/bg/Background_dist_2_order.txt -revcomp -maxsize 1000000
meme Results/Motif_finding/FASTA/group_1675.fa -oc Results/Motif_finding/meme_out/group_1675 -dna  -mod zoops -evt 0.01 -nmotifs 3 -maxw 20 -bfile Data/bg/Background_dist_2_order.txt -revcomp -maxsize 1000000
meme Results/Motif_finding/FASTA/group_1676.fa -oc Results/Motif_finding/meme_out/group_1676 -dna  -mod zoops -evt 0.01 -nmotifs 3 -maxw 20 -bfile Data/bg/Background_dist_2_order.txt -revcomp -maxsize 1000000
meme Results/Motif_finding/FASTA/group_1677.fa -oc Results/Motif_finding/meme_out/group_1677 -dna  -mod zoops -evt 0.01 -nmotifs 3 -maxw 20 -bfile Data/bg/Background_dist_2_order.txt -revcomp -maxsize 1000000
meme Results/Motif_finding/FASTA/group_1678.fa -oc Results/Motif_finding/meme_out/group_1678 -dna  -mod zoops -evt 0.01 -nmotifs 3 -maxw 20 -bfile Data/bg/Background_dist_2_order.txt -revcomp -maxsize 1000000
meme Results/Motif_finding/FASTA/group_1679.fa -oc Results/Motif_finding/meme_out/group_1679 -dna  -mod zoops -evt 0.01 -nmotifs 3 -maxw 20 -bfile Data/bg/Background_dist_2_order.txt -revcomp -maxsize 1000000
meme Results/Motif_finding/FASTA/group_1680.fa -oc Results/Motif_finding/meme_out/group_1680 -dna  -mod zoops -evt 0.01 -nmotifs 3 -maxw 20 -bfile Data/bg/Background_dist_2_order.txt -revcomp -maxsize 1000000
meme Results/Motif_finding/FASTA/group_1681.fa -oc Results/Motif_finding/meme_out/group_1681 -dna  -mod zoops -evt 0.01 -nmotifs 3 -maxw 20 -bfile Data/bg/Background_dist_2_order.txt -revcomp -maxsize 1000000
meme Results/Motif_finding/FASTA/group_1682.fa -oc Results/Motif_finding/meme_out/group_1682 -dna  -mod zoops -evt 0.01 -nmotifs 3 -maxw 20 -bfile Data/bg/Background_dist_2_order.txt -revcomp -maxsize 1000000
meme Results/Motif_finding/FASTA/group_1683.fa -oc Results/Motif_finding/meme_out/group_1683 -dna  -mod zoops -evt 0.01 -nmotifs 3 -maxw 20 -bfile Data/bg/Background_dist_2_order.txt -revcomp -maxsize 1000000
meme Results/Motif_finding/FASTA/group_1684.fa -oc Results/Motif_finding/meme_out/group_1684 -dna  -mod zoops -evt 0.01 -nmotifs 3 -maxw 20 -bfile Data/bg/Background_dist_2_order.txt -revcomp -maxsize 1000000
meme Results/Motif_finding/FASTA/group_1685.fa -oc Results/Motif_finding/meme_out/group_1685 -dna  -mod zoops -evt 0.01 -nmotifs 3 -maxw 20 -bfile Data/bg/Background_dist_2_order.txt -revcomp -maxsize 1000000
meme Results/Motif_finding/FASTA/group_1686.fa -oc Results/Motif_finding/meme_out/group_1686 -dna  -mod zoops -evt 0.01 -nmotifs 3 -maxw 20 -bfile Data/bg/Background_dist_2_order.txt -revcomp -maxsize 1000000
meme Results/Motif_finding/FASTA/group_1687.fa -oc Results/Motif_finding/meme_out/group_1687 -dna  -mod zoops -evt 0.01 -nmotifs 3 -maxw 20 -bfile Data/bg/Background_dist_2_order.txt -revcomp -maxsize 1000000
meme Results/Motif_finding/FASTA/group_1688.fa -oc Results/Motif_finding/meme_out/group_1688 -dna  -mod zoops -evt 0.01 -nmotifs 3 -maxw 20 -bfile Data/bg/Background_dist_2_order.txt -revcomp -maxsize 1000000
meme Results/Motif_finding/FASTA/group_1689.fa -oc Results/Motif_finding/meme_out/group_1689 -dna  -mod zoops -evt 0.01 -nmotifs 3 -maxw 20 -bfile Data/bg/Background_dist_2_order.txt -revcomp -maxsize 1000000
meme Results/Motif_finding/FASTA/group_1690.fa -oc Results/Motif_finding/meme_out/group_1690 -dna  -mod zoops -evt 0.01 -nmotifs 3 -maxw 20 -bfile Data/bg/Background_dist_2_order.txt -revcomp -maxsize 1000000
meme Results/Motif_finding/FASTA/group_1691.fa -oc Results/Motif_finding/meme_out/group_1691 -dna  -mod zoops -evt 0.01 -nmotifs 3 -maxw 20 -bfile Data/bg/Background_dist_2_order.txt -revcomp -maxsize 1000000
meme Results/Motif_finding/FASTA/group_1692.fa -oc Results/Motif_finding/meme_out/group_1692 -dna  -mod zoops -evt 0.01 -nmotifs 3 -maxw 20 -bfile Data/bg/Background_dist_2_order.txt -revcomp -maxsize 1000000
meme Results/Motif_finding/FASTA/group_1693.fa -oc Results/Motif_finding/meme_out/group_1693 -dna  -mod zoops -evt 0.01 -nmotifs 3 -maxw 20 -bfile Data/bg/Background_dist_2_order.txt -revcomp -maxsize 1000000
meme Results/Motif_finding/FASTA/group_1694.fa -oc Results/Motif_finding/meme_out/group_1694 -dna  -mod zoops -evt 0.01 -nmotifs 3 -maxw 20 -bfile Data/bg/Background_dist_2_order.txt -revcomp -maxsize 1000000
meme Results/Motif_finding/FASTA/group_1695.fa -oc Results/Motif_finding/meme_out/group_1695 -dna  -mod zoops -evt 0.01 -nmotifs 3 -maxw 20 -bfile Data/bg/Background_dist_2_order.txt -revcomp -maxsize 1000000
meme Results/Motif_finding/FASTA/group_1696.fa -oc Results/Motif_finding/meme_out/group_1696 -dna  -mod zoops -evt 0.01 -nmotifs 3 -maxw 20 -bfile Data/bg/Background_dist_2_order.txt -revcomp -maxsize 1000000
meme Results/Motif_finding/FASTA/group_1697.fa -oc Results/Motif_finding/meme_out/group_1697 -dna  -mod zoops -evt 0.01 -nmotifs 3 -maxw 20 -bfile Data/bg/Background_dist_2_order.txt -revcomp -maxsize 1000000
meme Results/Motif_finding/FASTA/group_1698.fa -oc Results/Motif_finding/meme_out/group_1698 -dna  -mod zoops -evt 0.01 -nmotifs 3 -maxw 20 -bfile Data/bg/Background_dist_2_order.txt -revcomp -maxsize 1000000
meme Results/Motif_finding/FASTA/group_1699.fa -oc Results/Motif_finding/meme_out/group_1699 -dna  -mod zoops -evt 0.01 -nmotifs 3 -maxw 20 -bfile Data/bg/Background_dist_2_order.txt -revcomp -maxsize 1000000
meme Results/Motif_finding/FASTA/group_1700.fa -oc Results/Motif_finding/meme_out/group_1700 -dna  -mod zoops -evt 0.01 -nmotifs 3 -maxw 20 -bfile Data/bg/Background_dist_2_order.txt -revcomp -maxsize 1000000
meme Results/Motif_finding/FASTA/group_1701.fa -oc Results/Motif_finding/meme_out/group_1701 -dna  -mod zoops -evt 0.01 -nmotifs 3 -maxw 20 -bfile Data/bg/Background_dist_2_order.txt -revcomp -maxsize 1000000
meme Results/Motif_finding/FASTA/group_1702.fa -oc Results/Motif_finding/meme_out/group_1702 -dna  -mod zoops -evt 0.01 -nmotifs 3 -maxw 20 -bfile Data/bg/Background_dist_2_order.txt -revcomp -maxsize 1000000
meme Results/Motif_finding/FASTA/group_1703.fa -oc Results/Motif_finding/meme_out/group_1703 -dna  -mod zoops -evt 0.01 -nmotifs 3 -maxw 20 -bfile Data/bg/Background_dist_2_order.txt -revcomp -maxsize 1000000
meme Results/Motif_finding/FASTA/group_1704.fa -oc Results/Motif_finding/meme_out/group_1704 -dna  -mod zoops -evt 0.01 -nmotifs 3 -maxw 20 -bfile Data/bg/Background_dist_2_order.txt -revcomp -maxsize 1000000
meme Results/Motif_finding/FASTA/group_1705.fa -oc Results/Motif_finding/meme_out/group_1705 -dna  -mod zoops -evt 0.01 -nmotifs 3 -maxw 20 -bfile Data/bg/Background_dist_2_order.txt -revcomp -maxsize 1000000
meme Results/Motif_finding/FASTA/group_1706.fa -oc Results/Motif_finding/meme_out/group_1706 -dna  -mod zoops -evt 0.01 -nmotifs 3 -maxw 20 -bfile Data/bg/Background_dist_2_order.txt -revcomp -maxsize 1000000
meme Results/Motif_finding/FASTA/group_1707.fa -oc Results/Motif_finding/meme_out/group_1707 -dna  -mod zoops -evt 0.01 -nmotifs 3 -maxw 20 -bfile Data/bg/Background_dist_2_order.txt -revcomp -maxsize 1000000
meme Results/Motif_finding/FASTA/group_1708.fa -oc Results/Motif_finding/meme_out/group_1708 -dna  -mod zoops -evt 0.01 -nmotifs 3 -maxw 20 -bfile Data/bg/Background_dist_2_order.txt -revcomp -maxsize 1000000
meme Results/Motif_finding/FASTA/group_1709.fa -oc Results/Motif_finding/meme_out/group_1709 -dna  -mod zoops -evt 0.01 -nmotifs 3 -maxw 20 -bfile Data/bg/Background_dist_2_order.txt -revcomp -maxsize 1000000
meme Results/Motif_finding/FASTA/group_1710.fa -oc Results/Motif_finding/meme_out/group_1710 -dna  -mod zoops -evt 0.01 -nmotifs 3 -maxw 20 -bfile Data/bg/Background_dist_2_order.txt -revcomp -maxsize 1000000
meme Results/Motif_finding/FASTA/group_1711.fa -oc Results/Motif_finding/meme_out/group_1711 -dna  -mod zoops -evt 0.01 -nmotifs 3 -maxw 20 -bfile Data/bg/Background_dist_2_order.txt -revcomp -maxsize 1000000
meme Results/Motif_finding/FASTA/group_1712.fa -oc Results/Motif_finding/meme_out/group_1712 -dna  -mod zoops -evt 0.01 -nmotifs 3 -maxw 20 -bfile Data/bg/Background_dist_2_order.txt -revcomp -maxsize 1000000
meme Results/Motif_finding/FASTA/group_1713.fa -oc Results/Motif_finding/meme_out/group_1713 -dna  -mod zoops -evt 0.01 -nmotifs 3 -maxw 20 -bfile Data/bg/Background_dist_2_order.txt -revcomp -maxsize 1000000
meme Results/Motif_finding/FASTA/group_1714.fa -oc Results/Motif_finding/meme_out/group_1714 -dna  -mod zoops -evt 0.01 -nmotifs 3 -maxw 20 -bfile Data/bg/Background_dist_2_order.txt -revcomp -maxsize 1000000
meme Results/Motif_finding/FASTA/group_1715.fa -oc Results/Motif_finding/meme_out/group_1715 -dna  -mod zoops -evt 0.01 -nmotifs 3 -maxw 20 -bfile Data/bg/Background_dist_2_order.txt -revcomp -maxsize 1000000
meme Results/Motif_finding/FASTA/group_1716.fa -oc Results/Motif_finding/meme_out/group_1716 -dna  -mod zoops -evt 0.01 -nmotifs 3 -maxw 20 -bfile Data/bg/Background_dist_2_order.txt -revcomp -maxsize 1000000
meme Results/Motif_finding/FASTA/group_1717.fa -oc Results/Motif_finding/meme_out/group_1717 -dna  -mod zoops -evt 0.01 -nmotifs 3 -maxw 20 -bfile Data/bg/Background_dist_2_order.txt -revcomp -maxsize 1000000
meme Results/Motif_finding/FASTA/group_1718.fa -oc Results/Motif_finding/meme_out/group_1718 -dna  -mod zoops -evt 0.01 -nmotifs 3 -maxw 20 -bfile Data/bg/Background_dist_2_order.txt -revcomp -maxsize 1000000
meme Results/Motif_finding/FASTA/group_1719.fa -oc Results/Motif_finding/meme_out/group_1719 -dna  -mod zoops -evt 0.01 -nmotifs 3 -maxw 20 -bfile Data/bg/Background_dist_2_order.txt -revcomp -maxsize 1000000
meme Results/Motif_finding/FASTA/group_1720.fa -oc Results/Motif_finding/meme_out/group_1720 -dna  -mod zoops -evt 0.01 -nmotifs 3 -maxw 20 -bfile Data/bg/Background_dist_2_order.txt -revcomp -maxsize 1000000
meme Results/Motif_finding/FASTA/group_1721.fa -oc Results/Motif_finding/meme_out/group_1721 -dna  -mod zoops -evt 0.01 -nmotifs 3 -maxw 20 -bfile Data/bg/Background_dist_2_order.txt -revcomp -maxsize 1000000
meme Results/Motif_finding/FASTA/group_1722.fa -oc Results/Motif_finding/meme_out/group_1722 -dna  -mod zoops -evt 0.01 -nmotifs 3 -maxw 20 -bfile Data/bg/Background_dist_2_order.txt -revcomp -maxsize 1000000
meme Results/Motif_finding/FASTA/group_1723.fa -oc Results/Motif_finding/meme_out/group_1723 -dna  -mod zoops -evt 0.01 -nmotifs 3 -maxw 20 -bfile Data/bg/Background_dist_2_order.txt -revcomp -maxsize 1000000
meme Results/Motif_finding/FASTA/group_1724.fa -oc Results/Motif_finding/meme_out/group_1724 -dna  -mod zoops -evt 0.01 -nmotifs 3 -maxw 20 -bfile Data/bg/Background_dist_2_order.txt -revcomp -maxsize 1000000
meme Results/Motif_finding/FASTA/group_1725.fa -oc Results/Motif_finding/meme_out/group_1725 -dna  -mod zoops -evt 0.01 -nmotifs 3 -maxw 20 -bfile Data/bg/Background_dist_2_order.txt -revcomp -maxsize 1000000
meme Results/Motif_finding/FASTA/group_1726.fa -oc Results/Motif_finding/meme_out/group_1726 -dna  -mod zoops -evt 0.01 -nmotifs 3 -maxw 20 -bfile Data/bg/Background_dist_2_order.txt -revcomp -maxsize 1000000
meme Results/Motif_finding/FASTA/group_1727.fa -oc Results/Motif_finding/meme_out/group_1727 -dna  -mod zoops -evt 0.01 -nmotifs 3 -maxw 20 -bfile Data/bg/Background_dist_2_order.txt -revcomp -maxsize 1000000
meme Results/Motif_finding/FASTA/group_1728.fa -oc Results/Motif_finding/meme_out/group_1728 -dna  -mod zoops -evt 0.01 -nmotifs 3 -maxw 20 -bfile Data/bg/Background_dist_2_order.txt -revcomp -maxsize 1000000
meme Results/Motif_finding/FASTA/group_1729.fa -oc Results/Motif_finding/meme_out/group_1729 -dna  -mod zoops -evt 0.01 -nmotifs 3 -maxw 20 -bfile Data/bg/Background_dist_2_order.txt -revcomp -maxsize 1000000
meme Results/Motif_finding/FASTA/group_1730.fa -oc Results/Motif_finding/meme_out/group_1730 -dna  -mod zoops -evt 0.01 -nmotifs 3 -maxw 20 -bfile Data/bg/Background_dist_2_order.txt -revcomp -maxsize 1000000
meme Results/Motif_finding/FASTA/group_1731.fa -oc Results/Motif_finding/meme_out/group_1731 -dna  -mod zoops -evt 0.01 -nmotifs 3 -maxw 20 -bfile Data/bg/Background_dist_2_order.txt -revcomp -maxsize 1000000
meme Results/Motif_finding/FASTA/group_1732.fa -oc Results/Motif_finding/meme_out/group_1732 -dna  -mod zoops -evt 0.01 -nmotifs 3 -maxw 20 -bfile Data/bg/Background_dist_2_order.txt -revcomp -maxsize 1000000
meme Results/Motif_finding/FASTA/group_1733.fa -oc Results/Motif_finding/meme_out/group_1733 -dna  -mod zoops -evt 0.01 -nmotifs 3 -maxw 20 -bfile Data/bg/Background_dist_2_order.txt -revcomp -maxsize 1000000
meme Results/Motif_finding/FASTA/group_1734.fa -oc Results/Motif_finding/meme_out/group_1734 -dna  -mod zoops -evt 0.01 -nmotifs 3 -maxw 20 -bfile Data/bg/Background_dist_2_order.txt -revcomp -maxsize 1000000
meme Results/Motif_finding/FASTA/group_1735.fa -oc Results/Motif_finding/meme_out/group_1735 -dna  -mod zoops -evt 0.01 -nmotifs 3 -maxw 20 -bfile Data/bg/Background_dist_2_order.txt -revcomp -maxsize 1000000
meme Results/Motif_finding/FASTA/group_1736.fa -oc Results/Motif_finding/meme_out/group_1736 -dna  -mod zoops -evt 0.01 -nmotifs 3 -maxw 20 -bfile Data/bg/Background_dist_2_order.txt -revcomp -maxsize 1000000
meme Results/Motif_finding/FASTA/group_1737.fa -oc Results/Motif_finding/meme_out/group_1737 -dna  -mod zoops -evt 0.01 -nmotifs 3 -maxw 20 -bfile Data/bg/Background_dist_2_order.txt -revcomp -maxsize 1000000
meme Results/Motif_finding/FASTA/group_1738.fa -oc Results/Motif_finding/meme_out/group_1738 -dna  -mod zoops -evt 0.01 -nmotifs 3 -maxw 20 -bfile Data/bg/Background_dist_2_order.txt -revcomp -maxsize 1000000
meme Results/Motif_finding/FASTA/group_1739.fa -oc Results/Motif_finding/meme_out/group_1739 -dna  -mod zoops -evt 0.01 -nmotifs 3 -maxw 20 -bfile Data/bg/Background_dist_2_order.txt -revcomp -maxsize 1000000
meme Results/Motif_finding/FASTA/group_1740.fa -oc Results/Motif_finding/meme_out/group_1740 -dna  -mod zoops -evt 0.01 -nmotifs 3 -maxw 20 -bfile Data/bg/Background_dist_2_order.txt -revcomp -maxsize 1000000
meme Results/Motif_finding/FASTA/group_1741.fa -oc Results/Motif_finding/meme_out/group_1741 -dna  -mod zoops -evt 0.01 -nmotifs 3 -maxw 20 -bfile Data/bg/Background_dist_2_order.txt -revcomp -maxsize 1000000
meme Results/Motif_finding/FASTA/group_1742.fa -oc Results/Motif_finding/meme_out/group_1742 -dna  -mod zoops -evt 0.01 -nmotifs 3 -maxw 20 -bfile Data/bg/Background_dist_2_order.txt -revcomp -maxsize 1000000
meme Results/Motif_finding/FASTA/group_1743.fa -oc Results/Motif_finding/meme_out/group_1743 -dna  -mod zoops -evt 0.01 -nmotifs 3 -maxw 20 -bfile Data/bg/Background_dist_2_order.txt -revcomp -maxsize 1000000
meme Results/Motif_finding/FASTA/group_1744.fa -oc Results/Motif_finding/meme_out/group_1744 -dna  -mod zoops -evt 0.01 -nmotifs 3 -maxw 20 -bfile Data/bg/Background_dist_2_order.txt -revcomp -maxsize 1000000
meme Results/Motif_finding/FASTA/group_1745.fa -oc Results/Motif_finding/meme_out/group_1745 -dna  -mod zoops -evt 0.01 -nmotifs 3 -maxw 20 -bfile Data/bg/Background_dist_2_order.txt -revcomp -maxsize 1000000
meme Results/Motif_finding/FASTA/group_1746.fa -oc Results/Motif_finding/meme_out/group_1746 -dna  -mod zoops -evt 0.01 -nmotifs 3 -maxw 20 -bfile Data/bg/Background_dist_2_order.txt -revcomp -maxsize 1000000
meme Results/Motif_finding/FASTA/group_1747.fa -oc Results/Motif_finding/meme_out/group_1747 -dna  -mod zoops -evt 0.01 -nmotifs 3 -maxw 20 -bfile Data/bg/Background_dist_2_order.txt -revcomp -maxsize 1000000
meme Results/Motif_finding/FASTA/group_1748.fa -oc Results/Motif_finding/meme_out/group_1748 -dna  -mod zoops -evt 0.01 -nmotifs 3 -maxw 20 -bfile Data/bg/Background_dist_2_order.txt -revcomp -maxsize 1000000
meme Results/Motif_finding/FASTA/group_1749.fa -oc Results/Motif_finding/meme_out/group_1749 -dna  -mod zoops -evt 0.01 -nmotifs 3 -maxw 20 -bfile Data/bg/Background_dist_2_order.txt -revcomp -maxsize 1000000
meme Results/Motif_finding/FASTA/group_1750.fa -oc Results/Motif_finding/meme_out/group_1750 -dna  -mod zoops -evt 0.01 -nmotifs 3 -maxw 20 -bfile Data/bg/Background_dist_2_order.txt -revcomp -maxsize 1000000
meme Results/Motif_finding/FASTA/group_1751.fa -oc Results/Motif_finding/meme_out/group_1751 -dna  -mod zoops -evt 0.01 -nmotifs 3 -maxw 20 -bfile Data/bg/Background_dist_2_order.txt -revcomp -maxsize 1000000
meme Results/Motif_finding/FASTA/group_1752.fa -oc Results/Motif_finding/meme_out/group_1752 -dna  -mod zoops -evt 0.01 -nmotifs 3 -maxw 20 -bfile Data/bg/Background_dist_2_order.txt -revcomp -maxsize 1000000
meme Results/Motif_finding/FASTA/group_1753.fa -oc Results/Motif_finding/meme_out/group_1753 -dna  -mod zoops -evt 0.01 -nmotifs 3 -maxw 20 -bfile Data/bg/Background_dist_2_order.txt -revcomp -maxsize 1000000
meme Results/Motif_finding/FASTA/group_1754.fa -oc Results/Motif_finding/meme_out/group_1754 -dna  -mod zoops -evt 0.01 -nmotifs 3 -maxw 20 -bfile Data/bg/Background_dist_2_order.txt -revcomp -maxsize 1000000
meme Results/Motif_finding/FASTA/group_1755.fa -oc Results/Motif_finding/meme_out/group_1755 -dna  -mod zoops -evt 0.01 -nmotifs 3 -maxw 20 -bfile Data/bg/Background_dist_2_order.txt -revcomp -maxsize 1000000
meme Results/Motif_finding/FASTA/group_1756.fa -oc Results/Motif_finding/meme_out/group_1756 -dna  -mod zoops -evt 0.01 -nmotifs 3 -maxw 20 -bfile Data/bg/Background_dist_2_order.txt -revcomp -maxsize 1000000
meme Results/Motif_finding/FASTA/group_1757.fa -oc Results/Motif_finding/meme_out/group_1757 -dna  -mod zoops -evt 0.01 -nmotifs 3 -maxw 20 -bfile Data/bg/Background_dist_2_order.txt -revcomp -maxsize 1000000
meme Results/Motif_finding/FASTA/group_1758.fa -oc Results/Motif_finding/meme_out/group_1758 -dna  -mod zoops -evt 0.01 -nmotifs 3 -maxw 20 -bfile Data/bg/Background_dist_2_order.txt -revcomp -maxsize 1000000
meme Results/Motif_finding/FASTA/group_1759.fa -oc Results/Motif_finding/meme_out/group_1759 -dna  -mod zoops -evt 0.01 -nmotifs 3 -maxw 20 -bfile Data/bg/Background_dist_2_order.txt -revcomp -maxsize 1000000
meme Results/Motif_finding/FASTA/group_1760.fa -oc Results/Motif_finding/meme_out/group_1760 -dna  -mod zoops -evt 0.01 -nmotifs 3 -maxw 20 -bfile Data/bg/Background_dist_2_order.txt -revcomp -maxsize 1000000
meme Results/Motif_finding/FASTA/group_1761.fa -oc Results/Motif_finding/meme_out/group_1761 -dna  -mod zoops -evt 0.01 -nmotifs 3 -maxw 20 -bfile Data/bg/Background_dist_2_order.txt -revcomp -maxsize 1000000
meme Results/Motif_finding/FASTA/group_1762.fa -oc Results/Motif_finding/meme_out/group_1762 -dna  -mod zoops -evt 0.01 -nmotifs 3 -maxw 20 -bfile Data/bg/Background_dist_2_order.txt -revcomp -maxsize 1000000
meme Results/Motif_finding/FASTA/group_1763.fa -oc Results/Motif_finding/meme_out/group_1763 -dna  -mod zoops -evt 0.01 -nmotifs 3 -maxw 20 -bfile Data/bg/Background_dist_2_order.txt -revcomp -maxsize 1000000
meme Results/Motif_finding/FASTA/group_1764.fa -oc Results/Motif_finding/meme_out/group_1764 -dna  -mod zoops -evt 0.01 -nmotifs 3 -maxw 20 -bfile Data/bg/Background_dist_2_order.txt -revcomp -maxsize 1000000
meme Results/Motif_finding/FASTA/group_1765.fa -oc Results/Motif_finding/meme_out/group_1765 -dna  -mod zoops -evt 0.01 -nmotifs 3 -maxw 20 -bfile Data/bg/Background_dist_2_order.txt -revcomp -maxsize 1000000
meme Results/Motif_finding/FASTA/group_1766.fa -oc Results/Motif_finding/meme_out/group_1766 -dna  -mod zoops -evt 0.01 -nmotifs 3 -maxw 20 -bfile Data/bg/Background_dist_2_order.txt -revcomp -maxsize 1000000
meme Results/Motif_finding/FASTA/group_1767.fa -oc Results/Motif_finding/meme_out/group_1767 -dna  -mod zoops -evt 0.01 -nmotifs 3 -maxw 20 -bfile Data/bg/Background_dist_2_order.txt -revcomp -maxsize 1000000
meme Results/Motif_finding/FASTA/group_1768.fa -oc Results/Motif_finding/meme_out/group_1768 -dna  -mod zoops -evt 0.01 -nmotifs 3 -maxw 20 -bfile Data/bg/Background_dist_2_order.txt -revcomp -maxsize 1000000
meme Results/Motif_finding/FASTA/group_1769.fa -oc Results/Motif_finding/meme_out/group_1769 -dna  -mod zoops -evt 0.01 -nmotifs 3 -maxw 20 -bfile Data/bg/Background_dist_2_order.txt -revcomp -maxsize 1000000
meme Results/Motif_finding/FASTA/group_1770.fa -oc Results/Motif_finding/meme_out/group_1770 -dna  -mod zoops -evt 0.01 -nmotifs 3 -maxw 20 -bfile Data/bg/Background_dist_2_order.txt -revcomp -maxsize 1000000
meme Results/Motif_finding/FASTA/group_1771.fa -oc Results/Motif_finding/meme_out/group_1771 -dna  -mod zoops -evt 0.01 -nmotifs 3 -maxw 20 -bfile Data/bg/Background_dist_2_order.txt -revcomp -maxsize 1000000
meme Results/Motif_finding/FASTA/group_1772.fa -oc Results/Motif_finding/meme_out/group_1772 -dna  -mod zoops -evt 0.01 -nmotifs 3 -maxw 20 -bfile Data/bg/Background_dist_2_order.txt -revcomp -maxsize 1000000
meme Results/Motif_finding/FASTA/group_1773.fa -oc Results/Motif_finding/meme_out/group_1773 -dna  -mod zoops -evt 0.01 -nmotifs 3 -maxw 20 -bfile Data/bg/Background_dist_2_order.txt -revcomp -maxsize 1000000
meme Results/Motif_finding/FASTA/group_1774.fa -oc Results/Motif_finding/meme_out/group_1774 -dna  -mod zoops -evt 0.01 -nmotifs 3 -maxw 20 -bfile Data/bg/Background_dist_2_order.txt -revcomp -maxsize 1000000
meme Results/Motif_finding/FASTA/group_1775.fa -oc Results/Motif_finding/meme_out/group_1775 -dna  -mod zoops -evt 0.01 -nmotifs 3 -maxw 20 -bfile Data/bg/Background_dist_2_order.txt -revcomp -maxsize 1000000
meme Results/Motif_finding/FASTA/group_1776.fa -oc Results/Motif_finding/meme_out/group_1776 -dna  -mod zoops -evt 0.01 -nmotifs 3 -maxw 20 -bfile Data/bg/Background_dist_2_order.txt -revcomp -maxsize 1000000
meme Results/Motif_finding/FASTA/group_1777.fa -oc Results/Motif_finding/meme_out/group_1777 -dna  -mod zoops -evt 0.01 -nmotifs 3 -maxw 20 -bfile Data/bg/Background_dist_2_order.txt -revcomp -maxsize 1000000
meme Results/Motif_finding/FASTA/group_1778.fa -oc Results/Motif_finding/meme_out/group_1778 -dna  -mod zoops -evt 0.01 -nmotifs 3 -maxw 20 -bfile Data/bg/Background_dist_2_order.txt -revcomp -maxsize 1000000
meme Results/Motif_finding/FASTA/group_1779.fa -oc Results/Motif_finding/meme_out/group_1779 -dna  -mod zoops -evt 0.01 -nmotifs 3 -maxw 20 -bfile Data/bg/Background_dist_2_order.txt -revcomp -maxsize 1000000
meme Results/Motif_finding/FASTA/group_1780.fa -oc Results/Motif_finding/meme_out/group_1780 -dna  -mod zoops -evt 0.01 -nmotifs 3 -maxw 20 -bfile Data/bg/Background_dist_2_order.txt -revcomp -maxsize 1000000
meme Results/Motif_finding/FASTA/group_1781.fa -oc Results/Motif_finding/meme_out/group_1781 -dna  -mod zoops -evt 0.01 -nmotifs 3 -maxw 20 -bfile Data/bg/Background_dist_2_order.txt -revcomp -maxsize 1000000
meme Results/Motif_finding/FASTA/group_1782.fa -oc Results/Motif_finding/meme_out/group_1782 -dna  -mod zoops -evt 0.01 -nmotifs 3 -maxw 20 -bfile Data/bg/Background_dist_2_order.txt -revcomp -maxsize 1000000
meme Results/Motif_finding/FASTA/group_1783.fa -oc Results/Motif_finding/meme_out/group_1783 -dna  -mod zoops -evt 0.01 -nmotifs 3 -maxw 20 -bfile Data/bg/Background_dist_2_order.txt -revcomp -maxsize 1000000
meme Results/Motif_finding/FASTA/group_1784.fa -oc Results/Motif_finding/meme_out/group_1784 -dna  -mod zoops -evt 0.01 -nmotifs 3 -maxw 20 -bfile Data/bg/Background_dist_2_order.txt -revcomp -maxsize 1000000
meme Results/Motif_finding/FASTA/group_1785.fa -oc Results/Motif_finding/meme_out/group_1785 -dna  -mod zoops -evt 0.01 -nmotifs 3 -maxw 20 -bfile Data/bg/Background_dist_2_order.txt -revcomp -maxsize 1000000
meme Results/Motif_finding/FASTA/group_1786.fa -oc Results/Motif_finding/meme_out/group_1786 -dna  -mod zoops -evt 0.01 -nmotifs 3 -maxw 20 -bfile Data/bg/Background_dist_2_order.txt -revcomp -maxsize 1000000
meme Results/Motif_finding/FASTA/group_1787.fa -oc Results/Motif_finding/meme_out/group_1787 -dna  -mod zoops -evt 0.01 -nmotifs 3 -maxw 20 -bfile Data/bg/Background_dist_2_order.txt -revcomp -maxsize 1000000
meme Results/Motif_finding/FASTA/group_1788.fa -oc Results/Motif_finding/meme_out/group_1788 -dna  -mod zoops -evt 0.01 -nmotifs 3 -maxw 20 -bfile Data/bg/Background_dist_2_order.txt -revcomp -maxsize 1000000
meme Results/Motif_finding/FASTA/group_1789.fa -oc Results/Motif_finding/meme_out/group_1789 -dna  -mod zoops -evt 0.01 -nmotifs 3 -maxw 20 -bfile Data/bg/Background_dist_2_order.txt -revcomp -maxsize 1000000
meme Results/Motif_finding/FASTA/group_1790.fa -oc Results/Motif_finding/meme_out/group_1790 -dna  -mod zoops -evt 0.01 -nmotifs 3 -maxw 20 -bfile Data/bg/Background_dist_2_order.txt -revcomp -maxsize 1000000
meme Results/Motif_finding/FASTA/group_1791.fa -oc Results/Motif_finding/meme_out/group_1791 -dna  -mod zoops -evt 0.01 -nmotifs 3 -maxw 20 -bfile Data/bg/Background_dist_2_order.txt -revcomp -maxsize 1000000
meme Results/Motif_finding/FASTA/group_1792.fa -oc Results/Motif_finding/meme_out/group_1792 -dna  -mod zoops -evt 0.01 -nmotifs 3 -maxw 20 -bfile Data/bg/Background_dist_2_order.txt -revcomp -maxsize 1000000
meme Results/Motif_finding/FASTA/group_1793.fa -oc Results/Motif_finding/meme_out/group_1793 -dna  -mod zoops -evt 0.01 -nmotifs 3 -maxw 20 -bfile Data/bg/Background_dist_2_order.txt -revcomp -maxsize 1000000
meme Results/Motif_finding/FASTA/group_1794.fa -oc Results/Motif_finding/meme_out/group_1794 -dna  -mod zoops -evt 0.01 -nmotifs 3 -maxw 20 -bfile Data/bg/Background_dist_2_order.txt -revcomp -maxsize 1000000
meme Results/Motif_finding/FASTA/group_1795.fa -oc Results/Motif_finding/meme_out/group_1795 -dna  -mod zoops -evt 0.01 -nmotifs 3 -maxw 20 -bfile Data/bg/Background_dist_2_order.txt -revcomp -maxsize 1000000
meme Results/Motif_finding/FASTA/group_1796.fa -oc Results/Motif_finding/meme_out/group_1796 -dna  -mod zoops -evt 0.01 -nmotifs 3 -maxw 20 -bfile Data/bg/Background_dist_2_order.txt -revcomp -maxsize 1000000
meme Results/Motif_finding/FASTA/group_1797.fa -oc Results/Motif_finding/meme_out/group_1797 -dna  -mod zoops -evt 0.01 -nmotifs 3 -maxw 20 -bfile Data/bg/Background_dist_2_order.txt -revcomp -maxsize 1000000
meme Results/Motif_finding/FASTA/group_1798.fa -oc Results/Motif_finding/meme_out/group_1798 -dna  -mod zoops -evt 0.01 -nmotifs 3 -maxw 20 -bfile Data/bg/Background_dist_2_order.txt -revcomp -maxsize 1000000
meme Results/Motif_finding/FASTA/group_1799.fa -oc Results/Motif_finding/meme_out/group_1799 -dna  -mod zoops -evt 0.01 -nmotifs 3 -maxw 20 -bfile Data/bg/Background_dist_2_order.txt -revcomp -maxsize 1000000
meme Results/Motif_finding/FASTA/group_1800.fa -oc Results/Motif_finding/meme_out/group_1800 -dna  -mod zoops -evt 0.01 -nmotifs 3 -maxw 20 -bfile Data/bg/Background_dist_2_order.txt -revcomp -maxsize 1000000
meme Results/Motif_finding/FASTA/group_1801.fa -oc Results/Motif_finding/meme_out/group_1801 -dna  -mod zoops -evt 0.01 -nmotifs 3 -maxw 20 -bfile Data/bg/Background_dist_2_order.txt -revcomp -maxsize 1000000
meme Results/Motif_finding/FASTA/group_1802.fa -oc Results/Motif_finding/meme_out/group_1802 -dna  -mod zoops -evt 0.01 -nmotifs 3 -maxw 20 -bfile Data/bg/Background_dist_2_order.txt -revcomp -maxsize 1000000
meme Results/Motif_finding/FASTA/group_1803.fa -oc Results/Motif_finding/meme_out/group_1803 -dna  -mod zoops -evt 0.01 -nmotifs 3 -maxw 20 -bfile Data/bg/Background_dist_2_order.txt -revcomp -maxsize 1000000
meme Results/Motif_finding/FASTA/group_1804.fa -oc Results/Motif_finding/meme_out/group_1804 -dna  -mod zoops -evt 0.01 -nmotifs 3 -maxw 20 -bfile Data/bg/Background_dist_2_order.txt -revcomp -maxsize 1000000
meme Results/Motif_finding/FASTA/group_1805.fa -oc Results/Motif_finding/meme_out/group_1805 -dna  -mod zoops -evt 0.01 -nmotifs 3 -maxw 20 -bfile Data/bg/Background_dist_2_order.txt -revcomp -maxsize 1000000
meme Results/Motif_finding/FASTA/group_1806.fa -oc Results/Motif_finding/meme_out/group_1806 -dna  -mod zoops -evt 0.01 -nmotifs 3 -maxw 20 -bfile Data/bg/Background_dist_2_order.txt -revcomp -maxsize 1000000
meme Results/Motif_finding/FASTA/group_1807.fa -oc Results/Motif_finding/meme_out/group_1807 -dna  -mod zoops -evt 0.01 -nmotifs 3 -maxw 20 -bfile Data/bg/Background_dist_2_order.txt -revcomp -maxsize 1000000
meme Results/Motif_finding/FASTA/group_1808.fa -oc Results/Motif_finding/meme_out/group_1808 -dna  -mod zoops -evt 0.01 -nmotifs 3 -maxw 20 -bfile Data/bg/Background_dist_2_order.txt -revcomp -maxsize 1000000
meme Results/Motif_finding/FASTA/group_1809.fa -oc Results/Motif_finding/meme_out/group_1809 -dna  -mod zoops -evt 0.01 -nmotifs 3 -maxw 20 -bfile Data/bg/Background_dist_2_order.txt -revcomp -maxsize 1000000
meme Results/Motif_finding/FASTA/group_1810.fa -oc Results/Motif_finding/meme_out/group_1810 -dna  -mod zoops -evt 0.01 -nmotifs 3 -maxw 20 -bfile Data/bg/Background_dist_2_order.txt -revcomp -maxsize 1000000
meme Results/Motif_finding/FASTA/group_1811.fa -oc Results/Motif_finding/meme_out/group_1811 -dna  -mod zoops -evt 0.01 -nmotifs 3 -maxw 20 -bfile Data/bg/Background_dist_2_order.txt -revcomp -maxsize 1000000
meme Results/Motif_finding/FASTA/group_1812.fa -oc Results/Motif_finding/meme_out/group_1812 -dna  -mod zoops -evt 0.01 -nmotifs 3 -maxw 20 -bfile Data/bg/Background_dist_2_order.txt -revcomp -maxsize 1000000
meme Results/Motif_finding/FASTA/group_1813.fa -oc Results/Motif_finding/meme_out/group_1813 -dna  -mod zoops -evt 0.01 -nmotifs 3 -maxw 20 -bfile Data/bg/Background_dist_2_order.txt -revcomp -maxsize 1000000
meme Results/Motif_finding/FASTA/group_1814.fa -oc Results/Motif_finding/meme_out/group_1814 -dna  -mod zoops -evt 0.01 -nmotifs 3 -maxw 20 -bfile Data/bg/Background_dist_2_order.txt -revcomp -maxsize 1000000
meme Results/Motif_finding/FASTA/group_1815.fa -oc Results/Motif_finding/meme_out/group_1815 -dna  -mod zoops -evt 0.01 -nmotifs 3 -maxw 20 -bfile Data/bg/Background_dist_2_order.txt -revcomp -maxsize 1000000
meme Results/Motif_finding/FASTA/group_1816.fa -oc Results/Motif_finding/meme_out/group_1816 -dna  -mod zoops -evt 0.01 -nmotifs 3 -maxw 20 -bfile Data/bg/Background_dist_2_order.txt -revcomp -maxsize 1000000
meme Results/Motif_finding/FASTA/group_1817.fa -oc Results/Motif_finding/meme_out/group_1817 -dna  -mod zoops -evt 0.01 -nmotifs 3 -maxw 20 -bfile Data/bg/Background_dist_2_order.txt -revcomp -maxsize 1000000
meme Results/Motif_finding/FASTA/group_1818.fa -oc Results/Motif_finding/meme_out/group_1818 -dna  -mod zoops -evt 0.01 -nmotifs 3 -maxw 20 -bfile Data/bg/Background_dist_2_order.txt -revcomp -maxsize 1000000
meme Results/Motif_finding/FASTA/group_1819.fa -oc Results/Motif_finding/meme_out/group_1819 -dna  -mod zoops -evt 0.01 -nmotifs 3 -maxw 20 -bfile Data/bg/Background_dist_2_order.txt -revcomp -maxsize 1000000
meme Results/Motif_finding/FASTA/group_1820.fa -oc Results/Motif_finding/meme_out/group_1820 -dna  -mod zoops -evt 0.01 -nmotifs 3 -maxw 20 -bfile Data/bg/Background_dist_2_order.txt -revcomp -maxsize 1000000
meme Results/Motif_finding/FASTA/group_1821.fa -oc Results/Motif_finding/meme_out/group_1821 -dna  -mod zoops -evt 0.01 -nmotifs 3 -maxw 20 -bfile Data/bg/Background_dist_2_order.txt -revcomp -maxsize 1000000
meme Results/Motif_finding/FASTA/group_1822.fa -oc Results/Motif_finding/meme_out/group_1822 -dna  -mod zoops -evt 0.01 -nmotifs 3 -maxw 20 -bfile Data/bg/Background_dist_2_order.txt -revcomp -maxsize 1000000
meme Results/Motif_finding/FASTA/group_1823.fa -oc Results/Motif_finding/meme_out/group_1823 -dna  -mod zoops -evt 0.01 -nmotifs 3 -maxw 20 -bfile Data/bg/Background_dist_2_order.txt -revcomp -maxsize 1000000
meme Results/Motif_finding/FASTA/group_1824.fa -oc Results/Motif_finding/meme_out/group_1824 -dna  -mod zoops -evt 0.01 -nmotifs 3 -maxw 20 -bfile Data/bg/Background_dist_2_order.txt -revcomp -maxsize 1000000
meme Results/Motif_finding/FASTA/group_1825.fa -oc Results/Motif_finding/meme_out/group_1825 -dna  -mod zoops -evt 0.01 -nmotifs 3 -maxw 20 -bfile Data/bg/Background_dist_2_order.txt -revcomp -maxsize 1000000
meme Results/Motif_finding/FASTA/group_1826.fa -oc Results/Motif_finding/meme_out/group_1826 -dna  -mod zoops -evt 0.01 -nmotifs 3 -maxw 20 -bfile Data/bg/Background_dist_2_order.txt -revcomp -maxsize 1000000
meme Results/Motif_finding/FASTA/group_1827.fa -oc Results/Motif_finding/meme_out/group_1827 -dna  -mod zoops -evt 0.01 -nmotifs 3 -maxw 20 -bfile Data/bg/Background_dist_2_order.txt -revcomp -maxsize 1000000
meme Results/Motif_finding/FASTA/group_1828.fa -oc Results/Motif_finding/meme_out/group_1828 -dna  -mod zoops -evt 0.01 -nmotifs 3 -maxw 20 -bfile Data/bg/Background_dist_2_order.txt -revcomp -maxsize 1000000
meme Results/Motif_finding/FASTA/group_1829.fa -oc Results/Motif_finding/meme_out/group_1829 -dna  -mod zoops -evt 0.01 -nmotifs 3 -maxw 20 -bfile Data/bg/Background_dist_2_order.txt -revcomp -maxsize 1000000
meme Results/Motif_finding/FASTA/group_1830.fa -oc Results/Motif_finding/meme_out/group_1830 -dna  -mod zoops -evt 0.01 -nmotifs 3 -maxw 20 -bfile Data/bg/Background_dist_2_order.txt -revcomp -maxsize 1000000
meme Results/Motif_finding/FASTA/group_1831.fa -oc Results/Motif_finding/meme_out/group_1831 -dna  -mod zoops -evt 0.01 -nmotifs 3 -maxw 20 -bfile Data/bg/Background_dist_2_order.txt -revcomp -maxsize 1000000
meme Results/Motif_finding/FASTA/group_1832.fa -oc Results/Motif_finding/meme_out/group_1832 -dna  -mod zoops -evt 0.01 -nmotifs 3 -maxw 20 -bfile Data/bg/Background_dist_2_order.txt -revcomp -maxsize 1000000
meme Results/Motif_finding/FASTA/group_1833.fa -oc Results/Motif_finding/meme_out/group_1833 -dna  -mod zoops -evt 0.01 -nmotifs 3 -maxw 20 -bfile Data/bg/Background_dist_2_order.txt -revcomp -maxsize 1000000
meme Results/Motif_finding/FASTA/group_1834.fa -oc Results/Motif_finding/meme_out/group_1834 -dna  -mod zoops -evt 0.01 -nmotifs 3 -maxw 20 -bfile Data/bg/Background_dist_2_order.txt -revcomp -maxsize 1000000
meme Results/Motif_finding/FASTA/group_1835.fa -oc Results/Motif_finding/meme_out/group_1835 -dna  -mod zoops -evt 0.01 -nmotifs 3 -maxw 20 -bfile Data/bg/Background_dist_2_order.txt -revcomp -maxsize 1000000
meme Results/Motif_finding/FASTA/group_1836.fa -oc Results/Motif_finding/meme_out/group_1836 -dna  -mod zoops -evt 0.01 -nmotifs 3 -maxw 20 -bfile Data/bg/Background_dist_2_order.txt -revcomp -maxsize 1000000
meme Results/Motif_finding/FASTA/group_1837.fa -oc Results/Motif_finding/meme_out/group_1837 -dna  -mod zoops -evt 0.01 -nmotifs 3 -maxw 20 -bfile Data/bg/Background_dist_2_order.txt -revcomp -maxsize 1000000
meme Results/Motif_finding/FASTA/group_1838.fa -oc Results/Motif_finding/meme_out/group_1838 -dna  -mod zoops -evt 0.01 -nmotifs 3 -maxw 20 -bfile Data/bg/Background_dist_2_order.txt -revcomp -maxsize 1000000
meme Results/Motif_finding/FASTA/group_1839.fa -oc Results/Motif_finding/meme_out/group_1839 -dna  -mod zoops -evt 0.01 -nmotifs 3 -maxw 20 -bfile Data/bg/Background_dist_2_order.txt -revcomp -maxsize 1000000
meme Results/Motif_finding/FASTA/group_1840.fa -oc Results/Motif_finding/meme_out/group_1840 -dna  -mod zoops -evt 0.01 -nmotifs 3 -maxw 20 -bfile Data/bg/Background_dist_2_order.txt -revcomp -maxsize 1000000
meme Results/Motif_finding/FASTA/group_1841.fa -oc Results/Motif_finding/meme_out/group_1841 -dna  -mod zoops -evt 0.01 -nmotifs 3 -maxw 20 -bfile Data/bg/Background_dist_2_order.txt -revcomp -maxsize 1000000
meme Results/Motif_finding/FASTA/group_1842.fa -oc Results/Motif_finding/meme_out/group_1842 -dna  -mod zoops -evt 0.01 -nmotifs 3 -maxw 20 -bfile Data/bg/Background_dist_2_order.txt -revcomp -maxsize 1000000
meme Results/Motif_finding/FASTA/group_1843.fa -oc Results/Motif_finding/meme_out/group_1843 -dna  -mod zoops -evt 0.01 -nmotifs 3 -maxw 20 -bfile Data/bg/Background_dist_2_order.txt -revcomp -maxsize 1000000
meme Results/Motif_finding/FASTA/group_1844.fa -oc Results/Motif_finding/meme_out/group_1844 -dna  -mod zoops -evt 0.01 -nmotifs 3 -maxw 20 -bfile Data/bg/Background_dist_2_order.txt -revcomp -maxsize 1000000
meme Results/Motif_finding/FASTA/group_1845.fa -oc Results/Motif_finding/meme_out/group_1845 -dna  -mod zoops -evt 0.01 -nmotifs 3 -maxw 20 -bfile Data/bg/Background_dist_2_order.txt -revcomp -maxsize 1000000
meme Results/Motif_finding/FASTA/group_1846.fa -oc Results/Motif_finding/meme_out/group_1846 -dna  -mod zoops -evt 0.01 -nmotifs 3 -maxw 20 -bfile Data/bg/Background_dist_2_order.txt -revcomp -maxsize 1000000
meme Results/Motif_finding/FASTA/group_1847.fa -oc Results/Motif_finding/meme_out/group_1847 -dna  -mod zoops -evt 0.01 -nmotifs 3 -maxw 20 -bfile Data/bg/Background_dist_2_order.txt -revcomp -maxsize 1000000
meme Results/Motif_finding/FASTA/group_1848.fa -oc Results/Motif_finding/meme_out/group_1848 -dna  -mod zoops -evt 0.01 -nmotifs 3 -maxw 20 -bfile Data/bg/Background_dist_2_order.txt -revcomp -maxsize 1000000
meme Results/Motif_finding/FASTA/group_1849.fa -oc Results/Motif_finding/meme_out/group_1849 -dna  -mod zoops -evt 0.01 -nmotifs 3 -maxw 20 -bfile Data/bg/Background_dist_2_order.txt -revcomp -maxsize 1000000
meme Results/Motif_finding/FASTA/group_1850.fa -oc Results/Motif_finding/meme_out/group_1850 -dna  -mod zoops -evt 0.01 -nmotifs 3 -maxw 20 -bfile Data/bg/Background_dist_2_order.txt -revcomp -maxsize 1000000
meme Results/Motif_finding/FASTA/group_1851.fa -oc Results/Motif_finding/meme_out/group_1851 -dna  -mod zoops -evt 0.01 -nmotifs 3 -maxw 20 -bfile Data/bg/Background_dist_2_order.txt -revcomp -maxsize 1000000
meme Results/Motif_finding/FASTA/group_1852.fa -oc Results/Motif_finding/meme_out/group_1852 -dna  -mod zoops -evt 0.01 -nmotifs 3 -maxw 20 -bfile Data/bg/Background_dist_2_order.txt -revcomp -maxsize 1000000
meme Results/Motif_finding/FASTA/group_1853.fa -oc Results/Motif_finding/meme_out/group_1853 -dna  -mod zoops -evt 0.01 -nmotifs 3 -maxw 20 -bfile Data/bg/Background_dist_2_order.txt -revcomp -maxsize 1000000
meme Results/Motif_finding/FASTA/group_1854.fa -oc Results/Motif_finding/meme_out/group_1854 -dna  -mod zoops -evt 0.01 -nmotifs 3 -maxw 20 -bfile Data/bg/Background_dist_2_order.txt -revcomp -maxsize 1000000
meme Results/Motif_finding/FASTA/group_1855.fa -oc Results/Motif_finding/meme_out/group_1855 -dna  -mod zoops -evt 0.01 -nmotifs 3 -maxw 20 -bfile Data/bg/Background_dist_2_order.txt -revcomp -maxsize 1000000
meme Results/Motif_finding/FASTA/group_1856.fa -oc Results/Motif_finding/meme_out/group_1856 -dna  -mod zoops -evt 0.01 -nmotifs 3 -maxw 20 -bfile Data/bg/Background_dist_2_order.txt -revcomp -maxsize 1000000
meme Results/Motif_finding/FASTA/group_1857.fa -oc Results/Motif_finding/meme_out/group_1857 -dna  -mod zoops -evt 0.01 -nmotifs 3 -maxw 20 -bfile Data/bg/Background_dist_2_order.txt -revcomp -maxsize 1000000
meme Results/Motif_finding/FASTA/group_1858.fa -oc Results/Motif_finding/meme_out/group_1858 -dna  -mod zoops -evt 0.01 -nmotifs 3 -maxw 20 -bfile Data/bg/Background_dist_2_order.txt -revcomp -maxsize 1000000
meme Results/Motif_finding/FASTA/group_1859.fa -oc Results/Motif_finding/meme_out/group_1859 -dna  -mod zoops -evt 0.01 -nmotifs 3 -maxw 20 -bfile Data/bg/Background_dist_2_order.txt -revcomp -maxsize 1000000
meme Results/Motif_finding/FASTA/group_1860.fa -oc Results/Motif_finding/meme_out/group_1860 -dna  -mod zoops -evt 0.01 -nmotifs 3 -maxw 20 -bfile Data/bg/Background_dist_2_order.txt -revcomp -maxsize 1000000
meme Results/Motif_finding/FASTA/group_1861.fa -oc Results/Motif_finding/meme_out/group_1861 -dna  -mod zoops -evt 0.01 -nmotifs 3 -maxw 20 -bfile Data/bg/Background_dist_2_order.txt -revcomp -maxsize 1000000
meme Results/Motif_finding/FASTA/group_1862.fa -oc Results/Motif_finding/meme_out/group_1862 -dna  -mod zoops -evt 0.01 -nmotifs 3 -maxw 20 -bfile Data/bg/Background_dist_2_order.txt -revcomp -maxsize 1000000
meme Results/Motif_finding/FASTA/group_1863.fa -oc Results/Motif_finding/meme_out/group_1863 -dna  -mod zoops -evt 0.01 -nmotifs 3 -maxw 20 -bfile Data/bg/Background_dist_2_order.txt -revcomp -maxsize 1000000
meme Results/Motif_finding/FASTA/group_1864.fa -oc Results/Motif_finding/meme_out/group_1864 -dna  -mod zoops -evt 0.01 -nmotifs 3 -maxw 20 -bfile Data/bg/Background_dist_2_order.txt -revcomp -maxsize 1000000
meme Results/Motif_finding/FASTA/group_1865.fa -oc Results/Motif_finding/meme_out/group_1865 -dna  -mod zoops -evt 0.01 -nmotifs 3 -maxw 20 -bfile Data/bg/Background_dist_2_order.txt -revcomp -maxsize 1000000
meme Results/Motif_finding/FASTA/group_1866.fa -oc Results/Motif_finding/meme_out/group_1866 -dna  -mod zoops -evt 0.01 -nmotifs 3 -maxw 20 -bfile Data/bg/Background_dist_2_order.txt -revcomp -maxsize 1000000
meme Results/Motif_finding/FASTA/group_1867.fa -oc Results/Motif_finding/meme_out/group_1867 -dna  -mod zoops -evt 0.01 -nmotifs 3 -maxw 20 -bfile Data/bg/Background_dist_2_order.txt -revcomp -maxsize 1000000
meme Results/Motif_finding/FASTA/group_1868.fa -oc Results/Motif_finding/meme_out/group_1868 -dna  -mod zoops -evt 0.01 -nmotifs 3 -maxw 20 -bfile Data/bg/Background_dist_2_order.txt -revcomp -maxsize 1000000
meme Results/Motif_finding/FASTA/group_1869.fa -oc Results/Motif_finding/meme_out/group_1869 -dna  -mod zoops -evt 0.01 -nmotifs 3 -maxw 20 -bfile Data/bg/Background_dist_2_order.txt -revcomp -maxsize 1000000
meme Results/Motif_finding/FASTA/group_1870.fa -oc Results/Motif_finding/meme_out/group_1870 -dna  -mod zoops -evt 0.01 -nmotifs 3 -maxw 20 -bfile Data/bg/Background_dist_2_order.txt -revcomp -maxsize 1000000
meme Results/Motif_finding/FASTA/group_1871.fa -oc Results/Motif_finding/meme_out/group_1871 -dna  -mod zoops -evt 0.01 -nmotifs 3 -maxw 20 -bfile Data/bg/Background_dist_2_order.txt -revcomp -maxsize 1000000
meme Results/Motif_finding/FASTA/group_1872.fa -oc Results/Motif_finding/meme_out/group_1872 -dna  -mod zoops -evt 0.01 -nmotifs 3 -maxw 20 -bfile Data/bg/Background_dist_2_order.txt -revcomp -maxsize 1000000
meme Results/Motif_finding/FASTA/group_1873.fa -oc Results/Motif_finding/meme_out/group_1873 -dna  -mod zoops -evt 0.01 -nmotifs 3 -maxw 20 -bfile Data/bg/Background_dist_2_order.txt -revcomp -maxsize 1000000
meme Results/Motif_finding/FASTA/group_1874.fa -oc Results/Motif_finding/meme_out/group_1874 -dna  -mod zoops -evt 0.01 -nmotifs 3 -maxw 20 -bfile Data/bg/Background_dist_2_order.txt -revcomp -maxsize 1000000
meme Results/Motif_finding/FASTA/group_1875.fa -oc Results/Motif_finding/meme_out/group_1875 -dna  -mod zoops -evt 0.01 -nmotifs 3 -maxw 20 -bfile Data/bg/Background_dist_2_order.txt -revcomp -maxsize 1000000
meme Results/Motif_finding/FASTA/group_1876.fa -oc Results/Motif_finding/meme_out/group_1876 -dna  -mod zoops -evt 0.01 -nmotifs 3 -maxw 20 -bfile Data/bg/Background_dist_2_order.txt -revcomp -maxsize 1000000
meme Results/Motif_finding/FASTA/group_1877.fa -oc Results/Motif_finding/meme_out/group_1877 -dna  -mod zoops -evt 0.01 -nmotifs 3 -maxw 20 -bfile Data/bg/Background_dist_2_order.txt -revcomp -maxsize 1000000
meme Results/Motif_finding/FASTA/group_1878.fa -oc Results/Motif_finding/meme_out/group_1878 -dna  -mod zoops -evt 0.01 -nmotifs 3 -maxw 20 -bfile Data/bg/Background_dist_2_order.txt -revcomp -maxsize 1000000
meme Results/Motif_finding/FASTA/group_1879.fa -oc Results/Motif_finding/meme_out/group_1879 -dna  -mod zoops -evt 0.01 -nmotifs 3 -maxw 20 -bfile Data/bg/Background_dist_2_order.txt -revcomp -maxsize 1000000
meme Results/Motif_finding/FASTA/group_1880.fa -oc Results/Motif_finding/meme_out/group_1880 -dna  -mod zoops -evt 0.01 -nmotifs 3 -maxw 20 -bfile Data/bg/Background_dist_2_order.txt -revcomp -maxsize 1000000
meme Results/Motif_finding/FASTA/group_1881.fa -oc Results/Motif_finding/meme_out/group_1881 -dna  -mod zoops -evt 0.01 -nmotifs 3 -maxw 20 -bfile Data/bg/Background_dist_2_order.txt -revcomp -maxsize 1000000
meme Results/Motif_finding/FASTA/group_1882.fa -oc Results/Motif_finding/meme_out/group_1882 -dna  -mod zoops -evt 0.01 -nmotifs 3 -maxw 20 -bfile Data/bg/Background_dist_2_order.txt -revcomp -maxsize 1000000
meme Results/Motif_finding/FASTA/group_1883.fa -oc Results/Motif_finding/meme_out/group_1883 -dna  -mod zoops -evt 0.01 -nmotifs 3 -maxw 20 -bfile Data/bg/Background_dist_2_order.txt -revcomp -maxsize 1000000
meme Results/Motif_finding/FASTA/group_1884.fa -oc Results/Motif_finding/meme_out/group_1884 -dna  -mod zoops -evt 0.01 -nmotifs 3 -maxw 20 -bfile Data/bg/Background_dist_2_order.txt -revcomp -maxsize 1000000
meme Results/Motif_finding/FASTA/group_1885.fa -oc Results/Motif_finding/meme_out/group_1885 -dna  -mod zoops -evt 0.01 -nmotifs 3 -maxw 20 -bfile Data/bg/Background_dist_2_order.txt -revcomp -maxsize 1000000
meme Results/Motif_finding/FASTA/group_1886.fa -oc Results/Motif_finding/meme_out/group_1886 -dna  -mod zoops -evt 0.01 -nmotifs 3 -maxw 20 -bfile Data/bg/Background_dist_2_order.txt -revcomp -maxsize 1000000
meme Results/Motif_finding/FASTA/group_1887.fa -oc Results/Motif_finding/meme_out/group_1887 -dna  -mod zoops -evt 0.01 -nmotifs 3 -maxw 20 -bfile Data/bg/Background_dist_2_order.txt -revcomp -maxsize 1000000
meme Results/Motif_finding/FASTA/group_1888.fa -oc Results/Motif_finding/meme_out/group_1888 -dna  -mod zoops -evt 0.01 -nmotifs 3 -maxw 20 -bfile Data/bg/Background_dist_2_order.txt -revcomp -maxsize 1000000
meme Results/Motif_finding/FASTA/group_1889.fa -oc Results/Motif_finding/meme_out/group_1889 -dna  -mod zoops -evt 0.01 -nmotifs 3 -maxw 20 -bfile Data/bg/Background_dist_2_order.txt -revcomp -maxsize 1000000
meme Results/Motif_finding/FASTA/group_1890.fa -oc Results/Motif_finding/meme_out/group_1890 -dna  -mod zoops -evt 0.01 -nmotifs 3 -maxw 20 -bfile Data/bg/Background_dist_2_order.txt -revcomp -maxsize 1000000
meme Results/Motif_finding/FASTA/group_1891.fa -oc Results/Motif_finding/meme_out/group_1891 -dna  -mod zoops -evt 0.01 -nmotifs 3 -maxw 20 -bfile Data/bg/Background_dist_2_order.txt -revcomp -maxsize 1000000
meme Results/Motif_finding/FASTA/group_1892.fa -oc Results/Motif_finding/meme_out/group_1892 -dna  -mod zoops -evt 0.01 -nmotifs 3 -maxw 20 -bfile Data/bg/Background_dist_2_order.txt -revcomp -maxsize 1000000
meme Results/Motif_finding/FASTA/group_1893.fa -oc Results/Motif_finding/meme_out/group_1893 -dna  -mod zoops -evt 0.01 -nmotifs 3 -maxw 20 -bfile Data/bg/Background_dist_2_order.txt -revcomp -maxsize 1000000
meme Results/Motif_finding/FASTA/group_1894.fa -oc Results/Motif_finding/meme_out/group_1894 -dna  -mod zoops -evt 0.01 -nmotifs 3 -maxw 20 -bfile Data/bg/Background_dist_2_order.txt -revcomp -maxsize 1000000
meme Results/Motif_finding/FASTA/group_1895.fa -oc Results/Motif_finding/meme_out/group_1895 -dna  -mod zoops -evt 0.01 -nmotifs 3 -maxw 20 -bfile Data/bg/Background_dist_2_order.txt -revcomp -maxsize 1000000
meme Results/Motif_finding/FASTA/group_1896.fa -oc Results/Motif_finding/meme_out/group_1896 -dna  -mod zoops -evt 0.01 -nmotifs 3 -maxw 20 -bfile Data/bg/Background_dist_2_order.txt -revcomp -maxsize 1000000
meme Results/Motif_finding/FASTA/group_1897.fa -oc Results/Motif_finding/meme_out/group_1897 -dna  -mod zoops -evt 0.01 -nmotifs 3 -maxw 20 -bfile Data/bg/Background_dist_2_order.txt -revcomp -maxsize 1000000
meme Results/Motif_finding/FASTA/group_1898.fa -oc Results/Motif_finding/meme_out/group_1898 -dna  -mod zoops -evt 0.01 -nmotifs 3 -maxw 20 -bfile Data/bg/Background_dist_2_order.txt -revcomp -maxsize 1000000
meme Results/Motif_finding/FASTA/group_1899.fa -oc Results/Motif_finding/meme_out/group_1899 -dna  -mod zoops -evt 0.01 -nmotifs 3 -maxw 20 -bfile Data/bg/Background_dist_2_order.txt -revcomp -maxsize 1000000
meme Results/Motif_finding/FASTA/group_1900.fa -oc Results/Motif_finding/meme_out/group_1900 -dna  -mod zoops -evt 0.01 -nmotifs 3 -maxw 20 -bfile Data/bg/Background_dist_2_order.txt -revcomp -maxsize 1000000
meme Results/Motif_finding/FASTA/group_1901.fa -oc Results/Motif_finding/meme_out/group_1901 -dna  -mod zoops -evt 0.01 -nmotifs 3 -maxw 20 -bfile Data/bg/Background_dist_2_order.txt -revcomp -maxsize 1000000
meme Results/Motif_finding/FASTA/group_1902.fa -oc Results/Motif_finding/meme_out/group_1902 -dna  -mod zoops -evt 0.01 -nmotifs 3 -maxw 20 -bfile Data/bg/Background_dist_2_order.txt -revcomp -maxsize 1000000
meme Results/Motif_finding/FASTA/group_1903.fa -oc Results/Motif_finding/meme_out/group_1903 -dna  -mod zoops -evt 0.01 -nmotifs 3 -maxw 20 -bfile Data/bg/Background_dist_2_order.txt -revcomp -maxsize 1000000
meme Results/Motif_finding/FASTA/group_1904.fa -oc Results/Motif_finding/meme_out/group_1904 -dna  -mod zoops -evt 0.01 -nmotifs 3 -maxw 20 -bfile Data/bg/Background_dist_2_order.txt -revcomp -maxsize 1000000
meme Results/Motif_finding/FASTA/group_1905.fa -oc Results/Motif_finding/meme_out/group_1905 -dna  -mod zoops -evt 0.01 -nmotifs 3 -maxw 20 -bfile Data/bg/Background_dist_2_order.txt -revcomp -maxsize 1000000
meme Results/Motif_finding/FASTA/group_1906.fa -oc Results/Motif_finding/meme_out/group_1906 -dna  -mod zoops -evt 0.01 -nmotifs 3 -maxw 20 -bfile Data/bg/Background_dist_2_order.txt -revcomp -maxsize 1000000
meme Results/Motif_finding/FASTA/group_1907.fa -oc Results/Motif_finding/meme_out/group_1907 -dna  -mod zoops -evt 0.01 -nmotifs 3 -maxw 20 -bfile Data/bg/Background_dist_2_order.txt -revcomp -maxsize 1000000
meme Results/Motif_finding/FASTA/group_1908.fa -oc Results/Motif_finding/meme_out/group_1908 -dna  -mod zoops -evt 0.01 -nmotifs 3 -maxw 20 -bfile Data/bg/Background_dist_2_order.txt -revcomp -maxsize 1000000
meme Results/Motif_finding/FASTA/group_1909.fa -oc Results/Motif_finding/meme_out/group_1909 -dna  -mod zoops -evt 0.01 -nmotifs 3 -maxw 20 -bfile Data/bg/Background_dist_2_order.txt -revcomp -maxsize 1000000
meme Results/Motif_finding/FASTA/group_1910.fa -oc Results/Motif_finding/meme_out/group_1910 -dna  -mod zoops -evt 0.01 -nmotifs 3 -maxw 20 -bfile Data/bg/Background_dist_2_order.txt -revcomp -maxsize 1000000
meme Results/Motif_finding/FASTA/group_1911.fa -oc Results/Motif_finding/meme_out/group_1911 -dna  -mod zoops -evt 0.01 -nmotifs 3 -maxw 20 -bfile Data/bg/Background_dist_2_order.txt -revcomp -maxsize 1000000
meme Results/Motif_finding/FASTA/group_1912.fa -oc Results/Motif_finding/meme_out/group_1912 -dna  -mod zoops -evt 0.01 -nmotifs 3 -maxw 20 -bfile Data/bg/Background_dist_2_order.txt -revcomp -maxsize 1000000
meme Results/Motif_finding/FASTA/group_1913.fa -oc Results/Motif_finding/meme_out/group_1913 -dna  -mod zoops -evt 0.01 -nmotifs 3 -maxw 20 -bfile Data/bg/Background_dist_2_order.txt -revcomp -maxsize 1000000
meme Results/Motif_finding/FASTA/group_1914.fa -oc Results/Motif_finding/meme_out/group_1914 -dna  -mod zoops -evt 0.01 -nmotifs 3 -maxw 20 -bfile Data/bg/Background_dist_2_order.txt -revcomp -maxsize 1000000
meme Results/Motif_finding/FASTA/group_1915.fa -oc Results/Motif_finding/meme_out/group_1915 -dna  -mod zoops -evt 0.01 -nmotifs 3 -maxw 20 -bfile Data/bg/Background_dist_2_order.txt -revcomp -maxsize 1000000
meme Results/Motif_finding/FASTA/group_1916.fa -oc Results/Motif_finding/meme_out/group_1916 -dna  -mod zoops -evt 0.01 -nmotifs 3 -maxw 20 -bfile Data/bg/Background_dist_2_order.txt -revcomp -maxsize 1000000
meme Results/Motif_finding/FASTA/group_1917.fa -oc Results/Motif_finding/meme_out/group_1917 -dna  -mod zoops -evt 0.01 -nmotifs 3 -maxw 20 -bfile Data/bg/Background_dist_2_order.txt -revcomp -maxsize 1000000
meme Results/Motif_finding/FASTA/group_1918.fa -oc Results/Motif_finding/meme_out/group_1918 -dna  -mod zoops -evt 0.01 -nmotifs 3 -maxw 20 -bfile Data/bg/Background_dist_2_order.txt -revcomp -maxsize 1000000
meme Results/Motif_finding/FASTA/group_1919.fa -oc Results/Motif_finding/meme_out/group_1919 -dna  -mod zoops -evt 0.01 -nmotifs 3 -maxw 20 -bfile Data/bg/Background_dist_2_order.txt -revcomp -maxsize 1000000
meme Results/Motif_finding/FASTA/group_1920.fa -oc Results/Motif_finding/meme_out/group_1920 -dna  -mod zoops -evt 0.01 -nmotifs 3 -maxw 20 -bfile Data/bg/Background_dist_2_order.txt -revcomp -maxsize 1000000
meme Results/Motif_finding/FASTA/group_1921.fa -oc Results/Motif_finding/meme_out/group_1921 -dna  -mod zoops -evt 0.01 -nmotifs 3 -maxw 20 -bfile Data/bg/Background_dist_2_order.txt -revcomp -maxsize 1000000
meme Results/Motif_finding/FASTA/group_1922.fa -oc Results/Motif_finding/meme_out/group_1922 -dna  -mod zoops -evt 0.01 -nmotifs 3 -maxw 20 -bfile Data/bg/Background_dist_2_order.txt -revcomp -maxsize 1000000
meme Results/Motif_finding/FASTA/group_1923.fa -oc Results/Motif_finding/meme_out/group_1923 -dna  -mod zoops -evt 0.01 -nmotifs 3 -maxw 20 -bfile Data/bg/Background_dist_2_order.txt -revcomp -maxsize 1000000
meme Results/Motif_finding/FASTA/group_1924.fa -oc Results/Motif_finding/meme_out/group_1924 -dna  -mod zoops -evt 0.01 -nmotifs 3 -maxw 20 -bfile Data/bg/Background_dist_2_order.txt -revcomp -maxsize 1000000
[truncated: 49,743 more chars]
