# Supplementary material for: An Integrated Approach to Reconstructing Genome-Scale Transcriptional Regulatory Networks
Source: PLoS Comput Biol. 2015 Feb 27;11(2):e1004103. doi: 10.1371/journal.pcbi.1004103 (PMC4344238; doi:10.1371/journal.pcbi.1004103)
Supplement: S1 Dataset — This dataset consists of 3 folders containing data used for the analysis presented in the main text and a summary of the results from the E. coli analysis. These folder include: “Ecoli _results”, which contains a summary of the results obtained from the E. coli analysis; “Integrate_v1.0”, which contains sample code for running the presented analysis (the most up-to-date version of this code can be obtained from the figshare link provided in the Materials and methods); and “Rsp_data”, which contains the R. sphaeroides gene expression compendium used in our analysis. (ZIP) [file pcbi.1004103.s024.zip › S1 Dataset/Integrate_v1.0/bin/orthomclSoftware-v2.0.9/bin/orthomclDumpPairsFiles]

#!/usr/bin/perl

use DBI;
use FindBin;
use lib "$FindBin::Bin/../lib/perl";
use OrthoMCLEngine::Main::Base;
use strict;

my $configFile = $ARGV[0];

my $parentDir = $ARGV[1];  # undocumented:  for workflow applications
my $suffix = $ARGV[2];     # same

chdir $parentDir
  if $parentDir;

&usage() unless $configFile;

my $base = OrthoMCLEngine::Main::Base->new($configFile);
my $dbh = $base->getDbh();

my $orthologTable = $base->getConfig("orthologTable");
my $inParalogTable = $base->getConfig("inParalogTable");
my $coOrthologTable = $base->getConfig("coOrthologTable");

my $dir = "pairs";

#die "dir '$dir' already exists" if -e $dir;

mkdir($dir);

printOrthologsFile($dbh, $orthologTable, "$dir/orthologs.txt");

printInparalogsFile($dbh, $inParalogTable, "$dir/inparalogs.txt");

printOrthologsFile($dbh, $coOrthologTable, "$dir/coorthologs.txt");

printMclAbcFile($dbh, $orthologTable, $inParalogTable, $coOrthologTable,
	       "mclInput");


################# subroutines #########################

sub printInparalogsFile {
  my ($dbh, $inparalogTable, $fileName) = @_;

  my $sql = "
select taxon_id, sequence_id_a, sequence_id_b, normalized_score
from $inparalogTable$suffix
order by taxon_id, sequence_id_a, sequence_id_b asc
";

  my $stmt = $dbh->prepare($sql) or die DBI::errstr;
  $stmt->execute();
  open(F, ">$fileName") || die "Can't open '$fileName' for writing";
  while (my ($taxonId, $sourceIdA, $sourceIdB, $score) = $stmt->fetchrow_array()) {
    $score = int($score * 1000 + .5)/1000;
    print F "$sourceIdA\t$sourceIdB\t$score\n";
  }
  close(F);
}

sub printOrthologsFile {
  my ($dbh, $table, $fileName) = @_;

  my $sql = "
select taxon_id_a, taxon_id_b, sequence_id_a, sequence_id_b, normalized_score
from $table$suffix
order by taxon_id_a, taxon_id_b, sequence_id_a, sequence_id_b asc
";

  my $stmt = $dbh->prepare($sql) or die DBI::errstr;
  $stmt->execute();
  open(F, ">$fileName") || die "Can't open '$fileName' for writing";
  while (my ($taxonIdA, $taxonIdB, $sourceIdA, $sourceIdB, $score) = $stmt->fetchrow_array()) {
    $score = int($score * 1000 + .5)/1000;
    print F "$sourceIdA\t$sourceIdB\t$score\n";
  }
  close(F);
}

sub printMclAbcFile {
  my ($dbh, $orthologTable, $inParalogTable, $coOrthologTable, $fileName) = @_;

  my $sql = "
  select sequence_id_a, sequence_id_b, normalized_score
  from $inParalogTable$suffix
  union
  select sequence_id_a, sequence_id_b, normalized_score
  from $orthologTable$suffix
  union
  select sequence_id_a, sequence_id_b, normalized_score
  from $coOrthologTable$suffix
";

  my $stmt = $dbh->prepare($sql) or die DBI::errstr;
  $stmt->execute() or die DBI::errstr;
  open(F, ">$fileName") || die "Can't open '$fileName' for writing";
  while (my ($queryId, $subjectId, $score) = $stmt->fetchrow_array()) {
    $score = int($score * 1000 + .5)/1000;
    print F "$queryId\t$subjectId\t$score\n";
  }
  close(F);
}

sub usage {
  print STDERR "
Dump files from the database produced by the orthomclPairs program.

usage: orthomclDumpPairsFiles config_file

where:
  config_file : see below (you can use the same file given to orthomclPairs)

Database Input:
  - InParalog, Ortholog, CoOrtholog tables - populated by orthomclPairs

Output files:
  mclInput                               - file required by the mcl program
  pairs/                                 - dir holding relationship files
    potentialOrthologs.txt               - ortholog relationships
    potentialInparalogs.txt              - inparalog relationships
    potentialCoorthologs.txt             - coortholog relationships

The pairs/ files contain the pairs found by the orthomclPairs tables, and their
average normalized scores.  This is the same information as in the
orthomclMclInput file, but segregated by relationship type.  These are
candidate relationships (edges) that will subsequently be grouped (clustered)
by the mcl program to form the OrthoMCL ortholog groups.  These files contain
more sensitive and less selective relationships then the final ortholog groups.

Standard Error:
  - logging info

EXAMPLE: orthomclSoftware/bin/orthomclDumpPairsFile my_orthomcl_dir/orthomcl.config

Sample Config File:

dbVendor=oracle  (or mysql)
dbConnectString=dbi:Oracle:orthomcl
dbLogin=my_db_login
dbPassword=my_db_password
orthologTable=Ortholog
inParalogTable=InParalog
coOrthologTable=CoOrtholog
";
  exit(1);
}
