# Supplementary material for: An Integrated Approach to Reconstructing Genome-Scale Transcriptional Regulatory Networks
Source: PLoS Comput Biol. 2015 Feb 27;11(2):e1004103. doi: 10.1371/journal.pcbi.1004103 (PMC4344238; doi:10.1371/journal.pcbi.1004103)
Supplement: S1 Dataset — This dataset consists of 3 folders containing data used for the analysis presented in the main text and a summary of the results from the E. coli analysis. These folder include: “Ecoli _results”, which contains a summary of the results obtained from the E. coli analysis; “Integrate_v1.0”, which contains sample code for running the presented analysis (the most up-to-date version of this code can be obtained from the figshare link provided in the Materials and methods); and “Rsp_data”, which contains the R. sphaeroides gene expression compendium used in our analysis. (ZIP) [file pcbi.1004103.s024.zip › S1 Dataset/Integrate_v1.0/bin/orthomclSoftware-v2.0.9/bin/orthomclExtractProteinIdsFromGroupsFile]

#!/usr/bin/perl
use strict;

usage() unless scalar(@ARGV) == 1;

open(F, $ARGV[0]) || die "Could not open file '$ARGV[0]'\n";

while(<F>) {
  chomp;

  my @a = split;
  shift @a;
  print join("\n", @a) . "\n";
}

sub usage {

die "
Extract protein IDs from an orthomcl groups file.

Usage orthomclExtractProteinIdsFromGroupsFile groups_file

Output to standard out.
";

}
