# Supplementary material for: An Integrated Approach to Reconstructing Genome-Scale Transcriptional Regulatory Networks
Source: PLoS Comput Biol. 2015 Feb 27;11(2):e1004103. doi: 10.1371/journal.pcbi.1004103 (PMC4344238; doi:10.1371/journal.pcbi.1004103)
Supplement: S1 Dataset — This dataset consists of 3 folders containing data used for the analysis presented in the main text and a summary of the results from the E. coli analysis. These folder include: “Ecoli _results”, which contains a summary of the results obtained from the E. coli analysis; “Integrate_v1.0”, which contains sample code for running the presented analysis (the most up-to-date version of this code can be obtained from the figshare link provided in the Materials and methods); and “Rsp_data”, which contains the R. sphaeroides gene expression compendium used in our analysis. (ZIP) [file pcbi.1004103.s024.zip › S1 Dataset/Integrate_v1.0/bin/orthomclSoftware-v2.0.9/bin/orthomclInstallSchema.sql]

Drop database orthomcl;
Create database orthomcl;
USE orthomcl;

#--Remove schema if it already exists

DROP TABLE IF EXISTS orthomcl.SimilarSequences;
DROP TABLE IF EXISTS orthomcl.InParalog;
DROP TABLE IF EXISTS orthomcl.Ortholog;
DROP TABLE IF EXISTS orthomcl.CoOrtholog;
DROP TABLE IF EXISTS orthomcl.BestInterTaxonScore;
DROP TABLE IF EXISTS orthomcl.BestQueryTaxonScore;
DROP TABLE IF EXISTS orthomcl.InterTaxonMatch;

#--Create schema

CREATE TABLE orthomcl.SimilarSequences (
 QUERY_ID                 VARCHAR(30),
 SUBJECT_ID               VARCHAR(30),
 QUERY_TAXON_ID           VARCHAR(30),
 SUBJECT_TAXON_ID         VARCHAR(30),
 EVALUE_MANT              BIGINT(20),
 EVALUE_EXP               BIGINT(20),
 PERCENT_IDENTITY         FLOAT,
 PERCENT_MATCH            FLOAT  
);


CREATE INDEX ss_qtaxexp_ix ON orthomcl.SimilarSequences(query_id, subject_taxon_id, evalue_exp, evalue_mant, query_taxon_id, subject_id);
CREATE INDEX ss_seqs_ix ON orthomcl.SimilarSequences(query_id, subject_id, evalue_exp, evalue_mant);


#-----------------------------------------------------------

CREATE TABLE orthomcl.InParalog (
 SEQUENCE_ID_A           VARCHAR(30),
 SEQUENCE_ID_B           VARCHAR(30),
 TAXON_ID                VARCHAR(30),
 UNNORMALIZED_SCORE      DOUBLE,
 NORMALIZED_SCORE        DOUBLE    
);


#------------------------------------------------------------

CREATE TABLE orthomcl.Ortholog (
 SEQUENCE_ID_A           VARCHAR(30),
 SEQUENCE_ID_B           VARCHAR(30),
 TAXON_ID_A              VARCHAR(30),
 TAXON_ID_B              VARCHAR(30),
 UNNORMALIZED_SCORE      DOUBLE,
 NORMALIZED_SCORE        DOUBLE    
);

CREATE INDEX ortholog_seq_a_ix on orthomcl.Ortholog(sequence_id_a);
CREATE INDEX ortholog_seq_b_ix on orthomcl.Ortholog(sequence_id_b);


#-------------------------------------------------------------
 
CREATE TABLE orthomcl.CoOrtholog (
 SEQUENCE_ID_A           VARCHAR(30),
 SEQUENCE_ID_B           VARCHAR(30),
 TAXON_ID_A              VARCHAR(30),
 TAXON_ID_B              VARCHAR(30),
 UNNORMALIZED_SCORE      DOUBLE,
 NORMALIZED_SCORE        DOUBLE    
);


CREATE OR REPLACE VIEW orthomcl.InterTaxonMatch 
	AS SELECT ss.query_id, ss.subject_id, ss.subject_taxon_id, 
	ss.evalue_mant, ss.evalue_exp 
	FROM orthomcl.SimilarSequences ss 
	WHERE ss.subject_taxon_id != ss.query_taxon_id;


#-- exit;
