# Supplementary material for: An Integrated Approach to Reconstructing Genome-Scale Transcriptional Regulatory Networks
Source: PLoS Comput Biol. 2015 Feb 27;11(2):e1004103. doi: 10.1371/journal.pcbi.1004103 (PMC4344238; doi:10.1371/journal.pcbi.1004103)
Supplement: S1 Dataset — This dataset consists of 3 folders containing data used for the analysis presented in the main text and a summary of the results from the E. coli analysis. These folder include: “Ecoli _results”, which contains a summary of the results obtained from the E. coli analysis; “Integrate_v1.0”, which contains sample code for running the presented analysis (the most up-to-date version of this code can be obtained from the figshare link provided in the Materials and methods); and “Rsp_data”, which contains the R. sphaeroides gene expression compendium used in our analysis. (ZIP) [file pcbi.1004103.s024.zip › S1 Dataset/Integrate_v1.0/bin/orthomclSoftware-v2.0.9/bin/orthomclLoadBlast]

#!/usr/bin/perl

use DBI;
use FindBin;
use lib "$FindBin::Bin/../lib/perl";
use OrthoMCLEngine::Main::Base;
use strict;

usage() unless (@ARGV >= 2);
my $configFile = $ARGV[0];
my $blastFile = $ARGV[1];

my $base = OrthoMCLEngine::Main::Base->new($configFile);
my $dbh = $base->getDbh();

my $dbVendor = $base->getConfig("dbVendor");

if ($dbVendor eq 'mysql') {
  loadBlastMySQL($base, $blastFile);
}
elsif ($dbVendor eq 'oracle') {
  loadBlastOracle($base, $blastFile);
} else {
  die "Config file '$configFile' contains invalid value '$dbVendor' for dbVendor\n";
}

sub loadBlastMySQL {
  my ($base, $blastFile) = @_;
  require DBD::mysql;
  my $dbh = $base->getDbh();
  my $sst = $base->getConfig("similarSequencesTable");
  my $sql = "
 LOAD DATA
 LOCAL INFILE \"$blastFile\"
 REPLACE INTO TABLE $sst
 FIELDS TERMINATED BY '\\t'
";
  my $stmt = $dbh->prepare($sql) or die DBI::errstr;
  $stmt->execute() or die DBI::errstr;
}


sub loadBlastOracle {
  my ($base, $blastFile) = @_;

  my $dbLogin = $base->getConfig("dbLogin");
  my $dbPassword = $base->getConfig("dbPassword");
  my $dbString = $base->getConfig("dbConnectString");
  my @database = split(/:/, $dbString);
  my $dbInstance = $database[2];

  open (PARFILE, ">orthomclPar.tmp");
  print PARFILE "userid=$dbLogin/$dbPassword\@$dbInstance\n";
  close PARFILE;

  my $sst = $base->getConfig("similarSequencesTable");

  my $sqlHeader = "
LOAD DATA
INFILE '$blastFile' 
INTO TABLE $sst
FIELDS TERMINATED BY \"\\t\" OPTIONALLY ENCLOSED BY '\"'
TRAILING NULLCOLS
(  query_id,
    subject_id,
    query_taxon_id,
    subject_taxon_id,
    evalue_mant,
    evalue_exp,
    percent_identity,
    percent_match
)
";

  open (CTLFILE, ">orthomclCtl.tmp");
  print CTLFILE $sqlHeader;
  close CTLFILE;

  my $command=`sqlldr parfile=orthomclPar.tmp control=orthomclCtl.tmp`;
  unlink("orthomclCtl.tmp", "orthomclPar.tmp");
}

sub usage {
die "
Load Blast results into an Oracle or Mysql database.

usage: orthomclLoadBlast config_file similar_seqs_file

where:
  config_file :       see below
  similar_seqs_file : output from orthomclParseBlast 

EXAMPLE: orthomclSoftware/bin/orthomclLoadBlast my_orthomcl_dir/orthomcl.config my_orthomcl_dir/similarSequences.txt

NOTE: the database login in the config file must have update/insert/truncate privileges on the tables specified in the config file.

Sample Config File:

dbVendor=oracle  (or mysql)
dbConnectString=dbi:Oracle:orthomcl
dbLogin=my_db_login
dbPassword=my_db_password
similarSequencesTable=SimilarSequences
";
}
