# Supplementary material for: An Integrated Approach to Reconstructing Genome-Scale Transcriptional Regulatory Networks
Source: PLoS Comput Biol. 2015 Feb 27;11(2):e1004103. doi: 10.1371/journal.pcbi.1004103 (PMC4344238; doi:10.1371/journal.pcbi.1004103)
Supplement: S1 Dataset — This dataset consists of 3 folders containing data used for the analysis presented in the main text and a summary of the results from the E. coli analysis. These folder include: “Ecoli _results”, which contains a summary of the results obtained from the E. coli analysis; “Integrate_v1.0”, which contains sample code for running the presented analysis (the most up-to-date version of this code can be obtained from the figshare link provided in the Materials and methods); and “Rsp_data”, which contains the R. sphaeroides gene expression compendium used in our analysis. (ZIP) [file pcbi.1004103.s024.zip › S1 Dataset/Integrate_v1.0/bin/orthomclSoftware-v2.0.9/bin/orthomclMclToGroups]

#!/usr/bin/perl

my ($prefix, $startId) = @ARGV;

&usage unless ($prefix && ($startId =~ /\d+/));


while (<STDIN>) {
  s/\t/ /g;
  print "$prefix$startId: $_";
  $startId++;
}

sub usage {
  print STDERR "
mclOutput2groupsFile prefix starting_id_num

create an orthomcl groups file from an mcl output file. just generate a group ID for each group, and prepend it to that group's line.

where:
 prefix           a prefix to use when generating group ids.  For example OG2_
 starting_id_num  a number to start the id generating with.  For example 1000

std input:  mcl output file (label mode)
std output: orthomcl groups file

an orthomcl group file has one line per group and looks like this:

OG2_1009: osa|ENS1222992 pfa|PF11_0844


";
  exit(1);
}
