# Supplementary material for: An Integrated Approach to Reconstructing Genome-Scale Transcriptional Regulatory Networks
Source: PLoS Comput Biol. 2015 Feb 27;11(2):e1004103. doi: 10.1371/journal.pcbi.1004103 (PMC4344238; doi:10.1371/journal.pcbi.1004103)
Supplement: S1 Dataset — This dataset consists of 3 folders containing data used for the analysis presented in the main text and a summary of the results from the E. coli analysis. These folder include: “Ecoli _results”, which contains a summary of the results obtained from the E. coli analysis; “Integrate_v1.0”, which contains sample code for running the presented analysis (the most up-to-date version of this code can be obtained from the figshare link provided in the Materials and methods); and “Rsp_data”, which contains the R. sphaeroides gene expression compendium used in our analysis. (ZIP) [file pcbi.1004103.s024.zip › S1 Dataset/Integrate_v1.0/bin/orthomclSoftware-v2.0.9/bin/orthomclReduceFasta]

#!/usr/bin/perl

use strict;

&usage() unless scalar(@ARGV) == 2;

my $fastafile = $ARGV[0];
my $taxa_str = $ARGV[1];

if ($fastafile =~ /\.gz$/) {
  open(IN, "zcat $fastafile|") || die "Can't open fasta file '$fastafile'\n";
} else {
  open(IN, $fastafile) || die "Can't open fasta file '$fastafile'\n";
}
my @t = split(/,/, $taxa_str);
scalar(@t) > 1 || die "Invalid taxa specification '$taxa_str'\n";

my $taxa;
map {$taxa->{$_} = 1} @t;

my $currentSeq;
my $currentTaxon;
# process lines of one file
while (<IN>) {
  chomp;
  # handle prev seq
  if (/\>([^\|]+)/) {
    print $currentSeq if ($currentSeq && $taxa->{$currentTaxon});
    $currentTaxon = $1;
    $currentSeq = "";
  }
  $currentSeq .= "$_\n" if $taxa->{$currentTaxon};
}
print $currentSeq if $taxa->{$currentTaxon};

sub usage {
print STDERR "
Reduce a fasta file by taxon.  Input is a fasta file and a set of taxa.
Output is a fasta file that contains only those taxa

Usage:
  orthomclReduceFasta fasta_file taxa

where:
  fasta_file: a standard orthomcl compatible fasta file. (.gz file is ok)
  taxa:        a comma delimited list of taxon abbreviations

EXAMPLE: orthomclSoftware/bin/orthomclReduceFasta proteins.fasta hsa,pfa,txo

";
exit(1);
}
