# Supplementary material for: An Integrated Approach to Reconstructing Genome-Scale Transcriptional Regulatory Networks
Source: PLoS Comput Biol. 2015 Feb 27;11(2):e1004103. doi: 10.1371/journal.pcbi.1004103 (PMC4344238; doi:10.1371/journal.pcbi.1004103)
Supplement: S1 Dataset — This dataset consists of 3 folders containing data used for the analysis presented in the main text and a summary of the results from the E. coli analysis. These folder include: “Ecoli _results”, which contains a summary of the results obtained from the E. coli analysis; “Integrate_v1.0”, which contains sample code for running the presented analysis (the most up-to-date version of this code can be obtained from the figshare link provided in the Materials and methods); and “Rsp_data”, which contains the R. sphaeroides gene expression compendium used in our analysis. (ZIP) [file pcbi.1004103.s024.zip › S1 Dataset/Integrate_v1.0/bin/orthomclSoftware-v2.0.9/bin/orthomclRemoveIdenticalGroups]

#!/usr/bin/perl

use strict;

&usage() unless scalar(@ARGV) == 2;

my $groupsFile = $ARGV[0];
my $refGroupsFile = $ARGV[1];

open(R, $refGroupsFile) || die "Can't open ref groups file '$refGroupsFile'\n";

my %refs;
while(<R>) {
  chomp;
  my @a = split(/\s/);
  my $groupId = shift(@a);
  my @b = sort(@a);
  my $sortedMembers = join(" ", @b);
  $refs{$sortedMembers} = 1;
}
close(R);

open(G, $groupsFile) || die "Can't open groups file '$groupsFile'\n";
while(<G>) {
  my $grp = $_;
  chomp;
  my @a = split(/\s/);
  shift(@a);
  my @b = sort(@a);
  my $sortedMembers = join(" ", @b);
  print "$grp" unless $refs{$sortedMembers};
}

sub usage {
    die "

Produce a groups file that has had removed from it those groups that are 
identical in a second, reference, groups file.   

The group IDs are ignored by the filter.   Only the members of groups are
considered.

The input files must be sorted (see orthomclSortGroupsFile).
Usage:  orthomclRemoveIdenticalGroups groups.txt ref_groups.txt

Output to standard out.

";
}
