# Supplementary material for: An Integrated Approach to Reconstructing Genome-Scale Transcriptional Regulatory Networks
Source: PLoS Comput Biol. 2015 Feb 27;11(2):e1004103. doi: 10.1371/journal.pcbi.1004103 (PMC4344238; doi:10.1371/journal.pcbi.1004103)
Supplement: S1 Dataset — This dataset consists of 3 folders containing data used for the analysis presented in the main text and a summary of the results from the E. coli analysis. These folder include: “Ecoli _results”, which contains a summary of the results obtained from the E. coli analysis; “Integrate_v1.0”, which contains sample code for running the presented analysis (the most up-to-date version of this code can be obtained from the figshare link provided in the Materials and methods); and “Rsp_data”, which contains the R. sphaeroides gene expression compendium used in our analysis. (ZIP) [file pcbi.1004103.s024.zip › S1 Dataset/Integrate_v1.0/bin/orthomclSoftware-v2.0.9/doc/OrthoMCLEngine/Main/HintsFromUsers.txt]

In this document we will post suggestions provided by the OrthoMCL User Community.

=========== Hint (1) Ubuntu Installtion (1/3/2013)  =========================================

I have recently installed orthomcl on Ubuntu 10.04 LTS running in VirtualBox 4.1.8r75467 in windows 7, and found several issues that needed to be addressed before I could complete the installation and which were not mentioned in your walkthrough (which was very accessible for me, a newbie to all of this):
 
1.       I needed to install libaio (I installed libaio1 and libaio-dev through the Ubuntu software center)
2.       I changed lines 3 and 21 in the mysql.cnf file to the following:
From: socket=/tmp/mysql_2.sock
To: socket=/tmp/mysql.sock
3.       I installed mysql as an admin and before step IV.2 needed to add:
sudo ln -s /home/douglaslab/software/mysql/bin/mysql_config /usr/local/bin
4.       during step IV.2 I also ran:
Sudo perl -MCPAN -e shell
 
