# Supplementary material for: An Integrated Approach to Reconstructing Genome-Scale Transcriptional Regulatory Networks
Source: PLoS Comput Biol. 2015 Feb 27;11(2):e1004103. doi: 10.1371/journal.pcbi.1004103 (PMC4344238; doi:10.1371/journal.pcbi.1004103)
Supplement: S1 Dataset — This dataset consists of 3 folders containing data used for the analysis presented in the main text and a summary of the results from the E. coli analysis. These folder include: “Ecoli _results”, which contains a summary of the results obtained from the E. coli analysis; “Integrate_v1.0”, which contains sample code for running the presented analysis (the most up-to-date version of this code can be obtained from the figshare link provided in the Materials and methods); and “Rsp_data”, which contains the R. sphaeroides gene expression compendium used in our analysis. (ZIP) [file pcbi.1004103.s024.zip › S1 Dataset/Integrate_v1.0/bin/orthomclSoftware-v2.0.9/doc/OrthoMCLEngine/Main/mysql.cnf]

[client]

socket=/tmp/mysql_2.sock

port=3307

####################################

[mysqld]

#REQUIRED!!
#Change the basedir directory to reflect your mysql home directory
basedir=your_mysql_dir

#REQUIRED!!
#Change the data direcory to reflect your mysql data directory
datadir=your_mysql_dir/data

port=3307

socket=/tmp/mysql_2.sock

key_buffer_size=64M

#[OPTIMIZATION]
#Set this value to 50% of available RAM if your environment permits.
myisam_sort_buffer_size=4G

#[OPTIMIZATION]
#This value should be at least 50% of free hard drive space. Use caution if setting it to 100% of free space however. Your hard disk may fill up!
myisam_max_sort_file_size=200G

#[OPTIMIZATION]
#Our default of 2G is probably fine for this value. Change this value only if you are using a machine with little resources available. 
read_buffer_size=2G
