# Supplementary material for: An Integrated Approach to Reconstructing Genome-Scale Transcriptional Regulatory Networks
Source: PLoS Comput Biol. 2015 Feb 27;11(2):e1004103. doi: 10.1371/journal.pcbi.1004103 (PMC4344238; doi:10.1371/journal.pcbi.1004103)
Supplement: S1 Dataset — This dataset consists of 3 folders containing data used for the analysis presented in the main text and a summary of the results from the E. coli analysis. These folder include: “Ecoli _results”, which contains a summary of the results obtained from the E. coli analysis; “Integrate_v1.0”, which contains sample code for running the presented analysis (the most up-to-date version of this code can be obtained from the figshare link provided in the Materials and methods); and “Rsp_data”, which contains the R. sphaeroides gene expression compendium used in our analysis. (ZIP) [file pcbi.1004103.s024.zip › S1 Dataset/Integrate_v1.0/bin/orthomclSoftware-v2.0.9/doc/OrthoMCLEngine/Main/mysqlConfigurationGuide.txt]

There are three key configuration properties that must be set so MySQL can handle the size of data you are using.

They are:
  myisam_max_sort_file_size
  myisam_sort_buffer_size
  read_buffer_size

* If you are using an existing MySQL database, login to it and run these commands to see the current values of these properties:
   
                 mysql> show variables LIKE 'myisam_max_sort_file_size';
               
                 mysql> show variables LIKE 'myisam_sort_buffer_size';

                 mysql> show variables LIKE 'read_buffer_size';     

         
          NOTE: These values will display in bytes, i.e. a value of
                2147479552 for read_buffer_size is equivalent to 2 Gigabytes.

If these values are less than what you will need, as described below, contact your mysql administrator (provide this file for reference).


* If you are installing your own mysql, edit these properties in the mysql.cnf file.


* Suggested settings

       a) set myisam_sort_buffer_size= to 50% of available ram
           - to find out how much ram you have:
                dmesg | grep Memory
           - it gives you a report in kilobytes.  divide by 1000000 to get a number of Gs.

       b) set myisam_max_sort_file_size= to 5 x the size of the file made by orthomclBlastParser.
           - (revisit this after you have run orthomclBlastParser)

       c) set read_buffer_size= to ???
