# Supplementary material for: An Integrated Approach to Reconstructing Genome-Scale Transcriptional Regulatory Networks
Source: PLoS Comput Biol. 2015 Feb 27;11(2):e1004103. doi: 10.1371/journal.pcbi.1004103 (PMC4344238; doi:10.1371/journal.pcbi.1004103)
Supplement: S1 Dataset — This dataset consists of 3 folders containing data used for the analysis presented in the main text and a summary of the results from the E. coli analysis. These folder include: “Ecoli _results”, which contains a summary of the results obtained from the E. coli analysis; “Integrate_v1.0”, which contains sample code for running the presented analysis (the most up-to-date version of this code can be obtained from the figshare link provided in the Materials and methods); and “Rsp_data”, which contains the R. sphaeroides gene expression compendium used in our analysis. (ZIP) [file pcbi.1004103.s024.zip › S1 Dataset/Integrate_v1.0/bin/orthomclSoftware-v2.0.9/doc/OrthoMCLEngine/Main/orthomcl.config.template]

# this config assumes a mysql database named 'orthomcl'.  adjust according
# to your situation.
dbVendor=mysql 
dbConnectString=dbi:mysql:orthomcl:3307
dbLogin=
dbPassword=
similarSequencesTable=SimilarSequences
orthologTable=Ortholog
inParalogTable=InParalog
coOrthologTable=CoOrtholog
interTaxonMatchView=InterTaxonMatch
percentMatchCutoff=50
evalueExponentCutoff=-5
oracleIndexTblSpc=NONE
