# Supplementary material for: An Integrated Approach to Reconstructing Genome-Scale Transcriptional Regulatory Networks
Source: PLoS Comput Biol. 2015 Feb 27;11(2):e1004103. doi: 10.1371/journal.pcbi.1004103 (PMC4344238; doi:10.1371/journal.pcbi.1004103)
Supplement: S1 Dataset — This dataset consists of 3 folders containing data used for the analysis presented in the main text and a summary of the results from the E. coli analysis. These folder include: “Ecoli _results”, which contains a summary of the results obtained from the E. coli analysis; “Integrate_v1.0”, which contains sample code for running the presented analysis (the most up-to-date version of this code can be obtained from the figshare link provided in the Materials and methods); and “Rsp_data”, which contains the R. sphaeroides gene expression compendium used in our analysis. (ZIP) [file pcbi.1004103.s024.zip › S1 Dataset/Integrate_v1.0/bin/orthomclSoftware-v2.0.9/doc/OrthoMCLEngine/Main/releaseNotes.txt]

v2.0.9 7/18/2013
 - fix a bug in orthomclBlastParser.  Would produce a wrong result in the rare case where two query sequences in a row hit the same subject.

v2.0.8 5/6/2013
 - correct config file in $GUS_HOME/config

v2.0.7 3/26/2013
 - add missing indexes to CoOrtholog table

v2.0.6 3/22/2013
 - update UserGuide with corrected links to the OrthoMCL Algorithm Document

v2.0.5 1/26/2013
 - update UserGuide with note about MySql error and flags to address it
 - add test in orthomclAdjustFasta to confirm sequence ID uniqueness

v2.0.4  1/2/2013
 - update documentation to indicate supported OS and provide User Hints file

-------------------------------------------------------------------------------
We were remiss in not providing release notes from the start. We will henceforth.
