# Supplementary material for: An Integrated Approach to Reconstructing Genome-Scale Transcriptional Regulatory Networks
Source: PLoS Comput Biol. 2015 Feb 27;11(2):e1004103. doi: 10.1371/journal.pcbi.1004103 (PMC4344238; doi:10.1371/journal.pcbi.1004103)
Supplement: S1 Dataset — This dataset consists of 3 folders containing data used for the analysis presented in the main text and a summary of the results from the E. coli analysis. These folder include: “Ecoli _results”, which contains a summary of the results obtained from the E. coli analysis; “Integrate_v1.0”, which contains sample code for running the presented analysis (the most up-to-date version of this code can be obtained from the figshare link provided in the Materials and methods); and “Rsp_data”, which contains the R. sphaeroides gene expression compendium used in our analysis. (ZIP) [file pcbi.1004103.s024.zip › S1 Dataset/Integrate_v1.0/bin/orthomclSoftware-v2.0.9/lib/perl/OrthoMCLEngine/Main/Base.pm]

package OrthoMCLEngine::Main::Base;

use strict;
use DBI;

sub new {
  my ($class, $configFile, $loghandle) = @_;

  my $self = {};
  bless($self,$class);
  $self->parseConfigFile($configFile, $loghandle);
  return $self;
}

sub parseConfigFile {
  my ($self, $configFile, $loghandle) = @_;

  open(F, $configFile) || die "Can't open config file '$configFile'\n";

  $self->{configFile} = $configFile;
  while(<F>) {
    chomp;
    s/\s+$//;
    next if /^\#/;
    /^(\w+)\=(.+)/ || die "illegal line in config file '$_'\n";
    my $key=$1;
    my $val=$2;
    $self->{config}->{$key} = $val;
    if ($loghandle) {
      $val = '********' if $key eq 'dbPassword';
      print $loghandle localtime() . " configuration: $key=$val\n";
    }
  }
}

sub getConfig {
  my ($self, $prop) = @_;
  die "can't find property $prop in config file" unless $self->{config}->{$prop};
  return $self->{config}->{$prop};
}


sub getDbh {
  my ($self) = @_;

  if (!$self->{dbh}) {
    my $dbVendor = $self->getConfig("dbVendor");
    if ($dbVendor eq 'oracle') {
      require DBD::Oracle;
    } elsif ($dbVendor eq 'mysql') {
      require DBD::mysql;
    } else {
      die "config file '$self->{configFile}' has invalid value '$dbVendor' for dbVendor property\n";
    }

    $self->{dbh} = DBI->connect($self->getConfig("dbConnectString"),
				$self->getConfig("dbLogin"),
				$self->getConfig("dbPassword"),
	                        {PrintError => 0, RaiseError => 1}) or die DBI::errstr;
  }
  return $self->{dbh};
}
1;
