# Supplementary material for: An Integrated Approach to Reconstructing Genome-Scale Transcriptional Regulatory Networks
Source: PLoS Comput Biol. 2015 Feb 27;11(2):e1004103. doi: 10.1371/journal.pcbi.1004103 (PMC4344238; doi:10.1371/journal.pcbi.1004103)
Supplement: S1 Dataset — This dataset consists of 3 folders containing data used for the analysis presented in the main text and a summary of the results from the E. coli analysis. These folder include: “Ecoli _results”, which contains a summary of the results obtained from the E. coli analysis; “Integrate_v1.0”, which contains sample code for running the presented analysis (the most up-to-date version of this code can be obtained from the figshare link provided in the Materials and methods); and “Rsp_data”, which contains the R. sphaeroides gene expression compendium used in our analysis. (ZIP) [file pcbi.1004103.s024.zip › S1 Dataset/Integrate_v1.0/bin/orthomclSoftware-v2.0.9/orthomcl_pairs.log]

============================================================================================
Tue Jul 29 15:34:16 2014 orthomclPairs orthomcl.config orthomclSoftware-v2.0.9/orthomcl_pairs.log cleanup=yes
=============================================================================================

Tue Jul 29 15:34:16 2014 Constructing common temp tables
Tue Jul 29 15:34:16 2014   Find min evalue exp  (OrthoMCL-DB V2 took ??? for this step)
Tue Jul 29 15:34:16 2014   done
Tue Jul 29 15:34:16 2014   updating SimilarSequences, setting 0 evalue_exp to underflow value ( - 1)  (Benchmark dataset took 25 min for this step)
Tue Jul 29 15:34:16 2014   step 'updateMinimumEvalueExponent' done (1 mins)

Tue Jul 29 15:34:16 2014   create BestQueryTaxonScore  (Benchmark dataset took 1.5 hours for this step)
Tue Jul 29 15:34:17 2014   step 'bestQueryTaxonScore' done (1 mins)

Tue Jul 29 15:34:17 2014   create qtscore_ix index on BestQueryTaxonScore  (Benchmark dataset took 15 min for this step)
Tue Jul 29 15:34:17 2014   step 'qtscore_ix' done (1 mins)

Tue Jul 29 15:34:17 2014 Constructing ortholog tables
Tue Jul 29 15:34:17 2014   create BestHit  (Benchmark dataset took 1.5 hours for this step)
Tue Jul 29 15:34:17 2014   step 'bestHit' done (1 mins)

Tue Jul 29 15:34:17 2014   create best_hit_ix index on BestHit  (Benchmark dataset took 15 min for this step)
Tue Jul 29 15:34:17 2014   step 'best_hit_ix' done (1 mins)

Tue Jul 29 15:34:17 2014   create OrthologTemp table  (Benchmark dataset took 5 min for this step)
Tue Jul 29 15:34:17 2014   step 'ortholog' done (1 mins)

Tue Jul 29 15:34:17 2014   cleaning: drop table BestHit
Tue Jul 29 15:34:17 2014   done
Tue Jul 29 15:34:17 2014   create OrthologTaxon table  (Benchmark dataset took 1 min for this step)
Tue Jul 29 15:34:17 2014   step 'orthologTaxon' done (1 mins)

Tue Jul 29 15:34:17 2014   create OrthologAvgScore table  (Benchmark dataset took 1 min for this step)
Tue Jul 29 15:34:17 2014   step 'orthologAvg' done (1 mins)

Tue Jul 29 15:34:17 2014   create OrthologAvgScore index  (Benchmark dataset took 1 min for this step)
Tue Jul 29 15:34:18 2014   step 'orthologAvgIndex' done (1 mins)

Tue Jul 29 15:34:18 2014   populate Ortholog table, including normalized_score  (Benchmark dataset took 2 min for this step)
Tue Jul 29 15:34:18 2014   step 'orthologsNormalization' done (1 mins)

Tue Jul 29 15:34:18 2014   cleaning: drop table OrthologAvgScore
Tue Jul 29 15:34:18 2014   done
Tue Jul 29 15:34:18 2014   cleaning: drop table OrthologTaxon
Tue Jul 29 15:34:18 2014   done
Tue Jul 29 15:34:18 2014   cleaning: drop table OrthologTemp
Tue Jul 29 15:34:18 2014   done
Tue Jul 29 15:34:18 2014 Constructing inParalog tables
Tue Jul 29 15:34:18 2014   create BestInterTaxonScore  (Benchmark dataset took 5 min for this step)
Tue Jul 29 15:34:18 2014   step 'bestInterTaxonScore' done (1 mins)

Tue Jul 29 15:34:18 2014   cleaning: drop table BestQueryTaxonScore
Tue Jul 29 15:34:18 2014   done
Tue Jul 29 15:34:18 2014   create bis_uids_ix index on BestQueryTaxonScore  (Benchmark dataset took 1 min for this step)
Tue Jul 29 15:34:18 2014   step 'bis_uids_ix' done (1 mins)

Tue Jul 29 15:34:18 2014   create UniqSimSeqsQueryId  (Benchmark dataset took 25 min for this step)
Tue Jul 29 15:34:18 2014   step 'uniqueSimSeqsQueryId' done (1 mins)

Tue Jul 29 15:34:18 2014   create ust_qids_ix index on UniqSimSeqsQueryId  (Benchmark dataset took 1 min for this step)
Tue Jul 29 15:34:18 2014   step 'ust_qids_ix' done (1 mins)

Tue Jul 29 15:34:18 2014   create BetterHit table  (Benchmark dataset took 3 hours for this step)
Tue Jul 29 15:34:18 2014   step 'betterHit' done (1 mins)

Tue Jul 29 15:34:18 2014   cleaning: drop table BestInterTaxonScore
Tue Jul 29 15:34:18 2014   done
Tue Jul 29 15:34:18 2014   cleaning: drop table UniqSimSeqsQueryId
Tue Jul 29 15:34:18 2014   done
Tue Jul 29 15:34:18 2014   create better_hit_ix index on BetterHit  (Benchmark dataset took 25 min for this step)
Tue Jul 29 15:34:19 2014   step 'better_hit_ix' done (1 mins)

Tue Jul 29 15:34:19 2014   create InParalogTemp table  (Benchmark dataset took 15 min for this step)
Tue Jul 29 15:34:19 2014   step 'inParalog' done (1 mins)

Tue Jul 29 15:34:19 2014   cleaning: drop table BetterHit
Tue Jul 29 15:34:19 2014   done
Tue Jul 29 15:34:19 2014   create InParalogTaxonAvg table  (Benchmark dataset took 1 min for this step)
Tue Jul 29 15:34:19 2014   step 'inParalogTaxonAvg' done (1 mins)

Tue Jul 29 15:34:19 2014   create OrthologUniqueId table  (Benchmark dataset took 5 min for this step)
Tue Jul 29 15:34:19 2014   step 'orthologUniqueId' done (1 mins)

Tue Jul 29 15:34:19 2014   create unique ortho_uniq_id_ix index  (Benchmark dataset took 1 min for this step)
Tue Jul 29 15:34:19 2014   step 'orthologUniqueIdIndex' done (1 mins)

Tue Jul 29 15:34:19 2014   create InplgOrthTaxonAvg table  (Benchmark dataset took 10 min for this step)
Tue Jul 29 15:34:19 2014   step 'inplgOrthTaxonAvg' done (1 mins)

Tue Jul 29 15:34:19 2014   cleaning: drop table OrthologUniqueId
Tue Jul 29 15:34:19 2014   done
Tue Jul 29 15:34:19 2014   create InParalogAvgScore table  (Benchmark dataset took 1 min for this step)
Tue Jul 29 15:34:19 2014   step 'inParalogAvg' done (1 mins)

Tue Jul 29 15:34:19 2014   cleaning: drop table InParalogTaxonAvg
Tue Jul 29 15:34:19 2014   done
Tue Jul 29 15:34:19 2014   cleaning: drop table InplgOrthTaxonAvg
Tue Jul 29 15:34:19 2014   done
Tue Jul 29 15:34:19 2014   create InParalogAvgScore index  (Benchmark dataset took 1 min for this step)
Tue Jul 29 15:34:20 2014   step 'inParalogAvgIndex' done (1 mins)

Tue Jul 29 15:34:20 2014   populate InParalog table, including normalized_score  (Benchmark dataset took 3 min for this step)
Tue Jul 29 15:34:20 2014   step 'inParalogsNormalization' done (1 mins)

Tue Jul 29 15:34:20 2014   cleaning: drop table InParalogAvgScore
Tue Jul 29 15:34:20 2014   done
Tue Jul 29 15:34:20 2014   cleaning: drop table InParalogTemp
Tue Jul 29 15:34:20 2014   done
Tue Jul 29 15:34:20 2014 Constructing coOrtholog tables
Tue Jul 29 15:34:20 2014   create InParalog2Way  (Benchmark dataset took 1.5 hours for this step)
Tue Jul 29 15:34:20 2014   step 'inParalog2Way' done (1 mins)

Tue Jul 29 15:34:20 2014   index in2a_ix  (Benchmark dataset took 45 min for this step)
Tue Jul 29 15:34:20 2014   step 'in2a_ix' done (1 mins)

Tue Jul 29 15:34:20 2014   index in2b_ix  (Benchmark dataset took 45 min for this step)
Tue Jul 29 15:34:20 2014   step 'in2b_ix' done (1 mins)

Tue Jul 29 15:34:20 2014   create Ortholog2Way  (Benchmark dataset took 1 hours for this step)
Tue Jul 29 15:34:20 2014   step 'ortholog2Way' done (1 mins)

Tue Jul 29 15:34:20 2014   index ortholog2way_ix  (Benchmark dataset took 5 min for this step)
Tue Jul 29 15:34:20 2014   step 'ortholog2WayIndex' done (1 mins)

Tue Jul 29 15:34:20 2014   create InplgOrthoInplg  (Benchmark dataset took 20 min for this step)
Tue Jul 29 15:34:21 2014   step 'inplgOrthoInplg' done (1 mins)

Tue Jul 29 15:34:21 2014   create InParalogOrtholog  (Benchmark dataset took 15 min for this step)
Tue Jul 29 15:34:21 2014   step 'inParalogOrtholog' done (1 mins)

Tue Jul 29 15:34:21 2014   create CoOrthologCandidate  (Benchmark dataset took 1 hour for this step)
Tue Jul 29 15:34:21 2014   step 'coOrthologCandidate' done (1 mins)

Tue Jul 29 15:34:21 2014   cleaning: drop table Ortholog2Way
Tue Jul 29 15:34:21 2014   done
Tue Jul 29 15:34:21 2014   cleaning: drop table InParalog2Way
Tue Jul 29 15:34:21 2014   done
Tue Jul 29 15:34:21 2014   cleaning: drop table InplgOrthoInplg
Tue Jul 29 15:34:21 2014   done
Tue Jul 29 15:34:21 2014   cleaning: drop table InParalogOrtholog
Tue Jul 29 15:34:21 2014   done
Tue Jul 29 15:34:21 2014   create CoOrthNotOrtholog table  (Benchmark dataset took 10 min for this step)
Tue Jul 29 15:34:21 2014   step 'coOrthologNotOrtholog' done (1 mins)

Tue Jul 29 15:34:21 2014   cleaning: drop table CoOrthologCandidate
Tue Jul 29 15:34:21 2014   done
Tue Jul 29 15:34:21 2014   index cno_ix  (Benchmark dataset took 1 min for this step)
Tue Jul 29 15:34:21 2014   step 'coOrthologNotOrthologIndex' done (1 mins)

Tue Jul 29 15:34:21 2014   create CoOrthologTemp table  (Benchmark dataset took 2 hours for this step)
Tue Jul 29 15:34:21 2014   step 'coOrtholog' done (1 mins)

Tue Jul 29 15:34:21 2014   cleaning: drop table CoOrthNotOrtholog
Tue Jul 29 15:34:22 2014   done
Tue Jul 29 15:34:22 2014   create CoOrthologTaxon table  (Benchmark dataset took 1 min for this step)
Tue Jul 29 15:34:22 2014   step 'coOrthologTaxon' done (1 mins)

Tue Jul 29 15:34:22 2014   create CoOrthologAvgScore table  (Benchmark dataset took 1 min for this step)
Tue Jul 29 15:34:22 2014   step 'coOrthologAvg' done (1 mins)

Tue Jul 29 15:34:22 2014   create CoOrthologAvgScore index  (Benchmark dataset took 1 min for this step)
Tue Jul 29 15:34:22 2014   step 'coOrthologAvgIndex' done (1 mins)

Tue Jul 29 15:34:22 2014   populate CoOrtholog table, including normalized_score  (Benchmark dataset took 2 min for this step)
Tue Jul 29 15:34:22 2014   step 'coOrthologsNormalization' done (1 mins)

Tue Jul 29 15:34:22 2014   cleaning: drop table CoOrthologAvgScore
Tue Jul 29 15:34:22 2014   done
Tue Jul 29 15:34:22 2014   cleaning: drop table CoOrthologTaxon
Tue Jul 29 15:34:22 2014   done
Tue Jul 29 15:34:22 2014   cleaning: drop table CoOrthologTemp
Tue Jul 29 15:34:22 2014   done

Done


============================================================================================
Tue Jul 29 15:36:41 2014 orthomclPairs orthomcl.config orthomclSoftware-v2.0.9/orthomcl_pairs.log cleanup=yes
=============================================================================================

Tue Jul 29 15:36:41 2014 Constructing common temp tables
Tue Jul 29 15:36:41 2014   Find min evalue exp  (OrthoMCL-DB V2 took ??? for this step)
Tue Jul 29 15:36:41 2014   done
Tue Jul 29 15:36:41 2014   updating SimilarSequences, setting 0 evalue_exp to underflow value ( - 1)  (Benchmark dataset took 25 min for this step)
Tue Jul 29 15:36:41 2014   step 'updateMinimumEvalueExponent' done (1 mins)

Tue Jul 29 15:36:41 2014   create BestQueryTaxonScore  (Benchmark dataset took 1.5 hours for this step)
Tue Jul 29 15:36:41 2014   step 'bestQueryTaxonScore' done (1 mins)

Tue Jul 29 15:36:41 2014   create qtscore_ix index on BestQueryTaxonScore  (Benchmark dataset took 15 min for this step)
Tue Jul 29 15:36:41 2014   step 'qtscore_ix' done (1 mins)

Tue Jul 29 15:36:41 2014 Constructing ortholog tables
Tue Jul 29 15:36:41 2014   create BestHit  (Benchmark dataset took 1.5 hours for this step)
Tue Jul 29 15:36:41 2014   step 'bestHit' done (1 mins)

Tue Jul 29 15:36:41 2014   create best_hit_ix index on BestHit  (Benchmark dataset took 15 min for this step)
Tue Jul 29 15:36:41 2014   step 'best_hit_ix' done (1 mins)

Tue Jul 29 15:36:41 2014   create OrthologTemp table  (Benchmark dataset took 5 min for this step)
Tue Jul 29 15:36:41 2014   step 'ortholog' done (1 mins)

Tue Jul 29 15:36:41 2014   cleaning: drop table BestHit
Tue Jul 29 15:36:41 2014   done
Tue Jul 29 15:36:41 2014   create OrthologTaxon table  (Benchmark dataset took 1 min for this step)
Tue Jul 29 15:36:41 2014   step 'orthologTaxon' done (1 mins)

Tue Jul 29 15:36:41 2014   create OrthologAvgScore table  (Benchmark dataset took 1 min for this step)
Tue Jul 29 15:36:41 2014   step 'orthologAvg' done (1 mins)

Tue Jul 29 15:36:41 2014   create OrthologAvgScore index  (Benchmark dataset took 1 min for this step)
Tue Jul 29 15:36:42 2014   step 'orthologAvgIndex' done (1 mins)

Tue Jul 29 15:36:42 2014   populate Ortholog table, including normalized_score  (Benchmark dataset took 2 min for this step)
Tue Jul 29 15:36:42 2014   step 'orthologsNormalization' done (1 mins)

Tue Jul 29 15:36:42 2014   cleaning: drop table OrthologAvgScore
Tue Jul 29 15:36:42 2014   done
Tue Jul 29 15:36:42 2014   cleaning: drop table OrthologTaxon
Tue Jul 29 15:36:42 2014   done
Tue Jul 29 15:36:42 2014   cleaning: drop table OrthologTemp
Tue Jul 29 15:36:42 2014   done
Tue Jul 29 15:36:42 2014 Constructing inParalog tables
Tue Jul 29 15:36:42 2014   create BestInterTaxonScore  (Benchmark dataset took 5 min for this step)
Tue Jul 29 15:36:42 2014   step 'bestInterTaxonScore' done (1 mins)

Tue Jul 29 15:36:42 2014   cleaning: drop table BestQueryTaxonScore
Tue Jul 29 15:36:42 2014   done
Tue Jul 29 15:36:42 2014   create bis_uids_ix index on BestQueryTaxonScore  (Benchmark dataset took 1 min for this step)
Tue Jul 29 15:36:42 2014   step 'bis_uids_ix' done (1 mins)

Tue Jul 29 15:36:42 2014   create UniqSimSeqsQueryId  (Benchmark dataset took 25 min for this step)
Tue Jul 29 15:36:42 2014   step 'uniqueSimSeqsQueryId' done (1 mins)

Tue Jul 29 15:36:42 2014   create ust_qids_ix index on UniqSimSeqsQueryId  (Benchmark dataset took 1 min for this step)
Tue Jul 29 15:36:42 2014   step 'ust_qids_ix' done (1 mins)

Tue Jul 29 15:36:42 2014   create BetterHit table  (Benchmark dataset took 3 hours for this step)
Tue Jul 29 15:36:42 2014   step 'betterHit' done (1 mins)

Tue Jul 29 15:36:42 2014   cleaning: drop table BestInterTaxonScore
Tue Jul 29 15:36:42 2014   done
Tue Jul 29 15:36:42 2014   cleaning: drop table UniqSimSeqsQueryId
Tue Jul 29 15:36:43 2014   done
Tue Jul 29 15:36:43 2014   create better_hit_ix index on BetterHit  (Benchmark dataset took 25 min for this step)
Tue Jul 29 15:36:43 2014   step 'better_hit_ix' done (1 mins)

Tue Jul 29 15:36:43 2014   create InParalogTemp table  (Benchmark dataset took 15 min for this step)
Tue Jul 29 15:36:43 2014   step 'inParalog' done (1 mins)

Tue Jul 29 15:36:43 2014   cleaning: drop table BetterHit
Tue Jul 29 15:36:43 2014   done
Tue Jul 29 15:36:43 2014   create InParalogTaxonAvg table  (Benchmark dataset took 1 min for this step)
Tue Jul 29 15:36:43 2014   step 'inParalogTaxonAvg' done (1 mins)

Tue Jul 29 15:36:43 2014   create OrthologUniqueId table  (Benchmark dataset took 5 min for this step)
Tue Jul 29 15:36:43 2014   step 'orthologUniqueId' done (1 mins)

Tue Jul 29 15:36:43 2014   create unique ortho_uniq_id_ix index  (Benchmark dataset took 1 min for this step)
Tue Jul 29 15:36:43 2014   step 'orthologUniqueIdIndex' done (1 mins)

Tue Jul 29 15:36:43 2014   create InplgOrthTaxonAvg table  (Benchmark dataset took 10 min for this step)
Tue Jul 29 15:36:43 2014   step 'inplgOrthTaxonAvg' done (1 mins)

Tue Jul 29 15:36:43 2014   cleaning: drop table OrthologUniqueId
Tue Jul 29 15:36:43 2014   done
Tue Jul 29 15:36:43 2014   create InParalogAvgScore table  (Benchmark dataset took 1 min for this step)
Tue Jul 29 15:36:43 2014   step 'inParalogAvg' done (1 mins)

Tue Jul 29 15:36:43 2014   cleaning: drop table InParalogTaxonAvg
Tue Jul 29 15:36:43 2014   done
Tue Jul 29 15:36:43 2014   cleaning: drop table InplgOrthTaxonAvg
Tue Jul 29 15:36:44 2014   done
Tue Jul 29 15:36:44 2014   create InParalogAvgScore index  (Benchmark dataset took 1 min for this step)
Tue Jul 29 15:36:44 2014   step 'inParalogAvgIndex' done (1 mins)

Tue Jul 29 15:36:44 2014   populate InParalog table, including normalized_score  (Benchmark dataset took 3 min for this step)
Tue Jul 29 15:36:44 2014   step 'inParalogsNormalization' done (1 mins)

Tue Jul 29 15:36:44 2014   cleaning: drop table InParalogAvgScore
Tue Jul 29 15:36:44 2014   done
Tue Jul 29 15:36:44 2014   cleaning: drop table InParalogTemp
Tue Jul 29 15:36:44 2014   done
Tue Jul 29 15:36:44 2014 Constructing coOrtholog tables
Tue Jul 29 15:36:44 2014   create InParalog2Way  (Benchmark dataset took 1.5 hours for this step)
Tue Jul 29 15:36:44 2014   step 'inParalog2Way' done (1 mins)

Tue Jul 29 15:36:44 2014   index in2a_ix  (Benchmark dataset took 45 min for this step)
Tue Jul 29 15:36:44 2014   step 'in2a_ix' done (1 mins)

Tue Jul 29 15:36:44 2014   index in2b_ix  (Benchmark dataset took 45 min for this step)
Tue Jul 29 15:36:44 2014   step 'in2b_ix' done (1 mins)

Tue Jul 29 15:36:44 2014   create Ortholog2Way  (Benchmark dataset took 1 hours for this step)
Tue Jul 29 15:36:44 2014   step 'ortholog2Way' done (1 mins)

Tue Jul 29 15:36:44 2014   index ortholog2way_ix  (Benchmark dataset took 5 min for this step)
Tue Jul 29 15:36:45 2014   step 'ortholog2WayIndex' done (1 mins)

Tue Jul 29 15:36:45 2014   create InplgOrthoInplg  (Benchmark dataset took 20 min for this step)
Tue Jul 29 15:36:45 2014   step 'inplgOrthoInplg' done (1 mins)

Tue Jul 29 15:36:45 2014   create InParalogOrtholog  (Benchmark dataset took 15 min for this step)
Tue Jul 29 15:36:45 2014   step 'inParalogOrtholog' done (1 mins)

Tue Jul 29 15:36:45 2014   create CoOrthologCandidate  (Benchmark dataset took 1 hour for this step)
Tue Jul 29 15:36:45 2014   step 'coOrthologCandidate' done (1 mins)

Tue Jul 29 15:36:45 2014   cleaning: drop table Ortholog2Way
Tue Jul 29 15:36:45 2014   done
Tue Jul 29 15:36:45 2014   cleaning: drop table InParalog2Way
Tue Jul 29 15:36:45 2014   done
Tue Jul 29 15:36:45 2014   cleaning: drop table InplgOrthoInplg
Tue Jul 29 15:36:45 2014   done
Tue Jul 29 15:36:45 2014   cleaning: drop table InParalogOrtholog
Tue Jul 29 15:36:45 2014   done
Tue Jul 29 15:36:45 2014   create CoOrthNotOrtholog table  (Benchmark dataset took 10 min for this step)
Tue Jul 29 15:36:45 2014   step 'coOrthologNotOrtholog' done (1 mins)

Tue Jul 29 15:36:45 2014   cleaning: drop table CoOrthologCandidate
Tue Jul 29 15:36:45 2014   done
Tue Jul 29 15:36:45 2014   index cno_ix  (Benchmark dataset took 1 min for this step)
Tue Jul 29 15:36:46 2014   step 'coOrthologNotOrthologIndex' done (1 mins)

Tue Jul 29 15:36:46 2014   create CoOrthologTemp table  (Benchmark dataset took 2 hours for this step)
Tue Jul 29 15:36:46 2014   step 'coOrtholog' done (1 mins)

Tue Jul 29 15:36:46 2014   cleaning: drop table CoOrthNotOrtholog
Tue Jul 29 15:36:46 2014   done
Tue Jul 29 15:36:46 2014   create CoOrthologTaxon table  (Benchmark dataset took 1 min for this step)
Tue Jul 29 15:36:46 2014   step 'coOrthologTaxon' done (1 mins)

Tue Jul 29 15:36:46 2014   create CoOrthologAvgScore table  (Benchmark dataset took 1 min for this step)
Tue Jul 29 15:36:46 2014   step 'coOrthologAvg' done (1 mins)

Tue Jul 29 15:36:46 2014   create CoOrthologAvgScore index  (Benchmark dataset took 1 min for this step)
Tue Jul 29 15:36:46 2014   step 'coOrthologAvgIndex' done (1 mins)

Tue Jul 29 15:36:46 2014   populate CoOrtholog table, including normalized_score  (Benchmark dataset took 2 min for this step)
Tue Jul 29 15:36:46 2014   step 'coOrthologsNormalization' done (1 mins)

Tue Jul 29 15:36:46 2014   cleaning: drop table CoOrthologAvgScore
Tue Jul 29 15:36:46 2014   done
Tue Jul 29 15:36:46 2014   cleaning: drop table CoOrthologTaxon
Tue Jul 29 15:36:46 2014   done
Tue Jul 29 15:36:46 2014   cleaning: drop table CoOrthologTemp
Tue Jul 29 15:36:46 2014   done

Done


============================================================================================
Tue Jul 29 15:39:25 2014 orthomclPairs orthomcl.config orthomclSoftware-v2.0.9/orthomcl_pairs.log cleanup=yes
=============================================================================================

Tue Jul 29 15:39:25 2014 Constructing common temp tables
Tue Jul 29 15:39:25 2014   Find min evalue exp  (OrthoMCL-DB V2 took ??? for this step)
Tue Jul 29 15:39:25 2014   done
Tue Jul 29 15:39:25 2014   updating SimilarSequences, setting 0 evalue_exp to underflow value ( - 1)  (Benchmark dataset took 25 min for this step)
Tue Jul 29 15:39:25 2014   step 'updateMinimumEvalueExponent' done (1 mins)

Tue Jul 29 15:39:25 2014   create BestQueryTaxonScore  (Benchmark dataset took 1.5 hours for this step)
Tue Jul 29 15:39:26 2014   step 'bestQueryTaxonScore' done (1 mins)

Tue Jul 29 15:39:26 2014   create qtscore_ix index on BestQueryTaxonScore  (Benchmark dataset took 15 min for this step)
Tue Jul 29 15:39:26 2014   step 'qtscore_ix' done (1 mins)

Tue Jul 29 15:39:26 2014 Constructing ortholog tables
Tue Jul 29 15:39:26 2014   create BestHit  (Benchmark dataset took 1.5 hours for this step)
Tue Jul 29 15:39:26 2014   step 'bestHit' done (1 mins)

Tue Jul 29 15:39:26 2014   create best_hit_ix index on BestHit  (Benchmark dataset took 15 min for this step)
Tue Jul 29 15:39:26 2014   step 'best_hit_ix' done (1 mins)

Tue Jul 29 15:39:26 2014   create OrthologTemp table  (Benchmark dataset took 5 min for this step)
Tue Jul 29 15:39:26 2014   step 'ortholog' done (1 mins)

Tue Jul 29 15:39:26 2014   cleaning: drop table BestHit
Tue Jul 29 15:39:26 2014   done
Tue Jul 29 15:39:26 2014   create OrthologTaxon table  (Benchmark dataset took 1 min for this step)
Tue Jul 29 15:39:26 2014   step 'orthologTaxon' done (1 mins)

Tue Jul 29 15:39:26 2014   create OrthologAvgScore table  (Benchmark dataset took 1 min for this step)
Tue Jul 29 15:39:26 2014   step 'orthologAvg' done (1 mins)

Tue Jul 29 15:39:26 2014   create OrthologAvgScore index  (Benchmark dataset took 1 min for this step)
Tue Jul 29 15:39:26 2014   step 'orthologAvgIndex' done (1 mins)

Tue Jul 29 15:39:26 2014   populate Ortholog table, including normalized_score  (Benchmark dataset took 2 min for this step)
Tue Jul 29 15:39:26 2014   step 'orthologsNormalization' done (1 mins)

Tue Jul 29 15:39:26 2014   cleaning: drop table OrthologAvgScore
Tue Jul 29 15:39:26 2014   done
Tue Jul 29 15:39:26 2014   cleaning: drop table OrthologTaxon
Tue Jul 29 15:39:26 2014   done
Tue Jul 29 15:39:26 2014   cleaning: drop table OrthologTemp
Tue Jul 29 15:39:27 2014   done
Tue Jul 29 15:39:27 2014 Constructing inParalog tables
Tue Jul 29 15:39:27 2014   create BestInterTaxonScore  (Benchmark dataset took 5 min for this step)
Tue Jul 29 15:39:27 2014   step 'bestInterTaxonScore' done (1 mins)

Tue Jul 29 15:39:27 2014   cleaning: drop table BestQueryTaxonScore
Tue Jul 29 15:39:27 2014   done
Tue Jul 29 15:39:27 2014   create bis_uids_ix index on BestQueryTaxonScore  (Benchmark dataset took 1 min for this step)
Tue Jul 29 15:39:27 2014   step 'bis_uids_ix' done (1 mins)

Tue Jul 29 15:39:27 2014   create UniqSimSeqsQueryId  (Benchmark dataset took 25 min for this step)
Tue Jul 29 15:39:27 2014   step 'uniqueSimSeqsQueryId' done (1 mins)

Tue Jul 29 15:39:27 2014   create ust_qids_ix index on UniqSimSeqsQueryId  (Benchmark dataset took 1 min for this step)
Tue Jul 29 15:39:27 2014   step 'ust_qids_ix' done (1 mins)

Tue Jul 29 15:39:27 2014   create BetterHit table  (Benchmark dataset took 3 hours for this step)
Tue Jul 29 15:39:27 2014   step 'betterHit' done (1 mins)

Tue Jul 29 15:39:27 2014   cleaning: drop table BestInterTaxonScore
Tue Jul 29 15:39:27 2014   done
Tue Jul 29 15:39:27 2014   cleaning: drop table UniqSimSeqsQueryId
Tue Jul 29 15:39:27 2014   done
Tue Jul 29 15:39:27 2014   create better_hit_ix index on BetterHit  (Benchmark dataset took 25 min for this step)
Tue Jul 29 15:39:27 2014   step 'better_hit_ix' done (1 mins)

Tue Jul 29 15:39:27 2014   create InParalogTemp table  (Benchmark dataset took 15 min for this step)
Tue Jul 29 15:39:27 2014   step 'inParalog' done (1 mins)

Tue Jul 29 15:39:27 2014   cleaning: drop table BetterHit
Tue Jul 29 15:39:27 2014   done
Tue Jul 29 15:39:27 2014   create InParalogTaxonAvg table  (Benchmark dataset took 1 min for this step)
Tue Jul 29 15:39:28 2014   step 'inParalogTaxonAvg' done (1 mins)

Tue Jul 29 15:39:28 2014   create OrthologUniqueId table  (Benchmark dataset took 5 min for this step)
Tue Jul 29 15:39:28 2014   step 'orthologUniqueId' done (1 mins)

Tue Jul 29 15:39:28 2014   create unique ortho_uniq_id_ix index  (Benchmark dataset took 1 min for this step)
Tue Jul 29 15:39:28 2014   step 'orthologUniqueIdIndex' done (1 mins)

Tue Jul 29 15:39:28 2014   create InplgOrthTaxonAvg table  (Benchmark dataset took 10 min for this step)
Tue Jul 29 15:39:28 2014   step 'inplgOrthTaxonAvg' done (1 mins)

Tue Jul 29 15:39:28 2014   cleaning: drop table OrthologUniqueId
Tue Jul 29 15:39:28 2014   done
Tue Jul 29 15:39:28 2014   create InParalogAvgScore table  (Benchmark dataset took 1 min for this step)
Tue Jul 29 15:39:28 2014   step 'inParalogAvg' done (1 mins)

Tue Jul 29 15:39:28 2014   cleaning: drop table InParalogTaxonAvg
Tue Jul 29 15:39:28 2014   done
Tue Jul 29 15:39:28 2014   cleaning: drop table InplgOrthTaxonAvg
Tue Jul 29 15:39:28 2014   done
Tue Jul 29 15:39:28 2014   create InParalogAvgScore index  (Benchmark dataset took 1 min for this step)
Tue Jul 29 15:39:28 2014   step 'inParalogAvgIndex' done (1 mins)

Tue Jul 29 15:39:28 2014   populate InParalog table, including normalized_score  (Benchmark dataset took 3 min for this step)
Tue Jul 29 15:39:28 2014   step 'inParalogsNormalization' done (1 mins)

Tue Jul 29 15:39:28 2014   cleaning: drop table InParalogAvgScore
Tue Jul 29 15:39:28 2014   done
Tue Jul 29 15:39:28 2014   cleaning: drop table InParalogTemp
Tue Jul 29 15:39:29 2014   done
Tue Jul 29 15:39:29 2014 Constructing coOrtholog tables
Tue Jul 29 15:39:29 2014   create InParalog2Way  (Benchmark dataset took 1.5 hours for this step)
Tue Jul 29 15:39:29 2014   step 'inParalog2Way' done (1 mins)

Tue Jul 29 15:39:29 2014   index in2a_ix  (Benchmark dataset took 45 min for this step)
Tue Jul 29 15:39:29 2014   step 'in2a_ix' done (1 mins)

Tue Jul 29 15:39:29 2014   index in2b_ix  (Benchmark dataset took 45 min for this step)
Tue Jul 29 15:39:29 2014   step 'in2b_ix' done (1 mins)

Tue Jul 29 15:39:29 2014   create Ortholog2Way  (Benchmark dataset took 1 hours for this step)
Tue Jul 29 15:39:29 2014   step 'ortholog2Way' done (1 mins)

Tue Jul 29 15:39:29 2014   index ortholog2way_ix  (Benchmark dataset took 5 min for this step)
Tue Jul 29 15:39:29 2014   step 'ortholog2WayIndex' done (1 mins)

Tue Jul 29 15:39:29 2014   create InplgOrthoInplg  (Benchmark dataset took 20 min for this step)
Tue Jul 29 15:39:29 2014   step 'inplgOrthoInplg' done (1 mins)

Tue Jul 29 15:39:29 2014   create InParalogOrtholog  (Benchmark dataset took 15 min for this step)
Tue Jul 29 15:39:29 2014   step 'inParalogOrtholog' done (1 mins)

Tue Jul 29 15:39:29 2014   create CoOrthologCandidate  (Benchmark dataset took 1 hour for this step)
Tue Jul 29 15:39:29 2014   step 'coOrthologCandidate' done (1 mins)

Tue Jul 29 15:39:29 2014   cleaning: drop table Ortholog2Way
Tue Jul 29 15:39:30 2014   done
Tue Jul 29 15:39:30 2014   cleaning: drop table InParalog2Way
Tue Jul 29 15:39:30 2014   done
Tue Jul 29 15:39:30 2014   cleaning: drop table InplgOrthoInplg
Tue Jul 29 15:39:30 2014   done
Tue Jul 29 15:39:30 2014   cleaning: drop table InParalogOrtholog
Tue Jul 29 15:39:30 2014   done
Tue Jul 29 15:39:30 2014   create CoOrthNotOrtholog table  (Benchmark dataset took 10 min for this step)
Tue Jul 29 15:39:30 2014   step 'coOrthologNotOrtholog' done (1 mins)

Tue Jul 29 15:39:30 2014   cleaning: drop table CoOrthologCandidate
Tue Jul 29 15:39:30 2014   done
Tue Jul 29 15:39:30 2014   index cno_ix  (Benchmark dataset took 1 min for this step)
Tue Jul 29 15:39:30 2014   step 'coOrthologNotOrthologIndex' done (1 mins)

Tue Jul 29 15:39:30 2014   create CoOrthologTemp table  (Benchmark dataset took 2 hours for this step)
Tue Jul 29 15:39:30 2014   step 'coOrtholog' done (1 mins)

Tue Jul 29 15:39:30 2014   cleaning: drop table CoOrthNotOrtholog
Tue Jul 29 15:39:30 2014   done
Tue Jul 29 15:39:30 2014   create CoOrthologTaxon table  (Benchmark dataset took 1 min for this step)
Tue Jul 29 15:39:30 2014   step 'coOrthologTaxon' done (1 mins)

Tue Jul 29 15:39:30 2014   create CoOrthologAvgScore table  (Benchmark dataset took 1 min for this step)
Tue Jul 29 15:39:30 2014   step 'coOrthologAvg' done (1 mins)

Tue Jul 29 15:39:30 2014   create CoOrthologAvgScore index  (Benchmark dataset took 1 min for this step)
Tue Jul 29 15:39:30 2014   step 'coOrthologAvgIndex' done (1 mins)

Tue Jul 29 15:39:30 2014   populate CoOrtholog table, including normalized_score  (Benchmark dataset took 2 min for this step)
Tue Jul 29 15:39:30 2014   step 'coOrthologsNormalization' done (1 mins)

Tue Jul 29 15:39:30 2014   cleaning: drop table CoOrthologAvgScore
Tue Jul 29 15:39:31 2014   done
Tue Jul 29 15:39:31 2014   cleaning: drop table CoOrthologTaxon
Tue Jul 29 15:39:31 2014   done
Tue Jul 29 15:39:31 2014   cleaning: drop table CoOrthologTemp
Tue Jul 29 15:39:31 2014   done

Done


============================================================================================
Tue Jul 29 15:43:13 2014 orthomclPairs orthomcl.config orthomclSoftware-v2.0.9/orthomcl_pairs.log cleanup=yes
=============================================================================================

Tue Jul 29 15:43:13 2014 Constructing common temp tables
Tue Jul 29 15:43:13 2014   Find min evalue exp  (OrthoMCL-DB V2 took ??? for this step)
Tue Jul 29 15:43:13 2014   done
Tue Jul 29 15:43:13 2014   updating SimilarSequences, setting 0 evalue_exp to underflow value ( - 1)  (Benchmark dataset took 25 min for this step)
Tue Jul 29 15:43:13 2014   step 'updateMinimumEvalueExponent' done (1 mins)

Tue Jul 29 15:43:13 2014   create BestQueryTaxonScore  (Benchmark dataset took 1.5 hours for this step)
Tue Jul 29 15:43:14 2014   step 'bestQueryTaxonScore' done (1 mins)

Tue Jul 29 15:43:14 2014   create qtscore_ix index on BestQueryTaxonScore  (Benchmark dataset took 15 min for this step)
Tue Jul 29 15:43:14 2014   step 'qtscore_ix' done (1 mins)

Tue Jul 29 15:43:14 2014 Constructing ortholog tables
Tue Jul 29 15:43:14 2014   create BestHit  (Benchmark dataset took 1.5 hours for this step)
Tue Jul 29 15:43:14 2014   step 'bestHit' done (1 mins)

Tue Jul 29 15:43:14 2014   create best_hit_ix index on BestHit  (Benchmark dataset took 15 min for this step)
Tue Jul 29 15:43:14 2014   step 'best_hit_ix' done (1 mins)

Tue Jul 29 15:43:14 2014   create OrthologTemp table  (Benchmark dataset took 5 min for this step)
Tue Jul 29 15:43:14 2014   step 'ortholog' done (1 mins)

Tue Jul 29 15:43:14 2014   cleaning: drop table BestHit
Tue Jul 29 15:43:14 2014   done
Tue Jul 29 15:43:14 2014   create OrthologTaxon table  (Benchmark dataset took 1 min for this step)
Tue Jul 29 15:43:14 2014   step 'orthologTaxon' done (1 mins)

Tue Jul 29 15:43:14 2014   create OrthologAvgScore table  (Benchmark dataset took 1 min for this step)
Tue Jul 29 15:43:14 2014   step 'orthologAvg' done (1 mins)

Tue Jul 29 15:43:14 2014   create OrthologAvgScore index  (Benchmark dataset took 1 min for this step)
Tue Jul 29 15:43:15 2014   step 'orthologAvgIndex' done (1 mins)

Tue Jul 29 15:43:15 2014   populate Ortholog table, including normalized_score  (Benchmark dataset took 2 min for this step)
Tue Jul 29 15:43:15 2014   step 'orthologsNormalization' done (1 mins)

Tue Jul 29 15:43:15 2014   cleaning: drop table OrthologAvgScore
Tue Jul 29 15:43:15 2014   done
Tue Jul 29 15:43:15 2014   cleaning: drop table OrthologTaxon
Tue Jul 29 15:43:15 2014   done
Tue Jul 29 15:43:15 2014   cleaning: drop table OrthologTemp
Tue Jul 29 15:43:15 2014   done
Tue Jul 29 15:43:15 2014 Constructing inParalog tables
Tue Jul 29 15:43:15 2014   create BestInterTaxonScore  (Benchmark dataset took 5 min for this step)
Tue Jul 29 15:43:15 2014   step 'bestInterTaxonScore' done (1 mins)

Tue Jul 29 15:43:15 2014   cleaning: drop table BestQueryTaxonScore
Tue Jul 29 15:43:15 2014   done
Tue Jul 29 15:43:15 2014   create bis_uids_ix index on BestQueryTaxonScore  (Benchmark dataset took 1 min for this step)
Tue Jul 29 15:43:15 2014   step 'bis_uids_ix' done (1 mins)

Tue Jul 29 15:43:15 2014   create UniqSimSeqsQueryId  (Benchmark dataset took 25 min for this step)
Tue Jul 29 15:43:15 2014   step 'uniqueSimSeqsQueryId' done (1 mins)

Tue Jul 29 15:43:15 2014   create ust_qids_ix index on UniqSimSeqsQueryId  (Benchmark dataset took 1 min for this step)
Tue Jul 29 15:43:15 2014   step 'ust_qids_ix' done (1 mins)

Tue Jul 29 15:43:15 2014   create BetterHit table  (Benchmark dataset took 3 hours for this step)
Tue Jul 29 15:43:15 2014   step 'betterHit' done (1 mins)

Tue Jul 29 15:43:15 2014   cleaning: drop table BestInterTaxonScore
Tue Jul 29 15:43:15 2014   done
Tue Jul 29 15:43:15 2014   cleaning: drop table UniqSimSeqsQueryId
Tue Jul 29 15:43:16 2014   done
Tue Jul 29 15:43:16 2014   create better_hit_ix index on BetterHit  (Benchmark dataset took 25 min for this step)
Tue Jul 29 15:43:16 2014   step 'better_hit_ix' done (1 mins)

Tue Jul 29 15:43:16 2014   create InParalogTemp table  (Benchmark dataset took 15 min for this step)
Tue Jul 29 15:43:16 2014   step 'inParalog' done (1 mins)

Tue Jul 29 15:43:16 2014   cleaning: drop table BetterHit
Tue Jul 29 15:43:16 2014   done
Tue Jul 29 15:43:16 2014   create InParalogTaxonAvg table  (Benchmark dataset took 1 min for this step)
Tue Jul 29 15:43:16 2014   step 'inParalogTaxonAvg' done (1 mins)

Tue Jul 29 15:43:16 2014   create OrthologUniqueId table  (Benchmark dataset took 5 min for this step)
Tue Jul 29 15:43:16 2014   step 'orthologUniqueId' done (1 mins)

Tue Jul 29 15:43:16 2014   create unique ortho_uniq_id_ix index  (Benchmark dataset took 1 min for this step)
Tue Jul 29 15:43:16 2014   step 'orthologUniqueIdIndex' done (1 mins)

Tue Jul 29 15:43:16 2014   create InplgOrthTaxonAvg table  (Benchmark dataset took 10 min for this step)
Tue Jul 29 15:43:16 2014   step 'inplgOrthTaxonAvg' done (1 mins)

Tue Jul 29 15:43:16 2014   cleaning: drop table OrthologUniqueId
Tue Jul 29 15:43:16 2014   done
Tue Jul 29 15:43:16 2014   create InParalogAvgScore table  (Benchmark dataset took 1 min for this step)
Tue Jul 29 15:43:16 2014   step 'inParalogAvg' done (1 mins)

Tue Jul 29 15:43:16 2014   cleaning: drop table InParalogTaxonAvg
Tue Jul 29 15:43:16 2014   done
Tue Jul 29 15:43:16 2014   cleaning: drop table InplgOrthTaxonAvg
Tue Jul 29 15:43:16 2014   done
Tue Jul 29 15:43:16 2014   create InParalogAvgScore index  (Benchmark dataset took 1 min for this step)
Tue Jul 29 15:43:17 2014   step 'inParalogAvgIndex' done (1 mins)

Tue Jul 29 15:43:17 2014   populate InParalog table, including normalized_score  (Benchmark dataset took 3 min for this step)
Tue Jul 29 15:43:17 2014   step 'inParalogsNormalization' done (1 mins)

Tue Jul 29 15:43:17 2014   cleaning: drop table InParalogAvgScore
Tue Jul 29 15:43:17 2014   done
Tue Jul 29 15:43:17 2014   cleaning: drop table InParalogTemp
Tue Jul 29 15:43:17 2014   done
Tue Jul 29 15:43:17 2014 Constructing coOrtholog tables
Tue Jul 29 15:43:17 2014   create InParalog2Way  (Benchmark dataset took 1.5 hours for this step)
Tue Jul 29 15:43:17 2014   step 'inParalog2Way' done (1 mins)

Tue Jul 29 15:43:17 2014   index in2a_ix  (Benchmark dataset took 45 min for this step)
Tue Jul 29 15:43:17 2014   step 'in2a_ix' done (1 mins)

Tue Jul 29 15:43:17 2014   index in2b_ix  (Benchmark dataset took 45 min for this step)
Tue Jul 29 15:43:17 2014   step 'in2b_ix' done (1 mins)

Tue Jul 29 15:43:17 2014   create Ortholog2Way  (Benchmark dataset took 1 hours for this step)
Tue Jul 29 15:43:17 2014   step 'ortholog2Way' done (1 mins)

Tue Jul 29 15:43:17 2014   index ortholog2way_ix  (Benchmark dataset took 5 min for this step)
Tue Jul 29 15:43:17 2014   step 'ortholog2WayIndex' done (1 mins)

Tue Jul 29 15:43:17 2014   create InplgOrthoInplg  (Benchmark dataset took 20 min for this step)
Tue Jul 29 15:43:17 2014   step 'inplgOrthoInplg' done (1 mins)

Tue Jul 29 15:43:17 2014   create InParalogOrtholog  (Benchmark dataset took 15 min for this step)
Tue Jul 29 15:43:18 2014   step 'inParalogOrtholog' done (1 mins)

Tue Jul 29 15:43:18 2014   create CoOrthologCandidate  (Benchmark dataset took 1 hour for this step)
Tue Jul 29 15:43:18 2014   step 'coOrthologCandidate' done (1 mins)

Tue Jul 29 15:43:18 2014   cleaning: drop table Ortholog2Way
Tue Jul 29 15:43:18 2014   done
Tue Jul 29 15:43:18 2014   cleaning: drop table InParalog2Way
Tue Jul 29 15:43:18 2014   done
Tue Jul 29 15:43:18 2014   cleaning: drop table InplgOrthoInplg
Tue Jul 29 15:43:18 2014   done
Tue Jul 29 15:43:18 2014   cleaning: drop table InParalogOrtholog
Tue Jul 29 15:43:18 2014   done
Tue Jul 29 15:43:18 2014   create CoOrthNotOrtholog table  (Benchmark dataset took 10 min for this step)
Tue Jul 29 15:43:18 2014   step 'coOrthologNotOrtholog' done (1 mins)

Tue Jul 29 15:43:18 2014   cleaning: drop table CoOrthologCandidate
Tue Jul 29 15:43:18 2014   done
Tue Jul 29 15:43:18 2014   index cno_ix  (Benchmark dataset took 1 min for this step)
Tue Jul 29 15:43:18 2014   step 'coOrthologNotOrthologIndex' done (1 mins)

Tue Jul 29 15:43:18 2014   create CoOrthologTemp table  (Benchmark dataset took 2 hours for this step)
Tue Jul 29 15:43:18 2014   step 'coOrtholog' done (1 mins)

Tue Jul 29 15:43:18 2014   cleaning: drop table CoOrthNotOrtholog
Tue Jul 29 15:43:18 2014   done
Tue Jul 29 15:43:18 2014   create CoOrthologTaxon table  (Benchmark dataset took 1 min for this step)
Tue Jul 29 15:43:19 2014   step 'coOrthologTaxon' done (1 mins)

Tue Jul 29 15:43:19 2014   create CoOrthologAvgScore table  (Benchmark dataset took 1 min for this step)
Tue Jul 29 15:43:19 2014   step 'coOrthologAvg' done (1 mins)

Tue Jul 29 15:43:19 2014   create CoOrthologAvgScore index  (Benchmark dataset took 1 min for this step)
Tue Jul 29 15:43:19 2014   step 'coOrthologAvgIndex' done (1 mins)

Tue Jul 29 15:43:19 2014   populate CoOrtholog table, including normalized_score  (Benchmark dataset took 2 min for this step)
Tue Jul 29 15:43:19 2014   step 'coOrthologsNormalization' done (1 mins)

Tue Jul 29 15:43:19 2014   cleaning: drop table CoOrthologAvgScore
Tue Jul 29 15:43:19 2014   done
Tue Jul 29 15:43:19 2014   cleaning: drop table CoOrthologTaxon
Tue Jul 29 15:43:19 2014   done
Tue Jul 29 15:43:19 2014   cleaning: drop table CoOrthologTemp
Tue Jul 29 15:43:19 2014   done

Done


============================================================================================
Tue Jul 29 15:47:20 2014 orthomclPairs orthomcl.config orthomclSoftware-v2.0.9/orthomcl_pairs.log cleanup=yes
=============================================================================================

Tue Jul 29 15:47:20 2014 Constructing common temp tables
Tue Jul 29 15:47:20 2014   Find min evalue exp  (OrthoMCL-DB V2 took ??? for this step)
Tue Jul 29 15:47:20 2014   done
Tue Jul 29 15:47:20 2014   updating SimilarSequences, setting 0 evalue_exp to underflow value ( - 1)  (Benchmark dataset took 25 min for this step)
Tue Jul 29 15:47:20 2014   step 'updateMinimumEvalueExponent' done (1 mins)

Tue Jul 29 15:47:20 2014   create BestQueryTaxonScore  (Benchmark dataset took 1.5 hours for this step)
Tue Jul 29 15:47:20 2014   step 'bestQueryTaxonScore' done (1 mins)

Tue Jul 29 15:47:20 2014   create qtscore_ix index on BestQueryTaxonScore  (Benchmark dataset took 15 min for this step)
Tue Jul 29 15:47:21 2014   step 'qtscore_ix' done (1 mins)

Tue Jul 29 15:47:21 2014 Constructing ortholog tables
Tue Jul 29 15:47:21 2014   create BestHit  (Benchmark dataset took 1.5 hours for this step)
Tue Jul 29 15:47:21 2014   step 'bestHit' done (1 mins)

Tue Jul 29 15:47:21 2014   create best_hit_ix index on BestHit  (Benchmark dataset took 15 min for this step)
Tue Jul 29 15:47:21 2014   step 'best_hit_ix' done (1 mins)

Tue Jul 29 15:47:21 2014   create OrthologTemp table  (Benchmark dataset took 5 min for this step)
Tue Jul 29 15:47:21 2014   step 'ortholog' done (1 mins)

Tue Jul 29 15:47:21 2014   cleaning: drop table BestHit
Tue Jul 29 15:47:21 2014   done
Tue Jul 29 15:47:21 2014   create OrthologTaxon table  (Benchmark dataset took 1 min for this step)
Tue Jul 29 15:47:21 2014   step 'orthologTaxon' done (1 mins)

Tue Jul 29 15:47:21 2014   create OrthologAvgScore table  (Benchmark dataset took 1 min for this step)
Tue Jul 29 15:47:21 2014   step 'orthologAvg' done (1 mins)

Tue Jul 29 15:47:21 2014   create OrthologAvgScore index  (Benchmark dataset took 1 min for this step)
Tue Jul 29 15:47:21 2014   step 'orthologAvgIndex' done (1 mins)

Tue Jul 29 15:47:21 2014   populate Ortholog table, including normalized_score  (Benchmark dataset took 2 min for this step)
Tue Jul 29 15:47:21 2014   step 'orthologsNormalization' done (1 mins)

Tue Jul 29 15:47:21 2014   cleaning: drop table OrthologAvgScore
Tue Jul 29 15:47:21 2014   done
Tue Jul 29 15:47:21 2014   cleaning: drop table OrthologTaxon
Tue Jul 29 15:47:21 2014   done
Tue Jul 29 15:47:21 2014   cleaning: drop table OrthologTemp
Tue Jul 29 15:47:22 2014   done
Tue Jul 29 15:47:22 2014 Constructing inParalog tables
Tue Jul 29 15:47:22 2014   create BestInterTaxonScore  (Benchmark dataset took 5 min for this step)
Tue Jul 29 15:47:22 2014   step 'bestInterTaxonScore' done (1 mins)

Tue Jul 29 15:47:22 2014   cleaning: drop table BestQueryTaxonScore
Tue Jul 29 15:47:22 2014   done
Tue Jul 29 15:47:22 2014   create bis_uids_ix index on BestQueryTaxonScore  (Benchmark dataset took 1 min for this step)
Tue Jul 29 15:47:22 2014   step 'bis_uids_ix' done (1 mins)

Tue Jul 29 15:47:22 2014   create UniqSimSeqsQueryId  (Benchmark dataset took 25 min for this step)
Tue Jul 29 15:47:22 2014   step 'uniqueSimSeqsQueryId' done (1 mins)

Tue Jul 29 15:47:22 2014   create ust_qids_ix index on UniqSimSeqsQueryId  (Benchmark dataset took 1 min for this step)
Tue Jul 29 15:47:22 2014   step 'ust_qids_ix' done (1 mins)

Tue Jul 29 15:47:22 2014   create BetterHit table  (Benchmark dataset took 3 hours for this step)
Tue Jul 29 15:47:22 2014   step 'betterHit' done (1 mins)

Tue Jul 29 15:47:22 2014   cleaning: drop table BestInterTaxonScore
Tue Jul 29 15:47:22 2014   done
Tue Jul 29 15:47:22 2014   cleaning: drop table UniqSimSeqsQueryId
Tue Jul 29 15:47:22 2014   done
Tue Jul 29 15:47:22 2014   create better_hit_ix index on BetterHit  (Benchmark dataset took 25 min for this step)
Tue Jul 29 15:47:22 2014   step 'better_hit_ix' done (1 mins)

Tue Jul 29 15:47:22 2014   create InParalogTemp table  (Benchmark dataset took 15 min for this step)
Tue Jul 29 15:47:23 2014   step 'inParalog' done (1 mins)

Tue Jul 29 15:47:23 2014   cleaning: drop table BetterHit
Tue Jul 29 15:47:23 2014   done
Tue Jul 29 15:47:23 2014   create InParalogTaxonAvg table  (Benchmark dataset took 1 min for this step)
Tue Jul 29 15:47:23 2014   step 'inParalogTaxonAvg' done (1 mins)

Tue Jul 29 15:47:23 2014   create OrthologUniqueId table  (Benchmark dataset took 5 min for this step)
Tue Jul 29 15:47:23 2014   step 'orthologUniqueId' done (1 mins)

Tue Jul 29 15:47:23 2014   create unique ortho_uniq_id_ix index  (Benchmark dataset took 1 min for this step)
Tue Jul 29 15:47:23 2014   step 'orthologUniqueIdIndex' done (1 mins)

Tue Jul 29 15:47:23 2014   create InplgOrthTaxonAvg table  (Benchmark dataset took 10 min for this step)
Tue Jul 29 15:47:23 2014   step 'inplgOrthTaxonAvg' done (1 mins)

Tue Jul 29 15:47:23 2014   cleaning: drop table OrthologUniqueId
Tue Jul 29 15:47:23 2014   done
Tue Jul 29 15:47:23 2014   create InParalogAvgScore table  (Benchmark dataset took 1 min for this step)
Tue Jul 29 15:47:23 2014   step 'inParalogAvg' done (1 mins)

Tue Jul 29 15:47:23 2014   cleaning: drop table InParalogTaxonAvg
Tue Jul 29 15:47:23 2014   done
Tue Jul 29 15:47:23 2014   cleaning: drop table InplgOrthTaxonAvg
Tue Jul 29 15:47:23 2014   done
Tue Jul 29 15:47:23 2014   create InParalogAvgScore index  (Benchmark dataset took 1 min for this step)
Tue Jul 29 15:47:23 2014   step 'inParalogAvgIndex' done (1 mins)

Tue Jul 29 15:47:23 2014   populate InParalog table, including normalized_score  (Benchmark dataset took 3 min for this step)
Tue Jul 29 15:47:23 2014   step 'inParalogsNormalization' done (1 mins)

Tue Jul 29 15:47:23 2014   cleaning: drop table InParalogAvgScore
Tue Jul 29 15:47:23 2014   done
Tue Jul 29 15:47:23 2014   cleaning: drop table InParalogTemp
Tue Jul 29 15:47:23 2014   done
Tue Jul 29 15:47:23 2014 Constructing coOrtholog tables
Tue Jul 29 15:47:23 2014   create InParalog2Way  (Benchmark dataset took 1.5 hours for this step)
Tue Jul 29 15:47:23 2014   step 'inParalog2Way' done (1 mins)

Tue Jul 29 15:47:23 2014   index in2a_ix  (Benchmark dataset took 45 min for this step)
Tue Jul 29 15:47:24 2014   step 'in2a_ix' done (1 mins)

Tue Jul 29 15:47:24 2014   index in2b_ix  (Benchmark dataset took 45 min for this step)
Tue Jul 29 15:47:24 2014   step 'in2b_ix' done (1 mins)

Tue Jul 29 15:47:24 2014   create Ortholog2Way  (Benchmark dataset took 1 hours for this step)
Tue Jul 29 15:47:24 2014   step 'ortholog2Way' done (1 mins)

Tue Jul 29 15:47:24 2014   index ortholog2way_ix  (Benchmark dataset took 5 min for this step)
Tue Jul 29 15:47:24 2014   step 'ortholog2WayIndex' done (1 mins)

Tue Jul 29 15:47:24 2014   create InplgOrthoInplg  (Benchmark dataset took 20 min for this step)
Tue Jul 29 15:47:24 2014   step 'inplgOrthoInplg' done (1 mins)

Tue Jul 29 15:47:24 2014   create InParalogOrtholog  (Benchmark dataset took 15 min for this step)
Tue Jul 29 15:47:24 2014   step 'inParalogOrtholog' done (1 mins)

Tue Jul 29 15:47:24 2014   create CoOrthologCandidate  (Benchmark dataset took 1 hour for this step)
Tue Jul 29 15:47:24 2014   step 'coOrthologCandidate' done (1 mins)

Tue Jul 29 15:47:24 2014   cleaning: drop table Ortholog2Way
Tue Jul 29 15:47:24 2014   done
Tue Jul 29 15:47:24 2014   cleaning: drop table InParalog2Way
Tue Jul 29 15:47:24 2014   done
Tue Jul 29 15:47:24 2014   cleaning: drop table InplgOrthoInplg
Tue Jul 29 15:47:24 2014   done
Tue Jul 29 15:47:24 2014   cleaning: drop table InParalogOrtholog
Tue Jul 29 15:47:25 2014   done
Tue Jul 29 15:47:25 2014   create CoOrthNotOrtholog table  (Benchmark dataset took 10 min for this step)
Tue Jul 29 15:47:25 2014   step 'coOrthologNotOrtholog' done (1 mins)

Tue Jul 29 15:47:25 2014   cleaning: drop table CoOrthologCandidate
Tue Jul 29 15:47:25 2014   done
Tue Jul 29 15:47:25 2014   index cno_ix  (Benchmark dataset took 1 min for this step)
Tue Jul 29 15:47:25 2014   step 'coOrthologNotOrthologIndex' done (1 mins)

Tue Jul 29 15:47:25 2014   create CoOrthologTemp table  (Benchmark dataset took 2 hours for this step)
Tue Jul 29 15:47:25 2014   step 'coOrtholog' done (1 mins)

Tue Jul 29 15:47:25 2014   cleaning: drop table CoOrthNotOrtholog
Tue Jul 29 15:47:25 2014   done
Tue Jul 29 15:47:25 2014   create CoOrthologTaxon table  (Benchmark dataset took 1 min for this step)
Tue Jul 29 15:47:25 2014   step 'coOrthologTaxon' done (1 mins)

Tue Jul 29 15:47:25 2014   create CoOrthologAvgScore table  (Benchmark dataset took 1 min for this step)
Tue Jul 29 15:47:25 2014   step 'coOrthologAvg' done (1 mins)

Tue Jul 29 15:47:25 2014   create CoOrthologAvgScore index  (Benchmark dataset took 1 min for this step)
Tue Jul 29 15:47:25 2014   step 'coOrthologAvgIndex' done (1 mins)

Tue Jul 29 15:47:25 2014   populate CoOrtholog table, including normalized_score  (Benchmark dataset took 2 min for this step)
Tue Jul 29 15:47:25 2014   step 'coOrthologsNormalization' done (1 mins)

Tue Jul 29 15:47:25 2014   cleaning: drop table CoOrthologAvgScore
Tue Jul 29 15:47:25 2014   done
Tue Jul 29 15:47:25 2014   cleaning: drop table CoOrthologTaxon
Tue Jul 29 15:47:25 2014   done
Tue Jul 29 15:47:25 2014   cleaning: drop table CoOrthologTemp
Tue Jul 29 15:47:26 2014   done

Done


============================================================================================
Tue Jul 29 15:53:23 2014 orthomclPairs orthomcl.config orthomclSoftware-v2.0.9/orthomcl_pairs.log cleanup=yes
=============================================================================================

Tue Jul 29 15:53:23 2014 Constructing common temp tables
Tue Jul 29 15:53:23 2014   Find min evalue exp  (OrthoMCL-DB V2 took ??? for this step)
Tue Jul 29 15:53:23 2014   done
Tue Jul 29 15:53:23 2014   updating SimilarSequences, setting 0 evalue_exp to underflow value ( - 1)  (Benchmark dataset took 25 min for this step)
Tue Jul 29 15:53:23 2014   step 'updateMinimumEvalueExponent' done (1 mins)

Tue Jul 29 15:53:23 2014   create BestQueryTaxonScore  (Benchmark dataset took 1.5 hours for this step)
Tue Jul 29 15:53:23 2014   step 'bestQueryTaxonScore' done (1 mins)

Tue Jul 29 15:53:23 2014   create qtscore_ix index on BestQueryTaxonScore  (Benchmark dataset took 15 min for this step)
Tue Jul 29 15:53:23 2014   step 'qtscore_ix' done (1 mins)

Tue Jul 29 15:53:23 2014 Constructing ortholog tables
Tue Jul 29 15:53:23 2014   create BestHit  (Benchmark dataset took 1.5 hours for this step)
Tue Jul 29 15:53:23 2014   step 'bestHit' done (1 mins)

Tue Jul 29 15:53:23 2014   create best_hit_ix index on BestHit  (Benchmark dataset took 15 min for this step)
Tue Jul 29 15:53:23 2014   step 'best_hit_ix' done (1 mins)

Tue Jul 29 15:53:23 2014   create OrthologTemp table  (Benchmark dataset took 5 min for this step)
Tue Jul 29 15:53:23 2014   step 'ortholog' done (1 mins)

Tue Jul 29 15:53:23 2014   cleaning: drop table BestHit
Tue Jul 29 15:53:23 2014   done
Tue Jul 29 15:53:23 2014   create OrthologTaxon table  (Benchmark dataset took 1 min for this step)
Tue Jul 29 15:53:24 2014   step 'orthologTaxon' done (1 mins)

Tue Jul 29 15:53:24 2014   create OrthologAvgScore table  (Benchmark dataset took 1 min for this step)
Tue Jul 29 15:53:24 2014   step 'orthologAvg' done (1 mins)

Tue Jul 29 15:53:24 2014   create OrthologAvgScore index  (Benchmark dataset took 1 min for this step)
Tue Jul 29 15:53:24 2014   step 'orthologAvgIndex' done (1 mins)

Tue Jul 29 15:53:24 2014   populate Ortholog table, including normalized_score  (Benchmark dataset took 2 min for this step)
Tue Jul 29 15:53:24 2014   step 'orthologsNormalization' done (1 mins)

Tue Jul 29 15:53:24 2014   cleaning: drop table OrthologAvgScore
Tue Jul 29 15:53:24 2014   done
Tue Jul 29 15:53:24 2014   cleaning: drop table OrthologTaxon
Tue Jul 29 15:53:24 2014   done
Tue Jul 29 15:53:24 2014   cleaning: drop table OrthologTemp
Tue Jul 29 15:53:24 2014   done
Tue Jul 29 15:53:24 2014 Constructing inParalog tables
Tue Jul 29 15:53:24 2014   create BestInterTaxonScore  (Benchmark dataset took 5 min for this step)
Tue Jul 29 15:53:24 2014   step 'bestInterTaxonScore' done (1 mins)

Tue Jul 29 15:53:24 2014   cleaning: drop table BestQueryTaxonScore
Tue Jul 29 15:53:24 2014   done
Tue Jul 29 15:53:24 2014   create bis_uids_ix index on BestQueryTaxonScore  (Benchmark dataset took 1 min for this step)
Tue Jul 29 15:53:24 2014   step 'bis_uids_ix' done (1 mins)

Tue Jul 29 15:53:24 2014   create UniqSimSeqsQueryId  (Benchmark dataset took 25 min for this step)
Tue Jul 29 15:53:24 2014   step 'uniqueSimSeqsQueryId' done (1 mins)

Tue Jul 29 15:53:24 2014   create ust_qids_ix index on UniqSimSeqsQueryId  (Benchmark dataset took 1 min for this step)
Tue Jul 29 15:53:25 2014   step 'ust_qids_ix' done (1 mins)

Tue Jul 29 15:53:25 2014   create BetterHit table  (Benchmark dataset took 3 hours for this step)
Tue Jul 29 15:53:25 2014   step 'betterHit' done (1 mins)

Tue Jul 29 15:53:25 2014   cleaning: drop table BestInterTaxonScore
Tue Jul 29 15:53:25 2014   done
Tue Jul 29 15:53:25 2014   cleaning: drop table UniqSimSeqsQueryId
Tue Jul 29 15:53:25 2014   done
Tue Jul 29 15:53:25 2014   create better_hit_ix index on BetterHit  (Benchmark dataset took 25 min for this step)
Tue Jul 29 15:53:25 2014   step 'better_hit_ix' done (1 mins)

Tue Jul 29 15:53:25 2014   create InParalogTemp table  (Benchmark dataset took 15 min for this step)
Tue Jul 29 15:53:25 2014   step 'inParalog' done (1 mins)

Tue Jul 29 15:53:25 2014   cleaning: drop table BetterHit
Tue Jul 29 15:53:25 2014   done
Tue Jul 29 15:53:25 2014   create InParalogTaxonAvg table  (Benchmark dataset took 1 min for this step)
Tue Jul 29 15:53:25 2014   step 'inParalogTaxonAvg' done (1 mins)

Tue Jul 29 15:53:25 2014   create OrthologUniqueId table  (Benchmark dataset took 5 min for this step)
Tue Jul 29 15:53:25 2014   step 'orthologUniqueId' done (1 mins)

Tue Jul 29 15:53:25 2014   create unique ortho_uniq_id_ix index  (Benchmark dataset took 1 min for this step)
Tue Jul 29 15:53:25 2014   step 'orthologUniqueIdIndex' done (1 mins)

Tue Jul 29 15:53:25 2014   create InplgOrthTaxonAvg table  (Benchmark dataset took 10 min for this step)
Tue Jul 29 15:53:26 2014   step 'inplgOrthTaxonAvg' done (1 mins)

Tue Jul 29 15:53:26 2014   cleaning: drop table OrthologUniqueId
Tue Jul 29 15:53:26 2014   done
Tue Jul 29 15:53:26 2014   create InParalogAvgScore table  (Benchmark dataset took 1 min for this step)
Tue Jul 29 15:53:26 2014   step 'inParalogAvg' done (1 mins)

Tue Jul 29 15:53:26 2014   cleaning: drop table InParalogTaxonAvg
Tue Jul 29 15:53:26 2014   done
Tue Jul 29 15:53:26 2014   cleaning: drop table InplgOrthTaxonAvg
Tue Jul 29 15:53:26 2014   done
Tue Jul 29 15:53:26 2014   create InParalogAvgScore index  (Benchmark dataset took 1 min for this step)
Tue Jul 29 15:53:26 2014   step 'inParalogAvgIndex' done (1 mins)

Tue Jul 29 15:53:26 2014   populate InParalog table, including normalized_score  (Benchmark dataset took 3 min for this step)
Tue Jul 29 15:53:26 2014   step 'inParalogsNormalization' done (1 mins)

Tue Jul 29 15:53:26 2014   cleaning: drop table InParalogAvgScore
Tue Jul 29 15:53:26 2014   done
Tue Jul 29 15:53:26 2014   cleaning: drop table InParalogTemp
Tue Jul 29 15:53:26 2014   done
Tue Jul 29 15:53:26 2014 Constructing coOrtholog tables
Tue Jul 29 15:53:26 2014   create InParalog2Way  (Benchmark dataset took 1.5 hours for this step)
Tue Jul 29 15:53:26 2014   step 'inParalog2Way' done (1 mins)

Tue Jul 29 15:53:26 2014   index in2a_ix  (Benchmark dataset took 45 min for this step)
Tue Jul 29 15:53:26 2014   step 'in2a_ix' done (1 mins)

Tue Jul 29 15:53:26 2014   index in2b_ix  (Benchmark dataset took 45 min for this step)
Tue Jul 29 15:53:27 2014   step 'in2b_ix' done (1 mins)

Tue Jul 29 15:53:27 2014   create Ortholog2Way  (Benchmark dataset took 1 hours for this step)
Tue Jul 29 15:53:27 2014   step 'ortholog2Way' done (1 mins)

Tue Jul 29 15:53:27 2014   index ortholog2way_ix  (Benchmark dataset took 5 min for this step)
Tue Jul 29 15:53:27 2014   step 'ortholog2WayIndex' done (1 mins)

Tue Jul 29 15:53:27 2014   create InplgOrthoInplg  (Benchmark dataset took 20 min for this step)
Tue Jul 29 15:53:27 2014   step 'inplgOrthoInplg' done (1 mins)

Tue Jul 29 15:53:27 2014   create InParalogOrtholog  (Benchmark dataset took 15 min for this step)
Tue Jul 29 15:53:27 2014   step 'inParalogOrtholog' done (1 mins)

Tue Jul 29 15:53:27 2014   create CoOrthologCandidate  (Benchmark dataset took 1 hour for this step)
Tue Jul 29 15:53:27 2014   step 'coOrthologCandidate' done (1 mins)

Tue Jul 29 15:53:27 2014   cleaning: drop table Ortholog2Way
Tue Jul 29 15:53:27 2014   done
Tue Jul 29 15:53:27 2014   cleaning: drop table InParalog2Way
Tue Jul 29 15:53:27 2014   done
Tue Jul 29 15:53:27 2014   cleaning: drop table InplgOrthoInplg
Tue Jul 29 15:53:27 2014   done
Tue Jul 29 15:53:27 2014   cleaning: drop table InParalogOrtholog
Tue Jul 29 15:53:27 2014   done
Tue Jul 29 15:53:27 2014   create CoOrthNotOrtholog table  (Benchmark dataset took 10 min for this step)
Tue Jul 29 15:53:27 2014   step 'coOrthologNotOrtholog' done (1 mins)

Tue Jul 29 15:53:27 2014   cleaning: drop table CoOrthologCandidate
Tue Jul 29 15:53:27 2014   done
Tue Jul 29 15:53:27 2014   index cno_ix  (Benchmark dataset took 1 min for this step)
Tue Jul 29 15:53:28 2014   step 'coOrthologNotOrthologIndex' done (1 mins)

Tue Jul 29 15:53:28 2014   create CoOrthologTemp table  (Benchmark dataset took 2 hours for this step)
Tue Jul 29 15:53:28 2014   step 'coOrtholog' done (1 mins)

Tue Jul 29 15:53:28 2014   cleaning: drop table CoOrthNotOrtholog
Tue Jul 29 15:53:28 2014   done
Tue Jul 29 15:53:28 2014   create CoOrthologTaxon table  (Benchmark dataset took 1 min for this step)
Tue Jul 29 15:53:28 2014   step 'coOrthologTaxon' done (1 mins)

Tue Jul 29 15:53:28 2014   create CoOrthologAvgScore table  (Benchmark dataset took 1 min for this step)
Tue Jul 29 15:53:28 2014   step 'coOrthologAvg' done (1 mins)

Tue Jul 29 15:53:28 2014   create CoOrthologAvgScore index  (Benchmark dataset took 1 min for this step)
Tue Jul 29 15:53:28 2014   step 'coOrthologAvgIndex' done (1 mins)

Tue Jul 29 15:53:28 2014   populate CoOrtholog table, including normalized_score  (Benchmark dataset took 2 min for this step)
Tue Jul 29 15:53:28 2014   step 'coOrthologsNormalization' done (1 mins)

Tue Jul 29 15:53:28 2014   cleaning: drop table CoOrthologAvgScore
Tue Jul 29 15:53:28 2014   done
Tue Jul 29 15:53:28 2014   cleaning: drop table CoOrthologTaxon
Tue Jul 29 15:53:28 2014   done
Tue Jul 29 15:53:28 2014   cleaning: drop table CoOrthologTemp
Tue Jul 29 15:53:28 2014   done

Done


============================================================================================
Tue Jul 29 15:54:51 2014 orthomclPairs orthomcl.config orthomclSoftware-v2.0.9/orthomcl_pairs.log cleanup=yes
=============================================================================================

Tue Jul 29 15:54:51 2014 Constructing common temp tables
Tue Jul 29 15:54:51 2014   Find min evalue exp  (OrthoMCL-DB V2 took ??? for this step)
Tue Jul 29 15:54:51 2014   done
Tue Jul 29 15:54:51 2014   updating SimilarSequences, setting 0 evalue_exp to underflow value ( - 1)  (Benchmark dataset took 25 min for this step)
Tue Jul 29 15:54:51 2014   step 'updateMinimumEvalueExponent' done (1 mins)

Tue Jul 29 15:54:51 2014   create BestQueryTaxonScore  (Benchmark dataset took 1.5 hours for this step)
Tue Jul 29 15:54:51 2014   step 'bestQueryTaxonScore' done (1 mins)

Tue Jul 29 15:54:51 2014   create qtscore_ix index on BestQueryTaxonScore  (Benchmark dataset took 15 min for this step)
Tue Jul 29 15:54:51 2014   step 'qtscore_ix' done (1 mins)

Tue Jul 29 15:54:51 2014 Constructing ortholog tables
Tue Jul 29 15:54:51 2014   create BestHit  (Benchmark dataset took 1.5 hours for this step)
Tue Jul 29 15:54:51 2014   step 'bestHit' done (1 mins)

Tue Jul 29 15:54:51 2014   create best_hit_ix index on BestHit  (Benchmark dataset took 15 min for this step)
Tue Jul 29 15:54:51 2014   step 'best_hit_ix' done (1 mins)

Tue Jul 29 15:54:51 2014   create OrthologTemp table  (Benchmark dataset took 5 min for this step)
Tue Jul 29 15:54:52 2014   step 'ortholog' done (1 mins)

Tue Jul 29 15:54:52 2014   cleaning: drop table BestHit
Tue Jul 29 15:54:52 2014   done
Tue Jul 29 15:54:52 2014   create OrthologTaxon table  (Benchmark dataset took 1 min for this step)
Tue Jul 29 15:54:52 2014   step 'orthologTaxon' done (1 mins)

Tue Jul 29 15:54:52 2014   create OrthologAvgScore table  (Benchmark dataset took 1 min for this step)
Tue Jul 29 15:54:52 2014   step 'orthologAvg' done (1 mins)

Tue Jul 29 15:54:52 2014   create OrthologAvgScore index  (Benchmark dataset took 1 min for this step)
Tue Jul 29 15:54:52 2014   step 'orthologAvgIndex' done (1 mins)

Tue Jul 29 15:54:52 2014   populate Ortholog table, including normalized_score  (Benchmark dataset took 2 min for this step)
Tue Jul 29 15:54:52 2014   step 'orthologsNormalization' done (1 mins)

Tue Jul 29 15:54:52 2014   cleaning: drop table OrthologAvgScore
Tue Jul 29 15:54:52 2014   done
Tue Jul 29 15:54:52 2014   cleaning: drop table OrthologTaxon
Tue Jul 29 15:54:52 2014   done
Tue Jul 29 15:54:52 2014   cleaning: drop table OrthologTemp
Tue Jul 29 15:54:52 2014   done
Tue Jul 29 15:54:52 2014 Constructing inParalog tables
Tue Jul 29 15:54:52 2014   create BestInterTaxonScore  (Benchmark dataset took 5 min for this step)
Tue Jul 29 15:54:52 2014   step 'bestInterTaxonScore' done (1 mins)

Tue Jul 29 15:54:52 2014   cleaning: drop table BestQueryTaxonScore
Tue Jul 29 15:54:52 2014   done
Tue Jul 29 15:54:52 2014   create bis_uids_ix index on BestQueryTaxonScore  (Benchmark dataset took 1 min for this step)
Tue Jul 29 15:54:53 2014   step 'bis_uids_ix' done (1 mins)

Tue Jul 29 15:54:53 2014   create UniqSimSeqsQueryId  (Benchmark dataset took 25 min for this step)
Tue Jul 29 15:54:53 2014   step 'uniqueSimSeqsQueryId' done (1 mins)

Tue Jul 29 15:54:53 2014   create ust_qids_ix index on UniqSimSeqsQueryId  (Benchmark dataset took 1 min for this step)
Tue Jul 29 15:54:53 2014   step 'ust_qids_ix' done (1 mins)

Tue Jul 29 15:54:53 2014   create BetterHit table  (Benchmark dataset took 3 hours for this step)
Tue Jul 29 15:54:53 2014   step 'betterHit' done (1 mins)

Tue Jul 29 15:54:53 2014   cleaning: drop table BestInterTaxonScore
Tue Jul 29 15:54:53 2014   done
Tue Jul 29 15:54:53 2014   cleaning: drop table UniqSimSeqsQueryId
Tue Jul 29 15:54:53 2014   done
Tue Jul 29 15:54:53 2014   create better_hit_ix index on BetterHit  (Benchmark dataset took 25 min for this step)
Tue Jul 29 15:54:53 2014   step 'better_hit_ix' done (1 mins)

Tue Jul 29 15:54:53 2014   create InParalogTemp table  (Benchmark dataset took 15 min for this step)
Tue Jul 29 15:54:53 2014   step 'inParalog' done (1 mins)

Tue Jul 29 15:54:53 2014   cleaning: drop table BetterHit
Tue Jul 29 15:54:53 2014   done
Tue Jul 29 15:54:53 2014   create InParalogTaxonAvg table  (Benchmark dataset took 1 min for this step)
Tue Jul 29 15:54:53 2014   step 'inParalogTaxonAvg' done (1 mins)

Tue Jul 29 15:54:53 2014   create OrthologUniqueId table  (Benchmark dataset took 5 min for this step)
Tue Jul 29 15:54:53 2014   step 'orthologUniqueId' done (1 mins)

Tue Jul 29 15:54:53 2014   create unique ortho_uniq_id_ix index  (Benchmark dataset took 1 min for this step)
Tue Jul 29 15:54:54 2014   step 'orthologUniqueIdIndex' done (1 mins)

Tue Jul 29 15:54:54 2014   create InplgOrthTaxonAvg table  (Benchmark dataset took 10 min for this step)
Tue Jul 29 15:54:54 2014   step 'inplgOrthTaxonAvg' done (1 mins)

Tue Jul 29 15:54:54 2014   cleaning: drop table OrthologUniqueId
Tue Jul 29 15:54:54 2014   done
Tue Jul 29 15:54:54 2014   create InParalogAvgScore table  (Benchmark dataset took 1 min for this step)
Tue Jul 29 15:54:54 2014   step 'inParalogAvg' done (1 mins)

Tue Jul 29 15:54:54 2014   cleaning: drop table InParalogTaxonAvg
Tue Jul 29 15:54:54 2014   done
Tue Jul 29 15:54:54 2014   cleaning: drop table InplgOrthTaxonAvg
Tue Jul 29 15:54:54 2014   done
Tue Jul 29 15:54:54 2014   create InParalogAvgScore index  (Benchmark dataset took 1 min for this step)
Tue Jul 29 15:54:54 2014   step 'inParalogAvgIndex' done (1 mins)

Tue Jul 29 15:54:54 2014   populate InParalog table, including normalized_score  (Benchmark dataset took 3 min for this step)
Tue Jul 29 15:54:54 2014   step 'inParalogsNormalization' done (1 mins)

Tue Jul 29 15:54:54 2014   cleaning: drop table InParalogAvgScore
Tue Jul 29 15:54:54 2014   done
Tue Jul 29 15:54:54 2014   cleaning: drop table InParalogTemp
Tue Jul 29 15:54:54 2014   done
Tue Jul 29 15:54:54 2014 Constructing coOrtholog tables
Tue Jul 29 15:54:54 2014   create InParalog2Way  (Benchmark dataset took 1.5 hours for this step)
Tue Jul 29 15:54:54 2014   step 'inParalog2Way' done (1 mins)

Tue Jul 29 15:54:54 2014   index in2a_ix  (Benchmark dataset took 45 min for this step)
Tue Jul 29 15:54:55 2014   step 'in2a_ix' done (1 mins)

Tue Jul 29 15:54:55 2014   index in2b_ix  (Benchmark dataset took 45 min for this step)
Tue Jul 29 15:54:55 2014   step 'in2b_ix' done (1 mins)

Tue Jul 29 15:54:55 2014   create Ortholog2Way  (Benchmark dataset took 1 hours for this step)
Tue Jul 29 15:54:55 2014   step 'ortholog2Way' done (1 mins)

Tue Jul 29 15:54:55 2014   index ortholog2way_ix  (Benchmark dataset took 5 min for this step)
Tue Jul 29 15:54:55 2014   step 'ortholog2WayIndex' done (1 mins)

Tue Jul 29 15:54:55 2014   create InplgOrthoInplg  (Benchmark dataset took 20 min for this step)
Tue Jul 29 15:54:55 2014   step 'inplgOrthoInplg' done (1 mins)

Tue Jul 29 15:54:55 2014   create InParalogOrtholog  (Benchmark dataset took 15 min for this step)
Tue Jul 29 15:54:55 2014   step 'inParalogOrtholog' done (1 mins)

Tue Jul 29 15:54:55 2014   create CoOrthologCandidate  (Benchmark dataset took 1 hour for this step)
Tue Jul 29 15:54:55 2014   step 'coOrthologCandidate' done (1 mins)

Tue Jul 29 15:54:55 2014   cleaning: drop table Ortholog2Way
Tue Jul 29 15:54:55 2014   done
Tue Jul 29 15:54:55 2014   cleaning: drop table InParalog2Way
Tue Jul 29 15:54:55 2014   done
Tue Jul 29 15:54:55 2014   cleaning: drop table InplgOrthoInplg
Tue Jul 29 15:54:55 2014   done
Tue Jul 29 15:54:55 2014   cleaning: drop table InParalogOrtholog
Tue Jul 29 15:54:56 2014   done
Tue Jul 29 15:54:56 2014   create CoOrthNotOrtholog table  (Benchmark dataset took 10 min for this step)
Tue Jul 29 15:54:56 2014   step 'coOrthologNotOrtholog' done (1 mins)

Tue Jul 29 15:54:56 2014   cleaning: drop table CoOrthologCandidate
Tue Jul 29 15:54:56 2014   done
Tue Jul 29 15:54:56 2014   index cno_ix  (Benchmark dataset took 1 min for this step)
Tue Jul 29 15:54:56 2014   step 'coOrthologNotOrthologIndex' done (1 mins)

Tue Jul 29 15:54:56 2014   create CoOrthologTemp table  (Benchmark dataset took 2 hours for this step)
Tue Jul 29 15:54:56 2014   step 'coOrtholog' done (1 mins)

Tue Jul 29 15:54:56 2014   cleaning: drop table CoOrthNotOrtholog
Tue Jul 29 15:54:56 2014   done
Tue Jul 29 15:54:56 2014   create CoOrthologTaxon table  (Benchmark dataset took 1 min for this step)
Tue Jul 29 15:54:56 2014   step 'coOrthologTaxon' done (1 mins)

Tue Jul 29 15:54:56 2014   create CoOrthologAvgScore table  (Benchmark dataset took 1 min for this step)
Tue Jul 29 15:54:56 2014   step 'coOrthologAvg' done (1 mins)

Tue Jul 29 15:54:56 2014   create CoOrthologAvgScore index  (Benchmark dataset took 1 min for this step)
Tue Jul 29 15:54:57 2014   step 'coOrthologAvgIndex' done (1 mins)

Tue Jul 29 15:54:57 2014   populate CoOrtholog table, including normalized_score  (Benchmark dataset took 2 min for this step)
Tue Jul 29 15:54:57 2014   step 'coOrthologsNormalization' done (1 mins)

Tue Jul 29 15:54:57 2014   cleaning: drop table CoOrthologAvgScore
Tue Jul 29 15:54:57 2014   done
Tue Jul 29 15:54:57 2014   cleaning: drop table CoOrthologTaxon
Tue Jul 29 15:54:57 2014   done
Tue Jul 29 15:54:57 2014   cleaning: drop table CoOrthologTemp
Tue Jul 29 15:54:57 2014   done

Done


============================================================================================
Tue Jul 29 15:56:37 2014 orthomclPairs orthomcl.config orthomclSoftware-v2.0.9/orthomcl_pairs.log cleanup=yes
=============================================================================================

Tue Jul 29 15:56:37 2014 Constructing common temp tables
Tue Jul 29 15:56:37 2014   Find min evalue exp  (OrthoMCL-DB V2 took ??? for this step)
Tue Jul 29 15:56:37 2014   done
Tue Jul 29 15:56:37 2014   updating SimilarSequences, setting 0 evalue_exp to underflow value ( - 1)  (Benchmark dataset took 25 min for this step)
Tue Jul 29 15:56:37 2014   step 'updateMinimumEvalueExponent' done (1 mins)

Tue Jul 29 15:56:37 2014   create BestQueryTaxonScore  (Benchmark dataset took 1.5 hours for this step)
Tue Jul 29 15:56:37 2014   step 'bestQueryTaxonScore' done (1 mins)

Tue Jul 29 15:56:37 2014   create qtscore_ix index on BestQueryTaxonScore  (Benchmark dataset took 15 min for this step)
Tue Jul 29 15:56:37 2014   step 'qtscore_ix' done (1 mins)

Tue Jul 29 15:56:37 2014 Constructing ortholog tables
Tue Jul 29 15:56:37 2014   create BestHit  (Benchmark dataset took 1.5 hours for this step)
Tue Jul 29 15:56:37 2014   step 'bestHit' done (1 mins)

Tue Jul 29 15:56:37 2014   create best_hit_ix index on BestHit  (Benchmark dataset took 15 min for this step)
Tue Jul 29 15:56:38 2014   step 'best_hit_ix' done (1 mins)

Tue Jul 29 15:56:38 2014   create OrthologTemp table  (Benchmark dataset took 5 min for this step)
Tue Jul 29 15:56:38 2014   step 'ortholog' done (1 mins)

Tue Jul 29 15:56:38 2014   cleaning: drop table BestHit
Tue Jul 29 15:56:38 2014   done
Tue Jul 29 15:56:38 2014   create OrthologTaxon table  (Benchmark dataset took 1 min for this step)
Tue Jul 29 15:56:38 2014   step 'orthologTaxon' done (1 mins)

Tue Jul 29 15:56:38 2014   create OrthologAvgScore table  (Benchmark dataset took 1 min for this step)
Tue Jul 29 15:56:38 2014   step 'orthologAvg' done (1 mins)

Tue Jul 29 15:56:38 2014   create OrthologAvgScore index  (Benchmark dataset took 1 min for this step)
Tue Jul 29 15:56:38 2014   step 'orthologAvgIndex' done (1 mins)

Tue Jul 29 15:56:38 2014   populate Ortholog table, including normalized_score  (Benchmark dataset took 2 min for this step)
Tue Jul 29 15:56:38 2014   step 'orthologsNormalization' done (1 mins)

Tue Jul 29 15:56:38 2014   cleaning: drop table OrthologAvgScore
Tue Jul 29 15:56:38 2014   done
Tue Jul 29 15:56:38 2014   cleaning: drop table OrthologTaxon
Tue Jul 29 15:56:38 2014   done
Tue Jul 29 15:56:38 2014   cleaning: drop table OrthologTemp
Tue Jul 29 15:56:38 2014   done
Tue Jul 29 15:56:38 2014 Constructing inParalog tables
Tue Jul 29 15:56:38 2014   create BestInterTaxonScore  (Benchmark dataset took 5 min for this step)
Tue Jul 29 15:56:38 2014   step 'bestInterTaxonScore' done (1 mins)

Tue Jul 29 15:56:38 2014   cleaning: drop table BestQueryTaxonScore
Tue Jul 29 15:56:38 2014   done
Tue Jul 29 15:56:38 2014   create bis_uids_ix index on BestQueryTaxonScore  (Benchmark dataset took 1 min for this step)
Tue Jul 29 15:56:39 2014   step 'bis_uids_ix' done (1 mins)

Tue Jul 29 15:56:39 2014   create UniqSimSeqsQueryId  (Benchmark dataset took 25 min for this step)
Tue Jul 29 15:56:39 2014   step 'uniqueSimSeqsQueryId' done (1 mins)

Tue Jul 29 15:56:39 2014   create ust_qids_ix index on UniqSimSeqsQueryId  (Benchmark dataset took 1 min for this step)
Tue Jul 29 15:56:39 2014   step 'ust_qids_ix' done (1 mins)

Tue Jul 29 15:56:39 2014   create BetterHit table  (Benchmark dataset took 3 hours for this step)
Tue Jul 29 15:56:39 2014   step 'betterHit' done (1 mins)

Tue Jul 29 15:56:39 2014   cleaning: drop table BestInterTaxonScore
Tue Jul 29 15:56:39 2014   done
Tue Jul 29 15:56:39 2014   cleaning: drop table UniqSimSeqsQueryId
Tue Jul 29 15:56:39 2014   done
Tue Jul 29 15:56:39 2014   create better_hit_ix index on BetterHit  (Benchmark dataset took 25 min for this step)
Tue Jul 29 15:56:39 2014   step 'better_hit_ix' done (1 mins)

Tue Jul 29 15:56:39 2014   create InParalogTemp table  (Benchmark dataset took 15 min for this step)
Tue Jul 29 15:56:39 2014   step 'inParalog' done (1 mins)

Tue Jul 29 15:56:39 2014   cleaning: drop table BetterHit
Tue Jul 29 15:56:39 2014   done
Tue Jul 29 15:56:39 2014   create InParalogTaxonAvg table  (Benchmark dataset took 1 min for this step)
Tue Jul 29 15:56:39 2014   step 'inParalogTaxonAvg' done (1 mins)

Tue Jul 29 15:56:39 2014   create OrthologUniqueId table  (Benchmark dataset took 5 min for this step)
Tue Jul 29 15:56:40 2014   step 'orthologUniqueId' done (1 mins)

Tue Jul 29 15:56:40 2014   create unique ortho_uniq_id_ix index  (Benchmark dataset took 1 min for this step)
Tue Jul 29 15:56:40 2014   step 'orthologUniqueIdIndex' done (1 mins)

Tue Jul 29 15:56:40 2014   create InplgOrthTaxonAvg table  (Benchmark dataset took 10 min for this step)
Tue Jul 29 15:56:40 2014   step 'inplgOrthTaxonAvg' done (1 mins)

Tue Jul 29 15:56:40 2014   cleaning: drop table OrthologUniqueId
Tue Jul 29 15:56:40 2014   done
Tue Jul 29 15:56:40 2014   create InParalogAvgScore table  (Benchmark dataset took 1 min for this step)
Tue Jul 29 15:56:40 2014   step 'inParalogAvg' done (1 mins)

Tue Jul 29 15:56:40 2014   cleaning: drop table InParalogTaxonAvg
Tue Jul 29 15:56:40 2014   done
Tue Jul 29 15:56:40 2014   cleaning: drop table InplgOrthTaxonAvg
Tue Jul 29 15:56:40 2014   done
Tue Jul 29 15:56:40 2014   create InParalogAvgScore index  (Benchmark dataset took 1 min for this step)
Tue Jul 29 15:56:40 2014   step 'inParalogAvgIndex' done (1 mins)

Tue Jul 29 15:56:40 2014   populate InParalog table, including normalized_score  (Benchmark dataset took 3 min for this step)
Tue Jul 29 15:56:40 2014   step 'inParalogsNormalization' done (1 mins)

Tue Jul 29 15:56:40 2014   cleaning: drop table InParalogAvgScore
Tue Jul 29 15:56:40 2014   done
Tue Jul 29 15:56:40 2014   cleaning: drop table InParalogTemp
Tue Jul 29 15:56:40 2014   done
Tue Jul 29 15:56:40 2014 Constructing coOrtholog tables
Tue Jul 29 15:56:40 2014   create InParalog2Way  (Benchmark dataset took 1.5 hours for this step)
Tue Jul 29 15:56:40 2014   step 'inParalog2Way' done (1 mins)

Tue Jul 29 15:56:40 2014   index in2a_ix  (Benchmark dataset took 45 min for this step)
Tue Jul 29 15:56:41 2014   step 'in2a_ix' done (1 mins)

Tue Jul 29 15:56:41 2014   index in2b_ix  (Benchmark dataset took 45 min for this step)
Tue Jul 29 15:56:41 2014   step 'in2b_ix' done (1 mins)

Tue Jul 29 15:56:41 2014   create Ortholog2Way  (Benchmark dataset took 1 hours for this step)
Tue Jul 29 15:56:41 2014   step 'ortholog2Way' done (1 mins)

Tue Jul 29 15:56:41 2014   index ortholog2way_ix  (Benchmark dataset took 5 min for this step)
Tue Jul 29 15:56:41 2014   step 'ortholog2WayIndex' done (1 mins)

Tue Jul 29 15:56:41 2014   create InplgOrthoInplg  (Benchmark dataset took 20 min for this step)
Tue Jul 29 15:56:41 2014   step 'inplgOrthoInplg' done (1 mins)

Tue Jul 29 15:56:41 2014   create InParalogOrtholog  (Benchmark dataset took 15 min for this step)
Tue Jul 29 15:56:41 2014   step 'inParalogOrtholog' done (1 mins)

Tue Jul 29 15:56:41 2014   create CoOrthologCandidate  (Benchmark dataset took 1 hour for this step)
Tue Jul 29 15:56:41 2014   step 'coOrthologCandidate' done (1 mins)

Tue Jul 29 15:56:41 2014   cleaning: drop table Ortholog2Way
Tue Jul 29 15:56:41 2014   done
Tue Jul 29 15:56:41 2014   cleaning: drop table InParalog2Way
Tue Jul 29 15:56:41 2014   done
Tue Jul 29 15:56:41 2014   cleaning: drop table InplgOrthoInplg
Tue Jul 29 15:56:42 2014   done
Tue Jul 29 15:56:42 2014   cleaning: drop table InParalogOrtholog
Tue Jul 29 15:56:42 2014   done
Tue Jul 29 15:56:42 2014   create CoOrthNotOrtholog table  (Benchmark dataset took 10 min for this step)
Tue Jul 29 15:56:42 2014   step 'coOrthologNotOrtholog' done (1 mins)

Tue Jul 29 15:56:42 2014   cleaning: drop table CoOrthologCandidate
Tue Jul 29 15:56:42 2014   done
Tue Jul 29 15:56:42 2014   index cno_ix  (Benchmark dataset took 1 min for this step)
Tue Jul 29 15:56:42 2014   step 'coOrthologNotOrthologIndex' done (1 mins)

Tue Jul 29 15:56:42 2014   create CoOrthologTemp table  (Benchmark dataset took 2 hours for this step)
Tue Jul 29 15:56:42 2014   step 'coOrtholog' done (1 mins)

Tue Jul 29 15:56:42 2014   cleaning: drop table CoOrthNotOrtholog
Tue Jul 29 15:56:42 2014   done
Tue Jul 29 15:56:42 2014   create CoOrthologTaxon table  (Benchmark dataset took 1 min for this step)
Tue Jul 29 15:56:42 2014   step 'coOrthologTaxon' done (1 mins)

Tue Jul 29 15:56:42 2014   create CoOrthologAvgScore table  (Benchmark dataset took 1 min for this step)
Tue Jul 29 15:56:43 2014   step 'coOrthologAvg' done (1 mins)

Tue Jul 29 15:56:43 2014   create CoOrthologAvgScore index  (Benchmark dataset took 1 min for this step)
Tue Jul 29 15:56:43 2014   step 'coOrthologAvgIndex' done (1 mins)

Tue Jul 29 15:56:43 2014   populate CoOrtholog table, including normalized_score  (Benchmark dataset took 2 min for this step)
Tue Jul 29 15:56:43 2014   step 'coOrthologsNormalization' done (1 mins)

Tue Jul 29 15:56:43 2014   cleaning: drop table CoOrthologAvgScore
Tue Jul 29 15:56:43 2014   done
Tue Jul 29 15:56:43 2014   cleaning: drop table CoOrthologTaxon
Tue Jul 29 15:56:43 2014   done
Tue Jul 29 15:56:43 2014   cleaning: drop table CoOrthologTemp
Tue Jul 29 15:56:43 2014   done

Done


============================================================================================
Tue Jul 29 17:59:12 2014 orthomclPairs orthomcl.config orthomclSoftware-v2.0.9/orthomcl_pairs.log cleanup=yes
=============================================================================================

Tue Jul 29 17:59:12 2014 Constructing common temp tables
Tue Jul 29 17:59:12 2014   Find min evalue exp  (OrthoMCL-DB V2 took ??? for this step)
Tue Jul 29 17:59:12 2014   done
Tue Jul 29 17:59:12 2014   updating SimilarSequences, setting 0 evalue_exp to underflow value ( - 1)  (Benchmark dataset took 25 min for this step)
Tue Jul 29 17:59:12 2014   step 'updateMinimumEvalueExponent' done (1 mins)

Tue Jul 29 17:59:12 2014   create BestQueryTaxonScore  (Benchmark dataset took 1.5 hours for this step)
Tue Jul 29 17:59:13 2014   step 'bestQueryTaxonScore' done (1 mins)

Tue Jul 29 17:59:13 2014   create qtscore_ix index on BestQueryTaxonScore  (Benchmark dataset took 15 min for this step)
Tue Jul 29 17:59:13 2014   step 'qtscore_ix' done (1 mins)

Tue Jul 29 17:59:13 2014 Constructing ortholog tables
Tue Jul 29 17:59:13 2014   create BestHit  (Benchmark dataset took 1.5 hours for this step)
Tue Jul 29 17:59:13 2014   step 'bestHit' done (1 mins)

Tue Jul 29 17:59:13 2014   create best_hit_ix index on BestHit  (Benchmark dataset took 15 min for this step)
Tue Jul 29 17:59:13 2014   step 'best_hit_ix' done (1 mins)

Tue Jul 29 17:59:13 2014   create OrthologTemp table  (Benchmark dataset took 5 min for this step)
Tue Jul 29 17:59:13 2014   step 'ortholog' done (1 mins)

Tue Jul 29 17:59:13 2014   cleaning: drop table BestHit
Tue Jul 29 17:59:13 2014   done
Tue Jul 29 17:59:13 2014   create OrthologTaxon table  (Benchmark dataset took 1 min for this step)
Tue Jul 29 17:59:13 2014   step 'orthologTaxon' done (1 mins)

Tue Jul 29 17:59:13 2014   create OrthologAvgScore table  (Benchmark dataset took 1 min for this step)
Tue Jul 29 17:59:13 2014   step 'orthologAvg' done (1 mins)

Tue Jul 29 17:59:13 2014   create OrthologAvgScore index  (Benchmark dataset took 1 min for this step)
Tue Jul 29 17:59:14 2014   step 'orthologAvgIndex' done (1 mins)

Tue Jul 29 17:59:14 2014   populate Ortholog table, including normalized_score  (Benchmark dataset took 2 min for this step)
Tue Jul 29 17:59:14 2014   step 'orthologsNormalization' done (1 mins)

Tue Jul 29 17:59:14 2014   cleaning: drop table OrthologAvgScore
Tue Jul 29 17:59:14 2014   done
Tue Jul 29 17:59:14 2014   cleaning: drop table OrthologTaxon
Tue Jul 29 17:59:14 2014   done
Tue Jul 29 17:59:14 2014   cleaning: drop table OrthologTemp
Tue Jul 29 17:59:14 2014   done
Tue Jul 29 17:59:14 2014 Constructing inParalog tables
Tue Jul 29 17:59:14 2014   create BestInterTaxonScore  (Benchmark dataset took 5 min for this step)
Tue Jul 29 17:59:14 2014   step 'bestInterTaxonScore' done (1 mins)

Tue Jul 29 17:59:14 2014   cleaning: drop table BestQueryTaxonScore
Tue Jul 29 17:59:14 2014   done
Tue Jul 29 17:59:14 2014   create bis_uids_ix index on BestQueryTaxonScore  (Benchmark dataset took 1 min for this step)
Tue Jul 29 17:59:14 2014   step 'bis_uids_ix' done (1 mins)

Tue Jul 29 17:59:14 2014   create UniqSimSeqsQueryId  (Benchmark dataset took 25 min for this step)
Tue Jul 29 17:59:14 2014   step 'uniqueSimSeqsQueryId' done (1 mins)

Tue Jul 29 17:59:14 2014   create ust_qids_ix index on UniqSimSeqsQueryId  (Benchmark dataset took 1 min for this step)
Tue Jul 29 17:59:14 2014   step 'ust_qids_ix' done (1 mins)

Tue Jul 29 17:59:14 2014   create BetterHit table  (Benchmark dataset took 3 hours for this step)
Tue Jul 29 17:59:14 2014   step 'betterHit' done (1 mins)

Tue Jul 29 17:59:14 2014   cleaning: drop table BestInterTaxonScore
Tue Jul 29 17:59:15 2014   done
Tue Jul 29 17:59:15 2014   cleaning: drop table UniqSimSeqsQueryId
Tue Jul 29 17:59:15 2014   done
Tue Jul 29 17:59:15 2014   create better_hit_ix index on BetterHit  (Benchmark dataset took 25 min for this step)
Tue Jul 29 17:59:15 2014   step 'better_hit_ix' done (1 mins)

Tue Jul 29 17:59:15 2014   create InParalogTemp table  (Benchmark dataset took 15 min for this step)
Tue Jul 29 17:59:15 2014   step 'inParalog' done (1 mins)

Tue Jul 29 17:59:15 2014   cleaning: drop table BetterHit
Tue Jul 29 17:59:15 2014   done
Tue Jul 29 17:59:15 2014   create InParalogTaxonAvg table  (Benchmark dataset took 1 min for this step)
Tue Jul 29 17:59:15 2014   step 'inParalogTaxonAvg' done (1 mins)

Tue Jul 29 17:59:15 2014   create OrthologUniqueId table  (Benchmark dataset took 5 min for this step)
Tue Jul 29 17:59:15 2014   step 'orthologUniqueId' done (1 mins)

Tue Jul 29 17:59:15 2014   create unique ortho_uniq_id_ix index  (Benchmark dataset took 1 min for this step)
Tue Jul 29 17:59:15 2014   step 'orthologUniqueIdIndex' done (1 mins)

Tue Jul 29 17:59:15 2014   create InplgOrthTaxonAvg table  (Benchmark dataset took 10 min for this step)
Tue Jul 29 17:59:15 2014   step 'inplgOrthTaxonAvg' done (1 mins)

Tue Jul 29 17:59:15 2014   cleaning: drop table OrthologUniqueId
Tue Jul 29 17:59:15 2014   done
Tue Jul 29 17:59:15 2014   create InParalogAvgScore table  (Benchmark dataset took 1 min for this step)
Tue Jul 29 17:59:16 2014   step 'inParalogAvg' done (1 mins)

Tue Jul 29 17:59:16 2014   cleaning: drop table InParalogTaxonAvg
Tue Jul 29 17:59:16 2014   done
Tue Jul 29 17:59:16 2014   cleaning: drop table InplgOrthTaxonAvg
Tue Jul 29 17:59:16 2014   done
Tue Jul 29 17:59:16 2014   create InParalogAvgScore index  (Benchmark dataset took 1 min for this step)
Tue Jul 29 17:59:16 2014   step 'inParalogAvgIndex' done (1 mins)

Tue Jul 29 17:59:16 2014   populate InParalog table, including normalized_score  (Benchmark dataset took 3 min for this step)
Tue Jul 29 17:59:16 2014   step 'inParalogsNormalization' done (1 mins)

Tue Jul 29 17:59:16 2014   cleaning: drop table InParalogAvgScore
Tue Jul 29 17:59:16 2014   done
Tue Jul 29 17:59:16 2014   cleaning: drop table InParalogTemp
Tue Jul 29 17:59:16 2014   done
Tue Jul 29 17:59:16 2014 Constructing coOrtholog tables
Tue Jul 29 17:59:16 2014   create InParalog2Way  (Benchmark dataset took 1.5 hours for this step)
Tue Jul 29 17:59:16 2014   step 'inParalog2Way' done (1 mins)

Tue Jul 29 17:59:16 2014   index in2a_ix  (Benchmark dataset took 45 min for this step)
Tue Jul 29 17:59:16 2014   step 'in2a_ix' done (1 mins)

Tue Jul 29 17:59:16 2014   index in2b_ix  (Benchmark dataset took 45 min for this step)
Tue Jul 29 17:59:16 2014   step 'in2b_ix' done (1 mins)

Tue Jul 29 17:59:16 2014   create Ortholog2Way  (Benchmark dataset took 1 hours for this step)
Tue Jul 29 17:59:16 2014   step 'ortholog2Way' done (1 mins)

Tue Jul 29 17:59:16 2014   index ortholog2way_ix  (Benchmark dataset took 5 min for this step)
Tue Jul 29 17:59:17 2014   step 'ortholog2WayIndex' done (1 mins)

Tue Jul 29 17:59:17 2014   create InplgOrthoInplg  (Benchmark dataset took 20 min for this step)
Tue Jul 29 17:59:17 2014   step 'inplgOrthoInplg' done (1 mins)

Tue Jul 29 17:59:17 2014   create InParalogOrtholog  (Benchmark dataset took 15 min for this step)
Tue Jul 29 17:59:17 2014   step 'inParalogOrtholog' done (1 mins)

Tue Jul 29 17:59:17 2014   create CoOrthologCandidate  (Benchmark dataset took 1 hour for this step)
Tue Jul 29 17:59:17 2014   step 'coOrthologCandidate' done (1 mins)

Tue Jul 29 17:59:17 2014   cleaning: drop table Ortholog2Way
Tue Jul 29 17:59:17 2014   done
Tue Jul 29 17:59:17 2014   cleaning: drop table InParalog2Way
Tue Jul 29 17:59:17 2014   done
Tue Jul 29 17:59:17 2014   cleaning: drop table InplgOrthoInplg
Tue Jul 29 17:59:17 2014   done
Tue Jul 29 17:59:17 2014   cleaning: drop table InParalogOrtholog
Tue Jul 29 17:59:17 2014   done
Tue Jul 29 17:59:17 2014   create CoOrthNotOrtholog table  (Benchmark dataset took 10 min for this step)
Tue Jul 29 17:59:17 2014   step 'coOrthologNotOrtholog' done (1 mins)

Tue Jul 29 17:59:17 2014   cleaning: drop table CoOrthologCandidate
Tue Jul 29 17:59:18 2014   done
Tue Jul 29 17:59:18 2014   index cno_ix  (Benchmark dataset took 1 min for this step)
Tue Jul 29 17:59:18 2014   step 'coOrthologNotOrthologIndex' done (1 mins)

Tue Jul 29 17:59:18 2014   create CoOrthologTemp table  (Benchmark dataset took 2 hours for this step)
Tue Jul 29 17:59:18 2014   step 'coOrtholog' done (1 mins)

Tue Jul 29 17:59:18 2014   cleaning: drop table CoOrthNotOrtholog
Tue Jul 29 17:59:18 2014   done
Tue Jul 29 17:59:18 2014   create CoOrthologTaxon table  (Benchmark dataset took 1 min for this step)
Tue Jul 29 17:59:18 2014   step 'coOrthologTaxon' done (1 mins)

Tue Jul 29 17:59:18 2014   create CoOrthologAvgScore table  (Benchmark dataset took 1 min for this step)
Tue Jul 29 17:59:18 2014   step 'coOrthologAvg' done (1 mins)

Tue Jul 29 17:59:18 2014   create CoOrthologAvgScore index  (Benchmark dataset took 1 min for this step)
Tue Jul 29 17:59:18 2014   step 'coOrthologAvgIndex' done (1 mins)

Tue Jul 29 17:59:18 2014   populate CoOrtholog table, including normalized_score  (Benchmark dataset took 2 min for this step)
Tue Jul 29 17:59:18 2014   step 'coOrthologsNormalization' done (1 mins)

Tue Jul 29 17:59:18 2014   cleaning: drop table CoOrthologAvgScore
Tue Jul 29 17:59:18 2014   done
Tue Jul 29 17:59:18 2014   cleaning: drop table CoOrthologTaxon
Tue Jul 29 17:59:18 2014   done
Tue Jul 29 17:59:18 2014   cleaning: drop table CoOrthologTemp
Tue Jul 29 17:59:18 2014   done

Done


============================================================================================
Tue Jul 29 19:27:56 2014 orthomclPairs orthomcl.config orthomclSoftware-v2.0.9/orthomcl_pairs.log cleanup=yes
=============================================================================================

Tue Jul 29 19:27:56 2014 Constructing common temp tables
Tue Jul 29 19:27:56 2014   Find min evalue exp  (OrthoMCL-DB V2 took ??? for this step)
Tue Jul 29 19:27:57 2014   done
Tue Jul 29 19:27:57 2014   updating SimilarSequences, setting 0 evalue_exp to underflow value (-180 - 1)  (Benchmark dataset took 25 min for this step)
Tue Jul 29 19:29:03 2014   step 'updateMinimumEvalueExponent' done (1 mins)

Tue Jul 29 19:29:03 2014   create BestQueryTaxonScore  (Benchmark dataset took 1.5 hours for this step)
Tue Jul 29 19:30:11 2014   step 'bestQueryTaxonScore' done (1 mins)

Tue Jul 29 19:30:11 2014   create qtscore_ix index on BestQueryTaxonScore  (Benchmark dataset took 15 min for this step)
Tue Jul 29 19:30:15 2014   step 'qtscore_ix' done (1 mins)

Tue Jul 29 19:30:15 2014 Constructing ortholog tables
Tue Jul 29 19:30:15 2014   create BestHit  (Benchmark dataset took 1.5 hours for this step)
Tue Jul 29 19:30:22 2014   step 'bestHit' done (1 mins)

Tue Jul 29 19:30:22 2014   create best_hit_ix index on BestHit  (Benchmark dataset took 15 min for this step)
Tue Jul 29 19:30:25 2014   step 'best_hit_ix' done (1 mins)

Tue Jul 29 19:30:25 2014   create OrthologTemp table  (Benchmark dataset took 5 min for this step)
Tue Jul 29 19:30:28 2014   step 'ortholog' done (1 mins)

Tue Jul 29 19:30:28 2014   cleaning: drop table BestHit
Tue Jul 29 19:30:28 2014   done
Tue Jul 29 19:30:28 2014   create OrthologTaxon table  (Benchmark dataset took 1 min for this step)
Tue Jul 29 19:30:29 2014   step 'orthologTaxon' done (1 mins)

Tue Jul 29 19:30:29 2014   create OrthologAvgScore table  (Benchmark dataset took 1 min for this step)
Tue Jul 29 19:30:30 2014   step 'orthologAvg' done (1 mins)

Tue Jul 29 19:30:30 2014   create OrthologAvgScore index  (Benchmark dataset took 1 min for this step)
Tue Jul 29 19:30:30 2014   step 'orthologAvgIndex' done (1 mins)

Tue Jul 29 19:30:30 2014   populate Ortholog table, including normalized_score  (Benchmark dataset took 2 min for this step)
Tue Jul 29 19:30:34 2014   step 'orthologsNormalization' done (1 mins)

Tue Jul 29 19:30:34 2014   cleaning: drop table OrthologAvgScore
Tue Jul 29 19:30:34 2014   done
Tue Jul 29 19:30:34 2014   cleaning: drop table OrthologTaxon
Tue Jul 29 19:30:34 2014   done
Tue Jul 29 19:30:34 2014   cleaning: drop table OrthologTemp
Tue Jul 29 19:30:34 2014   done
Tue Jul 29 19:30:34 2014 Constructing inParalog tables
Tue Jul 29 19:30:34 2014   create BestInterTaxonScore  (Benchmark dataset took 5 min for this step)
Tue Jul 29 19:30:35 2014   step 'bestInterTaxonScore' done (1 mins)

Tue Jul 29 19:30:35 2014   cleaning: drop table BestQueryTaxonScore
Tue Jul 29 19:30:35 2014   done
Tue Jul 29 19:30:35 2014   create bis_uids_ix index on BestQueryTaxonScore  (Benchmark dataset took 1 min for this step)
Tue Jul 29 19:30:36 2014   step 'bis_uids_ix' done (1 mins)

Tue Jul 29 19:30:36 2014   create UniqSimSeqsQueryId  (Benchmark dataset took 25 min for this step)
Tue Jul 29 19:30:43 2014   step 'uniqueSimSeqsQueryId' done (1 mins)

Tue Jul 29 19:30:43 2014   create ust_qids_ix index on UniqSimSeqsQueryId  (Benchmark dataset took 1 min for this step)
Tue Jul 29 19:30:44 2014   step 'ust_qids_ix' done (1 mins)

Tue Jul 29 19:30:44 2014   create BetterHit table  (Benchmark dataset took 3 hours for this step)
Tue Jul 29 19:30:53 2014   step 'betterHit' done (1 mins)

Tue Jul 29 19:30:53 2014   cleaning: drop table BestInterTaxonScore
Tue Jul 29 19:30:53 2014   done
Tue Jul 29 19:30:53 2014   cleaning: drop table UniqSimSeqsQueryId
Tue Jul 29 19:30:54 2014   done
Tue Jul 29 19:30:54 2014   create better_hit_ix index on BetterHit  (Benchmark dataset took 25 min for this step)
Tue Jul 29 19:30:54 2014   step 'better_hit_ix' done (1 mins)

Tue Jul 29 19:30:54 2014   create InParalogTemp table  (Benchmark dataset took 15 min for this step)
Tue Jul 29 19:30:54 2014   step 'inParalog' done (1 mins)

Tue Jul 29 19:30:54 2014   cleaning: drop table BetterHit
Tue Jul 29 19:30:54 2014   done
Tue Jul 29 19:30:54 2014   create InParalogTaxonAvg table  (Benchmark dataset took 1 min for this step)
Tue Jul 29 19:30:54 2014   step 'inParalogTaxonAvg' done (1 mins)

Tue Jul 29 19:30:54 2014   create OrthologUniqueId table  (Benchmark dataset took 5 min for this step)
Tue Jul 29 19:30:55 2014   step 'orthologUniqueId' done (1 mins)

Tue Jul 29 19:30:55 2014   create unique ortho_uniq_id_ix index  (Benchmark dataset took 1 min for this step)
Tue Jul 29 19:30:56 2014   step 'orthologUniqueIdIndex' done (1 mins)

Tue Jul 29 19:30:56 2014   create InplgOrthTaxonAvg table  (Benchmark dataset took 10 min for this step)
Tue Jul 29 19:30:56 2014   step 'inplgOrthTaxonAvg' done (1 mins)

Tue Jul 29 19:30:56 2014   cleaning: drop table OrthologUniqueId
Tue Jul 29 19:30:56 2014   done
Tue Jul 29 19:30:56 2014   create InParalogAvgScore table  (Benchmark dataset took 1 min for this step)
Tue Jul 29 19:30:56 2014   step 'inParalogAvg' done (1 mins)

Tue Jul 29 19:30:56 2014   cleaning: drop table InParalogTaxonAvg
Tue Jul 29 19:30:56 2014   done
Tue Jul 29 19:30:56 2014   cleaning: drop table InplgOrthTaxonAvg
Tue Jul 29 19:30:56 2014   done
Tue Jul 29 19:30:56 2014   create InParalogAvgScore index  (Benchmark dataset took 1 min for this step)
Tue Jul 29 19:30:56 2014   step 'inParalogAvgIndex' done (1 mins)

Tue Jul 29 19:30:56 2014   populate InParalog table, including normalized_score  (Benchmark dataset took 3 min for this step)
Tue Jul 29 19:30:57 2014   step 'inParalogsNormalization' done (1 mins)

Tue Jul 29 19:30:57 2014   cleaning: drop table InParalogAvgScore
Tue Jul 29 19:30:57 2014   done
Tue Jul 29 19:30:57 2014   cleaning: drop table InParalogTemp
Tue Jul 29 19:30:57 2014   done
Tue Jul 29 19:30:57 2014 Constructing coOrtholog tables
Tue Jul 29 19:30:57 2014   create InParalog2Way  (Benchmark dataset took 1.5 hours for this step)
Tue Jul 29 19:30:57 2014   step 'inParalog2Way' done (1 mins)

Tue Jul 29 19:30:57 2014   index in2a_ix  (Benchmark dataset took 45 min for this step)
Tue Jul 29 19:30:57 2014   step 'in2a_ix' done (1 mins)

Tue Jul 29 19:30:57 2014   index in2b_ix  (Benchmark dataset took 45 min for this step)
Tue Jul 29 19:30:58 2014   step 'in2b_ix' done (1 mins)

Tue Jul 29 19:30:58 2014   create Ortholog2Way  (Benchmark dataset took 1 hours for this step)
Tue Jul 29 19:31:02 2014   step 'ortholog2Way' done (1 mins)

Tue Jul 29 19:31:02 2014   index ortholog2way_ix  (Benchmark dataset took 5 min for this step)
Tue Jul 29 19:31:04 2014   step 'ortholog2WayIndex' done (1 mins)

Tue Jul 29 19:31:04 2014   create InplgOrthoInplg  (Benchmark dataset took 20 min for this step)
Tue Jul 29 19:31:07 2014   step 'inplgOrthoInplg' done (1 mins)

Tue Jul 29 19:31:07 2014   create InParalogOrtholog  (Benchmark dataset took 15 min for this step)
Tue Jul 29 19:31:08 2014   step 'inParalogOrtholog' done (1 mins)

Tue Jul 29 19:31:08 2014   create CoOrthologCandidate  (Benchmark dataset took 1 hour for this step)
Tue Jul 29 19:31:08 2014   step 'coOrthologCandidate' done (1 mins)

Tue Jul 29 19:31:08 2014   cleaning: drop table Ortholog2Way
Tue Jul 29 19:31:08 2014   done
Tue Jul 29 19:31:08 2014   cleaning: drop table InParalog2Way
Tue Jul 29 19:31:08 2014   done
Tue Jul 29 19:31:08 2014   cleaning: drop table InplgOrthoInplg
Tue Jul 29 19:31:08 2014   done
Tue Jul 29 19:31:08 2014   cleaning: drop table InParalogOrtholog
Tue Jul 29 19:31:08 2014   done
Tue Jul 29 19:31:08 2014   create CoOrthNotOrtholog table  (Benchmark dataset took 10 min for this step)
Tue Jul 29 19:31:09 2014   step 'coOrthologNotOrtholog' done (1 mins)

Tue Jul 29 19:31:09 2014   cleaning: drop table CoOrthologCandidate
Tue Jul 29 19:31:09 2014   done
Tue Jul 29 19:31:09 2014   index cno_ix  (Benchmark dataset took 1 min for this step)
Tue Jul 29 19:31:09 2014   step 'coOrthologNotOrthologIndex' done (1 mins)

Tue Jul 29 19:31:09 2014   create CoOrthologTemp table  (Benchmark dataset took 2 hours for this step)
Tue Jul 29 19:31:09 2014   step 'coOrtholog' done (1 mins)

Tue Jul 29 19:31:09 2014   cleaning: drop table CoOrthNotOrtholog
Tue Jul 29 19:31:09 2014   done
Tue Jul 29 19:31:09 2014   create CoOrthologTaxon table  (Benchmark dataset took 1 min for this step)
Tue Jul 29 19:31:09 2014   step 'coOrthologTaxon' done (1 mins)

Tue Jul 29 19:31:09 2014   create CoOrthologAvgScore table  (Benchmark dataset took 1 min for this step)
Tue Jul 29 19:31:10 2014   step 'coOrthologAvg' done (1 mins)

Tue Jul 29 19:31:10 2014   create CoOrthologAvgScore index  (Benchmark dataset took 1 min for this step)
Tue Jul 29 19:31:10 2014   step 'coOrthologAvgIndex' done (1 mins)

Tue Jul 29 19:31:10 2014   populate CoOrtholog table, including normalized_score  (Benchmark dataset took 2 min for this step)
Tue Jul 29 19:31:10 2014   step 'coOrthologsNormalization' done (1 mins)

Tue Jul 29 19:31:10 2014   cleaning: drop table CoOrthologAvgScore
Tue Jul 29 19:31:10 2014   done
Tue Jul 29 19:31:10 2014   cleaning: drop table CoOrthologTaxon
Tue Jul 29 19:31:10 2014   done
Tue Jul 29 19:31:10 2014   cleaning: drop table CoOrthologTemp
Tue Jul 29 19:31:10 2014   done

Done


============================================================================================
Tue Jul 29 19:35:29 2014 orthomclPairs orthomcl.config orthomclSoftware-v2.0.9/orthomcl_pairs.log cleanup=yes
=============================================================================================

Tue Jul 29 19:35:29 2014 Constructing common temp tables
Tue Jul 29 19:35:29 2014   Find min evalue exp  (OrthoMCL-DB V2 took ??? for this step)
Tue Jul 29 19:35:29 2014   done
Tue Jul 29 19:35:29 2014   updating SimilarSequences, setting 0 evalue_exp to underflow value (-180 - 1)  (Benchmark dataset took 25 min for this step)
Tue Jul 29 19:35:30 2014   step 'updateMinimumEvalueExponent' done (1 mins)

Tue Jul 29 19:35:30 2014   create BestQueryTaxonScore  (Benchmark dataset took 1.5 hours for this step)
Tue Jul 29 19:35:37 2014   step 'bestQueryTaxonScore' done (1 mins)

Tue Jul 29 19:35:37 2014   create qtscore_ix index on BestQueryTaxonScore  (Benchmark dataset took 15 min for this step)


============================================================================================
Tue Jul 29 19:45:56 2014 orthomclPairs orthomcl.config orthomclSoftware-v2.0.9/orthomcl_pairs.log cleanup=yes
=============================================================================================

Tue Jul 29 19:45:56 2014 Constructing common temp tables
Tue Jul 29 19:45:56 2014   Find min evalue exp  (OrthoMCL-DB V2 took ??? for this step)
Tue Jul 29 19:45:57 2014   done
Tue Jul 29 19:45:57 2014   updating SimilarSequences, setting 0 evalue_exp to underflow value (-180 - 1)  (Benchmark dataset took 25 min for this step)
Tue Jul 29 19:46:48 2014   step 'updateMinimumEvalueExponent' done (1 mins)

Tue Jul 29 19:46:48 2014   create BestQueryTaxonScore  (Benchmark dataset took 1.5 hours for this step)
Tue Jul 29 19:48:01 2014   step 'bestQueryTaxonScore' done (1 mins)

Tue Jul 29 19:48:01 2014   create qtscore_ix index on BestQueryTaxonScore  (Benchmark dataset took 15 min for this step)
Tue Jul 29 19:48:06 2014   step 'qtscore_ix' done (1 mins)

Tue Jul 29 19:48:06 2014 Constructing ortholog tables
Tue Jul 29 19:48:06 2014   create BestHit  (Benchmark dataset took 1.5 hours for this step)
Tue Jul 29 19:48:13 2014   step 'bestHit' done (1 mins)

Tue Jul 29 19:48:13 2014   create best_hit_ix index on BestHit  (Benchmark dataset took 15 min for this step)
Tue Jul 29 19:48:15 2014   step 'best_hit_ix' done (1 mins)

Tue Jul 29 19:48:15 2014   create OrthologTemp table  (Benchmark dataset took 5 min for this step)
Tue Jul 29 19:48:18 2014   step 'ortholog' done (1 mins)

Tue Jul 29 19:48:18 2014   cleaning: drop table BestHit
Tue Jul 29 19:48:18 2014   done
Tue Jul 29 19:48:18 2014   create OrthologTaxon table  (Benchmark dataset took 1 min for this step)
Tue Jul 29 19:48:20 2014   step 'orthologTaxon' done (1 mins)

Tue Jul 29 19:48:20 2014   create OrthologAvgScore table  (Benchmark dataset took 1 min for this step)
Tue Jul 29 19:48:20 2014   step 'orthologAvg' done (1 mins)

Tue Jul 29 19:48:20 2014   create OrthologAvgScore index  (Benchmark dataset took 1 min for this step)
Tue Jul 29 19:48:20 2014   step 'orthologAvgIndex' done (1 mins)

Tue Jul 29 19:48:20 2014   populate Ortholog table, including normalized_score  (Benchmark dataset took 2 min for this step)
Tue Jul 29 19:48:25 2014   step 'orthologsNormalization' done (1 mins)

Tue Jul 29 19:48:25 2014   cleaning: drop table OrthologAvgScore
Tue Jul 29 19:48:25 2014   done
Tue Jul 29 19:48:25 2014   cleaning: drop table OrthologTaxon
Tue Jul 29 19:48:25 2014   done
Tue Jul 29 19:48:25 2014   cleaning: drop table OrthologTemp
Tue Jul 29 19:48:25 2014   done
Tue Jul 29 19:48:25 2014 Constructing inParalog tables
Tue Jul 29 19:48:25 2014   create BestInterTaxonScore  (Benchmark dataset took 5 min for this step)
Tue Jul 29 19:48:26 2014   step 'bestInterTaxonScore' done (1 mins)

Tue Jul 29 19:48:26 2014   cleaning: drop table BestQueryTaxonScore
Tue Jul 29 19:48:26 2014   done
Tue Jul 29 19:48:26 2014   create bis_uids_ix index on BestQueryTaxonScore  (Benchmark dataset took 1 min for this step)
Tue Jul 29 19:48:26 2014   step 'bis_uids_ix' done (1 mins)

Tue Jul 29 19:48:26 2014   create UniqSimSeqsQueryId  (Benchmark dataset took 25 min for this step)
Tue Jul 29 19:48:34 2014   step 'uniqueSimSeqsQueryId' done (1 mins)

Tue Jul 29 19:48:34 2014   create ust_qids_ix index on UniqSimSeqsQueryId  (Benchmark dataset took 1 min for this step)
Tue Jul 29 19:48:35 2014   step 'ust_qids_ix' done (1 mins)

Tue Jul 29 19:48:35 2014   create BetterHit table  (Benchmark dataset took 3 hours for this step)
Tue Jul 29 19:48:45 2014   step 'betterHit' done (1 mins)

Tue Jul 29 19:48:45 2014   cleaning: drop table BestInterTaxonScore
Tue Jul 29 19:48:45 2014   done
Tue Jul 29 19:48:45 2014   cleaning: drop table UniqSimSeqsQueryId
Tue Jul 29 19:48:45 2014   done
Tue Jul 29 19:48:45 2014   create better_hit_ix index on BetterHit  (Benchmark dataset took 25 min for this step)
Tue Jul 29 19:48:45 2014   step 'better_hit_ix' done (1 mins)

Tue Jul 29 19:48:45 2014   create InParalogTemp table  (Benchmark dataset took 15 min for this step)
Tue Jul 29 19:48:46 2014   step 'inParalog' done (1 mins)

Tue Jul 29 19:48:46 2014   cleaning: drop table BetterHit
Tue Jul 29 19:48:46 2014   done
Tue Jul 29 19:48:46 2014   create InParalogTaxonAvg table  (Benchmark dataset took 1 min for this step)
Tue Jul 29 19:48:46 2014   step 'inParalogTaxonAvg' done (1 mins)

Tue Jul 29 19:48:46 2014   create OrthologUniqueId table  (Benchmark dataset took 5 min for this step)
Tue Jul 29 19:48:46 2014   step 'orthologUniqueId' done (1 mins)

Tue Jul 29 19:48:46 2014   create unique ortho_uniq_id_ix index  (Benchmark dataset took 1 min for this step)
Tue Jul 29 19:48:47 2014   step 'orthologUniqueIdIndex' done (1 mins)

Tue Jul 29 19:48:47 2014   create InplgOrthTaxonAvg table  (Benchmark dataset took 10 min for this step)
Tue Jul 29 19:48:47 2014   step 'inplgOrthTaxonAvg' done (1 mins)

Tue Jul 29 19:48:47 2014   cleaning: drop table OrthologUniqueId
Tue Jul 29 19:48:47 2014   done
Tue Jul 29 19:48:47 2014   create InParalogAvgScore table  (Benchmark dataset took 1 min for this step)
Tue Jul 29 19:48:47 2014   step 'inParalogAvg' done (1 mins)

Tue Jul 29 19:48:47 2014   cleaning: drop table InParalogTaxonAvg
Tue Jul 29 19:48:48 2014   done
Tue Jul 29 19:48:48 2014   cleaning: drop table InplgOrthTaxonAvg
Tue Jul 29 19:48:48 2014   done
Tue Jul 29 19:48:48 2014   create InParalogAvgScore index  (Benchmark dataset took 1 min for this step)
Tue Jul 29 19:48:48 2014   step 'inParalogAvgIndex' done (1 mins)

Tue Jul 29 19:48:48 2014   populate InParalog table, including normalized_score  (Benchmark dataset took 3 min for this step)
Tue Jul 29 19:48:48 2014   step 'inParalogsNormalization' done (1 mins)

Tue Jul 29 19:48:48 2014   cleaning: drop table InParalogAvgScore
Tue Jul 29 19:48:48 2014   done
Tue Jul 29 19:48:48 2014   cleaning: drop table InParalogTemp
Tue Jul 29 19:48:48 2014   done
Tue Jul 29 19:48:48 2014 Constructing coOrtholog tables
Tue Jul 29 19:48:48 2014   create InParalog2Way  (Benchmark dataset took 1.5 hours for this step)
Tue Jul 29 19:48:49 2014   step 'inParalog2Way' done (1 mins)

Tue Jul 29 19:48:49 2014   index in2a_ix  (Benchmark dataset took 45 min for this step)
Tue Jul 29 19:48:49 2014   step 'in2a_ix' done (1 mins)

Tue Jul 29 19:48:49 2014   index in2b_ix  (Benchmark dataset took 45 min for this step)
Tue Jul 29 19:48:50 2014   step 'in2b_ix' done (1 mins)

Tue Jul 29 19:48:50 2014   create Ortholog2Way  (Benchmark dataset took 1 hours for this step)
Tue Jul 29 19:48:53 2014   step 'ortholog2Way' done (1 mins)

Tue Jul 29 19:48:53 2014   index ortholog2way_ix  (Benchmark dataset took 5 min for this step)
Tue Jul 29 19:48:55 2014   step 'ortholog2WayIndex' done (1 mins)

Tue Jul 29 19:48:55 2014   create InplgOrthoInplg  (Benchmark dataset took 20 min for this step)
Tue Jul 29 19:48:58 2014   step 'inplgOrthoInplg' done (1 mins)

Tue Jul 29 19:48:58 2014   create InParalogOrtholog  (Benchmark dataset took 15 min for this step)
Tue Jul 29 19:48:58 2014   step 'inParalogOrtholog' done (1 mins)

Tue Jul 29 19:48:58 2014   create CoOrthologCandidate  (Benchmark dataset took 1 hour for this step)
Tue Jul 29 19:48:59 2014   step 'coOrthologCandidate' done (1 mins)

Tue Jul 29 19:48:59 2014   cleaning: drop table Ortholog2Way
Tue Jul 29 19:48:59 2014   done
Tue Jul 29 19:48:59 2014   cleaning: drop table InParalog2Way
Tue Jul 29 19:48:59 2014   done
Tue Jul 29 19:48:59 2014   cleaning: drop table InplgOrthoInplg
Tue Jul 29 19:48:59 2014   done
Tue Jul 29 19:48:59 2014   cleaning: drop table InParalogOrtholog
Tue Jul 29 19:48:59 2014   done
Tue Jul 29 19:48:59 2014   create CoOrthNotOrtholog table  (Benchmark dataset took 10 min for this step)
Tue Jul 29 19:48:59 2014   step 'coOrthologNotOrtholog' done (1 mins)

Tue Jul 29 19:48:59 2014   cleaning: drop table CoOrthologCandidate
Tue Jul 29 19:48:59 2014   done
Tue Jul 29 19:48:59 2014   index cno_ix  (Benchmark dataset took 1 min for this step)
Tue Jul 29 19:49:00 2014   step 'coOrthologNotOrthologIndex' done (1 mins)

Tue Jul 29 19:49:00 2014   create CoOrthologTemp table  (Benchmark dataset took 2 hours for this step)
Tue Jul 29 19:49:00 2014   step 'coOrtholog' done (1 mins)

Tue Jul 29 19:49:00 2014   cleaning: drop table CoOrthNotOrtholog
Tue Jul 29 19:49:00 2014   done
Tue Jul 29 19:49:00 2014   create CoOrthologTaxon table  (Benchmark dataset took 1 min for this step)
Tue Jul 29 19:49:00 2014   step 'coOrthologTaxon' done (1 mins)

Tue Jul 29 19:49:00 2014   create CoOrthologAvgScore table  (Benchmark dataset took 1 min for this step)
Tue Jul 29 19:49:00 2014   step 'coOrthologAvg' done (1 mins)

Tue Jul 29 19:49:00 2014   create CoOrthologAvgScore index  (Benchmark dataset took 1 min for this step)
Tue Jul 29 19:49:01 2014   step 'coOrthologAvgIndex' done (1 mins)

Tue Jul 29 19:49:01 2014   populate CoOrtholog table, including normalized_score  (Benchmark dataset took 2 min for this step)
Tue Jul 29 19:49:01 2014   step 'coOrthologsNormalization' done (1 mins)

Tue Jul 29 19:49:01 2014   cleaning: drop table CoOrthologAvgScore
Tue Jul 29 19:49:01 2014   done
Tue Jul 29 19:49:01 2014   cleaning: drop table CoOrthologTaxon
Tue Jul 29 19:49:01 2014   done
Tue Jul 29 19:49:01 2014   cleaning: drop table CoOrthologTemp
Tue Jul 29 19:49:01 2014   done

Done


============================================================================================
Tue Jul 29 21:31:18 2014 orthomclPairs orthomcl.config orthomclSoftware-v2.0.9/orthomcl_pairs.log cleanup=yes
=============================================================================================

Tue Jul 29 21:31:18 2014 Constructing common temp tables
Tue Jul 29 21:31:18 2014   Find min evalue exp  (OrthoMCL-DB V2 took ??? for this step)
Tue Jul 29 21:31:19 2014   done
Tue Jul 29 21:31:19 2014   updating SimilarSequences, setting 0 evalue_exp to underflow value (-180 - 1)  (Benchmark dataset took 25 min for this step)
Tue Jul 29 21:32:10 2014   step 'updateMinimumEvalueExponent' done (1 mins)

Tue Jul 29 21:32:10 2014   create BestQueryTaxonScore  (Benchmark dataset took 1.5 hours for this step)
Tue Jul 29 21:33:18 2014   step 'bestQueryTaxonScore' done (1 mins)

Tue Jul 29 21:33:18 2014   create qtscore_ix index on BestQueryTaxonScore  (Benchmark dataset took 15 min for this step)
Tue Jul 29 21:33:41 2014   step 'qtscore_ix' done (1 mins)

Tue Jul 29 21:33:41 2014 Constructing ortholog tables
Tue Jul 29 21:33:41 2014   create BestHit  (Benchmark dataset took 1.5 hours for this step)
Tue Jul 29 21:33:50 2014   step 'bestHit' done (1 mins)

Tue Jul 29 21:33:50 2014   create best_hit_ix index on BestHit  (Benchmark dataset took 15 min for this step)
Tue Jul 29 21:33:52 2014   step 'best_hit_ix' done (1 mins)

Tue Jul 29 21:33:52 2014   create OrthologTemp table  (Benchmark dataset took 5 min for this step)
Tue Jul 29 21:33:55 2014   step 'ortholog' done (1 mins)

Tue Jul 29 21:33:55 2014   cleaning: drop table BestHit
Tue Jul 29 21:33:55 2014   done
Tue Jul 29 21:33:55 2014   create OrthologTaxon table  (Benchmark dataset took 1 min for this step)
Tue Jul 29 21:33:56 2014   step 'orthologTaxon' done (1 mins)

Tue Jul 29 21:33:56 2014   create OrthologAvgScore table  (Benchmark dataset took 1 min for this step)
Tue Jul 29 21:33:57 2014   step 'orthologAvg' done (1 mins)

Tue Jul 29 21:33:57 2014   create OrthologAvgScore index  (Benchmark dataset took 1 min for this step)
Tue Jul 29 21:33:57 2014   step 'orthologAvgIndex' done (1 mins)

Tue Jul 29 21:33:57 2014   populate Ortholog table, including normalized_score  (Benchmark dataset took 2 min for this step)
Tue Jul 29 21:34:01 2014   step 'orthologsNormalization' done (1 mins)

Tue Jul 29 21:34:01 2014   cleaning: drop table OrthologAvgScore
Tue Jul 29 21:34:01 2014   done
Tue Jul 29 21:34:01 2014   cleaning: drop table OrthologTaxon
Tue Jul 29 21:34:01 2014   done
Tue Jul 29 21:34:01 2014   cleaning: drop table OrthologTemp
Tue Jul 29 21:34:01 2014   done
Tue Jul 29 21:34:01 2014 Constructing inParalog tables
Tue Jul 29 21:34:01 2014   create BestInterTaxonScore  (Benchmark dataset took 5 min for this step)
Tue Jul 29 21:34:02 2014   step 'bestInterTaxonScore' done (1 mins)

Tue Jul 29 21:34:02 2014   cleaning: drop table BestQueryTaxonScore
Tue Jul 29 21:34:02 2014   done
Tue Jul 29 21:34:02 2014   create bis_uids_ix index on BestQueryTaxonScore  (Benchmark dataset took 1 min for this step)
Tue Jul 29 21:34:02 2014   step 'bis_uids_ix' done (1 mins)

Tue Jul 29 21:34:02 2014   create UniqSimSeqsQueryId  (Benchmark dataset took 25 min for this step)
Tue Jul 29 21:34:04 2014   step 'uniqueSimSeqsQueryId' done (1 mins)

Tue Jul 29 21:34:04 2014   create ust_qids_ix index on UniqSimSeqsQueryId  (Benchmark dataset took 1 min for this step)
Tue Jul 29 21:34:04 2014   step 'ust_qids_ix' done (1 mins)

Tue Jul 29 21:34:04 2014   create BetterHit table  (Benchmark dataset took 3 hours for this step)
Tue Jul 29 21:34:08 2014   step 'betterHit' done (1 mins)

Tue Jul 29 21:34:08 2014   cleaning: drop table BestInterTaxonScore
Tue Jul 29 21:34:08 2014   done
Tue Jul 29 21:34:08 2014   cleaning: drop table UniqSimSeqsQueryId
Tue Jul 29 21:34:08 2014   done
Tue Jul 29 21:34:08 2014   create better_hit_ix index on BetterHit  (Benchmark dataset took 25 min for this step)
Tue Jul 29 21:34:09 2014   step 'better_hit_ix' done (1 mins)

Tue Jul 29 21:34:09 2014   create InParalogTemp table  (Benchmark dataset took 15 min for this step)
Tue Jul 29 21:34:09 2014   step 'inParalog' done (1 mins)

Tue Jul 29 21:34:09 2014   cleaning: drop table BetterHit
Tue Jul 29 21:34:09 2014   done
Tue Jul 29 21:34:09 2014   create InParalogTaxonAvg table  (Benchmark dataset took 1 min for this step)
Tue Jul 29 21:34:09 2014   step 'inParalogTaxonAvg' done (1 mins)

Tue Jul 29 21:34:09 2014   create OrthologUniqueId table  (Benchmark dataset took 5 min for this step)
Tue Jul 29 21:34:10 2014   step 'orthologUniqueId' done (1 mins)

Tue Jul 29 21:34:10 2014   create unique ortho_uniq_id_ix index  (Benchmark dataset took 1 min for this step)
Tue Jul 29 21:34:10 2014   step 'orthologUniqueIdIndex' done (1 mins)

Tue Jul 29 21:34:10 2014   create InplgOrthTaxonAvg table  (Benchmark dataset took 10 min for this step)
Tue Jul 29 21:34:10 2014   step 'inplgOrthTaxonAvg' done (1 mins)

Tue Jul 29 21:34:10 2014   cleaning: drop table OrthologUniqueId
Tue Jul 29 21:34:10 2014   done
Tue Jul 29 21:34:10 2014   create InParalogAvgScore table  (Benchmark dataset took 1 min for this step)
Tue Jul 29 21:34:10 2014   step 'inParalogAvg' done (1 mins)

Tue Jul 29 21:34:10 2014   cleaning: drop table InParalogTaxonAvg
Tue Jul 29 21:34:11 2014   done
Tue Jul 29 21:34:11 2014   cleaning: drop table InplgOrthTaxonAvg
Tue Jul 29 21:34:11 2014   done
Tue Jul 29 21:34:11 2014   create InParalogAvgScore index  (Benchmark dataset took 1 min for this step)
Tue Jul 29 21:34:11 2014   step 'inParalogAvgIndex' done (1 mins)

Tue Jul 29 21:34:11 2014   populate InParalog table, including normalized_score  (Benchmark dataset took 3 min for this step)
Tue Jul 29 21:34:11 2014   step 'inParalogsNormalization' done (1 mins)

Tue Jul 29 21:34:11 2014   cleaning: drop table InParalogAvgScore
Tue Jul 29 21:34:11 2014   done
Tue Jul 29 21:34:11 2014   cleaning: drop table InParalogTemp
Tue Jul 29 21:34:11 2014   done
Tue Jul 29 21:34:11 2014 Constructing coOrtholog tables
Tue Jul 29 21:34:11 2014   create InParalog2Way  (Benchmark dataset took 1.5 hours for this step)
Tue Jul 29 21:34:11 2014   step 'inParalog2Way' done (1 mins)

Tue Jul 29 21:34:11 2014   index in2a_ix  (Benchmark dataset took 45 min for this step)
Tue Jul 29 21:34:12 2014   step 'in2a_ix' done (1 mins)

Tue Jul 29 21:34:12 2014   index in2b_ix  (Benchmark dataset took 45 min for this step)
Tue Jul 29 21:34:12 2014   step 'in2b_ix' done (1 mins)

Tue Jul 29 21:34:12 2014   create Ortholog2Way  (Benchmark dataset took 1 hours for this step)
Tue Jul 29 21:34:16 2014   step 'ortholog2Way' done (1 mins)

Tue Jul 29 21:34:16 2014   index ortholog2way_ix  (Benchmark dataset took 5 min for this step)
Tue Jul 29 21:34:17 2014   step 'ortholog2WayIndex' done (1 mins)

Tue Jul 29 21:34:17 2014   create InplgOrthoInplg  (Benchmark dataset took 20 min for this step)
Tue Jul 29 21:34:20 2014   step 'inplgOrthoInplg' done (1 mins)

Tue Jul 29 21:34:20 2014   create InParalogOrtholog  (Benchmark dataset took 15 min for this step)
Tue Jul 29 21:34:21 2014   step 'inParalogOrtholog' done (1 mins)

Tue Jul 29 21:34:21 2014   create CoOrthologCandidate  (Benchmark dataset took 1 hour for this step)
Tue Jul 29 21:34:22 2014   step 'coOrthologCandidate' done (1 mins)

Tue Jul 29 21:34:22 2014   cleaning: drop table Ortholog2Way
Tue Jul 29 21:34:22 2014   done
Tue Jul 29 21:34:22 2014   cleaning: drop table InParalog2Way
Tue Jul 29 21:34:22 2014   done
Tue Jul 29 21:34:22 2014   cleaning: drop table InplgOrthoInplg
Tue Jul 29 21:34:22 2014   done
Tue Jul 29 21:34:22 2014   cleaning: drop table InParalogOrtholog
Tue Jul 29 21:34:22 2014   done
Tue Jul 29 21:34:22 2014   create CoOrthNotOrtholog table  (Benchmark dataset took 10 min for this step)
Tue Jul 29 21:34:22 2014   step 'coOrthologNotOrtholog' done (1 mins)

Tue Jul 29 21:34:22 2014   cleaning: drop table CoOrthologCandidate
Tue Jul 29 21:34:22 2014   done
Tue Jul 29 21:34:22 2014   index cno_ix  (Benchmark dataset took 1 min for this step)
Tue Jul 29 21:34:22 2014   step 'coOrthologNotOrthologIndex' done (1 mins)

Tue Jul 29 21:34:22 2014   create CoOrthologTemp table  (Benchmark dataset took 2 hours for this step)
Tue Jul 29 21:34:23 2014   step 'coOrtholog' done (1 mins)

Tue Jul 29 21:34:23 2014   cleaning: drop table CoOrthNotOrtholog
Tue Jul 29 21:34:23 2014   done
Tue Jul 29 21:34:23 2014   create CoOrthologTaxon table  (Benchmark dataset took 1 min for this step)
Tue Jul 29 21:34:23 2014   step 'coOrthologTaxon' done (1 mins)

Tue Jul 29 21:34:23 2014   create CoOrthologAvgScore table  (Benchmark dataset took 1 min for this step)
Tue Jul 29 21:34:23 2014   step 'coOrthologAvg' done (1 mins)

Tue Jul 29 21:34:23 2014   create CoOrthologAvgScore index  (Benchmark dataset took 1 min for this step)
Tue Jul 29 21:34:24 2014   step 'coOrthologAvgIndex' done (1 mins)

Tue Jul 29 21:34:24 2014   populate CoOrtholog table, including normalized_score  (Benchmark dataset took 2 min for this step)
Tue Jul 29 21:34:24 2014   step 'coOrthologsNormalization' done (1 mins)

Tue Jul 29 21:34:24 2014   cleaning: drop table CoOrthologAvgScore
Tue Jul 29 21:34:24 2014   done
Tue Jul 29 21:34:24 2014   cleaning: drop table CoOrthologTaxon
Tue Jul 29 21:34:24 2014   done
Tue Jul 29 21:34:24 2014   cleaning: drop table CoOrthologTemp
Tue Jul 29 21:34:24 2014   done

Done


============================================================================================
Wed Jul 30 21:18:28 2014 orthomclPairs orthomcl.config orthomclSoftware-v2.0.9/orthomcl_pairs.log cleanup=yes
=============================================================================================

Wed Jul 30 21:18:29 2014 Constructing common temp tables
Wed Jul 30 21:18:29 2014   Find min evalue exp  (OrthoMCL-DB V2 took ??? for this step)
Wed Jul 30 21:18:31 2014   done
Wed Jul 30 21:18:31 2014   updating SimilarSequences, setting 0 evalue_exp to underflow value (-180 - 1)  (Benchmark dataset took 25 min for this step)
Wed Jul 30 21:19:46 2014   step 'updateMinimumEvalueExponent' done (1 mins)

Wed Jul 30 21:19:46 2014   create BestQueryTaxonScore  (Benchmark dataset took 1.5 hours for this step)
Wed Jul 30 21:21:10 2014   step 'bestQueryTaxonScore' done (1 mins)

Wed Jul 30 21:21:10 2014   create qtscore_ix index on BestQueryTaxonScore  (Benchmark dataset took 15 min for this step)
Wed Jul 30 21:21:36 2014   step 'qtscore_ix' done (1 mins)

Wed Jul 30 21:21:36 2014 Constructing ortholog tables
Wed Jul 30 21:21:36 2014   create BestHit  (Benchmark dataset took 1.5 hours for this step)
Wed Jul 30 21:21:48 2014   step 'bestHit' done (1 mins)

Wed Jul 30 21:21:48 2014   create best_hit_ix index on BestHit  (Benchmark dataset took 15 min for this step)
Wed Jul 30 21:21:51 2014   step 'best_hit_ix' done (1 mins)

Wed Jul 30 21:21:51 2014   create OrthologTemp table  (Benchmark dataset took 5 min for this step)
Wed Jul 30 21:21:54 2014   step 'ortholog' done (1 mins)

Wed Jul 30 21:21:54 2014   cleaning: drop table BestHit
Wed Jul 30 21:21:54 2014   done
Wed Jul 30 21:21:54 2014   create OrthologTaxon table  (Benchmark dataset took 1 min for this step)
Wed Jul 30 21:21:56 2014   step 'orthologTaxon' done (1 mins)

Wed Jul 30 21:21:56 2014   create OrthologAvgScore table  (Benchmark dataset took 1 min for this step)
Wed Jul 30 21:21:56 2014   step 'orthologAvg' done (1 mins)

Wed Jul 30 21:21:56 2014   create OrthologAvgScore index  (Benchmark dataset took 1 min for this step)
Wed Jul 30 21:21:56 2014   step 'orthologAvgIndex' done (1 mins)

Wed Jul 30 21:21:56 2014   populate Ortholog table, including normalized_score  (Benchmark dataset took 2 min for this step)
Wed Jul 30 21:22:00 2014   step 'orthologsNormalization' done (1 mins)

Wed Jul 30 21:22:00 2014   cleaning: drop table OrthologAvgScore
Wed Jul 30 21:22:00 2014   done
Wed Jul 30 21:22:00 2014   cleaning: drop table OrthologTaxon
Wed Jul 30 21:22:00 2014   done
Wed Jul 30 21:22:00 2014   cleaning: drop table OrthologTemp
Wed Jul 30 21:22:00 2014   done
Wed Jul 30 21:22:00 2014 Constructing inParalog tables
Wed Jul 30 21:22:00 2014   create BestInterTaxonScore  (Benchmark dataset took 5 min for this step)
Wed Jul 30 21:22:01 2014   step 'bestInterTaxonScore' done (1 mins)

Wed Jul 30 21:22:01 2014   cleaning: drop table BestQueryTaxonScore
Wed Jul 30 21:22:01 2014   done
Wed Jul 30 21:22:01 2014   create bis_uids_ix index on BestQueryTaxonScore  (Benchmark dataset took 1 min for this step)
Wed Jul 30 21:22:01 2014   step 'bis_uids_ix' done (1 mins)

Wed Jul 30 21:22:01 2014   create UniqSimSeqsQueryId  (Benchmark dataset took 25 min for this step)
Wed Jul 30 21:22:03 2014   step 'uniqueSimSeqsQueryId' done (1 mins)

Wed Jul 30 21:22:03 2014   create ust_qids_ix index on UniqSimSeqsQueryId  (Benchmark dataset took 1 min for this step)
Wed Jul 30 21:22:04 2014   step 'ust_qids_ix' done (1 mins)

Wed Jul 30 21:22:04 2014   create BetterHit table  (Benchmark dataset took 3 hours for this step)
Wed Jul 30 21:22:09 2014   step 'betterHit' done (1 mins)

Wed Jul 30 21:22:09 2014   cleaning: drop table BestInterTaxonScore
Wed Jul 30 21:22:09 2014   done
Wed Jul 30 21:22:09 2014   cleaning: drop table UniqSimSeqsQueryId
Wed Jul 30 21:22:09 2014   done
Wed Jul 30 21:22:09 2014   create better_hit_ix index on BetterHit  (Benchmark dataset took 25 min for this step)
Wed Jul 30 21:22:09 2014   step 'better_hit_ix' done (1 mins)

Wed Jul 30 21:22:09 2014   create InParalogTemp table  (Benchmark dataset took 15 min for this step)
Wed Jul 30 21:22:09 2014   step 'inParalog' done (1 mins)

Wed Jul 30 21:22:09 2014   cleaning: drop table BetterHit
Wed Jul 30 21:22:09 2014   done
Wed Jul 30 21:22:09 2014   create InParalogTaxonAvg table  (Benchmark dataset took 1 min for this step)
Wed Jul 30 21:22:09 2014   step 'inParalogTaxonAvg' done (1 mins)

Wed Jul 30 21:22:09 2014   create OrthologUniqueId table  (Benchmark dataset took 5 min for this step)
Wed Jul 30 21:22:10 2014   step 'orthologUniqueId' done (1 mins)

Wed Jul 30 21:22:10 2014   create unique ortho_uniq_id_ix index  (Benchmark dataset took 1 min for this step)
Wed Jul 30 21:22:10 2014   step 'orthologUniqueIdIndex' done (1 mins)

Wed Jul 30 21:22:10 2014   create InplgOrthTaxonAvg table  (Benchmark dataset took 10 min for this step)
Wed Jul 30 21:22:10 2014   step 'inplgOrthTaxonAvg' done (1 mins)

Wed Jul 30 21:22:10 2014   cleaning: drop table OrthologUniqueId
Wed Jul 30 21:22:11 2014   done
Wed Jul 30 21:22:11 2014   create InParalogAvgScore table  (Benchmark dataset took 1 min for this step)
Wed Jul 30 21:22:11 2014   step 'inParalogAvg' done (1 mins)

Wed Jul 30 21:22:11 2014   cleaning: drop table InParalogTaxonAvg
Wed Jul 30 21:22:11 2014   done
Wed Jul 30 21:22:11 2014   cleaning: drop table InplgOrthTaxonAvg
Wed Jul 30 21:22:11 2014   done
Wed Jul 30 21:22:11 2014   create InParalogAvgScore index  (Benchmark dataset took 1 min for this step)
Wed Jul 30 21:22:11 2014   step 'inParalogAvgIndex' done (1 mins)

Wed Jul 30 21:22:11 2014   populate InParalog table, including normalized_score  (Benchmark dataset took 3 min for this step)
Wed Jul 30 21:22:11 2014   step 'inParalogsNormalization' done (1 mins)

Wed Jul 30 21:22:11 2014   cleaning: drop table InParalogAvgScore
Wed Jul 30 21:22:11 2014   done
Wed Jul 30 21:22:11 2014   cleaning: drop table InParalogTemp
Wed Jul 30 21:22:12 2014   done
Wed Jul 30 21:22:12 2014 Constructing coOrtholog tables
Wed Jul 30 21:22:12 2014   create InParalog2Way  (Benchmark dataset took 1.5 hours for this step)
Wed Jul 30 21:22:12 2014   step 'inParalog2Way' done (1 mins)

Wed Jul 30 21:22:12 2014   index in2a_ix  (Benchmark dataset took 45 min for this step)
Wed Jul 30 21:22:12 2014   step 'in2a_ix' done (1 mins)

Wed Jul 30 21:22:12 2014   index in2b_ix  (Benchmark dataset took 45 min for this step)
Wed Jul 30 21:22:12 2014   step 'in2b_ix' done (1 mins)

Wed Jul 30 21:22:12 2014   create Ortholog2Way  (Benchmark dataset took 1 hours for this step)
Wed Jul 30 21:22:16 2014   step 'ortholog2Way' done (1 mins)

Wed Jul 30 21:22:16 2014   index ortholog2way_ix  (Benchmark dataset took 5 min for this step)
Wed Jul 30 21:22:18 2014   step 'ortholog2WayIndex' done (1 mins)

Wed Jul 30 21:22:18 2014   create InplgOrthoInplg  (Benchmark dataset took 20 min for this step)
Wed Jul 30 21:22:21 2014   step 'inplgOrthoInplg' done (1 mins)

Wed Jul 30 21:22:21 2014   create InParalogOrtholog  (Benchmark dataset took 15 min for this step)
Wed Jul 30 21:22:22 2014   step 'inParalogOrtholog' done (1 mins)

Wed Jul 30 21:22:22 2014   create CoOrthologCandidate  (Benchmark dataset took 1 hour for this step)
Wed Jul 30 21:22:22 2014   step 'coOrthologCandidate' done (1 mins)

Wed Jul 30 21:22:22 2014   cleaning: drop table Ortholog2Way
Wed Jul 30 21:22:22 2014   done
Wed Jul 30 21:22:22 2014   cleaning: drop table InParalog2Way
Wed Jul 30 21:22:22 2014   done
Wed Jul 30 21:22:22 2014   cleaning: drop table InplgOrthoInplg
Wed Jul 30 21:22:23 2014   done
Wed Jul 30 21:22:23 2014   cleaning: drop table InParalogOrtholog
Wed Jul 30 21:22:23 2014   done
Wed Jul 30 21:22:23 2014   create CoOrthNotOrtholog table  (Benchmark dataset took 10 min for this step)
Wed Jul 30 21:22:23 2014   step 'coOrthologNotOrtholog' done (1 mins)

Wed Jul 30 21:22:23 2014   cleaning: drop table CoOrthologCandidate
Wed Jul 30 21:22:23 2014   done
Wed Jul 30 21:22:23 2014   index cno_ix  (Benchmark dataset took 1 min for this step)
Wed Jul 30 21:22:23 2014   step 'coOrthologNotOrthologIndex' done (1 mins)

Wed Jul 30 21:22:23 2014   create CoOrthologTemp table  (Benchmark dataset took 2 hours for this step)
Wed Jul 30 21:22:23 2014   step 'coOrtholog' done (1 mins)

Wed Jul 30 21:22:23 2014   cleaning: drop table CoOrthNotOrtholog
Wed Jul 30 21:22:23 2014   done
Wed Jul 30 21:22:23 2014   create CoOrthologTaxon table  (Benchmark dataset took 1 min for this step)
Wed Jul 30 21:22:24 2014   step 'coOrthologTaxon' done (1 mins)

Wed Jul 30 21:22:24 2014   create CoOrthologAvgScore table  (Benchmark dataset took 1 min for this step)
Wed Jul 30 21:22:24 2014   step 'coOrthologAvg' done (1 mins)

Wed Jul 30 21:22:24 2014   create CoOrthologAvgScore index  (Benchmark dataset took 1 min for this step)
Wed Jul 30 21:22:24 2014   step 'coOrthologAvgIndex' done (1 mins)

Wed Jul 30 21:22:24 2014   populate CoOrtholog table, including normalized_score  (Benchmark dataset took 2 min for this step)
Wed Jul 30 21:22:24 2014   step 'coOrthologsNormalization' done (1 mins)

Wed Jul 30 21:22:24 2014   cleaning: drop table CoOrthologAvgScore
Wed Jul 30 21:22:25 2014   done
Wed Jul 30 21:22:25 2014   cleaning: drop table CoOrthologTaxon
Wed Jul 30 21:22:25 2014   done
Wed Jul 30 21:22:25 2014   cleaning: drop table CoOrthologTemp
Wed Jul 30 21:22:25 2014   done

Done


============================================================================================
Wed Aug  6 15:12:18 2014 orthomclPairs orthomcl.config orthomclSoftware-v2.0.9/orthomcl_pairs.log cleanup=yes
=============================================================================================

Wed Aug  6 15:12:19 2014 Constructing common temp tables
Wed Aug  6 15:12:19 2014   Find min evalue exp  (OrthoMCL-DB V2 took ??? for this step)
Wed Aug  6 15:12:23 2014   done
Wed Aug  6 15:12:23 2014   updating SimilarSequences, setting 0 evalue_exp to underflow value (-180 - 1)  (Benchmark dataset took 25 min for this step)
Wed Aug  6 15:16:00 2014   step 'updateMinimumEvalueExponent' done (3 mins)

Wed Aug  6 15:16:00 2014   create BestQueryTaxonScore  (Benchmark dataset took 1.5 hours for this step)
Wed Aug  6 15:18:59 2014   step 'bestQueryTaxonScore' done (2 mins)

Wed Aug  6 15:18:59 2014   create qtscore_ix index on BestQueryTaxonScore  (Benchmark dataset took 15 min for this step)
Wed Aug  6 15:19:12 2014   step 'qtscore_ix' done (1 mins)

Wed Aug  6 15:19:12 2014 Constructing ortholog tables
Wed Aug  6 15:19:12 2014   create BestHit  (Benchmark dataset took 1.5 hours for this step)
Wed Aug  6 15:21:07 2014   step 'bestHit' done (1 mins)

Wed Aug  6 15:21:07 2014   create best_hit_ix index on BestHit  (Benchmark dataset took 15 min for this step)


============================================================================================
Wed Aug  6 16:56:50 2014 orthomclPairs orthomcl.config orthomclSoftware-v2.0.9/orthomcl_pairs.log cleanup=yes
=============================================================================================

Wed Aug  6 16:56:50 2014 Constructing common temp tables
Wed Aug  6 16:56:50 2014   Find min evalue exp  (OrthoMCL-DB V2 took ??? for this step)
Wed Aug  6 16:56:53 2014   done
Wed Aug  6 16:56:53 2014   updating SimilarSequences, setting 0 evalue_exp to underflow value (-180 - 1)  (Benchmark dataset took 25 min for this step)
Wed Aug  6 17:02:43 2014   step 'updateMinimumEvalueExponent' done (5 mins)

Wed Aug  6 17:02:43 2014   create BestQueryTaxonScore  (Benchmark dataset took 1.5 hours for this step)
Wed Aug  6 17:07:56 2014   step 'bestQueryTaxonScore' done (5 mins)

Wed Aug  6 17:07:56 2014   create qtscore_ix index on BestQueryTaxonScore  (Benchmark dataset took 15 min for this step)
Wed Aug  6 17:08:14 2014   step 'qtscore_ix' done (1 mins)

Wed Aug  6 17:08:14 2014 Constructing ortholog tables
Wed Aug  6 17:08:14 2014   create BestHit  (Benchmark dataset took 1.5 hours for this step)
Wed Aug  6 17:08:51 2014   step 'bestHit' done (1 mins)

Wed Aug  6 17:08:51 2014   create best_hit_ix index on BestHit  (Benchmark dataset took 15 min for this step)


============================================================================================
Wed Aug  6 17:19:47 2014 orthomclPairs orthomcl.config orthomclSoftware-v2.0.9/orthomcl_pairs.log cleanup=yes
=============================================================================================

Wed Aug  6 17:19:47 2014 Constructing common temp tables
Wed Aug  6 17:19:47 2014   Find min evalue exp  (OrthoMCL-DB V2 took ??? for this step)
Wed Aug  6 17:19:57 2014   done
Wed Aug  6 17:19:57 2014   updating SimilarSequences, setting 0 evalue_exp to underflow value (-180 - 1)  (Benchmark dataset took 25 min for this step)
Wed Aug  6 17:20:01 2014   step 'updateMinimumEvalueExponent' done (1 mins)

Wed Aug  6 17:20:01 2014   create BestQueryTaxonScore  (Benchmark dataset took 1.5 hours for this step)


============================================================================================
Wed Aug  6 17:29:12 2014 orthomclPairs orthomcl.config orthomclSoftware-v2.0.9/orthomcl_pairs.log cleanup=yes
=============================================================================================

Wed Aug  6 17:29:12 2014 Constructing common temp tables
Wed Aug  6 17:29:12 2014   Find min evalue exp  (OrthoMCL-DB V2 took ??? for this step)
Wed Aug  6 17:29:14 2014   done
Wed Aug  6 17:29:14 2014   updating SimilarSequences, setting 0 evalue_exp to underflow value (-180 - 1)  (Benchmark dataset took 25 min for this step)
Wed Aug  6 17:34:50 2014   step 'updateMinimumEvalueExponent' done (5 mins)

Wed Aug  6 17:34:50 2014   create BestQueryTaxonScore  (Benchmark dataset took 1.5 hours for this step)
Wed Aug  6 17:38:23 2014   step 'bestQueryTaxonScore' done (3 mins)

Wed Aug  6 17:38:23 2014   create qtscore_ix index on BestQueryTaxonScore  (Benchmark dataset took 15 min for this step)
Wed Aug  6 17:39:39 2014   step 'qtscore_ix' done (1 mins)

Wed Aug  6 17:39:39 2014 Constructing ortholog tables
Wed Aug  6 17:39:39 2014   create BestHit  (Benchmark dataset took 1.5 hours for this step)
Wed Aug  6 17:40:07 2014   step 'bestHit' done (1 mins)

Wed Aug  6 17:40:07 2014   create best_hit_ix index on BestHit  (Benchmark dataset took 15 min for this step)


============================================================================================
Wed Aug  6 19:35:09 2014 orthomclPairs orthomcl.config orthomclSoftware-v2.0.9/orthomcl_pairs.log cleanup=yes
=============================================================================================

Wed Aug  6 19:35:09 2014 Constructing common temp tables
Wed Aug  6 19:35:09 2014   Find min evalue exp  (OrthoMCL-DB V2 took ??? for this step)
Wed Aug  6 19:35:10 2014   done
Wed Aug  6 19:35:10 2014   updating SimilarSequences, setting 0 evalue_exp to underflow value (-180 - 1)  (Benchmark dataset took 25 min for this step)
Wed Aug  6 19:36:19 2014   step 'updateMinimumEvalueExponent' done (1 mins)

Wed Aug  6 19:36:19 2014   create BestQueryTaxonScore  (Benchmark dataset took 1.5 hours for this step)
Wed Aug  6 19:37:35 2014   step 'bestQueryTaxonScore' done (1 mins)

Wed Aug  6 19:37:35 2014   create qtscore_ix index on BestQueryTaxonScore  (Benchmark dataset took 15 min for this step)
Wed Aug  6 19:37:38 2014   step 'qtscore_ix' done (1 mins)

Wed Aug  6 19:37:38 2014 Constructing ortholog tables
Wed Aug  6 19:37:38 2014   create BestHit  (Benchmark dataset took 1.5 hours for this step)
Wed Aug  6 19:37:46 2014   step 'bestHit' done (1 mins)

Wed Aug  6 19:37:46 2014   create best_hit_ix index on BestHit  (Benchmark dataset took 15 min for this step)
Wed Aug  6 19:37:49 2014   step 'best_hit_ix' done (1 mins)

Wed Aug  6 19:37:49 2014   create OrthologTemp table  (Benchmark dataset took 5 min for this step)
Wed Aug  6 19:37:51 2014   step 'ortholog' done (1 mins)

Wed Aug  6 19:37:51 2014   cleaning: drop table BestHit
Wed Aug  6 19:37:51 2014   done
Wed Aug  6 19:37:51 2014   create OrthologTaxon table  (Benchmark dataset took 1 min for this step)
Wed Aug  6 19:37:53 2014   step 'orthologTaxon' done (1 mins)

Wed Aug  6 19:37:53 2014   create OrthologAvgScore table  (Benchmark dataset took 1 min for this step)
Wed Aug  6 19:37:53 2014   step 'orthologAvg' done (1 mins)

Wed Aug  6 19:37:53 2014   create OrthologAvgScore index  (Benchmark dataset took 1 min for this step)
Wed Aug  6 19:37:53 2014   step 'orthologAvgIndex' done (1 mins)

Wed Aug  6 19:37:53 2014   populate Ortholog table, including normalized_score  (Benchmark dataset took 2 min for this step)
Wed Aug  6 19:37:57 2014   step 'orthologsNormalization' done (1 mins)

Wed Aug  6 19:37:57 2014   cleaning: drop table OrthologAvgScore
Wed Aug  6 19:37:57 2014   done
Wed Aug  6 19:37:57 2014   cleaning: drop table OrthologTaxon
Wed Aug  6 19:37:57 2014   done
Wed Aug  6 19:37:57 2014   cleaning: drop table OrthologTemp
Wed Aug  6 19:37:57 2014   done
Wed Aug  6 19:37:57 2014 Constructing inParalog tables
Wed Aug  6 19:37:57 2014   create BestInterTaxonScore  (Benchmark dataset took 5 min for this step)
Wed Aug  6 19:37:58 2014   step 'bestInterTaxonScore' done (1 mins)

Wed Aug  6 19:37:58 2014   cleaning: drop table BestQueryTaxonScore
Wed Aug  6 19:37:58 2014   done
Wed Aug  6 19:37:58 2014   create bis_uids_ix index on BestQueryTaxonScore  (Benchmark dataset took 1 min for this step)
Wed Aug  6 19:37:58 2014   step 'bis_uids_ix' done (1 mins)

Wed Aug  6 19:37:58 2014   create UniqSimSeqsQueryId  (Benchmark dataset took 25 min for this step)
Wed Aug  6 19:38:06 2014   step 'uniqueSimSeqsQueryId' done (1 mins)

Wed Aug  6 19:38:06 2014   create ust_qids_ix index on UniqSimSeqsQueryId  (Benchmark dataset took 1 min for this step)
Wed Aug  6 19:38:07 2014   step 'ust_qids_ix' done (1 mins)

Wed Aug  6 19:38:07 2014   create BetterHit table  (Benchmark dataset took 3 hours for this step)
Wed Aug  6 19:38:16 2014   step 'betterHit' done (1 mins)

Wed Aug  6 19:38:16 2014   cleaning: drop table BestInterTaxonScore
Wed Aug  6 19:38:16 2014   done
Wed Aug  6 19:38:16 2014   cleaning: drop table UniqSimSeqsQueryId
Wed Aug  6 19:38:17 2014   done
Wed Aug  6 19:38:17 2014   create better_hit_ix index on BetterHit  (Benchmark dataset took 25 min for this step)
Wed Aug  6 19:38:17 2014   step 'better_hit_ix' done (1 mins)

Wed Aug  6 19:38:17 2014   create InParalogTemp table  (Benchmark dataset took 15 min for this step)
Wed Aug  6 19:38:17 2014   step 'inParalog' done (1 mins)

Wed Aug  6 19:38:17 2014   cleaning: drop table BetterHit
Wed Aug  6 19:38:17 2014   done
Wed Aug  6 19:38:17 2014   create InParalogTaxonAvg table  (Benchmark dataset took 1 min for this step)
Wed Aug  6 19:38:17 2014   step 'inParalogTaxonAvg' done (1 mins)

Wed Aug  6 19:38:17 2014   create OrthologUniqueId table  (Benchmark dataset took 5 min for this step)
Wed Aug  6 19:38:18 2014   step 'orthologUniqueId' done (1 mins)

Wed Aug  6 19:38:18 2014   create unique ortho_uniq_id_ix index  (Benchmark dataset took 1 min for this step)
Wed Aug  6 19:38:19 2014   step 'orthologUniqueIdIndex' done (1 mins)

Wed Aug  6 19:38:19 2014   create InplgOrthTaxonAvg table  (Benchmark dataset took 10 min for this step)
Wed Aug  6 19:38:19 2014   step 'inplgOrthTaxonAvg' done (1 mins)

Wed Aug  6 19:38:19 2014   cleaning: drop table OrthologUniqueId
Wed Aug  6 19:38:19 2014   done
Wed Aug  6 19:38:19 2014   create InParalogAvgScore table  (Benchmark dataset took 1 min for this step)
Wed Aug  6 19:38:19 2014   step 'inParalogAvg' done (1 mins)

Wed Aug  6 19:38:19 2014   cleaning: drop table InParalogTaxonAvg
Wed Aug  6 19:38:19 2014   done
Wed Aug  6 19:38:19 2014   cleaning: drop table InplgOrthTaxonAvg
Wed Aug  6 19:38:19 2014   done
Wed Aug  6 19:38:19 2014   create InParalogAvgScore index  (Benchmark dataset took 1 min for this step)
Wed Aug  6 19:38:19 2014   step 'inParalogAvgIndex' done (1 mins)

Wed Aug  6 19:38:19 2014   populate InParalog table, including normalized_score  (Benchmark dataset took 3 min for this step)
Wed Aug  6 19:38:20 2014   step 'inParalogsNormalization' done (1 mins)

Wed Aug  6 19:38:20 2014   cleaning: drop table InParalogAvgScore
Wed Aug  6 19:38:20 2014   done
Wed Aug  6 19:38:20 2014   cleaning: drop table InParalogTemp
Wed Aug  6 19:38:20 2014   done
Wed Aug  6 19:38:20 2014 Constructing coOrtholog tables
Wed Aug  6 19:38:20 2014   create InParalog2Way  (Benchmark dataset took 1.5 hours for this step)
Wed Aug  6 19:38:20 2014   step 'inParalog2Way' done (1 mins)

Wed Aug  6 19:38:20 2014   index in2a_ix  (Benchmark dataset took 45 min for this step)
Wed Aug  6 19:38:20 2014   step 'in2a_ix' done (1 mins)

Wed Aug  6 19:38:20 2014   index in2b_ix  (Benchmark dataset took 45 min for this step)
Wed Aug  6 19:38:21 2014   step 'in2b_ix' done (1 mins)

Wed Aug  6 19:38:21 2014   create Ortholog2Way  (Benchmark dataset took 1 hours for this step)
Wed Aug  6 19:38:24 2014   step 'ortholog2Way' done (1 mins)

Wed Aug  6 19:38:24 2014   index ortholog2way_ix  (Benchmark dataset took 5 min for this step)
Wed Aug  6 19:38:26 2014   step 'ortholog2WayIndex' done (1 mins)

Wed Aug  6 19:38:26 2014   create InplgOrthoInplg  (Benchmark dataset took 20 min for this step)
Wed Aug  6 19:38:29 2014   step 'inplgOrthoInplg' done (1 mins)

Wed Aug  6 19:38:29 2014   create InParalogOrtholog  (Benchmark dataset took 15 min for this step)
Wed Aug  6 19:38:30 2014   step 'inParalogOrtholog' done (1 mins)

Wed Aug  6 19:38:30 2014   create CoOrthologCandidate  (Benchmark dataset took 1 hour for this step)
Wed Aug  6 19:38:30 2014   step 'coOrthologCandidate' done (1 mins)

Wed Aug  6 19:38:30 2014   cleaning: drop table Ortholog2Way
Wed Aug  6 19:38:30 2014   done
Wed Aug  6 19:38:30 2014   cleaning: drop table InParalog2Way
Wed Aug  6 19:38:30 2014   done
Wed Aug  6 19:38:30 2014   cleaning: drop table InplgOrthoInplg
Wed Aug  6 19:38:30 2014   done
Wed Aug  6 19:38:30 2014   cleaning: drop table InParalogOrtholog
Wed Aug  6 19:38:30 2014   done
Wed Aug  6 19:38:30 2014   create CoOrthNotOrtholog table  (Benchmark dataset took 10 min for this step)
Wed Aug  6 19:38:30 2014   step 'coOrthologNotOrtholog' done (1 mins)

Wed Aug  6 19:38:30 2014   cleaning: drop table CoOrthologCandidate
Wed Aug  6 19:38:30 2014   done
Wed Aug  6 19:38:30 2014   index cno_ix  (Benchmark dataset took 1 min for this step)
Wed Aug  6 19:38:31 2014   step 'coOrthologNotOrthologIndex' done (1 mins)

Wed Aug  6 19:38:31 2014   create CoOrthologTemp table  (Benchmark dataset took 2 hours for this step)
Wed Aug  6 19:38:31 2014   step 'coOrtholog' done (1 mins)

Wed Aug  6 19:38:31 2014   cleaning: drop table CoOrthNotOrtholog
Wed Aug  6 19:38:31 2014   done
Wed Aug  6 19:38:31 2014   create CoOrthologTaxon table  (Benchmark dataset took 1 min for this step)
Wed Aug  6 19:38:31 2014   step 'coOrthologTaxon' done (1 mins)

Wed Aug  6 19:38:31 2014   create CoOrthologAvgScore table  (Benchmark dataset took 1 min for this step)
Wed Aug  6 19:38:32 2014   step 'coOrthologAvg' done (1 mins)

Wed Aug  6 19:38:32 2014   create CoOrthologAvgScore index  (Benchmark dataset took 1 min for this step)
Wed Aug  6 19:38:32 2014   step 'coOrthologAvgIndex' done (1 mins)

Wed Aug  6 19:38:32 2014   populate CoOrtholog table, including normalized_score  (Benchmark dataset took 2 min for this step)
Wed Aug  6 19:38:32 2014   step 'coOrthologsNormalization' done (1 mins)

Wed Aug  6 19:38:32 2014   cleaning: drop table CoOrthologAvgScore
Wed Aug  6 19:38:32 2014   done
Wed Aug  6 19:38:32 2014   cleaning: drop table CoOrthologTaxon
Wed Aug  6 19:38:32 2014   done
Wed Aug  6 19:38:32 2014   cleaning: drop table CoOrthologTemp
Wed Aug  6 19:38:32 2014   done

Done


============================================================================================
Thu Aug  7 16:12:28 2014 orthomclPairs orthomcl.config orthomclSoftware-v2.0.9/orthomcl_pairs.log cleanup=yes
=============================================================================================

Thu Aug  7 16:12:28 2014 Constructing common temp tables
Thu Aug  7 16:12:28 2014   Find min evalue exp  (OrthoMCL-DB V2 took ??? for this step)
Thu Aug  7 16:12:32 2014   done
Thu Aug  7 16:12:32 2014   updating SimilarSequences, setting 0 evalue_exp to underflow value (-180 - 1)  (Benchmark dataset took 25 min for this step)
Thu Aug  7 16:14:29 2014   step 'updateMinimumEvalueExponent' done (1 mins)

Thu Aug  7 16:14:29 2014   create BestQueryTaxonScore  (Benchmark dataset took 1.5 hours for this step)
Thu Aug  7 16:16:17 2014   step 'bestQueryTaxonScore' done (1 mins)

Thu Aug  7 16:16:17 2014   create qtscore_ix index on BestQueryTaxonScore  (Benchmark dataset took 15 min for this step)
Thu Aug  7 16:16:53 2014   step 'qtscore_ix' done (1 mins)

Thu Aug  7 16:16:53 2014 Constructing ortholog tables
Thu Aug  7 16:16:53 2014   create BestHit  (Benchmark dataset took 1.5 hours for this step)
Thu Aug  7 16:17:12 2014   step 'bestHit' done (1 mins)

Thu Aug  7 16:17:12 2014   create best_hit_ix index on BestHit  (Benchmark dataset took 15 min for this step)
Thu Aug  7 16:17:20 2014   step 'best_hit_ix' done (1 mins)

Thu Aug  7 16:17:20 2014   create OrthologTemp table  (Benchmark dataset took 5 min for this step)
Thu Aug  7 16:17:27 2014   step 'ortholog' done (1 mins)

Thu Aug  7 16:17:27 2014   cleaning: drop table BestHit
Thu Aug  7 16:17:27 2014   done
Thu Aug  7 16:17:27 2014   create OrthologTaxon table  (Benchmark dataset took 1 min for this step)
Thu Aug  7 16:17:29 2014   step 'orthologTaxon' done (1 mins)

Thu Aug  7 16:17:29 2014   create OrthologAvgScore table  (Benchmark dataset took 1 min for this step)
Thu Aug  7 16:17:29 2014   step 'orthologAvg' done (1 mins)

Thu Aug  7 16:17:29 2014   create OrthologAvgScore index  (Benchmark dataset took 1 min for this step)
Thu Aug  7 16:17:29 2014   step 'orthologAvgIndex' done (1 mins)

Thu Aug  7 16:17:29 2014   populate Ortholog table, including normalized_score  (Benchmark dataset took 2 min for this step)
Thu Aug  7 16:17:36 2014   step 'orthologsNormalization' done (1 mins)

Thu Aug  7 16:17:36 2014   cleaning: drop table OrthologAvgScore
Thu Aug  7 16:17:36 2014   done
Thu Aug  7 16:17:36 2014   cleaning: drop table OrthologTaxon
Thu Aug  7 16:17:36 2014   done
Thu Aug  7 16:17:36 2014   cleaning: drop table OrthologTemp
Thu Aug  7 16:17:36 2014   done
Thu Aug  7 16:17:36 2014 Constructing inParalog tables
Thu Aug  7 16:17:36 2014   create BestInterTaxonScore  (Benchmark dataset took 5 min for this step)
Thu Aug  7 16:17:37 2014   step 'bestInterTaxonScore' done (1 mins)

Thu Aug  7 16:17:37 2014   cleaning: drop table BestQueryTaxonScore
Thu Aug  7 16:17:37 2014   done
Thu Aug  7 16:17:37 2014   create bis_uids_ix index on BestQueryTaxonScore  (Benchmark dataset took 1 min for this step)
Thu Aug  7 16:17:38 2014   step 'bis_uids_ix' done (1 mins)

Thu Aug  7 16:17:38 2014   create UniqSimSeqsQueryId  (Benchmark dataset took 25 min for this step)
Thu Aug  7 16:17:55 2014   step 'uniqueSimSeqsQueryId' done (1 mins)

Thu Aug  7 16:17:55 2014   create ust_qids_ix index on UniqSimSeqsQueryId  (Benchmark dataset took 1 min for this step)
Thu Aug  7 16:17:56 2014   step 'ust_qids_ix' done (1 mins)

Thu Aug  7 16:17:56 2014   create BetterHit table  (Benchmark dataset took 3 hours for this step)
Thu Aug  7 16:18:08 2014   step 'betterHit' done (1 mins)

Thu Aug  7 16:18:08 2014   cleaning: drop table BestInterTaxonScore
Thu Aug  7 16:18:08 2014   done
Thu Aug  7 16:18:08 2014   cleaning: drop table UniqSimSeqsQueryId
Thu Aug  7 16:18:08 2014   done
Thu Aug  7 16:18:08 2014   create better_hit_ix index on BetterHit  (Benchmark dataset took 25 min for this step)
Thu Aug  7 16:18:08 2014   step 'better_hit_ix' done (1 mins)

Thu Aug  7 16:18:08 2014   create InParalogTemp table  (Benchmark dataset took 15 min for this step)
Thu Aug  7 16:18:08 2014   step 'inParalog' done (1 mins)

Thu Aug  7 16:18:08 2014   cleaning: drop table BetterHit
Thu Aug  7 16:18:08 2014   done
Thu Aug  7 16:18:08 2014   create InParalogTaxonAvg table  (Benchmark dataset took 1 min for this step)
Thu Aug  7 16:18:08 2014   step 'inParalogTaxonAvg' done (1 mins)

Thu Aug  7 16:18:08 2014   create OrthologUniqueId table  (Benchmark dataset took 5 min for this step)
Thu Aug  7 16:18:11 2014   step 'orthologUniqueId' done (1 mins)

Thu Aug  7 16:18:11 2014   create unique ortho_uniq_id_ix index  (Benchmark dataset took 1 min for this step)
Thu Aug  7 16:18:11 2014   step 'orthologUniqueIdIndex' done (1 mins)

Thu Aug  7 16:18:11 2014   create InplgOrthTaxonAvg table  (Benchmark dataset took 10 min for this step)
Thu Aug  7 16:18:11 2014   step 'inplgOrthTaxonAvg' done (1 mins)

Thu Aug  7 16:18:11 2014   cleaning: drop table OrthologUniqueId
Thu Aug  7 16:18:11 2014   done
Thu Aug  7 16:18:11 2014   create InParalogAvgScore table  (Benchmark dataset took 1 min for this step)
Thu Aug  7 16:18:11 2014   step 'inParalogAvg' done (1 mins)

Thu Aug  7 16:18:11 2014   cleaning: drop table InParalogTaxonAvg
Thu Aug  7 16:18:11 2014   done
Thu Aug  7 16:18:11 2014   cleaning: drop table InplgOrthTaxonAvg
Thu Aug  7 16:18:11 2014   done
Thu Aug  7 16:18:11 2014   create InParalogAvgScore index  (Benchmark dataset took 1 min for this step)
Thu Aug  7 16:18:12 2014   step 'inParalogAvgIndex' done (1 mins)

Thu Aug  7 16:18:12 2014   populate InParalog table, including normalized_score  (Benchmark dataset took 3 min for this step)
Thu Aug  7 16:18:12 2014   step 'inParalogsNormalization' done (1 mins)

Thu Aug  7 16:18:12 2014   cleaning: drop table InParalogAvgScore
Thu Aug  7 16:18:12 2014   done
Thu Aug  7 16:18:12 2014   cleaning: drop table InParalogTemp
Thu Aug  7 16:18:12 2014   done
Thu Aug  7 16:18:12 2014 Constructing coOrtholog tables
Thu Aug  7 16:18:12 2014   create InParalog2Way  (Benchmark dataset took 1.5 hours for this step)
Thu Aug  7 16:18:12 2014   step 'inParalog2Way' done (1 mins)

Thu Aug  7 16:18:12 2014   index in2a_ix  (Benchmark dataset took 45 min for this step)
Thu Aug  7 16:18:12 2014   step 'in2a_ix' done (1 mins)

Thu Aug  7 16:18:12 2014   index in2b_ix  (Benchmark dataset took 45 min for this step)
Thu Aug  7 16:18:13 2014   step 'in2b_ix' done (1 mins)

Thu Aug  7 16:18:13 2014   create Ortholog2Way  (Benchmark dataset took 1 hours for this step)
Thu Aug  7 16:18:19 2014   step 'ortholog2Way' done (1 mins)

Thu Aug  7 16:18:19 2014   index ortholog2way_ix  (Benchmark dataset took 5 min for this step)
Thu Aug  7 16:18:22 2014   step 'ortholog2WayIndex' done (1 mins)

Thu Aug  7 16:18:22 2014   create InplgOrthoInplg  (Benchmark dataset took 20 min for this step)
Thu Aug  7 16:18:27 2014   step 'inplgOrthoInplg' done (1 mins)

Thu Aug  7 16:18:27 2014   create InParalogOrtholog  (Benchmark dataset took 15 min for this step)
Thu Aug  7 16:18:29 2014   step 'inParalogOrtholog' done (1 mins)

Thu Aug  7 16:18:29 2014   create CoOrthologCandidate  (Benchmark dataset took 1 hour for this step)
Thu Aug  7 16:18:30 2014   step 'coOrthologCandidate' done (1 mins)

Thu Aug  7 16:18:30 2014   cleaning: drop table Ortholog2Way
Thu Aug  7 16:18:30 2014   done
Thu Aug  7 16:18:30 2014   cleaning: drop table InParalog2Way
Thu Aug  7 16:18:30 2014   done
Thu Aug  7 16:18:30 2014   cleaning: drop table InplgOrthoInplg
Thu Aug  7 16:18:30 2014   done
Thu Aug  7 16:18:30 2014   cleaning: drop table InParalogOrtholog
Thu Aug  7 16:18:30 2014   done
Thu Aug  7 16:18:30 2014   create CoOrthNotOrtholog table  (Benchmark dataset took 10 min for this step)
Thu Aug  7 16:18:30 2014   step 'coOrthologNotOrtholog' done (1 mins)

Thu Aug  7 16:18:30 2014   cleaning: drop table CoOrthologCandidate
Thu Aug  7 16:18:30 2014   done
Thu Aug  7 16:18:30 2014   index cno_ix  (Benchmark dataset took 1 min for this step)
Thu Aug  7 16:18:31 2014   step 'coOrthologNotOrthologIndex' done (1 mins)

Thu Aug  7 16:18:31 2014   create CoOrthologTemp table  (Benchmark dataset took 2 hours for this step)
Thu Aug  7 16:18:31 2014   step 'coOrtholog' done (1 mins)

Thu Aug  7 16:18:31 2014   cleaning: drop table CoOrthNotOrtholog
Thu Aug  7 16:18:31 2014   done
Thu Aug  7 16:18:31 2014   create CoOrthologTaxon table  (Benchmark dataset took 1 min for this step)
Thu Aug  7 16:18:32 2014   step 'coOrthologTaxon' done (1 mins)

Thu Aug  7 16:18:32 2014   create CoOrthologAvgScore table  (Benchmark dataset took 1 min for this step)
Thu Aug  7 16:18:32 2014   step 'coOrthologAvg' done (1 mins)

Thu Aug  7 16:18:32 2014   create CoOrthologAvgScore index  (Benchmark dataset took 1 min for this step)
Thu Aug  7 16:18:32 2014   step 'coOrthologAvgIndex' done (1 mins)

Thu Aug  7 16:18:32 2014   populate CoOrtholog table, including normalized_score  (Benchmark dataset took 2 min for this step)
Thu Aug  7 16:18:32 2014   step 'coOrthologsNormalization' done (1 mins)

Thu Aug  7 16:18:32 2014   cleaning: drop table CoOrthologAvgScore
Thu Aug  7 16:18:33 2014   done
Thu Aug  7 16:18:33 2014   cleaning: drop table CoOrthologTaxon
Thu Aug  7 16:18:33 2014   done
Thu Aug  7 16:18:33 2014   cleaning: drop table CoOrthologTemp
Thu Aug  7 16:18:33 2014   done

Done


============================================================================================
Sat Aug  9 19:57:04 2014 orthomclPairs orthomcl.config orthomclSoftware-v2.0.9/orthomcl_pairs.log cleanup=yes
=============================================================================================

Sat Aug  9 19:57:04 2014 Constructing common temp tables
Sat Aug  9 19:57:04 2014   Find min evalue exp  (OrthoMCL-DB V2 took ??? for this step)
Sat Aug  9 19:57:05 2014   done
Sat Aug  9 19:57:05 2014   updating SimilarSequences, setting 0 evalue_exp to underflow value (-180 - 1)  (Benchmark dataset took 25 min for this step)
Sat Aug  9 19:58:13 2014   step 'updateMinimumEvalueExponent' done (1 mins)

Sat Aug  9 19:58:13 2014   create BestQueryTaxonScore  (Benchmark dataset took 1.5 hours for this step)
Sat Aug  9 19:59:35 2014   step 'bestQueryTaxonScore' done (1 mins)

Sat Aug  9 19:59:35 2014   create qtscore_ix index on BestQueryTaxonScore  (Benchmark dataset took 15 min for this step)
Sat Aug  9 19:59:39 2014   step 'qtscore_ix' done (1 mins)

Sat Aug  9 19:59:39 2014 Constructing ortholog tables
Sat Aug  9 19:59:39 2014   create BestHit  (Benchmark dataset took 1.5 hours for this step)
Sat Aug  9 19:59:46 2014   step 'bestHit' done (1 mins)

Sat Aug  9 19:59:46 2014   create best_hit_ix index on BestHit  (Benchmark dataset took 15 min for this step)
Sat Aug  9 19:59:49 2014   step 'best_hit_ix' done (1 mins)

Sat Aug  9 19:59:49 2014   create OrthologTemp table  (Benchmark dataset took 5 min for this step)
Sat Aug  9 19:59:51 2014   step 'ortholog' done (1 mins)

Sat Aug  9 19:59:51 2014   cleaning: drop table BestHit
Sat Aug  9 19:59:52 2014   done
Sat Aug  9 19:59:52 2014   create OrthologTaxon table  (Benchmark dataset took 1 min for this step)
Sat Aug  9 19:59:53 2014   step 'orthologTaxon' done (1 mins)

Sat Aug  9 19:59:53 2014   create OrthologAvgScore table  (Benchmark dataset took 1 min for this step)
Sat Aug  9 19:59:53 2014   step 'orthologAvg' done (1 mins)

Sat Aug  9 19:59:53 2014   create OrthologAvgScore index  (Benchmark dataset took 1 min for this step)
Sat Aug  9 19:59:53 2014   step 'orthologAvgIndex' done (1 mins)

Sat Aug  9 19:59:53 2014   populate Ortholog table, including normalized_score  (Benchmark dataset took 2 min for this step)
Sat Aug  9 19:59:56 2014   step 'orthologsNormalization' done (1 mins)

Sat Aug  9 19:59:56 2014   cleaning: drop table OrthologAvgScore
Sat Aug  9 19:59:56 2014   done
Sat Aug  9 19:59:56 2014   cleaning: drop table OrthologTaxon
Sat Aug  9 19:59:56 2014   done
Sat Aug  9 19:59:56 2014   cleaning: drop table OrthologTemp
Sat Aug  9 19:59:56 2014   done
Sat Aug  9 19:59:56 2014 Constructing inParalog tables
Sat Aug  9 19:59:56 2014   create BestInterTaxonScore  (Benchmark dataset took 5 min for this step)
Sat Aug  9 19:59:57 2014   step 'bestInterTaxonScore' done (1 mins)

Sat Aug  9 19:59:57 2014   cleaning: drop table BestQueryTaxonScore
Sat Aug  9 19:59:57 2014   done
Sat Aug  9 19:59:57 2014   create bis_uids_ix index on BestQueryTaxonScore  (Benchmark dataset took 1 min for this step)
Sat Aug  9 19:59:58 2014   step 'bis_uids_ix' done (1 mins)

Sat Aug  9 19:59:58 2014   create UniqSimSeqsQueryId  (Benchmark dataset took 25 min for this step)
Sat Aug  9 20:00:03 2014   step 'uniqueSimSeqsQueryId' done (1 mins)

Sat Aug  9 20:00:03 2014   create ust_qids_ix index on UniqSimSeqsQueryId  (Benchmark dataset took 1 min for this step)
Sat Aug  9 20:00:04 2014   step 'ust_qids_ix' done (1 mins)

Sat Aug  9 20:00:04 2014   create BetterHit table  (Benchmark dataset took 3 hours for this step)
Sat Aug  9 20:00:14 2014   step 'betterHit' done (1 mins)

Sat Aug  9 20:00:14 2014   cleaning: drop table BestInterTaxonScore
Sat Aug  9 20:00:14 2014   done
Sat Aug  9 20:00:14 2014   cleaning: drop table UniqSimSeqsQueryId
Sat Aug  9 20:00:14 2014   done
Sat Aug  9 20:00:14 2014   create better_hit_ix index on BetterHit  (Benchmark dataset took 25 min for this step)
Sat Aug  9 20:00:14 2014   step 'better_hit_ix' done (1 mins)

Sat Aug  9 20:00:14 2014   create InParalogTemp table  (Benchmark dataset took 15 min for this step)
Sat Aug  9 20:00:14 2014   step 'inParalog' done (1 mins)

Sat Aug  9 20:00:14 2014   cleaning: drop table BetterHit
Sat Aug  9 20:00:14 2014   done
Sat Aug  9 20:00:14 2014   create InParalogTaxonAvg table  (Benchmark dataset took 1 min for this step)
Sat Aug  9 20:00:15 2014   step 'inParalogTaxonAvg' done (1 mins)

Sat Aug  9 20:00:15 2014   create OrthologUniqueId table  (Benchmark dataset took 5 min for this step)
Sat Aug  9 20:00:15 2014   step 'orthologUniqueId' done (1 mins)

Sat Aug  9 20:00:15 2014   create unique ortho_uniq_id_ix index  (Benchmark dataset took 1 min for this step)
Sat Aug  9 20:00:15 2014   step 'orthologUniqueIdIndex' done (1 mins)

Sat Aug  9 20:00:15 2014   create InplgOrthTaxonAvg table  (Benchmark dataset took 10 min for this step)
Sat Aug  9 20:00:15 2014   step 'inplgOrthTaxonAvg' done (1 mins)

Sat Aug  9 20:00:15 2014   cleaning: drop table OrthologUniqueId
Sat Aug  9 20:00:15 2014   done
Sat Aug  9 20:00:15 2014   create InParalogAvgScore table  (Benchmark dataset took 1 min for this step)
Sat Aug  9 20:00:15 2014   step 'inParalogAvg' done (1 mins)

Sat Aug  9 20:00:15 2014   cleaning: drop table InParalogTaxonAvg
Sat Aug  9 20:00:15 2014   done
Sat Aug  9 20:00:15 2014   cleaning: drop table InplgOrthTaxonAvg
Sat Aug  9 20:00:15 2014   done
Sat Aug  9 20:00:15 2014   create InParalogAvgScore index  (Benchmark dataset took 1 min for this step)
Sat Aug  9 20:00:16 2014   step 'inParalogAvgIndex' done (1 mins)

Sat Aug  9 20:00:16 2014   populate InParalog table, including normalized_score  (Benchmark dataset took 3 min for this step)
Sat Aug  9 20:00:16 2014   step 'inParalogsNormalization' done (1 mins)

Sat Aug  9 20:00:16 2014   cleaning: drop table InParalogAvgScore
Sat Aug  9 20:00:16 2014   done
Sat Aug  9 20:00:16 2014   cleaning: drop table InParalogTemp
Sat Aug  9 20:00:16 2014   done
Sat Aug  9 20:00:16 2014 Constructing coOrtholog tables
Sat Aug  9 20:00:16 2014   create InParalog2Way  (Benchmark dataset took 1.5 hours for this step)
Sat Aug  9 20:00:17 2014   step 'inParalog2Way' done (1 mins)

Sat Aug  9 20:00:17 2014   index in2a_ix  (Benchmark dataset took 45 min for this step)
Sat Aug  9 20:00:17 2014   step 'in2a_ix' done (1 mins)

Sat Aug  9 20:00:17 2014   index in2b_ix  (Benchmark dataset took 45 min for this step)
Sat Aug  9 20:00:17 2014   step 'in2b_ix' done (1 mins)

Sat Aug  9 20:00:17 2014   create Ortholog2Way  (Benchmark dataset took 1 hours for this step)
Sat Aug  9 20:00:20 2014   step 'ortholog2Way' done (1 mins)

Sat Aug  9 20:00:20 2014   index ortholog2way_ix  (Benchmark dataset took 5 min for this step)
Sat Aug  9 20:00:22 2014   step 'ortholog2WayIndex' done (1 mins)

Sat Aug  9 20:00:22 2014   create InplgOrthoInplg  (Benchmark dataset took 20 min for this step)
Sat Aug  9 20:00:23 2014   step 'inplgOrthoInplg' done (1 mins)

Sat Aug  9 20:00:23 2014   create InParalogOrtholog  (Benchmark dataset took 15 min for this step)
Sat Aug  9 20:00:23 2014   step 'inParalogOrtholog' done (1 mins)

Sat Aug  9 20:00:23 2014   create CoOrthologCandidate  (Benchmark dataset took 1 hour for this step)
Sat Aug  9 20:00:23 2014   step 'coOrthologCandidate' done (1 mins)

Sat Aug  9 20:00:23 2014   cleaning: drop table Ortholog2Way
Sat Aug  9 20:00:24 2014   done
Sat Aug  9 20:00:24 2014   cleaning: drop table InParalog2Way
Sat Aug  9 20:00:24 2014   done
Sat Aug  9 20:00:24 2014   cleaning: drop table InplgOrthoInplg
Sat Aug  9 20:00:24 2014   done
Sat Aug  9 20:00:24 2014   cleaning: drop table InParalogOrtholog
Sat Aug  9 20:00:24 2014   done
Sat Aug  9 20:00:24 2014   create CoOrthNotOrtholog table  (Benchmark dataset took 10 min for this step)
Sat Aug  9 20:00:24 2014   step 'coOrthologNotOrtholog' done (1 mins)

Sat Aug  9 20:00:24 2014   cleaning: drop table CoOrthologCandidate
Sat Aug  9 20:00:24 2014   done
Sat Aug  9 20:00:24 2014   index cno_ix  (Benchmark dataset took 1 min for this step)
Sat Aug  9 20:00:24 2014   step 'coOrthologNotOrthologIndex' done (1 mins)

Sat Aug  9 20:00:24 2014   create CoOrthologTemp table  (Benchmark dataset took 2 hours for this step)
Sat Aug  9 20:00:25 2014   step 'coOrtholog' done (1 mins)

Sat Aug  9 20:00:25 2014   cleaning: drop table CoOrthNotOrtholog
Sat Aug  9 20:00:25 2014   done
Sat Aug  9 20:00:25 2014   create CoOrthologTaxon table  (Benchmark dataset took 1 min for this step)
Sat Aug  9 20:00:25 2014   step 'coOrthologTaxon' done (1 mins)

Sat Aug  9 20:00:25 2014   create CoOrthologAvgScore table  (Benchmark dataset took 1 min for this step)
Sat Aug  9 20:00:25 2014   step 'coOrthologAvg' done (1 mins)

Sat Aug  9 20:00:25 2014   create CoOrthologAvgScore index  (Benchmark dataset took 1 min for this step)
Sat Aug  9 20:00:25 2014   step 'coOrthologAvgIndex' done (1 mins)

Sat Aug  9 20:00:25 2014   populate CoOrtholog table, including normalized_score  (Benchmark dataset took 2 min for this step)
Sat Aug  9 20:00:25 2014   step 'coOrthologsNormalization' done (1 mins)

Sat Aug  9 20:00:25 2014   cleaning: drop table CoOrthologAvgScore
Sat Aug  9 20:00:25 2014   done
Sat Aug  9 20:00:25 2014   cleaning: drop table CoOrthologTaxon
Sat Aug  9 20:00:25 2014   done
Sat Aug  9 20:00:25 2014   cleaning: drop table CoOrthologTemp
Sat Aug  9 20:00:26 2014   done

Done


============================================================================================
Wed Aug 20 15:42:05 2014 orthomclPairs orthomcl.config orthomclSoftware-v2.0.9/orthomcl_pairs.log cleanup=yes
=============================================================================================

Wed Aug 20 15:42:06 2014 Constructing common temp tables
Wed Aug 20 15:42:06 2014   Find min evalue exp  (OrthoMCL-DB V2 took ??? for this step)
Wed Aug 20 15:42:19 2014   done
Wed Aug 20 15:42:19 2014   updating SimilarSequences, setting 0 evalue_exp to underflow value (-180 - 1)  (Benchmark dataset took 25 min for this step)
Wed Aug 20 15:46:20 2014   step 'updateMinimumEvalueExponent' done (4 mins)

Wed Aug 20 15:46:20 2014   create BestQueryTaxonScore  (Benchmark dataset took 1.5 hours for this step)
Wed Aug 20 15:50:49 2014   step 'bestQueryTaxonScore' done (4 mins)

Wed Aug 20 15:50:49 2014   create qtscore_ix index on BestQueryTaxonScore  (Benchmark dataset took 15 min for this step)
Wed Aug 20 15:51:06 2014   step 'qtscore_ix' done (1 mins)

Wed Aug 20 15:51:06 2014 Constructing ortholog tables
Wed Aug 20 15:51:06 2014   create BestHit  (Benchmark dataset took 1.5 hours for this step)
Wed Aug 20 15:53:26 2014   step 'bestHit' done (2 mins)

Wed Aug 20 15:53:26 2014   create best_hit_ix index on BestHit  (Benchmark dataset took 15 min for this step)
Wed Aug 20 15:53:37 2014   step 'best_hit_ix' done (1 mins)

Wed Aug 20 15:53:37 2014   create OrthologTemp table  (Benchmark dataset took 5 min for this step)
Wed Aug 20 15:53:52 2014   step 'ortholog' done (1 mins)

Wed Aug 20 15:53:52 2014   cleaning: drop table BestHit
Wed Aug 20 15:53:52 2014   done
Wed Aug 20 15:53:52 2014   create OrthologTaxon table  (Benchmark dataset took 1 min for this step)
Wed Aug 20 15:53:55 2014   step 'orthologTaxon' done (1 mins)

Wed Aug 20 15:53:55 2014   create OrthologAvgScore table  (Benchmark dataset took 1 min for this step)
Wed Aug 20 15:53:55 2014   step 'orthologAvg' done (1 mins)

Wed Aug 20 15:53:55 2014   create OrthologAvgScore index  (Benchmark dataset took 1 min for this step)
Wed Aug 20 15:53:55 2014   step 'orthologAvgIndex' done (1 mins)

Wed Aug 20 15:53:55 2014   populate Ortholog table, including normalized_score  (Benchmark dataset took 2 min for this step)
Wed Aug 20 15:54:09 2014   step 'orthologsNormalization' done (1 mins)

Wed Aug 20 15:54:09 2014   cleaning: drop table OrthologAvgScore
Wed Aug 20 15:54:09 2014   done
Wed Aug 20 15:54:09 2014   cleaning: drop table OrthologTaxon
Wed Aug 20 15:54:09 2014   done
Wed Aug 20 15:54:09 2014   cleaning: drop table OrthologTemp
Wed Aug 20 15:54:09 2014   done
Wed Aug 20 15:54:09 2014 Constructing inParalog tables
Wed Aug 20 15:54:09 2014   create BestInterTaxonScore  (Benchmark dataset took 5 min for this step)
Wed Aug 20 15:54:11 2014   step 'bestInterTaxonScore' done (1 mins)

Wed Aug 20 15:54:11 2014   cleaning: drop table BestQueryTaxonScore
Wed Aug 20 15:54:11 2014   done
Wed Aug 20 15:54:11 2014   create bis_uids_ix index on BestQueryTaxonScore  (Benchmark dataset took 1 min for this step)
Wed Aug 20 15:54:12 2014   step 'bis_uids_ix' done (1 mins)

Wed Aug 20 15:54:12 2014   create UniqSimSeqsQueryId  (Benchmark dataset took 25 min for this step)
Wed Aug 20 15:55:31 2014   step 'uniqueSimSeqsQueryId' done (1 mins)

Wed Aug 20 15:55:31 2014   create ust_qids_ix index on UniqSimSeqsQueryId  (Benchmark dataset took 1 min for this step)
Wed Aug 20 15:55:34 2014   step 'ust_qids_ix' done (1 mins)

Wed Aug 20 15:55:34 2014   create BetterHit table  (Benchmark dataset took 3 hours for this step)
Wed Aug 20 15:57:40 2014   step 'betterHit' done (2 mins)

Wed Aug 20 15:57:40 2014   cleaning: drop table BestInterTaxonScore
Wed Aug 20 15:57:40 2014   done
Wed Aug 20 15:57:40 2014   cleaning: drop table UniqSimSeqsQueryId
Wed Aug 20 15:57:40 2014   done
Wed Aug 20 15:57:40 2014   create better_hit_ix index on BetterHit  (Benchmark dataset took 25 min for this step)
Wed Aug 20 15:57:42 2014   step 'better_hit_ix' done (1 mins)

Wed Aug 20 15:57:42 2014   create InParalogTemp table  (Benchmark dataset took 15 min for this step)
Wed Aug 20 15:57:48 2014   step 'inParalog' done (1 mins)

Wed Aug 20 15:57:48 2014   cleaning: drop table BetterHit
Wed Aug 20 15:57:49 2014   done
Wed Aug 20 15:57:49 2014   create InParalogTaxonAvg table  (Benchmark dataset took 1 min for this step)
Wed Aug 20 15:57:51 2014   step 'inParalogTaxonAvg' done (1 mins)

Wed Aug 20 15:57:51 2014   create OrthologUniqueId table  (Benchmark dataset took 5 min for this step)
Wed Aug 20 15:58:02 2014   step 'orthologUniqueId' done (1 mins)

Wed Aug 20 15:58:02 2014   create unique ortho_uniq_id_ix index  (Benchmark dataset took 1 min for this step)
Wed Aug 20 15:58:03 2014   step 'orthologUniqueIdIndex' done (1 mins)

Wed Aug 20 15:58:03 2014   create InplgOrthTaxonAvg table  (Benchmark dataset took 10 min for this step)
Wed Aug 20 15:58:05 2014   step 'inplgOrthTaxonAvg' done (1 mins)

Wed Aug 20 15:58:05 2014   cleaning: drop table OrthologUniqueId
Wed Aug 20 15:58:05 2014   done
Wed Aug 20 15:58:05 2014   create InParalogAvgScore table  (Benchmark dataset took 1 min for this step)
Wed Aug 20 15:58:06 2014   step 'inParalogAvg' done (1 mins)

Wed Aug 20 15:58:06 2014   cleaning: drop table InParalogTaxonAvg
Wed Aug 20 15:58:06 2014   done
Wed Aug 20 15:58:06 2014   cleaning: drop table InplgOrthTaxonAvg
Wed Aug 20 15:58:06 2014   done
Wed Aug 20 15:58:06 2014   create InParalogAvgScore index  (Benchmark dataset took 1 min for this step)
Wed Aug 20 15:58:07 2014   step 'inParalogAvgIndex' done (1 mins)

Wed Aug 20 15:58:07 2014   populate InParalog table, including normalized_score  (Benchmark dataset took 3 min for this step)
Wed Aug 20 15:58:10 2014   step 'inParalogsNormalization' done (1 mins)

Wed Aug 20 15:58:10 2014   cleaning: drop table InParalogAvgScore
Wed Aug 20 15:58:10 2014   done
Wed Aug 20 15:58:10 2014   cleaning: drop table InParalogTemp
Wed Aug 20 15:58:10 2014   done
Wed Aug 20 15:58:10 2014 Constructing coOrtholog tables
Wed Aug 20 15:58:10 2014   create InParalog2Way  (Benchmark dataset took 1.5 hours for this step)
Wed Aug 20 15:58:13 2014   step 'inParalog2Way' done (1 mins)

Wed Aug 20 15:58:13 2014   index in2a_ix  (Benchmark dataset took 45 min for this step)
Wed Aug 20 15:58:15 2014   step 'in2a_ix' done (1 mins)

Wed Aug 20 15:58:15 2014   index in2b_ix  (Benchmark dataset took 45 min for this step)
Wed Aug 20 15:58:18 2014   step 'in2b_ix' done (1 mins)

Wed Aug 20 15:58:18 2014   create Ortholog2Way  (Benchmark dataset took 1 hours for this step)
Wed Aug 20 15:58:39 2014   step 'ortholog2Way' done (1 mins)

Wed Aug 20 15:58:39 2014   index ortholog2way_ix  (Benchmark dataset took 5 min for this step)
Wed Aug 20 15:58:46 2014   step 'ortholog2WayIndex' done (1 mins)

Wed Aug 20 15:58:46 2014   create InplgOrthoInplg  (Benchmark dataset took 20 min for this step)
Wed Aug 20 15:59:02 2014   step 'inplgOrthoInplg' done (1 mins)

Wed Aug 20 15:59:02 2014   create InParalogOrtholog  (Benchmark dataset took 15 min for this step)
Wed Aug 20 15:59:07 2014   step 'inParalogOrtholog' done (1 mins)

Wed Aug 20 15:59:07 2014   create CoOrthologCandidate  (Benchmark dataset took 1 hour for this step)
Wed Aug 20 15:59:08 2014   step 'coOrthologCandidate' done (1 mins)

Wed Aug 20 15:59:08 2014   cleaning: drop table Ortholog2Way
Wed Aug 20 15:59:08 2014   done
Wed Aug 20 15:59:08 2014   cleaning: drop table InParalog2Way
Wed Aug 20 15:59:09 2014   done
Wed Aug 20 15:59:09 2014   cleaning: drop table InplgOrthoInplg
Wed Aug 20 15:59:09 2014   done
Wed Aug 20 15:59:09 2014   cleaning: drop table InParalogOrtholog
Wed Aug 20 15:59:09 2014   done
Wed Aug 20 15:59:09 2014   create CoOrthNotOrtholog table  (Benchmark dataset took 10 min for this step)
Wed Aug 20 15:59:15 2014   step 'coOrthologNotOrtholog' done (1 mins)

Wed Aug 20 15:59:15 2014   cleaning: drop table CoOrthologCandidate
Wed Aug 20 15:59:15 2014   done
Wed Aug 20 15:59:15 2014   index cno_ix  (Benchmark dataset took 1 min for this step)
Wed Aug 20 15:59:15 2014   step 'coOrthologNotOrthologIndex' done (1 mins)

Wed Aug 20 15:59:15 2014   create CoOrthologTemp table  (Benchmark dataset took 2 hours for this step)
Wed Aug 20 15:59:49 2014   step 'coOrtholog' done (1 mins)

Wed Aug 20 15:59:49 2014   cleaning: drop table CoOrthNotOrtholog
Wed Aug 20 15:59:49 2014   done
Wed Aug 20 15:59:49 2014   create CoOrthologTaxon table  (Benchmark dataset took 1 min for this step)
Wed Aug 20 15:59:49 2014   step 'coOrthologTaxon' done (1 mins)

Wed Aug 20 15:59:49 2014   create CoOrthologAvgScore table  (Benchmark dataset took 1 min for this step)
Wed Aug 20 15:59:50 2014   step 'coOrthologAvg' done (1 mins)

Wed Aug 20 15:59:50 2014   create CoOrthologAvgScore index  (Benchmark dataset took 1 min for this step)
Wed Aug 20 15:59:50 2014   step 'coOrthologAvgIndex' done (1 mins)

Wed Aug 20 15:59:50 2014   populate CoOrtholog table, including normalized_score  (Benchmark dataset took 2 min for this step)
Wed Aug 20 15:59:50 2014   step 'coOrthologsNormalization' done (1 mins)

Wed Aug 20 15:59:50 2014   cleaning: drop table CoOrthologAvgScore
Wed Aug 20 15:59:50 2014   done
Wed Aug 20 15:59:50 2014   cleaning: drop table CoOrthologTaxon
Wed Aug 20 15:59:50 2014   done
Wed Aug 20 15:59:50 2014   cleaning: drop table CoOrthologTemp
Wed Aug 20 15:59:50 2014   done

Done


============================================================================================
Sat Oct 11 21:15:06 2014 orthomclPairs orthomcl.config orthomclSoftware-v2.0.9/orthomcl_pairs.log cleanup=yes
=============================================================================================

Sat Oct 11 21:15:07 2014 Constructing common temp tables
Sat Oct 11 21:15:07 2014   Find min evalue exp  (OrthoMCL-DB V2 took ??? for this step)
Sat Oct 11 21:15:11 2014   done
Sat Oct 11 21:15:11 2014   updating SimilarSequences, setting 0 evalue_exp to underflow value (-180 - 1)  (Benchmark dataset took 25 min for this step)
Sat Oct 11 21:18:20 2014   step 'updateMinimumEvalueExponent' done (3 mins)

Sat Oct 11 21:18:20 2014   create BestQueryTaxonScore  (Benchmark dataset took 1.5 hours for this step)
Sat Oct 11 21:21:41 2014   step 'bestQueryTaxonScore' done (3 mins)

Sat Oct 11 21:21:41 2014   create qtscore_ix index on BestQueryTaxonScore  (Benchmark dataset took 15 min for this step)
Sat Oct 11 21:22:09 2014   step 'qtscore_ix' done (1 mins)

Sat Oct 11 21:22:09 2014 Constructing ortholog tables
Sat Oct 11 21:22:09 2014   create BestHit  (Benchmark dataset took 1.5 hours for this step)
Sat Oct 11 21:22:34 2014   step 'bestHit' done (1 mins)

Sat Oct 11 21:22:34 2014   create best_hit_ix index on BestHit  (Benchmark dataset took 15 min for this step)
Sat Oct 11 21:22:41 2014   step 'best_hit_ix' done (1 mins)

Sat Oct 11 21:22:41 2014   create OrthologTemp table  (Benchmark dataset took 5 min for this step)
Sat Oct 11 21:22:47 2014   step 'ortholog' done (1 mins)

Sat Oct 11 21:22:47 2014   cleaning: drop table BestHit
Sat Oct 11 21:22:47 2014   done
Sat Oct 11 21:22:47 2014   create OrthologTaxon table  (Benchmark dataset took 1 min for this step)
Sat Oct 11 21:22:50 2014   step 'orthologTaxon' done (1 mins)

Sat Oct 11 21:22:50 2014   create OrthologAvgScore table  (Benchmark dataset took 1 min for this step)
Sat Oct 11 21:22:51 2014   step 'orthologAvg' done (1 mins)

Sat Oct 11 21:22:51 2014   create OrthologAvgScore index  (Benchmark dataset took 1 min for this step)
Sat Oct 11 21:22:51 2014   step 'orthologAvgIndex' done (1 mins)

Sat Oct 11 21:22:51 2014   populate Ortholog table, including normalized_score  (Benchmark dataset took 2 min for this step)
Sat Oct 11 21:23:03 2014   step 'orthologsNormalization' done (1 mins)

Sat Oct 11 21:23:03 2014   cleaning: drop table OrthologAvgScore
Sat Oct 11 21:23:03 2014   done
Sat Oct 11 21:23:03 2014   cleaning: drop table OrthologTaxon
Sat Oct 11 21:23:03 2014   done
Sat Oct 11 21:23:03 2014   cleaning: drop table OrthologTemp
Sat Oct 11 21:23:03 2014   done
Sat Oct 11 21:23:03 2014 Constructing inParalog tables
Sat Oct 11 21:23:03 2014   create BestInterTaxonScore  (Benchmark dataset took 5 min for this step)
Sat Oct 11 21:23:05 2014   step 'bestInterTaxonScore' done (1 mins)

Sat Oct 11 21:23:05 2014   cleaning: drop table BestQueryTaxonScore
Sat Oct 11 21:23:05 2014   done
Sat Oct 11 21:23:05 2014   create bis_uids_ix index on BestQueryTaxonScore  (Benchmark dataset took 1 min for this step)
Sat Oct 11 21:23:06 2014   step 'bis_uids_ix' done (1 mins)

Sat Oct 11 21:23:06 2014   create UniqSimSeqsQueryId  (Benchmark dataset took 25 min for this step)
Sat Oct 11 21:23:23 2014   step 'uniqueSimSeqsQueryId' done (1 mins)

Sat Oct 11 21:23:23 2014   create ust_qids_ix index on UniqSimSeqsQueryId  (Benchmark dataset took 1 min for this step)
Sat Oct 11 21:23:24 2014   step 'ust_qids_ix' done (1 mins)

Sat Oct 11 21:23:24 2014   create BetterHit table  (Benchmark dataset took 3 hours for this step)
Sat Oct 11 21:24:01 2014   step 'betterHit' done (1 mins)

Sat Oct 11 21:24:01 2014   cleaning: drop table BestInterTaxonScore
Sat Oct 11 21:24:01 2014   done
Sat Oct 11 21:24:01 2014   cleaning: drop table UniqSimSeqsQueryId
Sat Oct 11 21:24:01 2014   done
Sat Oct 11 21:24:01 2014   create better_hit_ix index on BetterHit  (Benchmark dataset took 25 min for this step)
Sat Oct 11 21:24:03 2014   step 'better_hit_ix' done (1 mins)

Sat Oct 11 21:24:03 2014   create InParalogTemp table  (Benchmark dataset took 15 min for this step)
Sat Oct 11 21:24:05 2014   step 'inParalog' done (1 mins)

Sat Oct 11 21:24:05 2014   cleaning: drop table BetterHit
Sat Oct 11 21:24:06 2014   done
Sat Oct 11 21:24:06 2014   create InParalogTaxonAvg table  (Benchmark dataset took 1 min for this step)
Sat Oct 11 21:24:06 2014   step 'inParalogTaxonAvg' done (1 mins)

Sat Oct 11 21:24:06 2014   create OrthologUniqueId table  (Benchmark dataset took 5 min for this step)
Sat Oct 11 21:24:07 2014   step 'orthologUniqueId' done (1 mins)

Sat Oct 11 21:24:07 2014   create unique ortho_uniq_id_ix index  (Benchmark dataset took 1 min for this step)
Sat Oct 11 21:24:07 2014   step 'orthologUniqueIdIndex' done (1 mins)

Sat Oct 11 21:24:07 2014   create InplgOrthTaxonAvg table  (Benchmark dataset took 10 min for this step)
Sat Oct 11 21:24:08 2014   step 'inplgOrthTaxonAvg' done (1 mins)

Sat Oct 11 21:24:08 2014   cleaning: drop table OrthologUniqueId
Sat Oct 11 21:24:08 2014   done
Sat Oct 11 21:24:08 2014   create InParalogAvgScore table  (Benchmark dataset took 1 min for this step)
Sat Oct 11 21:24:08 2014   step 'inParalogAvg' done (1 mins)

Sat Oct 11 21:24:08 2014   cleaning: drop table InParalogTaxonAvg
Sat Oct 11 21:24:08 2014   done
Sat Oct 11 21:24:08 2014   cleaning: drop table InplgOrthTaxonAvg
Sat Oct 11 21:24:08 2014   done
Sat Oct 11 21:24:08 2014   create InParalogAvgScore index  (Benchmark dataset took 1 min for this step)
Sat Oct 11 21:24:08 2014   step 'inParalogAvgIndex' done (1 mins)

Sat Oct 11 21:24:08 2014   populate InParalog table, including normalized_score  (Benchmark dataset took 3 min for this step)
Sat Oct 11 21:24:10 2014   step 'inParalogsNormalization' done (1 mins)

Sat Oct 11 21:24:10 2014   cleaning: drop table InParalogAvgScore
Sat Oct 11 21:24:10 2014   done
Sat Oct 11 21:24:10 2014   cleaning: drop table InParalogTemp
Sat Oct 11 21:24:10 2014   done
Sat Oct 11 21:24:10 2014 Constructing coOrtholog tables
Sat Oct 11 21:24:10 2014   create InParalog2Way  (Benchmark dataset took 1.5 hours for this step)
Sat Oct 11 21:24:13 2014   step 'inParalog2Way' done (1 mins)

Sat Oct 11 21:24:13 2014   index in2a_ix  (Benchmark dataset took 45 min for this step)
Sat Oct 11 21:24:15 2014   step 'in2a_ix' done (1 mins)

Sat Oct 11 21:24:15 2014   index in2b_ix  (Benchmark dataset took 45 min for this step)
Sat Oct 11 21:24:17 2014   step 'in2b_ix' done (1 mins)

Sat Oct 11 21:24:17 2014   create Ortholog2Way  (Benchmark dataset took 1 hours for this step)
Sat Oct 11 21:24:27 2014   step 'ortholog2Way' done (1 mins)

Sat Oct 11 21:24:27 2014   index ortholog2way_ix  (Benchmark dataset took 5 min for this step)
Sat Oct 11 21:24:33 2014   step 'ortholog2WayIndex' done (1 mins)

Sat Oct 11 21:24:33 2014   create InplgOrthoInplg  (Benchmark dataset took 20 min for this step)
Sat Oct 11 21:24:48 2014   step 'inplgOrthoInplg' done (1 mins)

Sat Oct 11 21:24:48 2014   create InParalogOrtholog  (Benchmark dataset took 15 min for this step)
Sat Oct 11 21:24:53 2014   step 'inParalogOrtholog' done (1 mins)

Sat Oct 11 21:24:53 2014   create CoOrthologCandidate  (Benchmark dataset took 1 hour for this step)
Sat Oct 11 21:24:54 2014   step 'coOrthologCandidate' done (1 mins)

Sat Oct 11 21:24:54 2014   cleaning: drop table Ortholog2Way
Sat Oct 11 21:24:54 2014   done
Sat Oct 11 21:24:54 2014   cleaning: drop table InParalog2Way
Sat Oct 11 21:24:54 2014   done
Sat Oct 11 21:24:54 2014   cleaning: drop table InplgOrthoInplg
Sat Oct 11 21:24:55 2014   done
Sat Oct 11 21:24:55 2014   cleaning: drop table InParalogOrtholog
Sat Oct 11 21:24:55 2014   done
Sat Oct 11 21:24:55 2014   create CoOrthNotOrtholog table  (Benchmark dataset took 10 min for this step)
Sat Oct 11 21:24:55 2014   step 'coOrthologNotOrtholog' done (1 mins)

Sat Oct 11 21:24:55 2014   cleaning: drop table CoOrthologCandidate
Sat Oct 11 21:24:55 2014   done
Sat Oct 11 21:24:55 2014   index cno_ix  (Benchmark dataset took 1 min for this step)
Sat Oct 11 21:24:56 2014   step 'coOrthologNotOrthologIndex' done (1 mins)

Sat Oct 11 21:24:56 2014   create CoOrthologTemp table  (Benchmark dataset took 2 hours for this step)
Sat Oct 11 21:24:56 2014   step 'coOrtholog' done (1 mins)

Sat Oct 11 21:24:56 2014   cleaning: drop table CoOrthNotOrtholog
Sat Oct 11 21:24:56 2014   done
Sat Oct 11 21:24:56 2014   create CoOrthologTaxon table  (Benchmark dataset took 1 min for this step)
Sat Oct 11 21:24:56 2014   step 'coOrthologTaxon' done (1 mins)

Sat Oct 11 21:24:56 2014   create CoOrthologAvgScore table  (Benchmark dataset took 1 min for this step)
Sat Oct 11 21:24:56 2014   step 'coOrthologAvg' done (1 mins)

Sat Oct 11 21:24:56 2014   create CoOrthologAvgScore index  (Benchmark dataset took 1 min for this step)
Sat Oct 11 21:24:57 2014   step 'coOrthologAvgIndex' done (1 mins)

Sat Oct 11 21:24:57 2014   populate CoOrtholog table, including normalized_score  (Benchmark dataset took 2 min for this step)
Sat Oct 11 21:24:57 2014   step 'coOrthologsNormalization' done (1 mins)

Sat Oct 11 21:24:57 2014   cleaning: drop table CoOrthologAvgScore
Sat Oct 11 21:24:57 2014   done
Sat Oct 11 21:24:57 2014   cleaning: drop table CoOrthologTaxon
Sat Oct 11 21:24:57 2014   done
Sat Oct 11 21:24:57 2014   cleaning: drop table CoOrthologTemp
Sat Oct 11 21:24:57 2014   done

Done


============================================================================================
Sun Oct 12 18:52:42 2014 orthomclPairs bin/orthomcl.config bin/orthomclSoftware-v2.0.9/orthomcl_pairs.log cleanup=yes
=============================================================================================

Sun Oct 12 18:52:42 2014 Constructing common temp tables
Sun Oct 12 18:52:42 2014   Find min evalue exp  (OrthoMCL-DB V2 took ??? for this step)
Sun Oct 12 18:52:44 2014   done
Sun Oct 12 18:52:44 2014   updating SimilarSequences, setting 0 evalue_exp to underflow value (-180 - 1)  (Benchmark dataset took 25 min for this step)
Sun Oct 12 18:55:43 2014   step 'updateMinimumEvalueExponent' done (2 mins)

Sun Oct 12 18:55:43 2014   create BestQueryTaxonScore  (Benchmark dataset took 1.5 hours for this step)
Sun Oct 12 18:58:36 2014   step 'bestQueryTaxonScore' done (2 mins)

Sun Oct 12 18:58:36 2014   create qtscore_ix index on BestQueryTaxonScore  (Benchmark dataset took 15 min for this step)
Sun Oct 12 18:58:53 2014   step 'qtscore_ix' done (1 mins)

Sun Oct 12 18:58:53 2014 Constructing ortholog tables
Sun Oct 12 18:58:53 2014   create BestHit  (Benchmark dataset took 1.5 hours for this step)
Sun Oct 12 18:59:19 2014   step 'bestHit' done (1 mins)

Sun Oct 12 18:59:19 2014   create best_hit_ix index on BestHit  (Benchmark dataset took 15 min for this step)
Sun Oct 12 18:59:27 2014   step 'best_hit_ix' done (1 mins)

Sun Oct 12 18:59:27 2014   create OrthologTemp table  (Benchmark dataset took 5 min for this step)
Sun Oct 12 18:59:35 2014   step 'ortholog' done (1 mins)

Sun Oct 12 18:59:35 2014   cleaning: drop table BestHit
Sun Oct 12 18:59:35 2014   done
Sun Oct 12 18:59:35 2014   create OrthologTaxon table  (Benchmark dataset took 1 min for this step)
Sun Oct 12 18:59:39 2014   step 'orthologTaxon' done (1 mins)

Sun Oct 12 18:59:39 2014   create OrthologAvgScore table  (Benchmark dataset took 1 min for this step)
Sun Oct 12 18:59:39 2014   step 'orthologAvg' done (1 mins)

Sun Oct 12 18:59:39 2014   create OrthologAvgScore index  (Benchmark dataset took 1 min for this step)
Sun Oct 12 18:59:39 2014   step 'orthologAvgIndex' done (1 mins)

Sun Oct 12 18:59:39 2014   populate Ortholog table, including normalized_score  (Benchmark dataset took 2 min for this step)
Sun Oct 12 18:59:52 2014   step 'orthologsNormalization' done (1 mins)

Sun Oct 12 18:59:52 2014   cleaning: drop table OrthologAvgScore
Sun Oct 12 18:59:52 2014   done
Sun Oct 12 18:59:52 2014   cleaning: drop table OrthologTaxon
Sun Oct 12 18:59:52 2014   done
Sun Oct 12 18:59:52 2014   cleaning: drop table OrthologTemp
Sun Oct 12 18:59:52 2014   done
Sun Oct 12 18:59:52 2014 Constructing inParalog tables
Sun Oct 12 18:59:52 2014   create BestInterTaxonScore  (Benchmark dataset took 5 min for this step)
Sun Oct 12 18:59:54 2014   step 'bestInterTaxonScore' done (1 mins)

Sun Oct 12 18:59:54 2014   cleaning: drop table BestQueryTaxonScore
Sun Oct 12 18:59:54 2014   done
Sun Oct 12 18:59:54 2014   create bis_uids_ix index on BestQueryTaxonScore  (Benchmark dataset took 1 min for this step)
Sun Oct 12 18:59:55 2014   step 'bis_uids_ix' done (1 mins)

Sun Oct 12 18:59:55 2014   create UniqSimSeqsQueryId  (Benchmark dataset took 25 min for this step)
Sun Oct 12 19:00:07 2014   step 'uniqueSimSeqsQueryId' done (1 mins)

Sun Oct 12 19:00:07 2014   create ust_qids_ix index on UniqSimSeqsQueryId  (Benchmark dataset took 1 min for this step)
Sun Oct 12 19:00:10 2014   step 'ust_qids_ix' done (1 mins)

Sun Oct 12 19:00:10 2014   create BetterHit table  (Benchmark dataset took 3 hours for this step)
Sun Oct 12 19:00:38 2014   step 'betterHit' done (1 mins)

Sun Oct 12 19:00:38 2014   cleaning: drop table BestInterTaxonScore
Sun Oct 12 19:00:38 2014   done
Sun Oct 12 19:00:38 2014   cleaning: drop table UniqSimSeqsQueryId
Sun Oct 12 19:00:38 2014   done
Sun Oct 12 19:00:38 2014   create better_hit_ix index on BetterHit  (Benchmark dataset took 25 min for this step)
Sun Oct 12 19:00:40 2014   step 'better_hit_ix' done (1 mins)

Sun Oct 12 19:00:40 2014   create InParalogTemp table  (Benchmark dataset took 15 min for this step)
Sun Oct 12 19:00:42 2014   step 'inParalog' done (1 mins)

Sun Oct 12 19:00:42 2014   cleaning: drop table BetterHit
Sun Oct 12 19:00:42 2014   done
Sun Oct 12 19:00:42 2014   create InParalogTaxonAvg table  (Benchmark dataset took 1 min for this step)
Sun Oct 12 19:00:42 2014   step 'inParalogTaxonAvg' done (1 mins)

Sun Oct 12 19:00:42 2014   create OrthologUniqueId table  (Benchmark dataset took 5 min for this step)
Sun Oct 12 19:00:43 2014   step 'orthologUniqueId' done (1 mins)

Sun Oct 12 19:00:43 2014   create unique ortho_uniq_id_ix index  (Benchmark dataset took 1 min for this step)
Sun Oct 12 19:00:44 2014   step 'orthologUniqueIdIndex' done (1 mins)

Sun Oct 12 19:00:44 2014   create InplgOrthTaxonAvg table  (Benchmark dataset took 10 min for this step)
Sun Oct 12 19:00:44 2014   step 'inplgOrthTaxonAvg' done (1 mins)

Sun Oct 12 19:00:44 2014   cleaning: drop table OrthologUniqueId
Sun Oct 12 19:00:44 2014   done
Sun Oct 12 19:00:44 2014   create InParalogAvgScore table  (Benchmark dataset took 1 min for this step)
Sun Oct 12 19:00:44 2014   step 'inParalogAvg' done (1 mins)

Sun Oct 12 19:00:44 2014   cleaning: drop table InParalogTaxonAvg
Sun Oct 12 19:00:44 2014   done
Sun Oct 12 19:00:44 2014   cleaning: drop table InplgOrthTaxonAvg
Sun Oct 12 19:00:44 2014   done
Sun Oct 12 19:00:44 2014   create InParalogAvgScore index  (Benchmark dataset took 1 min for this step)
Sun Oct 12 19:00:44 2014   step 'inParalogAvgIndex' done (1 mins)

Sun Oct 12 19:00:44 2014   populate InParalog table, including normalized_score  (Benchmark dataset took 3 min for this step)
Sun Oct 12 19:00:46 2014   step 'inParalogsNormalization' done (1 mins)

Sun Oct 12 19:00:46 2014   cleaning: drop table InParalogAvgScore
Sun Oct 12 19:00:46 2014   done
Sun Oct 12 19:00:46 2014   cleaning: drop table InParalogTemp
Sun Oct 12 19:00:47 2014   done
Sun Oct 12 19:00:47 2014 Constructing coOrtholog tables
Sun Oct 12 19:00:47 2014   create InParalog2Way  (Benchmark dataset took 1.5 hours for this step)
Sun Oct 12 19:00:49 2014   step 'inParalog2Way' done (1 mins)

Sun Oct 12 19:00:49 2014   index in2a_ix  (Benchmark dataset took 45 min for this step)
Sun Oct 12 19:00:51 2014   step 'in2a_ix' done (1 mins)

Sun Oct 12 19:00:51 2014   index in2b_ix  (Benchmark dataset took 45 min for this step)
Sun Oct 12 19:00:53 2014   step 'in2b_ix' done (1 mins)

Sun Oct 12 19:00:53 2014   create Ortholog2Way  (Benchmark dataset took 1 hours for this step)
Sun Oct 12 19:01:04 2014   step 'ortholog2Way' done (1 mins)

Sun Oct 12 19:01:04 2014   index ortholog2way_ix  (Benchmark dataset took 5 min for this step)
Sun Oct 12 19:01:09 2014   step 'ortholog2WayIndex' done (1 mins)

Sun Oct 12 19:01:09 2014   create InplgOrthoInplg  (Benchmark dataset took 20 min for this step)
Sun Oct 12 19:01:23 2014   step 'inplgOrthoInplg' done (1 mins)

Sun Oct 12 19:01:23 2014   create InParalogOrtholog  (Benchmark dataset took 15 min for this step)
Sun Oct 12 19:01:29 2014   step 'inParalogOrtholog' done (1 mins)

Sun Oct 12 19:01:29 2014   create CoOrthologCandidate  (Benchmark dataset took 1 hour for this step)
Sun Oct 12 19:01:30 2014   step 'coOrthologCandidate' done (1 mins)

Sun Oct 12 19:01:30 2014   cleaning: drop table Ortholog2Way
Sun Oct 12 19:01:30 2014   done
Sun Oct 12 19:01:30 2014   cleaning: drop table InParalog2Way
Sun Oct 12 19:01:30 2014   done
Sun Oct 12 19:01:30 2014   cleaning: drop table InplgOrthoInplg
Sun Oct 12 19:01:30 2014   done
Sun Oct 12 19:01:30 2014   cleaning: drop table InParalogOrtholog
Sun Oct 12 19:01:30 2014   done
Sun Oct 12 19:01:30 2014   create CoOrthNotOrtholog table  (Benchmark dataset took 10 min for this step)
Sun Oct 12 19:01:31 2014   step 'coOrthologNotOrtholog' done (1 mins)

Sun Oct 12 19:01:31 2014   cleaning: drop table CoOrthologCandidate
Sun Oct 12 19:01:31 2014   done
Sun Oct 12 19:01:31 2014   index cno_ix  (Benchmark dataset took 1 min for this step)
Sun Oct 12 19:01:31 2014   step 'coOrthologNotOrthologIndex' done (1 mins)

Sun Oct 12 19:01:31 2014   create CoOrthologTemp table  (Benchmark dataset took 2 hours for this step)
Sun Oct 12 19:01:32 2014   step 'coOrtholog' done (1 mins)

Sun Oct 12 19:01:32 2014   cleaning: drop table CoOrthNotOrtholog
Sun Oct 12 19:01:32 2014   done
Sun Oct 12 19:01:32 2014   create CoOrthologTaxon table  (Benchmark dataset took 1 min for this step)
Sun Oct 12 19:01:32 2014   step 'coOrthologTaxon' done (1 mins)

Sun Oct 12 19:01:32 2014   create CoOrthologAvgScore table  (Benchmark dataset took 1 min for this step)
Sun Oct 12 19:01:32 2014   step 'coOrthologAvg' done (1 mins)

Sun Oct 12 19:01:32 2014   create CoOrthologAvgScore index  (Benchmark dataset took 1 min for this step)
Sun Oct 12 19:01:32 2014   step 'coOrthologAvgIndex' done (1 mins)

Sun Oct 12 19:01:32 2014   populate CoOrtholog table, including normalized_score  (Benchmark dataset took 2 min for this step)
Sun Oct 12 19:01:32 2014   step 'coOrthologsNormalization' done (1 mins)

Sun Oct 12 19:01:32 2014   cleaning: drop table CoOrthologAvgScore
Sun Oct 12 19:01:33 2014   done
Sun Oct 12 19:01:33 2014   cleaning: drop table CoOrthologTaxon
Sun Oct 12 19:01:33 2014   done
Sun Oct 12 19:01:33 2014   cleaning: drop table CoOrthologTemp
Sun Oct 12 19:01:33 2014   done

Done


============================================================================================
Mon Oct 13 14:43:27 2014 orthomclPairs bin/orthomcl.config bin/orthomclSoftware-v2.0.9/orthomcl_pairs.log cleanup=yes
=============================================================================================

Mon Oct 13 14:43:27 2014 Constructing common temp tables
Mon Oct 13 14:43:27 2014   Find min evalue exp  (OrthoMCL-DB V2 took ??? for this step)
Mon Oct 13 14:43:28 2014   done
Mon Oct 13 14:43:28 2014   updating SimilarSequences, setting 0 evalue_exp to underflow value (-180 - 1)  (Benchmark dataset took 25 min for this step)
Mon Oct 13 14:45:46 2014   step 'updateMinimumEvalueExponent' done (2 mins)

Mon Oct 13 14:45:46 2014   create BestQueryTaxonScore  (Benchmark dataset took 1.5 hours for this step)
Mon Oct 13 14:48:37 2014   step 'bestQueryTaxonScore' done (2 mins)

Mon Oct 13 14:48:37 2014   create qtscore_ix index on BestQueryTaxonScore  (Benchmark dataset took 15 min for this step)
Mon Oct 13 14:48:44 2014   step 'qtscore_ix' done (1 mins)

Mon Oct 13 14:48:44 2014 Constructing ortholog tables
Mon Oct 13 14:48:44 2014   create BestHit  (Benchmark dataset took 1.5 hours for this step)
Mon Oct 13 14:49:05 2014   step 'bestHit' done (1 mins)

Mon Oct 13 14:49:05 2014   create best_hit_ix index on BestHit  (Benchmark dataset took 15 min for this step)
Mon Oct 13 14:49:58 2014   step 'best_hit_ix' done (1 mins)

Mon Oct 13 14:49:58 2014   create OrthologTemp table  (Benchmark dataset took 5 min for this step)
Mon Oct 13 14:50:04 2014   step 'ortholog' done (1 mins)

Mon Oct 13 14:50:04 2014   cleaning: drop table BestHit
Mon Oct 13 14:50:04 2014   done
Mon Oct 13 14:50:04 2014   create OrthologTaxon table  (Benchmark dataset took 1 min for this step)
Mon Oct 13 14:50:07 2014   step 'orthologTaxon' done (1 mins)

Mon Oct 13 14:50:07 2014   create OrthologAvgScore table  (Benchmark dataset took 1 min for this step)
Mon Oct 13 14:50:07 2014   step 'orthologAvg' done (1 mins)

Mon Oct 13 14:50:07 2014   create OrthologAvgScore index  (Benchmark dataset took 1 min for this step)
Mon Oct 13 14:50:08 2014   step 'orthologAvgIndex' done (1 mins)

Mon Oct 13 14:50:08 2014   populate Ortholog table, including normalized_score  (Benchmark dataset took 2 min for this step)
Mon Oct 13 14:50:19 2014   step 'orthologsNormalization' done (1 mins)

Mon Oct 13 14:50:19 2014   cleaning: drop table OrthologAvgScore
Mon Oct 13 14:50:19 2014   done
Mon Oct 13 14:50:19 2014   cleaning: drop table OrthologTaxon
Mon Oct 13 14:50:19 2014   done
Mon Oct 13 14:50:19 2014   cleaning: drop table OrthologTemp
Mon Oct 13 14:50:19 2014   done
Mon Oct 13 14:50:19 2014 Constructing inParalog tables
Mon Oct 13 14:50:19 2014   create BestInterTaxonScore  (Benchmark dataset took 5 min for this step)
Mon Oct 13 14:50:21 2014   step 'bestInterTaxonScore' done (1 mins)

Mon Oct 13 14:50:21 2014   cleaning: drop table BestQueryTaxonScore
Mon Oct 13 14:50:21 2014   done
Mon Oct 13 14:50:21 2014   create bis_uids_ix index on BestQueryTaxonScore  (Benchmark dataset took 1 min for this step)
Mon Oct 13 14:50:21 2014   step 'bis_uids_ix' done (1 mins)

Mon Oct 13 14:50:21 2014   create UniqSimSeqsQueryId  (Benchmark dataset took 25 min for this step)
Mon Oct 13 14:50:23 2014   step 'uniqueSimSeqsQueryId' done (1 mins)

Mon Oct 13 14:50:23 2014   create ust_qids_ix index on UniqSimSeqsQueryId  (Benchmark dataset took 1 min for this step)
Mon Oct 13 14:50:24 2014   step 'ust_qids_ix' done (1 mins)

Mon Oct 13 14:50:24 2014   create BetterHit table  (Benchmark dataset took 3 hours for this step)
Mon Oct 13 14:50:36 2014   step 'betterHit' done (1 mins)

Mon Oct 13 14:50:36 2014   cleaning: drop table BestInterTaxonScore
Mon Oct 13 14:50:36 2014   done
Mon Oct 13 14:50:36 2014   cleaning: drop table UniqSimSeqsQueryId
Mon Oct 13 14:50:36 2014   done
Mon Oct 13 14:50:36 2014   create better_hit_ix index on BetterHit  (Benchmark dataset took 25 min for this step)
Mon Oct 13 14:50:38 2014   step 'better_hit_ix' done (1 mins)

Mon Oct 13 14:50:38 2014   create InParalogTemp table  (Benchmark dataset took 15 min for this step)
Mon Oct 13 14:50:41 2014   step 'inParalog' done (1 mins)

Mon Oct 13 14:50:41 2014   cleaning: drop table BetterHit
Mon Oct 13 14:50:41 2014   done
Mon Oct 13 14:50:41 2014   create InParalogTaxonAvg table  (Benchmark dataset took 1 min for this step)
Mon Oct 13 14:50:41 2014   step 'inParalogTaxonAvg' done (1 mins)

Mon Oct 13 14:50:41 2014   create OrthologUniqueId table  (Benchmark dataset took 5 min for this step)
Mon Oct 13 14:50:42 2014   step 'orthologUniqueId' done (1 mins)

Mon Oct 13 14:50:42 2014   create unique ortho_uniq_id_ix index  (Benchmark dataset took 1 min for this step)
Mon Oct 13 14:50:42 2014   step 'orthologUniqueIdIndex' done (1 mins)

Mon Oct 13 14:50:42 2014   create InplgOrthTaxonAvg table  (Benchmark dataset took 10 min for this step)
Mon Oct 13 14:50:43 2014   step 'inplgOrthTaxonAvg' done (1 mins)

Mon Oct 13 14:50:43 2014   cleaning: drop table OrthologUniqueId
Mon Oct 13 14:50:43 2014   done
Mon Oct 13 14:50:43 2014   create InParalogAvgScore table  (Benchmark dataset took 1 min for this step)
Mon Oct 13 14:50:43 2014   step 'inParalogAvg' done (1 mins)

Mon Oct 13 14:50:43 2014   cleaning: drop table InParalogTaxonAvg
Mon Oct 13 14:50:43 2014   done
Mon Oct 13 14:50:43 2014   cleaning: drop table InplgOrthTaxonAvg
Mon Oct 13 14:50:43 2014   done
Mon Oct 13 14:50:43 2014   create InParalogAvgScore index  (Benchmark dataset took 1 min for this step)
Mon Oct 13 14:50:43 2014   step 'inParalogAvgIndex' done (1 mins)

Mon Oct 13 14:50:43 2014   populate InParalog table, including normalized_score  (Benchmark dataset took 3 min for this step)
Mon Oct 13 14:50:45 2014   step 'inParalogsNormalization' done (1 mins)

Mon Oct 13 14:50:45 2014   cleaning: drop table InParalogAvgScore
Mon Oct 13 14:50:45 2014   done
Mon Oct 13 14:50:45 2014   cleaning: drop table InParalogTemp
Mon Oct 13 14:50:45 2014   done
Mon Oct 13 14:50:45 2014 Constructing coOrtholog tables
Mon Oct 13 14:50:45 2014   create InParalog2Way  (Benchmark dataset took 1.5 hours for this step)
Mon Oct 13 14:50:48 2014   step 'inParalog2Way' done (1 mins)

Mon Oct 13 14:50:48 2014   index in2a_ix  (Benchmark dataset took 45 min for this step)
Mon Oct 13 14:50:50 2014   step 'in2a_ix' done (1 mins)

Mon Oct 13 14:50:50 2014   index in2b_ix  (Benchmark dataset took 45 min for this step)
Mon Oct 13 14:50:51 2014   step 'in2b_ix' done (1 mins)

Mon Oct 13 14:50:51 2014   create Ortholog2Way  (Benchmark dataset took 1 hours for this step)
Mon Oct 13 14:51:01 2014   step 'ortholog2Way' done (1 mins)

Mon Oct 13 14:51:01 2014   index ortholog2way_ix  (Benchmark dataset took 5 min for this step)
Mon Oct 13 14:51:08 2014   step 'ortholog2WayIndex' done (1 mins)

Mon Oct 13 14:51:08 2014   create InplgOrthoInplg  (Benchmark dataset took 20 min for this step)
Mon Oct 13 14:51:23 2014   step 'inplgOrthoInplg' done (1 mins)

Mon Oct 13 14:51:23 2014   create InParalogOrtholog  (Benchmark dataset took 15 min for this step)
Mon Oct 13 14:51:27 2014   step 'inParalogOrtholog' done (1 mins)

Mon Oct 13 14:51:27 2014   create CoOrthologCandidate  (Benchmark dataset took 1 hour for this step)
Mon Oct 13 14:51:29 2014   step 'coOrthologCandidate' done (1 mins)

Mon Oct 13 14:51:29 2014   cleaning: drop table Ortholog2Way
Mon Oct 13 14:51:29 2014   done
Mon Oct 13 14:51:29 2014   cleaning: drop table InParalog2Way
Mon Oct 13 14:51:29 2014   done
Mon Oct 13 14:51:29 2014   cleaning: drop table InplgOrthoInplg
Mon Oct 13 14:51:29 2014   done
Mon Oct 13 14:51:29 2014   cleaning: drop table InParalogOrtholog
Mon Oct 13 14:51:29 2014   done
Mon Oct 13 14:51:29 2014   create CoOrthNotOrtholog table  (Benchmark dataset took 10 min for this step)
Mon Oct 13 14:51:29 2014   step 'coOrthologNotOrtholog' done (1 mins)

Mon Oct 13 14:51:29 2014   cleaning: drop table CoOrthologCandidate
Mon Oct 13 14:51:29 2014   done
Mon Oct 13 14:51:29 2014   index cno_ix  (Benchmark dataset took 1 min for this step)
Mon Oct 13 14:51:30 2014   step 'coOrthologNotOrthologIndex' done (1 mins)

Mon Oct 13 14:51:30 2014   create CoOrthologTemp table  (Benchmark dataset took 2 hours for this step)
Mon Oct 13 14:51:30 2014   step 'coOrtholog' done (1 mins)

Mon Oct 13 14:51:30 2014   cleaning: drop table CoOrthNotOrtholog
Mon Oct 13 14:51:30 2014   done
Mon Oct 13 14:51:30 2014   create CoOrthologTaxon table  (Benchmark dataset took 1 min for this step)
Mon Oct 13 14:51:31 2014   step 'coOrthologTaxon' done (1 mins)

Mon Oct 13 14:51:31 2014   create CoOrthologAvgScore table  (Benchmark dataset took 1 min for this step)
Mon Oct 13 14:51:31 2014   step 'coOrthologAvg' done (1 mins)

Mon Oct 13 14:51:31 2014   create CoOrthologAvgScore index  (Benchmark dataset took 1 min for this step)
Mon Oct 13 14:51:31 2014   step 'coOrthologAvgIndex' done (1 mins)

Mon Oct 13 14:51:31 2014   populate CoOrtholog table, including normalized_score  (Benchmark dataset took 2 min for this step)
Mon Oct 13 14:51:31 2014   step 'coOrthologsNormalization' done (1 mins)

Mon Oct 13 14:51:31 2014   cleaning: drop table CoOrthologAvgScore
Mon Oct 13 14:51:31 2014   done
Mon Oct 13 14:51:31 2014   cleaning: drop table CoOrthologTaxon
Mon Oct 13 14:51:31 2014   done
Mon Oct 13 14:51:31 2014   cleaning: drop table CoOrthologTemp
Mon Oct 13 14:51:31 2014   done

Done


============================================================================================
Mon Oct 13 22:10:41 2014 orthomclPairs bin/orthomcl.config bin/orthomclSoftware-v2.0.9/orthomcl_pairs.log cleanup=yes
=============================================================================================

Mon Oct 13 22:10:42 2014 Constructing common temp tables
Mon Oct 13 22:10:42 2014   Find min evalue exp  (OrthoMCL-DB V2 took ??? for this step)
Mon Oct 13 22:10:44 2014   done
Mon Oct 13 22:10:44 2014   updating SimilarSequences, setting 0 evalue_exp to underflow value (-180 - 1)  (Benchmark dataset took 25 min for this step)
Mon Oct 13 22:13:45 2014   step 'updateMinimumEvalueExponent' done (3 mins)

Mon Oct 13 22:13:45 2014   create BestQueryTaxonScore  (Benchmark dataset took 1.5 hours for this step)
Mon Oct 13 22:16:51 2014   step 'bestQueryTaxonScore' done (3 mins)

Mon Oct 13 22:16:51 2014   create qtscore_ix index on BestQueryTaxonScore  (Benchmark dataset took 15 min for this step)
Mon Oct 13 22:17:00 2014   step 'qtscore_ix' done (1 mins)

Mon Oct 13 22:17:00 2014 Constructing ortholog tables
Mon Oct 13 22:17:00 2014   create BestHit  (Benchmark dataset took 1.5 hours for this step)
Mon Oct 13 22:17:21 2014   step 'bestHit' done (1 mins)

Mon Oct 13 22:17:21 2014   create best_hit_ix index on BestHit  (Benchmark dataset took 15 min for this step)
Mon Oct 13 22:18:14 2014   step 'best_hit_ix' done (1 mins)

Mon Oct 13 22:18:14 2014   create OrthologTemp table  (Benchmark dataset took 5 min for this step)
Mon Oct 13 22:18:20 2014   step 'ortholog' done (1 mins)

Mon Oct 13 22:18:20 2014   cleaning: drop table BestHit
Mon Oct 13 22:18:20 2014   done
Mon Oct 13 22:18:20 2014   create OrthologTaxon table  (Benchmark dataset took 1 min for this step)
Mon Oct 13 22:18:23 2014   step 'orthologTaxon' done (1 mins)

Mon Oct 13 22:18:23 2014   create OrthologAvgScore table  (Benchmark dataset took 1 min for this step)
Mon Oct 13 22:18:24 2014   step 'orthologAvg' done (1 mins)

Mon Oct 13 22:18:24 2014   create OrthologAvgScore index  (Benchmark dataset took 1 min for this step)
Mon Oct 13 22:18:24 2014   step 'orthologAvgIndex' done (1 mins)

Mon Oct 13 22:18:24 2014   populate Ortholog table, including normalized_score  (Benchmark dataset took 2 min for this step)
Mon Oct 13 22:18:36 2014   step 'orthologsNormalization' done (1 mins)

Mon Oct 13 22:18:36 2014   cleaning: drop table OrthologAvgScore
Mon Oct 13 22:18:36 2014   done
Mon Oct 13 22:18:36 2014   cleaning: drop table OrthologTaxon
Mon Oct 13 22:18:36 2014   done
Mon Oct 13 22:18:36 2014   cleaning: drop table OrthologTemp
Mon Oct 13 22:18:37 2014   done
Mon Oct 13 22:18:37 2014 Constructing inParalog tables
Mon Oct 13 22:18:37 2014   create BestInterTaxonScore  (Benchmark dataset took 5 min for this step)
Mon Oct 13 22:18:39 2014   step 'bestInterTaxonScore' done (1 mins)

Mon Oct 13 22:18:39 2014   cleaning: drop table BestQueryTaxonScore
Mon Oct 13 22:18:39 2014   done
Mon Oct 13 22:18:39 2014   create bis_uids_ix index on BestQueryTaxonScore  (Benchmark dataset took 1 min for this step)
Mon Oct 13 22:18:39 2014   step 'bis_uids_ix' done (1 mins)

Mon Oct 13 22:18:39 2014   create UniqSimSeqsQueryId  (Benchmark dataset took 25 min for this step)
Mon Oct 13 22:18:41 2014   step 'uniqueSimSeqsQueryId' done (1 mins)

Mon Oct 13 22:18:41 2014   create ust_qids_ix index on UniqSimSeqsQueryId  (Benchmark dataset took 1 min for this step)
Mon Oct 13 22:18:41 2014   step 'ust_qids_ix' done (1 mins)

Mon Oct 13 22:18:41 2014   create BetterHit table  (Benchmark dataset took 3 hours for this step)
Mon Oct 13 22:18:55 2014   step 'betterHit' done (1 mins)

Mon Oct 13 22:18:55 2014   cleaning: drop table BestInterTaxonScore
Mon Oct 13 22:18:55 2014   done
Mon Oct 13 22:18:55 2014   cleaning: drop table UniqSimSeqsQueryId
Mon Oct 13 22:18:55 2014   done
Mon Oct 13 22:18:55 2014   create better_hit_ix index on BetterHit  (Benchmark dataset took 25 min for this step)
Mon Oct 13 22:18:56 2014   step 'better_hit_ix' done (1 mins)

Mon Oct 13 22:18:56 2014   create InParalogTemp table  (Benchmark dataset took 15 min for this step)
Mon Oct 13 22:18:58 2014   step 'inParalog' done (1 mins)

Mon Oct 13 22:18:58 2014   cleaning: drop table BetterHit
Mon Oct 13 22:18:58 2014   done
Mon Oct 13 22:18:58 2014   create InParalogTaxonAvg table  (Benchmark dataset took 1 min for this step)
Mon Oct 13 22:18:58 2014   step 'inParalogTaxonAvg' done (1 mins)

Mon Oct 13 22:18:58 2014   create OrthologUniqueId table  (Benchmark dataset took 5 min for this step)
Mon Oct 13 22:19:00 2014   step 'orthologUniqueId' done (1 mins)

Mon Oct 13 22:19:00 2014   create unique ortho_uniq_id_ix index  (Benchmark dataset took 1 min for this step)
Mon Oct 13 22:19:00 2014   step 'orthologUniqueIdIndex' done (1 mins)

Mon Oct 13 22:19:00 2014   create InplgOrthTaxonAvg table  (Benchmark dataset took 10 min for this step)
Mon Oct 13 22:19:01 2014   step 'inplgOrthTaxonAvg' done (1 mins)

Mon Oct 13 22:19:01 2014   cleaning: drop table OrthologUniqueId
Mon Oct 13 22:19:01 2014   done
Mon Oct 13 22:19:01 2014   create InParalogAvgScore table  (Benchmark dataset took 1 min for this step)
Mon Oct 13 22:19:01 2014   step 'inParalogAvg' done (1 mins)

Mon Oct 13 22:19:01 2014   cleaning: drop table InParalogTaxonAvg
Mon Oct 13 22:19:01 2014   done
Mon Oct 13 22:19:01 2014   cleaning: drop table InplgOrthTaxonAvg
Mon Oct 13 22:19:01 2014   done
Mon Oct 13 22:19:01 2014   create InParalogAvgScore index  (Benchmark dataset took 1 min for this step)
Mon Oct 13 22:19:01 2014   step 'inParalogAvgIndex' done (1 mins)

Mon Oct 13 22:19:01 2014   populate InParalog table, including normalized_score  (Benchmark dataset took 3 min for this step)
Mon Oct 13 22:19:03 2014   step 'inParalogsNormalization' done (1 mins)

Mon Oct 13 22:19:03 2014   cleaning: drop table InParalogAvgScore
Mon Oct 13 22:19:03 2014   done
Mon Oct 13 22:19:03 2014   cleaning: drop table InParalogTemp
Mon Oct 13 22:19:03 2014   done
Mon Oct 13 22:19:03 2014 Constructing coOrtholog tables
Mon Oct 13 22:19:03 2014   create InParalog2Way  (Benchmark dataset took 1.5 hours for this step)
Mon Oct 13 22:19:06 2014   step 'inParalog2Way' done (1 mins)

Mon Oct 13 22:19:06 2014   index in2a_ix  (Benchmark dataset took 45 min for this step)
Mon Oct 13 22:19:07 2014   step 'in2a_ix' done (1 mins)

Mon Oct 13 22:19:07 2014   index in2b_ix  (Benchmark dataset took 45 min for this step)
Mon Oct 13 22:19:10 2014   step 'in2b_ix' done (1 mins)

Mon Oct 13 22:19:10 2014   create Ortholog2Way  (Benchmark dataset took 1 hours for this step)
Mon Oct 13 22:19:20 2014   step 'ortholog2Way' done (1 mins)

Mon Oct 13 22:19:20 2014   index ortholog2way_ix  (Benchmark dataset took 5 min for this step)
Mon Oct 13 22:19:26 2014   step 'ortholog2WayIndex' done (1 mins)

Mon Oct 13 22:19:26 2014   create InplgOrthoInplg  (Benchmark dataset took 20 min for this step)
Mon Oct 13 22:19:41 2014   step 'inplgOrthoInplg' done (1 mins)

Mon Oct 13 22:19:41 2014   create InParalogOrtholog  (Benchmark dataset took 15 min for this step)
Mon Oct 13 22:19:46 2014   step 'inParalogOrtholog' done (1 mins)

Mon Oct 13 22:19:46 2014   create CoOrthologCandidate  (Benchmark dataset took 1 hour for this step)
Mon Oct 13 22:19:47 2014   step 'coOrthologCandidate' done (1 mins)

Mon Oct 13 22:19:47 2014   cleaning: drop table Ortholog2Way
Mon Oct 13 22:19:47 2014   done
Mon Oct 13 22:19:47 2014   cleaning: drop table InParalog2Way
Mon Oct 13 22:19:48 2014   done
Mon Oct 13 22:19:48 2014   cleaning: drop table InplgOrthoInplg
Mon Oct 13 22:19:48 2014   done
Mon Oct 13 22:19:48 2014   cleaning: drop table InParalogOrtholog
Mon Oct 13 22:19:48 2014   done
Mon Oct 13 22:19:48 2014   create CoOrthNotOrtholog table  (Benchmark dataset took 10 min for this step)
Mon Oct 13 22:19:48 2014   step 'coOrthologNotOrtholog' done (1 mins)

Mon Oct 13 22:19:48 2014   cleaning: drop table CoOrthologCandidate
Mon Oct 13 22:19:48 2014   done
Mon Oct 13 22:19:48 2014   index cno_ix  (Benchmark dataset took 1 min for this step)
Mon Oct 13 22:19:49 2014   step 'coOrthologNotOrthologIndex' done (1 mins)

Mon Oct 13 22:19:49 2014   create CoOrthologTemp table  (Benchmark dataset took 2 hours for this step)
Mon Oct 13 22:19:49 2014   step 'coOrtholog' done (1 mins)

Mon Oct 13 22:19:49 2014   cleaning: drop table CoOrthNotOrtholog
Mon Oct 13 22:19:49 2014   done
Mon Oct 13 22:19:49 2014   create CoOrthologTaxon table  (Benchmark dataset took 1 min for this step)
Mon Oct 13 22:19:49 2014   step 'coOrthologTaxon' done (1 mins)

Mon Oct 13 22:19:49 2014   create CoOrthologAvgScore table  (Benchmark dataset took 1 min for this step)
Mon Oct 13 22:19:50 2014   step 'coOrthologAvg' done (1 mins)

Mon Oct 13 22:19:50 2014   create CoOrthologAvgScore index  (Benchmark dataset took 1 min for this step)
Mon Oct 13 22:19:50 2014   step 'coOrthologAvgIndex' done (1 mins)

Mon Oct 13 22:19:50 2014   populate CoOrtholog table, including normalized_score  (Benchmark dataset took 2 min for this step)
Mon Oct 13 22:19:50 2014   step 'coOrthologsNormalization' done (1 mins)

Mon Oct 13 22:19:50 2014   cleaning: drop table CoOrthologAvgScore
Mon Oct 13 22:19:50 2014   done
Mon Oct 13 22:19:50 2014   cleaning: drop table CoOrthologTaxon
Mon Oct 13 22:19:50 2014   done
Mon Oct 13 22:19:50 2014   cleaning: drop table CoOrthologTemp
Mon Oct 13 22:19:50 2014   done

Done


============================================================================================
Thu Oct 30 14:50:19 2014 orthomclPairs bin/orthomcl.config bin/orthomclSoftware-v2.0.9/orthomcl_pairs.log cleanup=yes
=============================================================================================

Thu Oct 30 14:50:19 2014 Constructing common temp tables
Thu Oct 30 14:50:19 2014   Find min evalue exp  (OrthoMCL-DB V2 took ??? for this step)
Thu Oct 30 14:50:29 2014   done
Thu Oct 30 14:50:29 2014   updating SimilarSequences, setting 0 evalue_exp to underflow value (-180 - 1)  (Benchmark dataset took 25 min for this step)
Thu Oct 30 14:54:07 2014   step 'updateMinimumEvalueExponent' done (3 mins)

Thu Oct 30 14:54:07 2014   create BestQueryTaxonScore  (Benchmark dataset took 1.5 hours for this step)
Thu Oct 30 14:57:52 2014   step 'bestQueryTaxonScore' done (3 mins)

Thu Oct 30 14:57:52 2014   create qtscore_ix index on BestQueryTaxonScore  (Benchmark dataset took 15 min for this step)
Thu Oct 30 14:58:04 2014   step 'qtscore_ix' done (1 mins)

Thu Oct 30 14:58:04 2014 Constructing ortholog tables
Thu Oct 30 14:58:04 2014   create BestHit  (Benchmark dataset took 1.5 hours for this step)
Thu Oct 30 14:58:33 2014   step 'bestHit' done (1 mins)

Thu Oct 30 14:58:33 2014   create best_hit_ix index on BestHit  (Benchmark dataset took 15 min for this step)
Thu Oct 30 14:58:47 2014   step 'best_hit_ix' done (1 mins)

Thu Oct 30 14:58:47 2014   create OrthologTemp table  (Benchmark dataset took 5 min for this step)
Thu Oct 30 14:58:56 2014   step 'ortholog' done (1 mins)

Thu Oct 30 14:58:56 2014   cleaning: drop table BestHit
Thu Oct 30 14:58:57 2014   done
Thu Oct 30 14:58:57 2014   create OrthologTaxon table  (Benchmark dataset took 1 min for this step)
Thu Oct 30 14:59:00 2014   step 'orthologTaxon' done (1 mins)

Thu Oct 30 14:59:00 2014   create OrthologAvgScore table  (Benchmark dataset took 1 min for this step)
Thu Oct 30 14:59:00 2014   step 'orthologAvg' done (1 mins)

Thu Oct 30 14:59:00 2014   create OrthologAvgScore index  (Benchmark dataset took 1 min for this step)
Thu Oct 30 14:59:00 2014   step 'orthologAvgIndex' done (1 mins)

Thu Oct 30 14:59:00 2014   populate Ortholog table, including normalized_score  (Benchmark dataset took 2 min for this step)
Thu Oct 30 14:59:13 2014   step 'orthologsNormalization' done (1 mins)

Thu Oct 30 14:59:13 2014   cleaning: drop table OrthologAvgScore
Thu Oct 30 14:59:13 2014   done
Thu Oct 30 14:59:13 2014   cleaning: drop table OrthologTaxon
Thu Oct 30 14:59:13 2014   done
Thu Oct 30 14:59:13 2014   cleaning: drop table OrthologTemp
Thu Oct 30 14:59:13 2014   done
Thu Oct 30 14:59:13 2014 Constructing inParalog tables
Thu Oct 30 14:59:13 2014   create BestInterTaxonScore  (Benchmark dataset took 5 min for this step)
Thu Oct 30 14:59:15 2014   step 'bestInterTaxonScore' done (1 mins)

Thu Oct 30 14:59:15 2014   cleaning: drop table BestQueryTaxonScore
Thu Oct 30 14:59:15 2014   done
Thu Oct 30 14:59:15 2014   create bis_uids_ix index on BestQueryTaxonScore  (Benchmark dataset took 1 min for this step)
Thu Oct 30 14:59:15 2014   step 'bis_uids_ix' done (1 mins)

Thu Oct 30 14:59:15 2014   create UniqSimSeqsQueryId  (Benchmark dataset took 25 min for this step)
Thu Oct 30 14:59:48 2014   step 'uniqueSimSeqsQueryId' done (1 mins)

Thu Oct 30 14:59:48 2014   create ust_qids_ix index on UniqSimSeqsQueryId  (Benchmark dataset took 1 min for this step)
Thu Oct 30 14:59:50 2014   step 'ust_qids_ix' done (1 mins)

Thu Oct 30 14:59:50 2014   create BetterHit table  (Benchmark dataset took 3 hours for this step)
Thu Oct 30 15:00:45 2014   step 'betterHit' done (1 mins)

Thu Oct 30 15:00:45 2014   cleaning: drop table BestInterTaxonScore
Thu Oct 30 15:00:45 2014   done
Thu Oct 30 15:00:45 2014   cleaning: drop table UniqSimSeqsQueryId
Thu Oct 30 15:00:45 2014   done
Thu Oct 30 15:00:45 2014   create better_hit_ix index on BetterHit  (Benchmark dataset took 25 min for this step)
Thu Oct 30 15:00:47 2014   step 'better_hit_ix' done (1 mins)

Thu Oct 30 15:00:47 2014   create InParalogTemp table  (Benchmark dataset took 15 min for this step)
Thu Oct 30 15:00:50 2014   step 'inParalog' done (1 mins)

Thu Oct 30 15:00:50 2014   cleaning: drop table BetterHit
Thu Oct 30 15:00:50 2014   done
Thu Oct 30 15:00:50 2014   create InParalogTaxonAvg table  (Benchmark dataset took 1 min for this step)
Thu Oct 30 15:00:50 2014   step 'inParalogTaxonAvg' done (1 mins)

Thu Oct 30 15:00:50 2014   create OrthologUniqueId table  (Benchmark dataset took 5 min for this step)
Thu Oct 30 15:00:52 2014   step 'orthologUniqueId' done (1 mins)

Thu Oct 30 15:00:52 2014   create unique ortho_uniq_id_ix index  (Benchmark dataset took 1 min for this step)
Thu Oct 30 15:00:52 2014   step 'orthologUniqueIdIndex' done (1 mins)

Thu Oct 30 15:00:52 2014   create InplgOrthTaxonAvg table  (Benchmark dataset took 10 min for this step)
Thu Oct 30 15:00:52 2014   step 'inplgOrthTaxonAvg' done (1 mins)

Thu Oct 30 15:00:52 2014   cleaning: drop table OrthologUniqueId
Thu Oct 30 15:00:52 2014   done
Thu Oct 30 15:00:52 2014   create InParalogAvgScore table  (Benchmark dataset took 1 min for this step)
Thu Oct 30 15:00:52 2014   step 'inParalogAvg' done (1 mins)

Thu Oct 30 15:00:52 2014   cleaning: drop table InParalogTaxonAvg
Thu Oct 30 15:00:53 2014   done
Thu Oct 30 15:00:53 2014   cleaning: drop table InplgOrthTaxonAvg
Thu Oct 30 15:00:53 2014   done
Thu Oct 30 15:00:53 2014   create InParalogAvgScore index  (Benchmark dataset took 1 min for this step)
Thu Oct 30 15:00:53 2014   step 'inParalogAvgIndex' done (1 mins)

Thu Oct 30 15:00:53 2014   populate InParalog table, including normalized_score  (Benchmark dataset took 3 min for this step)
Thu Oct 30 15:00:55 2014   step 'inParalogsNormalization' done (1 mins)

Thu Oct 30 15:00:55 2014   cleaning: drop table InParalogAvgScore
Thu Oct 30 15:00:55 2014   done
Thu Oct 30 15:00:55 2014   cleaning: drop table InParalogTemp
Thu Oct 30 15:00:55 2014   done
Thu Oct 30 15:00:55 2014 Constructing coOrtholog tables
Thu Oct 30 15:00:55 2014   create InParalog2Way  (Benchmark dataset took 1.5 hours for this step)
Thu Oct 30 15:00:58 2014   step 'inParalog2Way' done (1 mins)

Thu Oct 30 15:00:58 2014   index in2a_ix  (Benchmark dataset took 45 min for this step)
Thu Oct 30 15:00:59 2014   step 'in2a_ix' done (1 mins)

Thu Oct 30 15:00:59 2014   index in2b_ix  (Benchmark dataset took 45 min for this step)
Thu Oct 30 15:01:01 2014   step 'in2b_ix' done (1 mins)

Thu Oct 30 15:01:01 2014   create Ortholog2Way  (Benchmark dataset took 1 hours for this step)
Thu Oct 30 15:01:11 2014   step 'ortholog2Way' done (1 mins)

Thu Oct 30 15:01:11 2014   index ortholog2way_ix  (Benchmark dataset took 5 min for this step)
Thu Oct 30 15:01:20 2014   step 'ortholog2WayIndex' done (1 mins)

Thu Oct 30 15:01:20 2014   create InplgOrthoInplg  (Benchmark dataset took 20 min for this step)
Thu Oct 30 15:01:34 2014   step 'inplgOrthoInplg' done (1 mins)

Thu Oct 30 15:01:34 2014   create InParalogOrtholog  (Benchmark dataset took 15 min for this step)
Thu Oct 30 15:01:40 2014   step 'inParalogOrtholog' done (1 mins)

Thu Oct 30 15:01:40 2014   create CoOrthologCandidate  (Benchmark dataset took 1 hour for this step)
Thu Oct 30 15:01:41 2014   step 'coOrthologCandidate' done (1 mins)

Thu Oct 30 15:01:41 2014   cleaning: drop table Ortholog2Way
Thu Oct 30 15:01:41 2014   done
Thu Oct 30 15:01:41 2014   cleaning: drop table InParalog2Way
Thu Oct 30 15:01:41 2014   done
Thu Oct 30 15:01:41 2014   cleaning: drop table InplgOrthoInplg
Thu Oct 30 15:01:41 2014   done
Thu Oct 30 15:01:41 2014   cleaning: drop table InParalogOrtholog
Thu Oct 30 15:01:42 2014   done
Thu Oct 30 15:01:42 2014   create CoOrthNotOrtholog table  (Benchmark dataset took 10 min for this step)
Thu Oct 30 15:01:42 2014   step 'coOrthologNotOrtholog' done (1 mins)

Thu Oct 30 15:01:42 2014   cleaning: drop table CoOrthologCandidate
Thu Oct 30 15:01:42 2014   done
Thu Oct 30 15:01:42 2014   index cno_ix  (Benchmark dataset took 1 min for this step)
Thu Oct 30 15:01:43 2014   step 'coOrthologNotOrthologIndex' done (1 mins)

Thu Oct 30 15:01:43 2014   create CoOrthologTemp table  (Benchmark dataset took 2 hours for this step)
Thu Oct 30 15:01:43 2014   step 'coOrtholog' done (1 mins)

Thu Oct 30 15:01:43 2014   cleaning: drop table CoOrthNotOrtholog
Thu Oct 30 15:01:43 2014   done
Thu Oct 30 15:01:43 2014   create CoOrthologTaxon table  (Benchmark dataset took 1 min for this step)
Thu Oct 30 15:01:44 2014   step 'coOrthologTaxon' done (1 mins)

Thu Oct 30 15:01:44 2014   create CoOrthologAvgScore table  (Benchmark dataset took 1 min for this step)
Thu Oct 30 15:01:44 2014   step 'coOrthologAvg' done (1 mins)

Thu Oct 30 15:01:44 2014   create CoOrthologAvgScore index  (Benchmark dataset took 1 min for this step)
Thu Oct 30 15:01:44 2014   step 'coOrthologAvgIndex' done (1 mins)

Thu Oct 30 15:01:44 2014   populate CoOrtholog table, including normalized_score  (Benchmark dataset took 2 min for this step)
Thu Oct 30 15:01:44 2014   step 'coOrthologsNormalization' done (1 mins)

Thu Oct 30 15:01:44 2014   cleaning: drop table CoOrthologAvgScore
Thu Oct 30 15:01:44 2014   done
Thu Oct 30 15:01:44 2014   cleaning: drop table CoOrthologTaxon
Thu Oct 30 15:01:44 2014   done
Thu Oct 30 15:01:44 2014   cleaning: drop table CoOrthologTemp
Thu Oct 30 15:01:45 2014   done

Done


============================================================================================
Fri Oct 31 14:40:03 2014 orthomclPairs bin/orthomcl.config bin/orthomclSoftware-v2.0.9/orthomcl_pairs.log cleanup=yes
=============================================================================================

Fri Oct 31 14:40:04 2014 Constructing common temp tables
Fri Oct 31 14:40:04 2014   Find min evalue exp  (OrthoMCL-DB V2 took ??? for this step)
Fri Oct 31 14:40:08 2014   done
Fri Oct 31 14:40:08 2014   updating SimilarSequences, setting 0 evalue_exp to underflow value (-180 - 1)  (Benchmark dataset took 25 min for this step)
Fri Oct 31 14:43:26 2014   step 'updateMinimumEvalueExponent' done (3 mins)

Fri Oct 31 14:43:26 2014   create BestQueryTaxonScore  (Benchmark dataset took 1.5 hours for this step)
Fri Oct 31 14:46:49 2014   step 'bestQueryTaxonScore' done (3 mins)

Fri Oct 31 14:46:49 2014   create qtscore_ix index on BestQueryTaxonScore  (Benchmark dataset took 15 min for this step)
Fri Oct 31 14:46:57 2014   step 'qtscore_ix' done (1 mins)

Fri Oct 31 14:46:57 2014 Constructing ortholog tables
Fri Oct 31 14:46:57 2014   create BestHit  (Benchmark dataset took 1.5 hours for this step)
Fri Oct 31 14:47:17 2014   step 'bestHit' done (1 mins)

Fri Oct 31 14:47:17 2014   create best_hit_ix index on BestHit  (Benchmark dataset took 15 min for this step)
Fri Oct 31 14:47:38 2014   step 'best_hit_ix' done (1 mins)

Fri Oct 31 14:47:38 2014   create OrthologTemp table  (Benchmark dataset took 5 min for this step)
Fri Oct 31 14:47:48 2014   step 'ortholog' done (1 mins)

Fri Oct 31 14:47:48 2014   cleaning: drop table BestHit
Fri Oct 31 14:47:48 2014   done
Fri Oct 31 14:47:48 2014   create OrthologTaxon table  (Benchmark dataset took 1 min for this step)
Fri Oct 31 14:47:52 2014   step 'orthologTaxon' done (1 mins)

Fri Oct 31 14:47:52 2014   create OrthologAvgScore table  (Benchmark dataset took 1 min for this step)
Fri Oct 31 14:47:52 2014   step 'orthologAvg' done (1 mins)

Fri Oct 31 14:47:52 2014   create OrthologAvgScore index  (Benchmark dataset took 1 min for this step)
Fri Oct 31 14:47:52 2014   step 'orthologAvgIndex' done (1 mins)

Fri Oct 31 14:47:52 2014   populate Ortholog table, including normalized_score  (Benchmark dataset took 2 min for this step)
Fri Oct 31 14:48:06 2014   step 'orthologsNormalization' done (1 mins)

Fri Oct 31 14:48:06 2014   cleaning: drop table OrthologAvgScore
Fri Oct 31 14:48:06 2014   done
Fri Oct 31 14:48:06 2014   cleaning: drop table OrthologTaxon
Fri Oct 31 14:48:06 2014   done
Fri Oct 31 14:48:06 2014   cleaning: drop table OrthologTemp
Fri Oct 31 14:48:06 2014   done
Fri Oct 31 14:48:06 2014 Constructing inParalog tables
Fri Oct 31 14:48:06 2014   create BestInterTaxonScore  (Benchmark dataset took 5 min for this step)
Fri Oct 31 14:48:07 2014   step 'bestInterTaxonScore' done (1 mins)

Fri Oct 31 14:48:07 2014   cleaning: drop table BestQueryTaxonScore
Fri Oct 31 14:48:07 2014   done
Fri Oct 31 14:48:07 2014   create bis_uids_ix index on BestQueryTaxonScore  (Benchmark dataset took 1 min for this step)
Fri Oct 31 14:48:08 2014   step 'bis_uids_ix' done (1 mins)

Fri Oct 31 14:48:08 2014   create UniqSimSeqsQueryId  (Benchmark dataset took 25 min for this step)
Fri Oct 31 14:48:10 2014   step 'uniqueSimSeqsQueryId' done (1 mins)

Fri Oct 31 14:48:10 2014   create ust_qids_ix index on UniqSimSeqsQueryId  (Benchmark dataset took 1 min for this step)
Fri Oct 31 14:48:10 2014   step 'ust_qids_ix' done (1 mins)

Fri Oct 31 14:48:10 2014   create BetterHit table  (Benchmark dataset took 3 hours for this step)
Fri Oct 31 14:49:05 2014   step 'betterHit' done (1 mins)

Fri Oct 31 14:49:05 2014   cleaning: drop table BestInterTaxonScore
Fri Oct 31 14:49:05 2014   done
Fri Oct 31 14:49:05 2014   cleaning: drop table UniqSimSeqsQueryId
Fri Oct 31 14:49:05 2014   done
Fri Oct 31 14:49:05 2014   create better_hit_ix index on BetterHit  (Benchmark dataset took 25 min for this step)
Fri Oct 31 14:49:06 2014   step 'better_hit_ix' done (1 mins)

Fri Oct 31 14:49:06 2014   create InParalogTemp table  (Benchmark dataset took 15 min for this step)
Fri Oct 31 14:49:09 2014   step 'inParalog' done (1 mins)

Fri Oct 31 14:49:09 2014   cleaning: drop table BetterHit
Fri Oct 31 14:49:09 2014   done
Fri Oct 31 14:49:09 2014   create InParalogTaxonAvg table  (Benchmark dataset took 1 min for this step)
Fri Oct 31 14:49:09 2014   step 'inParalogTaxonAvg' done (1 mins)

Fri Oct 31 14:49:09 2014   create OrthologUniqueId table  (Benchmark dataset took 5 min for this step)
Fri Oct 31 14:49:10 2014   step 'orthologUniqueId' done (1 mins)

Fri Oct 31 14:49:10 2014   create unique ortho_uniq_id_ix index  (Benchmark dataset took 1 min for this step)
Fri Oct 31 14:49:10 2014   step 'orthologUniqueIdIndex' done (1 mins)

Fri Oct 31 14:49:10 2014   create InplgOrthTaxonAvg table  (Benchmark dataset took 10 min for this step)
Fri Oct 31 14:49:11 2014   step 'inplgOrthTaxonAvg' done (1 mins)

Fri Oct 31 14:49:11 2014   cleaning: drop table OrthologUniqueId
Fri Oct 31 14:49:11 2014   done
Fri Oct 31 14:49:11 2014   create InParalogAvgScore table  (Benchmark dataset took 1 min for this step)
Fri Oct 31 14:49:11 2014   step 'inParalogAvg' done (1 mins)

Fri Oct 31 14:49:11 2014   cleaning: drop table InParalogTaxonAvg
Fri Oct 31 14:49:11 2014   done
Fri Oct 31 14:49:11 2014   cleaning: drop table InplgOrthTaxonAvg
Fri Oct 31 14:49:11 2014   done
Fri Oct 31 14:49:11 2014   create InParalogAvgScore index  (Benchmark dataset took 1 min for this step)
Fri Oct 31 14:49:11 2014   step 'inParalogAvgIndex' done (1 mins)

Fri Oct 31 14:49:11 2014   populate InParalog table, including normalized_score  (Benchmark dataset took 3 min for this step)
Fri Oct 31 14:49:13 2014   step 'inParalogsNormalization' done (1 mins)

Fri Oct 31 14:49:13 2014   cleaning: drop table InParalogAvgScore
Fri Oct 31 14:49:13 2014   done
Fri Oct 31 14:49:13 2014   cleaning: drop table InParalogTemp
Fri Oct 31 14:49:13 2014   done
Fri Oct 31 14:49:13 2014 Constructing coOrtholog tables
Fri Oct 31 14:49:13 2014   create InParalog2Way  (Benchmark dataset took 1.5 hours for this step)
Fri Oct 31 14:49:16 2014   step 'inParalog2Way' done (1 mins)

Fri Oct 31 14:49:16 2014   index in2a_ix  (Benchmark dataset took 45 min for this step)
Fri Oct 31 14:49:18 2014   step 'in2a_ix' done (1 mins)

Fri Oct 31 14:49:18 2014   index in2b_ix  (Benchmark dataset took 45 min for this step)
Fri Oct 31 14:49:20 2014   step 'in2b_ix' done (1 mins)

Fri Oct 31 14:49:20 2014   create Ortholog2Way  (Benchmark dataset took 1 hours for this step)
Fri Oct 31 14:49:29 2014   step 'ortholog2Way' done (1 mins)

Fri Oct 31 14:49:29 2014   index ortholog2way_ix  (Benchmark dataset took 5 min for this step)
Fri Oct 31 14:49:35 2014   step 'ortholog2WayIndex' done (1 mins)

Fri Oct 31 14:49:35 2014   create InplgOrthoInplg  (Benchmark dataset took 20 min for this step)
Fri Oct 31 14:49:50 2014   step 'inplgOrthoInplg' done (1 mins)

Fri Oct 31 14:49:50 2014   create InParalogOrtholog  (Benchmark dataset took 15 min for this step)
Fri Oct 31 14:49:55 2014   step 'inParalogOrtholog' done (1 mins)

Fri Oct 31 14:49:55 2014   create CoOrthologCandidate  (Benchmark dataset took 1 hour for this step)
Fri Oct 31 14:49:57 2014   step 'coOrthologCandidate' done (1 mins)

Fri Oct 31 14:49:57 2014   cleaning: drop table Ortholog2Way
Fri Oct 31 14:49:57 2014   done
Fri Oct 31 14:49:57 2014   cleaning: drop table InParalog2Way
Fri Oct 31 14:49:57 2014   done
Fri Oct 31 14:49:57 2014   cleaning: drop table InplgOrthoInplg
Fri Oct 31 14:49:57 2014   done
Fri Oct 31 14:49:57 2014   cleaning: drop table InParalogOrtholog
Fri Oct 31 14:49:57 2014   done
Fri Oct 31 14:49:57 2014   create CoOrthNotOrtholog table  (Benchmark dataset took 10 min for this step)
Fri Oct 31 14:49:57 2014   step 'coOrthologNotOrtholog' done (1 mins)

Fri Oct 31 14:49:57 2014   cleaning: drop table CoOrthologCandidate
Fri Oct 31 14:49:57 2014   done
Fri Oct 31 14:49:57 2014   index cno_ix  (Benchmark dataset took 1 min for this step)
Fri Oct 31 14:49:58 2014   step 'coOrthologNotOrthologIndex' done (1 mins)

Fri Oct 31 14:49:58 2014   create CoOrthologTemp table  (Benchmark dataset took 2 hours for this step)
Fri Oct 31 14:49:58 2014   step 'coOrtholog' done (1 mins)

Fri Oct 31 14:49:58 2014   cleaning: drop table CoOrthNotOrtholog
Fri Oct 31 14:49:59 2014   done
Fri Oct 31 14:49:59 2014   create CoOrthologTaxon table  (Benchmark dataset took 1 min for this step)
Fri Oct 31 14:49:59 2014   step 'coOrthologTaxon' done (1 mins)

Fri Oct 31 14:49:59 2014   create CoOrthologAvgScore table  (Benchmark dataset took 1 min for this step)
Fri Oct 31 14:49:59 2014   step 'coOrthologAvg' done (1 mins)

Fri Oct 31 14:49:59 2014   create CoOrthologAvgScore index  (Benchmark dataset took 1 min for this step)
Fri Oct 31 14:49:59 2014   step 'coOrthologAvgIndex' done (1 mins)

Fri Oct 31 14:49:59 2014   populate CoOrtholog table, including normalized_score  (Benchmark dataset took 2 min for this step)
Fri Oct 31 14:49:59 2014   step 'coOrthologsNormalization' done (1 mins)

Fri Oct 31 14:49:59 2014   cleaning: drop table CoOrthologAvgScore
Fri Oct 31 14:49:59 2014   done
Fri Oct 31 14:49:59 2014   cleaning: drop table CoOrthologTaxon
Fri Oct 31 14:49:59 2014   done
Fri Oct 31 14:49:59 2014   cleaning: drop table CoOrthologTemp
Fri Oct 31 14:49:59 2014   done

Done


============================================================================================
Mon Nov  3 21:50:08 2014 orthomclPairs bin/orthomcl.config bin/orthomclSoftware-v2.0.9/orthomcl_pairs.log cleanup=yes
=============================================================================================

Mon Nov  3 21:50:08 2014 Constructing common temp tables
Mon Nov  3 21:50:08 2014   Find min evalue exp  (OrthoMCL-DB V2 took ??? for this step)
Mon Nov  3 21:50:14 2014   done
Mon Nov  3 21:50:14 2014   updating SimilarSequences, setting 0 evalue_exp to underflow value (-180 - 1)  (Benchmark dataset took 25 min for this step)
Mon Nov  3 21:53:40 2014   step 'updateMinimumEvalueExponent' done (3 mins)

Mon Nov  3 21:53:40 2014   create BestQueryTaxonScore  (Benchmark dataset took 1.5 hours for this step)
Mon Nov  3 21:57:10 2014   step 'bestQueryTaxonScore' done (3 mins)

Mon Nov  3 21:57:10 2014   create qtscore_ix index on BestQueryTaxonScore  (Benchmark dataset took 15 min for this step)
Mon Nov  3 21:57:18 2014   step 'qtscore_ix' done (1 mins)

Mon Nov  3 21:57:18 2014 Constructing ortholog tables
Mon Nov  3 21:57:18 2014   create BestHit  (Benchmark dataset took 1.5 hours for this step)
Mon Nov  3 21:57:42 2014   step 'bestHit' done (1 mins)

Mon Nov  3 21:57:42 2014   create best_hit_ix index on BestHit  (Benchmark dataset took 15 min for this step)
Mon Nov  3 21:57:49 2014   step 'best_hit_ix' done (1 mins)

Mon Nov  3 21:57:49 2014   create OrthologTemp table  (Benchmark dataset took 5 min for this step)
Mon Nov  3 21:57:56 2014   step 'ortholog' done (1 mins)

Mon Nov  3 21:57:56 2014   cleaning: drop table BestHit
Mon Nov  3 21:57:56 2014   done
Mon Nov  3 21:57:56 2014   create OrthologTaxon table  (Benchmark dataset took 1 min for this step)
Mon Nov  3 21:57:59 2014   step 'orthologTaxon' done (1 mins)

Mon Nov  3 21:57:59 2014   create OrthologAvgScore table  (Benchmark dataset took 1 min for this step)
Mon Nov  3 21:58:00 2014   step 'orthologAvg' done (1 mins)

Mon Nov  3 21:58:00 2014   create OrthologAvgScore index  (Benchmark dataset took 1 min for this step)
Mon Nov  3 21:58:00 2014   step 'orthologAvgIndex' done (1 mins)

Mon Nov  3 21:58:00 2014   populate Ortholog table, including normalized_score  (Benchmark dataset took 2 min for this step)
Mon Nov  3 21:58:11 2014   step 'orthologsNormalization' done (1 mins)

Mon Nov  3 21:58:11 2014   cleaning: drop table OrthologAvgScore
Mon Nov  3 21:58:11 2014   done
Mon Nov  3 21:58:11 2014   cleaning: drop table OrthologTaxon
Mon Nov  3 21:58:11 2014   done
Mon Nov  3 21:58:11 2014   cleaning: drop table OrthologTemp
Mon Nov  3 21:58:11 2014   done
Mon Nov  3 21:58:11 2014 Constructing inParalog tables
Mon Nov  3 21:58:11 2014   create BestInterTaxonScore  (Benchmark dataset took 5 min for this step)
Mon Nov  3 21:58:13 2014   step 'bestInterTaxonScore' done (1 mins)

Mon Nov  3 21:58:13 2014   cleaning: drop table BestQueryTaxonScore
Mon Nov  3 21:58:13 2014   done
Mon Nov  3 21:58:13 2014   create bis_uids_ix index on BestQueryTaxonScore  (Benchmark dataset took 1 min for this step)
Mon Nov  3 21:58:14 2014   step 'bis_uids_ix' done (1 mins)

Mon Nov  3 21:58:14 2014   create UniqSimSeqsQueryId  (Benchmark dataset took 25 min for this step)
Mon Nov  3 21:58:41 2014   step 'uniqueSimSeqsQueryId' done (1 mins)

Mon Nov  3 21:58:41 2014   create ust_qids_ix index on UniqSimSeqsQueryId  (Benchmark dataset took 1 min for this step)
Mon Nov  3 21:58:42 2014   step 'ust_qids_ix' done (1 mins)

Mon Nov  3 21:58:42 2014   create BetterHit table  (Benchmark dataset took 3 hours for this step)
Mon Nov  3 21:59:12 2014   step 'betterHit' done (1 mins)

Mon Nov  3 21:59:12 2014   cleaning: drop table BestInterTaxonScore
Mon Nov  3 21:59:12 2014   done
Mon Nov  3 21:59:12 2014   cleaning: drop table UniqSimSeqsQueryId
Mon Nov  3 21:59:12 2014   done
Mon Nov  3 21:59:12 2014   create better_hit_ix index on BetterHit  (Benchmark dataset took 25 min for this step)
Mon Nov  3 21:59:14 2014   step 'better_hit_ix' done (1 mins)

Mon Nov  3 21:59:14 2014   create InParalogTemp table  (Benchmark dataset took 15 min for this step)
Mon Nov  3 21:59:17 2014   step 'inParalog' done (1 mins)

Mon Nov  3 21:59:17 2014   cleaning: drop table BetterHit
Mon Nov  3 21:59:17 2014   done
Mon Nov  3 21:59:17 2014   create InParalogTaxonAvg table  (Benchmark dataset took 1 min for this step)
Mon Nov  3 21:59:17 2014   step 'inParalogTaxonAvg' done (1 mins)

Mon Nov  3 21:59:17 2014   create OrthologUniqueId table  (Benchmark dataset took 5 min for this step)
Mon Nov  3 21:59:18 2014   step 'orthologUniqueId' done (1 mins)

Mon Nov  3 21:59:18 2014   create unique ortho_uniq_id_ix index  (Benchmark dataset took 1 min for this step)
Mon Nov  3 21:59:18 2014   step 'orthologUniqueIdIndex' done (1 mins)

Mon Nov  3 21:59:18 2014   create InplgOrthTaxonAvg table  (Benchmark dataset took 10 min for this step)
Mon Nov  3 21:59:19 2014   step 'inplgOrthTaxonAvg' done (1 mins)

Mon Nov  3 21:59:19 2014   cleaning: drop table OrthologUniqueId
Mon Nov  3 21:59:19 2014   done
Mon Nov  3 21:59:19 2014   create InParalogAvgScore table  (Benchmark dataset took 1 min for this step)
Mon Nov  3 21:59:19 2014   step 'inParalogAvg' done (1 mins)

Mon Nov  3 21:59:19 2014   cleaning: drop table InParalogTaxonAvg
Mon Nov  3 21:59:19 2014   done
Mon Nov  3 21:59:19 2014   cleaning: drop table InplgOrthTaxonAvg
Mon Nov  3 21:59:19 2014   done
Mon Nov  3 21:59:19 2014   create InParalogAvgScore index  (Benchmark dataset took 1 min for this step)
Mon Nov  3 21:59:19 2014   step 'inParalogAvgIndex' done (1 mins)

Mon Nov  3 21:59:19 2014   populate InParalog table, including normalized_score  (Benchmark dataset took 3 min for this step)
Mon Nov  3 21:59:21 2014   step 'inParalogsNormalization' done (1 mins)

Mon Nov  3 21:59:21 2014   cleaning: drop table InParalogAvgScore
Mon Nov  3 21:59:21 2014   done
Mon Nov  3 21:59:21 2014   cleaning: drop table InParalogTemp
Mon Nov  3 21:59:22 2014   done
Mon Nov  3 21:59:22 2014 Constructing coOrtholog tables
Mon Nov  3 21:59:22 2014   create InParalog2Way  (Benchmark dataset took 1.5 hours for this step)
Mon Nov  3 21:59:25 2014   step 'inParalog2Way' done (1 mins)

Mon Nov  3 21:59:25 2014   index in2a_ix  (Benchmark dataset took 45 min for this step)
Mon Nov  3 21:59:26 2014   step 'in2a_ix' done (1 mins)

Mon Nov  3 21:59:26 2014   index in2b_ix  (Benchmark dataset took 45 min for this step)
Mon Nov  3 21:59:29 2014   step 'in2b_ix' done (1 mins)

Mon Nov  3 21:59:29 2014   create Ortholog2Way  (Benchmark dataset took 1 hours for this step)
Mon Nov  3 21:59:42 2014   step 'ortholog2Way' done (1 mins)

Mon Nov  3 21:59:42 2014   index ortholog2way_ix  (Benchmark dataset took 5 min for this step)
Mon Nov  3 21:59:57 2014   step 'ortholog2WayIndex' done (1 mins)

Mon Nov  3 21:59:57 2014   create InplgOrthoInplg  (Benchmark dataset took 20 min for this step)
Mon Nov  3 22:00:17 2014   step 'inplgOrthoInplg' done (1 mins)

Mon Nov  3 22:00:17 2014   create InParalogOrtholog  (Benchmark dataset took 15 min for this step)
Mon Nov  3 22:00:22 2014   step 'inParalogOrtholog' done (1 mins)

Mon Nov  3 22:00:22 2014   create CoOrthologCandidate  (Benchmark dataset took 1 hour for this step)
Mon Nov  3 22:00:24 2014   step 'coOrthologCandidate' done (1 mins)

Mon Nov  3 22:00:24 2014   cleaning: drop table Ortholog2Way
Mon Nov  3 22:00:24 2014   done
Mon Nov  3 22:00:24 2014   cleaning: drop table InParalog2Way
Mon Nov  3 22:00:24 2014   done
Mon Nov  3 22:00:24 2014   cleaning: drop table InplgOrthoInplg
Mon Nov  3 22:00:24 2014   done
Mon Nov  3 22:00:24 2014   cleaning: drop table InParalogOrtholog
Mon Nov  3 22:00:24 2014   done
Mon Nov  3 22:00:24 2014   create CoOrthNotOrtholog table  (Benchmark dataset took 10 min for this step)
Mon Nov  3 22:00:25 2014   step 'coOrthologNotOrtholog' done (1 mins)

Mon Nov  3 22:00:25 2014   cleaning: drop table CoOrthologCandidate
Mon Nov  3 22:00:25 2014   done
Mon Nov  3 22:00:25 2014   index cno_ix  (Benchmark dataset took 1 min for this step)
Mon Nov  3 22:00:25 2014   step 'coOrthologNotOrthologIndex' done (1 mins)

Mon Nov  3 22:00:25 2014   create CoOrthologTemp table  (Benchmark dataset took 2 hours for this step)
Mon Nov  3 22:00:26 2014   step 'coOrtholog' done (1 mins)

Mon Nov  3 22:00:26 2014   cleaning: drop table CoOrthNotOrtholog
Mon Nov  3 22:00:26 2014   done
Mon Nov  3 22:00:26 2014   create CoOrthologTaxon table  (Benchmark dataset took 1 min for this step)
Mon Nov  3 22:00:27 2014   step 'coOrthologTaxon' done (1 mins)

Mon Nov  3 22:00:27 2014   create CoOrthologAvgScore table  (Benchmark dataset took 1 min for this step)
Mon Nov  3 22:00:27 2014   step 'coOrthologAvg' done (1 mins)

Mon Nov  3 22:00:27 2014   create CoOrthologAvgScore index  (Benchmark dataset took 1 min for this step)
Mon Nov  3 22:00:27 2014   step 'coOrthologAvgIndex' done (1 mins)

Mon Nov  3 22:00:27 2014   populate CoOrtholog table, including normalized_score  (Benchmark dataset took 2 min for this step)
Mon Nov  3 22:00:27 2014   step 'coOrthologsNormalization' done (1 mins)

Mon Nov  3 22:00:27 2014   cleaning: drop table CoOrthologAvgScore
Mon Nov  3 22:00:27 2014   done
Mon Nov  3 22:00:27 2014   cleaning: drop table CoOrthologTaxon
Mon Nov  3 22:00:27 2014   done
Mon Nov  3 22:00:27 2014   cleaning: drop table CoOrthologTemp
Mon Nov  3 22:00:27 2014   done

Done


============================================================================================
Tue Nov  4 13:47:09 2014 orthomclPairs bin/orthomcl.config bin/orthomclSoftware-v2.0.9/orthomcl_pairs.log cleanup=yes
=============================================================================================

Tue Nov  4 13:47:10 2014 Constructing common temp tables
Tue Nov  4 13:47:10 2014   Find min evalue exp  (OrthoMCL-DB V2 took ??? for this step)
Tue Nov  4 13:47:16 2014   done
Tue Nov  4 13:47:16 2014   updating SimilarSequences, setting 0 evalue_exp to underflow value (-180 - 1)  (Benchmark dataset took 25 min for this step)
Tue Nov  4 13:50:50 2014   step 'updateMinimumEvalueExponent' done (3 mins)

Tue Nov  4 13:50:50 2014   create BestQueryTaxonScore  (Benchmark dataset took 1.5 hours for this step)
Tue Nov  4 13:54:45 2014   step 'bestQueryTaxonScore' done (3 mins)

Tue Nov  4 13:54:45 2014   create qtscore_ix index on BestQueryTaxonScore  (Benchmark dataset took 15 min for this step)
Tue Nov  4 13:55:09 2014   step 'qtscore_ix' done (1 mins)

Tue Nov  4 13:55:09 2014 Constructing ortholog tables
Tue Nov  4 13:55:09 2014   create BestHit  (Benchmark dataset took 1.5 hours for this step)
Tue Nov  4 13:55:38 2014   step 'bestHit' done (1 mins)

Tue Nov  4 13:55:38 2014   create best_hit_ix index on BestHit  (Benchmark dataset took 15 min for this step)
Tue Nov  4 13:56:18 2014   step 'best_hit_ix' done (1 mins)

Tue Nov  4 13:56:18 2014   create OrthologTemp table  (Benchmark dataset took 5 min for this step)
Tue Nov  4 13:56:27 2014   step 'ortholog' done (1 mins)

Tue Nov  4 13:56:27 2014   cleaning: drop table BestHit
Tue Nov  4 13:56:27 2014   done
Tue Nov  4 13:56:27 2014   create OrthologTaxon table  (Benchmark dataset took 1 min for this step)
Tue Nov  4 13:56:31 2014   step 'orthologTaxon' done (1 mins)

Tue Nov  4 13:56:31 2014   create OrthologAvgScore table  (Benchmark dataset took 1 min for this step)
Tue Nov  4 13:56:31 2014   step 'orthologAvg' done (1 mins)

Tue Nov  4 13:56:31 2014   create OrthologAvgScore index  (Benchmark dataset took 1 min for this step)
Tue Nov  4 13:56:31 2014   step 'orthologAvgIndex' done (1 mins)

Tue Nov  4 13:56:31 2014   populate Ortholog table, including normalized_score  (Benchmark dataset took 2 min for this step)
Tue Nov  4 13:56:43 2014   step 'orthologsNormalization' done (1 mins)

Tue Nov  4 13:56:43 2014   cleaning: drop table OrthologAvgScore
Tue Nov  4 13:56:43 2014   done
Tue Nov  4 13:56:43 2014   cleaning: drop table OrthologTaxon
Tue Nov  4 13:56:43 2014   done
Tue Nov  4 13:56:43 2014   cleaning: drop table OrthologTemp
Tue Nov  4 13:56:43 2014   done
Tue Nov  4 13:56:43 2014 Constructing inParalog tables
Tue Nov  4 13:56:43 2014   create BestInterTaxonScore  (Benchmark dataset took 5 min for this step)
Tue Nov  4 13:56:45 2014   step 'bestInterTaxonScore' done (1 mins)

Tue Nov  4 13:56:45 2014   cleaning: drop table BestQueryTaxonScore
Tue Nov  4 13:56:45 2014   done
Tue Nov  4 13:56:45 2014   create bis_uids_ix index on BestQueryTaxonScore  (Benchmark dataset took 1 min for this step)
Tue Nov  4 13:56:46 2014   step 'bis_uids_ix' done (1 mins)

Tue Nov  4 13:56:46 2014   create UniqSimSeqsQueryId  (Benchmark dataset took 25 min for this step)
Tue Nov  4 13:57:08 2014   step 'uniqueSimSeqsQueryId' done (1 mins)

Tue Nov  4 13:57:08 2014   create ust_qids_ix index on UniqSimSeqsQueryId  (Benchmark dataset took 1 min for this step)
Tue Nov  4 13:57:09 2014   step 'ust_qids_ix' done (1 mins)

Tue Nov  4 13:57:09 2014   create BetterHit table  (Benchmark dataset took 3 hours for this step)
Tue Nov  4 13:57:48 2014   step 'betterHit' done (1 mins)

Tue Nov  4 13:57:48 2014   cleaning: drop table BestInterTaxonScore
Tue Nov  4 13:57:48 2014   done
Tue Nov  4 13:57:48 2014   cleaning: drop table UniqSimSeqsQueryId
Tue Nov  4 13:57:48 2014   done
Tue Nov  4 13:57:48 2014   create better_hit_ix index on BetterHit  (Benchmark dataset took 25 min for this step)
Tue Nov  4 13:57:50 2014   step 'better_hit_ix' done (1 mins)

Tue Nov  4 13:57:50 2014   create InParalogTemp table  (Benchmark dataset took 15 min for this step)
Tue Nov  4 13:57:53 2014   step 'inParalog' done (1 mins)

Tue Nov  4 13:57:53 2014   cleaning: drop table BetterHit
Tue Nov  4 13:57:53 2014   done
Tue Nov  4 13:57:53 2014   create InParalogTaxonAvg table  (Benchmark dataset took 1 min for this step)
Tue Nov  4 13:57:53 2014   step 'inParalogTaxonAvg' done (1 mins)

Tue Nov  4 13:57:53 2014   create OrthologUniqueId table  (Benchmark dataset took 5 min for this step)
Tue Nov  4 13:57:54 2014   step 'orthologUniqueId' done (1 mins)

Tue Nov  4 13:57:54 2014   create unique ortho_uniq_id_ix index  (Benchmark dataset took 1 min for this step)
Tue Nov  4 13:57:55 2014   step 'orthologUniqueIdIndex' done (1 mins)

Tue Nov  4 13:57:55 2014   create InplgOrthTaxonAvg table  (Benchmark dataset took 10 min for this step)
Tue Nov  4 13:57:55 2014   step 'inplgOrthTaxonAvg' done (1 mins)

Tue Nov  4 13:57:55 2014   cleaning: drop table OrthologUniqueId
Tue Nov  4 13:57:56 2014   done
Tue Nov  4 13:57:56 2014   create InParalogAvgScore table  (Benchmark dataset took 1 min for this step)
Tue Nov  4 13:57:56 2014   step 'inParalogAvg' done (1 mins)

Tue Nov  4 13:57:56 2014   cleaning: drop table InParalogTaxonAvg
Tue Nov  4 13:57:56 2014   done
Tue Nov  4 13:57:56 2014   cleaning: drop table InplgOrthTaxonAvg
Tue Nov  4 13:57:56 2014   done
Tue Nov  4 13:57:56 2014   create InParalogAvgScore index  (Benchmark dataset took 1 min for this step)
Tue Nov  4 13:57:56 2014   step 'inParalogAvgIndex' done (1 mins)

Tue Nov  4 13:57:56 2014   populate InParalog table, including normalized_score  (Benchmark dataset took 3 min for this step)
Tue Nov  4 13:57:58 2014   step 'inParalogsNormalization' done (1 mins)

Tue Nov  4 13:57:58 2014   cleaning: drop table InParalogAvgScore
Tue Nov  4 13:57:58 2014   done
Tue Nov  4 13:57:58 2014   cleaning: drop table InParalogTemp
Tue Nov  4 13:57:58 2014   done
Tue Nov  4 13:57:58 2014 Constructing coOrtholog tables
Tue Nov  4 13:57:58 2014   create InParalog2Way  (Benchmark dataset took 1.5 hours for this step)
Tue Nov  4 13:58:01 2014   step 'inParalog2Way' done (1 mins)

Tue Nov  4 13:58:01 2014   index in2a_ix  (Benchmark dataset took 45 min for this step)
Tue Nov  4 13:58:03 2014   step 'in2a_ix' done (1 mins)

Tue Nov  4 13:58:03 2014   index in2b_ix  (Benchmark dataset took 45 min for this step)
Tue Nov  4 13:58:05 2014   step 'in2b_ix' done (1 mins)

Tue Nov  4 13:58:05 2014   create Ortholog2Way  (Benchmark dataset took 1 hours for this step)
Tue Nov  4 13:58:17 2014   step 'ortholog2Way' done (1 mins)

Tue Nov  4 13:58:17 2014   index ortholog2way_ix  (Benchmark dataset took 5 min for this step)
Tue Nov  4 13:58:25 2014   step 'ortholog2WayIndex' done (1 mins)

Tue Nov  4 13:58:25 2014   create InplgOrthoInplg  (Benchmark dataset took 20 min for this step)
Tue Nov  4 13:58:40 2014   step 'inplgOrthoInplg' done (1 mins)

Tue Nov  4 13:58:40 2014   create InParalogOrtholog  (Benchmark dataset took 15 min for this step)
Tue Nov  4 13:58:45 2014   step 'inParalogOrtholog' done (1 mins)

Tue Nov  4 13:58:45 2014   create CoOrthologCandidate  (Benchmark dataset took 1 hour for this step)
Tue Nov  4 13:58:46 2014   step 'coOrthologCandidate' done (1 mins)

Tue Nov  4 13:58:46 2014   cleaning: drop table Ortholog2Way
Tue Nov  4 13:58:47 2014   done
Tue Nov  4 13:58:47 2014   cleaning: drop table InParalog2Way
Tue Nov  4 13:58:47 2014   done
Tue Nov  4 13:58:47 2014   cleaning: drop table InplgOrthoInplg
Tue Nov  4 13:58:47 2014   done
Tue Nov  4 13:58:47 2014   cleaning: drop table InParalogOrtholog
Tue Nov  4 13:58:47 2014   done
Tue Nov  4 13:58:47 2014   create CoOrthNotOrtholog table  (Benchmark dataset took 10 min for this step)
Tue Nov  4 13:58:47 2014   step 'coOrthologNotOrtholog' done (1 mins)

Tue Nov  4 13:58:47 2014   cleaning: drop table CoOrthologCandidate
Tue Nov  4 13:58:48 2014   done
Tue Nov  4 13:58:48 2014   index cno_ix  (Benchmark dataset took 1 min for this step)
Tue Nov  4 13:58:48 2014   step 'coOrthologNotOrthologIndex' done (1 mins)

Tue Nov  4 13:58:48 2014   create CoOrthologTemp table  (Benchmark dataset took 2 hours for this step)
Tue Nov  4 13:58:53 2014   step 'coOrtholog' done (1 mins)

Tue Nov  4 13:58:53 2014   cleaning: drop table CoOrthNotOrtholog
Tue Nov  4 13:58:53 2014   done
Tue Nov  4 13:58:53 2014   create CoOrthologTaxon table  (Benchmark dataset took 1 min for this step)
Tue Nov  4 13:58:53 2014   step 'coOrthologTaxon' done (1 mins)

Tue Nov  4 13:58:53 2014   create CoOrthologAvgScore table  (Benchmark dataset took 1 min for this step)
Tue Nov  4 13:58:53 2014   step 'coOrthologAvg' done (1 mins)

Tue Nov  4 13:58:53 2014   create CoOrthologAvgScore index  (Benchmark dataset took 1 min for this step)
Tue Nov  4 13:58:53 2014   step 'coOrthologAvgIndex' done (1 mins)

Tue Nov  4 13:58:53 2014   populate CoOrtholog table, including normalized_score  (Benchmark dataset took 2 min for this step)
Tue Nov  4 13:58:53 2014   step 'coOrthologsNormalization' done (1 mins)

Tue Nov  4 13:58:53 2014   cleaning: drop table CoOrthologAvgScore
Tue Nov  4 13:58:53 2014   done
Tue Nov  4 13:58:53 2014   cleaning: drop table CoOrthologTaxon
Tue Nov  4 13:58:53 2014   done
Tue Nov  4 13:58:53 2014   cleaning: drop table CoOrthologTemp
Tue Nov  4 13:58:53 2014   done

Done


============================================================================================
Thu Nov  6 18:50:28 2014 orthomclPairs bin/orthomcl.config bin/orthomclSoftware-v2.0.9/orthomcl_pairs.log cleanup=yes
=============================================================================================

Thu Nov  6 18:50:28 2014 Constructing common temp tables
Thu Nov  6 18:50:28 2014   Find min evalue exp  (OrthoMCL-DB V2 took ??? for this step)
Thu Nov  6 18:50:30 2014   done
Thu Nov  6 18:50:30 2014   updating SimilarSequences, setting 0 evalue_exp to underflow value (-180 - 1)  (Benchmark dataset took 25 min for this step)
Thu Nov  6 18:53:31 2014   step 'updateMinimumEvalueExponent' done (3 mins)

Thu Nov  6 18:53:31 2014   create BestQueryTaxonScore  (Benchmark dataset took 1.5 hours for this step)
Thu Nov  6 18:56:29 2014   step 'bestQueryTaxonScore' done (2 mins)

Thu Nov  6 18:56:29 2014   create qtscore_ix index on BestQueryTaxonScore  (Benchmark dataset took 15 min for this step)
Thu Nov  6 18:56:39 2014   step 'qtscore_ix' done (1 mins)

Thu Nov  6 18:56:39 2014 Constructing ortholog tables
Thu Nov  6 18:56:39 2014   create BestHit  (Benchmark dataset took 1.5 hours for this step)
Thu Nov  6 18:57:02 2014   step 'bestHit' done (1 mins)

Thu Nov  6 18:57:02 2014   create best_hit_ix index on BestHit  (Benchmark dataset took 15 min for this step)
Thu Nov  6 18:57:09 2014   step 'best_hit_ix' done (1 mins)

Thu Nov  6 18:57:09 2014   create OrthologTemp table  (Benchmark dataset took 5 min for this step)
Thu Nov  6 18:57:15 2014   step 'ortholog' done (1 mins)

Thu Nov  6 18:57:15 2014   cleaning: drop table BestHit
Thu Nov  6 18:57:15 2014   done
Thu Nov  6 18:57:15 2014   create OrthologTaxon table  (Benchmark dataset took 1 min for this step)
Thu Nov  6 18:57:18 2014   step 'orthologTaxon' done (1 mins)

Thu Nov  6 18:57:18 2014   create OrthologAvgScore table  (Benchmark dataset took 1 min for this step)
Thu Nov  6 18:57:19 2014   step 'orthologAvg' done (1 mins)

Thu Nov  6 18:57:19 2014   create OrthologAvgScore index  (Benchmark dataset took 1 min for this step)
Thu Nov  6 18:57:19 2014   step 'orthologAvgIndex' done (1 mins)

Thu Nov  6 18:57:19 2014   populate Ortholog table, including normalized_score  (Benchmark dataset took 2 min for this step)
Thu Nov  6 18:57:31 2014   step 'orthologsNormalization' done (1 mins)

Thu Nov  6 18:57:31 2014   cleaning: drop table OrthologAvgScore
Thu Nov  6 18:57:31 2014   done
Thu Nov  6 18:57:31 2014   cleaning: drop table OrthologTaxon
Thu Nov  6 18:57:31 2014   done
Thu Nov  6 18:57:31 2014   cleaning: drop table OrthologTemp
Thu Nov  6 18:57:32 2014   done
Thu Nov  6 18:57:32 2014 Constructing inParalog tables
Thu Nov  6 18:57:32 2014   create BestInterTaxonScore  (Benchmark dataset took 5 min for this step)
Thu Nov  6 18:57:34 2014   step 'bestInterTaxonScore' done (1 mins)

Thu Nov  6 18:57:34 2014   cleaning: drop table BestQueryTaxonScore
Thu Nov  6 18:57:34 2014   done
Thu Nov  6 18:57:34 2014   create bis_uids_ix index on BestQueryTaxonScore  (Benchmark dataset took 1 min for this step)
Thu Nov  6 18:57:34 2014   step 'bis_uids_ix' done (1 mins)

Thu Nov  6 18:57:34 2014   create UniqSimSeqsQueryId  (Benchmark dataset took 25 min for this step)
Thu Nov  6 18:57:57 2014   step 'uniqueSimSeqsQueryId' done (1 mins)

Thu Nov  6 18:57:57 2014   create ust_qids_ix index on UniqSimSeqsQueryId  (Benchmark dataset took 1 min for this step)
Thu Nov  6 18:57:59 2014   step 'ust_qids_ix' done (1 mins)

Thu Nov  6 18:57:59 2014   create BetterHit table  (Benchmark dataset took 3 hours for this step)
Thu Nov  6 18:58:39 2014   step 'betterHit' done (1 mins)

Thu Nov  6 18:58:39 2014   cleaning: drop table BestInterTaxonScore
Thu Nov  6 18:58:39 2014   done
Thu Nov  6 18:58:39 2014   cleaning: drop table UniqSimSeqsQueryId
Thu Nov  6 18:58:39 2014   done
Thu Nov  6 18:58:39 2014   create better_hit_ix index on BetterHit  (Benchmark dataset took 25 min for this step)
Thu Nov  6 18:58:41 2014   step 'better_hit_ix' done (1 mins)

Thu Nov  6 18:58:41 2014   create InParalogTemp table  (Benchmark dataset took 15 min for this step)
Thu Nov  6 18:58:44 2014   step 'inParalog' done (1 mins)

Thu Nov  6 18:58:44 2014   cleaning: drop table BetterHit
Thu Nov  6 18:58:44 2014   done
Thu Nov  6 18:58:44 2014   create InParalogTaxonAvg table  (Benchmark dataset took 1 min for this step)
Thu Nov  6 18:58:44 2014   step 'inParalogTaxonAvg' done (1 mins)

Thu Nov  6 18:58:44 2014   create OrthologUniqueId table  (Benchmark dataset took 5 min for this step)
Thu Nov  6 18:58:45 2014   step 'orthologUniqueId' done (1 mins)

Thu Nov  6 18:58:45 2014   create unique ortho_uniq_id_ix index  (Benchmark dataset took 1 min for this step)
Thu Nov  6 18:58:46 2014   step 'orthologUniqueIdIndex' done (1 mins)

Thu Nov  6 18:58:46 2014   create InplgOrthTaxonAvg table  (Benchmark dataset took 10 min for this step)
Thu Nov  6 18:58:46 2014   step 'inplgOrthTaxonAvg' done (1 mins)

Thu Nov  6 18:58:46 2014   cleaning: drop table OrthologUniqueId
Thu Nov  6 18:58:46 2014   done
Thu Nov  6 18:58:46 2014   create InParalogAvgScore table  (Benchmark dataset took 1 min for this step)
Thu Nov  6 18:58:46 2014   step 'inParalogAvg' done (1 mins)

Thu Nov  6 18:58:46 2014   cleaning: drop table InParalogTaxonAvg
Thu Nov  6 18:58:46 2014   done
Thu Nov  6 18:58:46 2014   cleaning: drop table InplgOrthTaxonAvg
Thu Nov  6 18:58:47 2014   done
Thu Nov  6 18:58:47 2014   create InParalogAvgScore index  (Benchmark dataset took 1 min for this step)
Thu Nov  6 18:58:47 2014   step 'inParalogAvgIndex' done (1 mins)

Thu Nov  6 18:58:47 2014   populate InParalog table, including normalized_score  (Benchmark dataset took 3 min for this step)
Thu Nov  6 18:58:49 2014   step 'inParalogsNormalization' done (1 mins)

Thu Nov  6 18:58:49 2014   cleaning: drop table InParalogAvgScore
Thu Nov  6 18:58:49 2014   done
Thu Nov  6 18:58:49 2014   cleaning: drop table InParalogTemp
Thu Nov  6 18:58:49 2014   done
Thu Nov  6 18:58:49 2014 Constructing coOrtholog tables
Thu Nov  6 18:58:49 2014   create InParalog2Way  (Benchmark dataset took 1.5 hours for this step)
Thu Nov  6 18:58:53 2014   step 'inParalog2Way' done (1 mins)

Thu Nov  6 18:58:53 2014   index in2a_ix  (Benchmark dataset took 45 min for this step)
Thu Nov  6 18:58:54 2014   step 'in2a_ix' done (1 mins)

Thu Nov  6 18:58:54 2014   index in2b_ix  (Benchmark dataset took 45 min for this step)
Thu Nov  6 18:58:56 2014   step 'in2b_ix' done (1 mins)

Thu Nov  6 18:58:56 2014   create Ortholog2Way  (Benchmark dataset took 1 hours for this step)
Thu Nov  6 18:59:07 2014   step 'ortholog2Way' done (1 mins)

Thu Nov  6 18:59:07 2014   index ortholog2way_ix  (Benchmark dataset took 5 min for this step)
Thu Nov  6 18:59:13 2014   step 'ortholog2WayIndex' done (1 mins)

Thu Nov  6 18:59:13 2014   create InplgOrthoInplg  (Benchmark dataset took 20 min for this step)
Thu Nov  6 18:59:29 2014   step 'inplgOrthoInplg' done (1 mins)

Thu Nov  6 18:59:29 2014   create InParalogOrtholog  (Benchmark dataset took 15 min for this step)
Thu Nov  6 18:59:34 2014   step 'inParalogOrtholog' done (1 mins)

Thu Nov  6 18:59:34 2014   create CoOrthologCandidate  (Benchmark dataset took 1 hour for this step)
Thu Nov  6 18:59:36 2014   step 'coOrthologCandidate' done (1 mins)

Thu Nov  6 18:59:36 2014   cleaning: drop table Ortholog2Way
Thu Nov  6 18:59:36 2014   done
Thu Nov  6 18:59:36 2014   cleaning: drop table InParalog2Way
Thu Nov  6 18:59:36 2014   done
Thu Nov  6 18:59:36 2014   cleaning: drop table InplgOrthoInplg
Thu Nov  6 18:59:36 2014   done
Thu Nov  6 18:59:36 2014   cleaning: drop table InParalogOrtholog
Thu Nov  6 18:59:36 2014   done
Thu Nov  6 18:59:36 2014   create CoOrthNotOrtholog table  (Benchmark dataset took 10 min for this step)
Thu Nov  6 18:59:37 2014   step 'coOrthologNotOrtholog' done (1 mins)

Thu Nov  6 18:59:37 2014   cleaning: drop table CoOrthologCandidate
Thu Nov  6 18:59:37 2014   done
Thu Nov  6 18:59:37 2014   index cno_ix  (Benchmark dataset took 1 min for this step)
Thu Nov  6 18:59:37 2014   step 'coOrthologNotOrthologIndex' done (1 mins)

Thu Nov  6 18:59:37 2014   create CoOrthologTemp table  (Benchmark dataset took 2 hours for this step)
Thu Nov  6 18:59:37 2014   step 'coOrtholog' done (1 mins)

Thu Nov  6 18:59:37 2014   cleaning: drop table CoOrthNotOrtholog
Thu Nov  6 18:59:37 2014   done
Thu Nov  6 18:59:37 2014   create CoOrthologTaxon table  (Benchmark dataset took 1 min for this step)
Thu Nov  6 18:59:38 2014   step 'coOrthologTaxon' done (1 mins)

Thu Nov  6 18:59:38 2014   create CoOrthologAvgScore table  (Benchmark dataset took 1 min for this step)
Thu Nov  6 18:59:38 2014   step 'coOrthologAvg' done (1 mins)

Thu Nov  6 18:59:38 2014   create CoOrthologAvgScore index  (Benchmark dataset took 1 min for this step)
Thu Nov  6 18:59:38 2014   step 'coOrthologAvgIndex' done (1 mins)

Thu Nov  6 18:59:38 2014   populate CoOrtholog table, including normalized_score  (Benchmark dataset took 2 min for this step)
Thu Nov  6 18:59:38 2014   step 'coOrthologsNormalization' done (1 mins)

Thu Nov  6 18:59:38 2014   cleaning: drop table CoOrthologAvgScore
Thu Nov  6 18:59:38 2014   done
Thu Nov  6 18:59:38 2014   cleaning: drop table CoOrthologTaxon
Thu Nov  6 18:59:38 2014   done
Thu Nov  6 18:59:38 2014   cleaning: drop table CoOrthologTemp
Thu Nov  6 18:59:38 2014   done

Done


============================================================================================
Mon Nov 17 17:45:24 2014 orthomclPairs bin/orthomcl.config bin/orthomclSoftware-v2.0.9/orthomcl_pairs.log cleanup=yes
=============================================================================================

Mon Nov 17 17:45:24 2014 Constructing common temp tables
Mon Nov 17 17:45:24 2014   Find min evalue exp  (OrthoMCL-DB V2 took ??? for this step)
Mon Nov 17 17:45:29 2014   done
Mon Nov 17 17:45:29 2014   updating SimilarSequences, setting 0 evalue_exp to underflow value (-180 - 1)  (Benchmark dataset took 25 min for this step)
Mon Nov 17 17:48:48 2014   step 'updateMinimumEvalueExponent' done (3 mins)

Mon Nov 17 17:48:48 2014   create BestQueryTaxonScore  (Benchmark dataset took 1.5 hours for this step)
Mon Nov 17 17:52:09 2014   step 'bestQueryTaxonScore' done (3 mins)

Mon Nov 17 17:52:09 2014   create qtscore_ix index on BestQueryTaxonScore  (Benchmark dataset took 15 min for this step)
Mon Nov 17 17:52:18 2014   step 'qtscore_ix' done (1 mins)

Mon Nov 17 17:52:18 2014 Constructing ortholog tables
Mon Nov 17 17:52:18 2014   create BestHit  (Benchmark dataset took 1.5 hours for this step)
Mon Nov 17 17:52:40 2014   step 'bestHit' done (1 mins)

Mon Nov 17 17:52:40 2014   create best_hit_ix index on BestHit  (Benchmark dataset took 15 min for this step)
Mon Nov 17 17:52:47 2014   step 'best_hit_ix' done (1 mins)

Mon Nov 17 17:52:47 2014   create OrthologTemp table  (Benchmark dataset took 5 min for this step)
Mon Nov 17 17:52:54 2014   step 'ortholog' done (1 mins)

Mon Nov 17 17:52:54 2014   cleaning: drop table BestHit
Mon Nov 17 17:52:54 2014   done
Mon Nov 17 17:52:54 2014   create OrthologTaxon table  (Benchmark dataset took 1 min for this step)
Mon Nov 17 17:52:57 2014   step 'orthologTaxon' done (1 mins)

Mon Nov 17 17:52:57 2014   create OrthologAvgScore table  (Benchmark dataset took 1 min for this step)
Mon Nov 17 17:52:57 2014   step 'orthologAvg' done (1 mins)

Mon Nov 17 17:52:57 2014   create OrthologAvgScore index  (Benchmark dataset took 1 min for this step)
Mon Nov 17 17:52:58 2014   step 'orthologAvgIndex' done (1 mins)

Mon Nov 17 17:52:58 2014   populate Ortholog table, including normalized_score  (Benchmark dataset took 2 min for this step)
Mon Nov 17 17:53:10 2014   step 'orthologsNormalization' done (1 mins)

Mon Nov 17 17:53:10 2014   cleaning: drop table OrthologAvgScore
Mon Nov 17 17:53:10 2014   done
Mon Nov 17 17:53:10 2014   cleaning: drop table OrthologTaxon
Mon Nov 17 17:53:10 2014   done
Mon Nov 17 17:53:10 2014   cleaning: drop table OrthologTemp
Mon Nov 17 17:53:10 2014   done
Mon Nov 17 17:53:10 2014 Constructing inParalog tables
Mon Nov 17 17:53:10 2014   create BestInterTaxonScore  (Benchmark dataset took 5 min for this step)
Mon Nov 17 17:53:12 2014   step 'bestInterTaxonScore' done (1 mins)

Mon Nov 17 17:53:12 2014   cleaning: drop table BestQueryTaxonScore
Mon Nov 17 17:53:12 2014   done
Mon Nov 17 17:53:12 2014   create bis_uids_ix index on BestQueryTaxonScore  (Benchmark dataset took 1 min for this step)
Mon Nov 17 17:53:13 2014   step 'bis_uids_ix' done (1 mins)

Mon Nov 17 17:53:13 2014   create UniqSimSeqsQueryId  (Benchmark dataset took 25 min for this step)
Mon Nov 17 17:53:38 2014   step 'uniqueSimSeqsQueryId' done (1 mins)

Mon Nov 17 17:53:38 2014   create ust_qids_ix index on UniqSimSeqsQueryId  (Benchmark dataset took 1 min for this step)
Mon Nov 17 17:53:41 2014   step 'ust_qids_ix' done (1 mins)

Mon Nov 17 17:53:41 2014   create BetterHit table  (Benchmark dataset took 3 hours for this step)
Mon Nov 17 17:54:10 2014   step 'betterHit' done (1 mins)

Mon Nov 17 17:54:10 2014   cleaning: drop table BestInterTaxonScore
Mon Nov 17 17:54:10 2014   done
Mon Nov 17 17:54:10 2014   cleaning: drop table UniqSimSeqsQueryId
Mon Nov 17 17:54:10 2014   done
Mon Nov 17 17:54:10 2014   create better_hit_ix index on BetterHit  (Benchmark dataset took 25 min for this step)
Mon Nov 17 17:54:12 2014   step 'better_hit_ix' done (1 mins)

Mon Nov 17 17:54:12 2014   create InParalogTemp table  (Benchmark dataset took 15 min for this step)
Mon Nov 17 17:54:15 2014   step 'inParalog' done (1 mins)

Mon Nov 17 17:54:15 2014   cleaning: drop table BetterHit
Mon Nov 17 17:54:15 2014   done
Mon Nov 17 17:54:15 2014   create InParalogTaxonAvg table  (Benchmark dataset took 1 min for this step)
Mon Nov 17 17:54:15 2014   step 'inParalogTaxonAvg' done (1 mins)

Mon Nov 17 17:54:15 2014   create OrthologUniqueId table  (Benchmark dataset took 5 min for this step)
Mon Nov 17 17:54:16 2014   step 'orthologUniqueId' done (1 mins)

Mon Nov 17 17:54:16 2014   create unique ortho_uniq_id_ix index  (Benchmark dataset took 1 min for this step)
Mon Nov 17 17:54:17 2014   step 'orthologUniqueIdIndex' done (1 mins)

Mon Nov 17 17:54:17 2014   create InplgOrthTaxonAvg table  (Benchmark dataset took 10 min for this step)
Mon Nov 17 17:54:17 2014   step 'inplgOrthTaxonAvg' done (1 mins)

Mon Nov 17 17:54:17 2014   cleaning: drop table OrthologUniqueId
Mon Nov 17 17:54:17 2014   done
Mon Nov 17 17:54:17 2014   create InParalogAvgScore table  (Benchmark dataset took 1 min for this step)
Mon Nov 17 17:54:17 2014   step 'inParalogAvg' done (1 mins)

Mon Nov 17 17:54:17 2014   cleaning: drop table InParalogTaxonAvg
Mon Nov 17 17:54:18 2014   done
Mon Nov 17 17:54:18 2014   cleaning: drop table InplgOrthTaxonAvg
Mon Nov 17 17:54:18 2014   done
Mon Nov 17 17:54:18 2014   create InParalogAvgScore index  (Benchmark dataset took 1 min for this step)
Mon Nov 17 17:54:18 2014   step 'inParalogAvgIndex' done (1 mins)

Mon Nov 17 17:54:18 2014   populate InParalog table, including normalized_score  (Benchmark dataset took 3 min for this step)
Mon Nov 17 17:54:19 2014   step 'inParalogsNormalization' done (1 mins)

Mon Nov 17 17:54:19 2014   cleaning: drop table InParalogAvgScore
Mon Nov 17 17:54:20 2014   done
Mon Nov 17 17:54:20 2014   cleaning: drop table InParalogTemp
Mon Nov 17 17:54:20 2014   done
Mon Nov 17 17:54:20 2014 Constructing coOrtholog tables
Mon Nov 17 17:54:20 2014   create InParalog2Way  (Benchmark dataset took 1.5 hours for this step)
Mon Nov 17 17:54:23 2014   step 'inParalog2Way' done (1 mins)

Mon Nov 17 17:54:23 2014   index in2a_ix  (Benchmark dataset took 45 min for this step)
Mon Nov 17 17:54:25 2014   step 'in2a_ix' done (1 mins)

Mon Nov 17 17:54:25 2014   index in2b_ix  (Benchmark dataset took 45 min for this step)
Mon Nov 17 17:54:26 2014   step 'in2b_ix' done (1 mins)

Mon Nov 17 17:54:26 2014   create Ortholog2Way  (Benchmark dataset took 1 hours for this step)
Mon Nov 17 17:54:37 2014   step 'ortholog2Way' done (1 mins)

Mon Nov 17 17:54:37 2014   index ortholog2way_ix  (Benchmark dataset took 5 min for this step)
Mon Nov 17 17:54:48 2014   step 'ortholog2WayIndex' done (1 mins)

Mon Nov 17 17:54:48 2014   create InplgOrthoInplg  (Benchmark dataset took 20 min for this step)
Mon Nov 17 17:55:06 2014   step 'inplgOrthoInplg' done (1 mins)

Mon Nov 17 17:55:06 2014   create InParalogOrtholog  (Benchmark dataset took 15 min for this step)
Mon Nov 17 17:55:11 2014   step 'inParalogOrtholog' done (1 mins)

Mon Nov 17 17:55:11 2014   create CoOrthologCandidate  (Benchmark dataset took 1 hour for this step)
Mon Nov 17 17:55:13 2014   step 'coOrthologCandidate' done (1 mins)

Mon Nov 17 17:55:13 2014   cleaning: drop table Ortholog2Way
Mon Nov 17 17:55:13 2014   done
Mon Nov 17 17:55:13 2014   cleaning: drop table InParalog2Way
Mon Nov 17 17:55:13 2014   done
Mon Nov 17 17:55:13 2014   cleaning: drop table InplgOrthoInplg
Mon Nov 17 17:55:13 2014   done
Mon Nov 17 17:55:13 2014   cleaning: drop table InParalogOrtholog
Mon Nov 17 17:55:13 2014   done
Mon Nov 17 17:55:13 2014   create CoOrthNotOrtholog table  (Benchmark dataset took 10 min for this step)
Mon Nov 17 17:55:14 2014   step 'coOrthologNotOrtholog' done (1 mins)

Mon Nov 17 17:55:14 2014   cleaning: drop table CoOrthologCandidate
Mon Nov 17 17:55:14 2014   done
Mon Nov 17 17:55:14 2014   index cno_ix  (Benchmark dataset took 1 min for this step)
Mon Nov 17 17:55:14 2014   step 'coOrthologNotOrthologIndex' done (1 mins)

Mon Nov 17 17:55:14 2014   create CoOrthologTemp table  (Benchmark dataset took 2 hours for this step)
Mon Nov 17 17:55:15 2014   step 'coOrtholog' done (1 mins)

Mon Nov 17 17:55:15 2014   cleaning: drop table CoOrthNotOrtholog
Mon Nov 17 17:55:15 2014   done
Mon Nov 17 17:55:15 2014   create CoOrthologTaxon table  (Benchmark dataset took 1 min for this step)
Mon Nov 17 17:55:15 2014   step 'coOrthologTaxon' done (1 mins)

Mon Nov 17 17:55:15 2014   create CoOrthologAvgScore table  (Benchmark dataset took 1 min for this step)
Mon Nov 17 17:55:15 2014   step 'coOrthologAvg' done (1 mins)

Mon Nov 17 17:55:15 2014   create CoOrthologAvgScore index  (Benchmark dataset took 1 min for this step)
Mon Nov 17 17:55:15 2014   step 'coOrthologAvgIndex' done (1 mins)

Mon Nov 17 17:55:15 2014   populate CoOrtholog table, including normalized_score  (Benchmark dataset took 2 min for this step)
Mon Nov 17 17:55:16 2014   step 'coOrthologsNormalization' done (1 mins)

Mon Nov 17 17:55:16 2014   cleaning: drop table CoOrthologAvgScore
Mon Nov 17 17:55:16 2014   done
Mon Nov 17 17:55:16 2014   cleaning: drop table CoOrthologTaxon
Mon Nov 17 17:55:16 2014   done
Mon Nov 17 17:55:16 2014   cleaning: drop table CoOrthologTemp
Mon Nov 17 17:55:16 2014   done

Done


============================================================================================
Wed Nov 19 13:36:15 2014 orthomclPairs bin/orthomcl.config bin/orthomclSoftware-v2.0.9/orthomcl_pairs.log cleanup=yes
=============================================================================================

Wed Nov 19 13:36:16 2014 Constructing common temp tables
Wed Nov 19 13:36:16 2014   Find min evalue exp  (OrthoMCL-DB V2 took ??? for this step)
Wed Nov 19 13:36:26 2014   done
Wed Nov 19 13:36:26 2014   updating SimilarSequences, setting 0 evalue_exp to underflow value (-180 - 1)  (Benchmark dataset took 25 min for this step)
Wed Nov 19 13:39:59 2014   step 'updateMinimumEvalueExponent' done (3 mins)

Wed Nov 19 13:39:59 2014   create BestQueryTaxonScore  (Benchmark dataset took 1.5 hours for this step)
Wed Nov 19 13:43:51 2014   step 'bestQueryTaxonScore' done (3 mins)

Wed Nov 19 13:43:51 2014   create qtscore_ix index on BestQueryTaxonScore  (Benchmark dataset took 15 min for this step)
Wed Nov 19 13:43:57 2014   step 'qtscore_ix' done (1 mins)

Wed Nov 19 13:43:57 2014 Constructing ortholog tables
Wed Nov 19 13:43:57 2014   create BestHit  (Benchmark dataset took 1.5 hours for this step)
Wed Nov 19 13:44:25 2014   step 'bestHit' done (1 mins)

Wed Nov 19 13:44:25 2014   create best_hit_ix index on BestHit  (Benchmark dataset took 15 min for this step)
Wed Nov 19 13:44:33 2014   step 'best_hit_ix' done (1 mins)

Wed Nov 19 13:44:33 2014   create OrthologTemp table  (Benchmark dataset took 5 min for this step)
Wed Nov 19 13:44:38 2014   step 'ortholog' done (1 mins)

Wed Nov 19 13:44:38 2014   cleaning: drop table BestHit
Wed Nov 19 13:44:39 2014   done
Wed Nov 19 13:44:39 2014   create OrthologTaxon table  (Benchmark dataset took 1 min for this step)
Wed Nov 19 13:44:42 2014   step 'orthologTaxon' done (1 mins)

Wed Nov 19 13:44:42 2014   create OrthologAvgScore table  (Benchmark dataset took 1 min for this step)
Wed Nov 19 13:44:42 2014   step 'orthologAvg' done (1 mins)

Wed Nov 19 13:44:42 2014   create OrthologAvgScore index  (Benchmark dataset took 1 min for this step)
Wed Nov 19 13:44:43 2014   step 'orthologAvgIndex' done (1 mins)

Wed Nov 19 13:44:43 2014   populate Ortholog table, including normalized_score  (Benchmark dataset took 2 min for this step)
Wed Nov 19 13:44:55 2014   step 'orthologsNormalization' done (1 mins)

Wed Nov 19 13:44:55 2014   cleaning: drop table OrthologAvgScore
Wed Nov 19 13:44:55 2014   done
Wed Nov 19 13:44:55 2014   cleaning: drop table OrthologTaxon
Wed Nov 19 13:44:55 2014   done
Wed Nov 19 13:44:55 2014   cleaning: drop table OrthologTemp
Wed Nov 19 13:44:55 2014   done
Wed Nov 19 13:44:55 2014 Constructing inParalog tables
Wed Nov 19 13:44:55 2014   create BestInterTaxonScore  (Benchmark dataset took 5 min for this step)
Wed Nov 19 13:44:57 2014   step 'bestInterTaxonScore' done (1 mins)

Wed Nov 19 13:44:57 2014   cleaning: drop table BestQueryTaxonScore
Wed Nov 19 13:44:57 2014   done
Wed Nov 19 13:44:57 2014   create bis_uids_ix index on BestQueryTaxonScore  (Benchmark dataset took 1 min for this step)
Wed Nov 19 13:44:58 2014   step 'bis_uids_ix' done (1 mins)

Wed Nov 19 13:44:58 2014   create UniqSimSeqsQueryId  (Benchmark dataset took 25 min for this step)
Wed Nov 19 13:45:30 2014   step 'uniqueSimSeqsQueryId' done (1 mins)

Wed Nov 19 13:45:30 2014   create ust_qids_ix index on UniqSimSeqsQueryId  (Benchmark dataset took 1 min for this step)
Wed Nov 19 13:45:32 2014   step 'ust_qids_ix' done (1 mins)

Wed Nov 19 13:45:32 2014   create BetterHit table  (Benchmark dataset took 3 hours for this step)
Wed Nov 19 13:46:16 2014   step 'betterHit' done (1 mins)

Wed Nov 19 13:46:16 2014   cleaning: drop table BestInterTaxonScore
Wed Nov 19 13:46:16 2014   done
Wed Nov 19 13:46:16 2014   cleaning: drop table UniqSimSeqsQueryId
Wed Nov 19 13:46:16 2014   done
Wed Nov 19 13:46:16 2014   create better_hit_ix index on BetterHit  (Benchmark dataset took 25 min for this step)
Wed Nov 19 13:46:18 2014   step 'better_hit_ix' done (1 mins)

Wed Nov 19 13:46:18 2014   create InParalogTemp table  (Benchmark dataset took 15 min for this step)
Wed Nov 19 13:46:20 2014   step 'inParalog' done (1 mins)

Wed Nov 19 13:46:20 2014   cleaning: drop table BetterHit
Wed Nov 19 13:46:21 2014   done
Wed Nov 19 13:46:21 2014   create InParalogTaxonAvg table  (Benchmark dataset took 1 min for this step)
Wed Nov 19 13:46:21 2014   step 'inParalogTaxonAvg' done (1 mins)

Wed Nov 19 13:46:21 2014   create OrthologUniqueId table  (Benchmark dataset took 5 min for this step)
Wed Nov 19 13:46:22 2014   step 'orthologUniqueId' done (1 mins)

Wed Nov 19 13:46:22 2014   create unique ortho_uniq_id_ix index  (Benchmark dataset took 1 min for this step)
Wed Nov 19 13:46:23 2014   step 'orthologUniqueIdIndex' done (1 mins)

Wed Nov 19 13:46:23 2014   create InplgOrthTaxonAvg table  (Benchmark dataset took 10 min for this step)
Wed Nov 19 13:46:23 2014   step 'inplgOrthTaxonAvg' done (1 mins)

Wed Nov 19 13:46:23 2014   cleaning: drop table OrthologUniqueId
Wed Nov 19 13:46:23 2014   done
Wed Nov 19 13:46:23 2014   create InParalogAvgScore table  (Benchmark dataset took 1 min for this step)
Wed Nov 19 13:46:24 2014   step 'inParalogAvg' done (1 mins)

Wed Nov 19 13:46:24 2014   cleaning: drop table InParalogTaxonAvg
Wed Nov 19 13:46:24 2014   done
Wed Nov 19 13:46:24 2014   cleaning: drop table InplgOrthTaxonAvg
Wed Nov 19 13:46:24 2014   done
Wed Nov 19 13:46:24 2014   create InParalogAvgScore index  (Benchmark dataset took 1 min for this step)
Wed Nov 19 13:46:24 2014   step 'inParalogAvgIndex' done (1 mins)

Wed Nov 19 13:46:24 2014   populate InParalog table, including normalized_score  (Benchmark dataset took 3 min for this step)
Wed Nov 19 13:46:26 2014   step 'inParalogsNormalization' done (1 mins)

Wed Nov 19 13:46:26 2014   cleaning: drop table InParalogAvgScore
Wed Nov 19 13:46:26 2014   done
Wed Nov 19 13:46:26 2014   cleaning: drop table InParalogTemp
Wed Nov 19 13:46:26 2014   done
Wed Nov 19 13:46:26 2014 Constructing coOrtholog tables
Wed Nov 19 13:46:26 2014   create InParalog2Way  (Benchmark dataset took 1.5 hours for this step)
Wed Nov 19 13:46:29 2014   step 'inParalog2Way' done (1 mins)

Wed Nov 19 13:46:29 2014   index in2a_ix  (Benchmark dataset took 45 min for this step)
Wed Nov 19 13:46:31 2014   step 'in2a_ix' done (1 mins)

Wed Nov 19 13:46:31 2014   index in2b_ix  (Benchmark dataset took 45 min for this step)
Wed Nov 19 13:46:33 2014   step 'in2b_ix' done (1 mins)

Wed Nov 19 13:46:33 2014   create Ortholog2Way  (Benchmark dataset took 1 hours for this step)
Wed Nov 19 13:46:46 2014   step 'ortholog2Way' done (1 mins)

Wed Nov 19 13:46:46 2014   index ortholog2way_ix  (Benchmark dataset took 5 min for this step)
Wed Nov 19 13:46:57 2014   step 'ortholog2WayIndex' done (1 mins)

Wed Nov 19 13:46:57 2014   create InplgOrthoInplg  (Benchmark dataset took 20 min for this step)
Wed Nov 19 13:47:14 2014   step 'inplgOrthoInplg' done (1 mins)

Wed Nov 19 13:47:14 2014   create InParalogOrtholog  (Benchmark dataset took 15 min for this step)
Wed Nov 19 13:47:20 2014   step 'inParalogOrtholog' done (1 mins)

Wed Nov 19 13:47:20 2014   create CoOrthologCandidate  (Benchmark dataset took 1 hour for this step)
Wed Nov 19 13:47:21 2014   step 'coOrthologCandidate' done (1 mins)

Wed Nov 19 13:47:21 2014   cleaning: drop table Ortholog2Way
Wed Nov 19 13:47:21 2014   done
Wed Nov 19 13:47:21 2014   cleaning: drop table InParalog2Way
Wed Nov 19 13:47:21 2014   done
Wed Nov 19 13:47:21 2014   cleaning: drop table InplgOrthoInplg
Wed Nov 19 13:47:21 2014   done
Wed Nov 19 13:47:21 2014   cleaning: drop table InParalogOrtholog
Wed Nov 19 13:47:21 2014   done
Wed Nov 19 13:47:21 2014   create CoOrthNotOrtholog table  (Benchmark dataset took 10 min for this step)
Wed Nov 19 13:47:22 2014   step 'coOrthologNotOrtholog' done (1 mins)

Wed Nov 19 13:47:22 2014   cleaning: drop table CoOrthologCandidate
Wed Nov 19 13:47:22 2014   done
Wed Nov 19 13:47:22 2014   index cno_ix  (Benchmark dataset took 1 min for this step)
Wed Nov 19 13:47:23 2014   step 'coOrthologNotOrthologIndex' done (1 mins)

Wed Nov 19 13:47:23 2014   create CoOrthologTemp table  (Benchmark dataset took 2 hours for this step)
Wed Nov 19 13:47:26 2014   step 'coOrtholog' done (1 mins)

Wed Nov 19 13:47:26 2014   cleaning: drop table CoOrthNotOrtholog
Wed Nov 19 13:47:26 2014   done
Wed Nov 19 13:47:26 2014   create CoOrthologTaxon table  (Benchmark dataset took 1 min for this step)
Wed Nov 19 13:47:26 2014   step 'coOrthologTaxon' done (1 mins)

Wed Nov 19 13:47:26 2014   create CoOrthologAvgScore table  (Benchmark dataset took 1 min for this step)
Wed Nov 19 13:47:27 2014   step 'coOrthologAvg' done (1 mins)

Wed Nov 19 13:47:27 2014   create CoOrthologAvgScore index  (Benchmark dataset took 1 min for this step)
Wed Nov 19 13:47:27 2014   step 'coOrthologAvgIndex' done (1 mins)

Wed Nov 19 13:47:27 2014   populate CoOrtholog table, including normalized_score  (Benchmark dataset took 2 min for this step)
Wed Nov 19 13:47:27 2014   step 'coOrthologsNormalization' done (1 mins)

Wed Nov 19 13:47:27 2014   cleaning: drop table CoOrthologAvgScore
Wed Nov 19 13:47:27 2014   done
Wed Nov 19 13:47:27 2014   cleaning: drop table CoOrthologTaxon
Wed Nov 19 13:47:27 2014   done
Wed Nov 19 13:47:27 2014   cleaning: drop table CoOrthologTemp
Wed Nov 19 13:47:27 2014   done

Done
