# Supplementary material for: An Integrated Approach to Reconstructing Genome-Scale Transcriptional Regulatory Networks
Source: PLoS Comput Biol. 2015 Feb 27;11(2):e1004103. doi: 10.1371/journal.pcbi.1004103 (PMC4344238; doi:10.1371/journal.pcbi.1004103)
Supplement: S1 Dataset — This dataset consists of 3 folders containing data used for the analysis presented in the main text and a summary of the results from the E. coli analysis. These folder include: “Ecoli _results”, which contains a summary of the results obtained from the E. coli analysis; “Integrate_v1.0”, which contains sample code for running the presented analysis (the most up-to-date version of this code can be obtained from the figshare link provided in the Materials and methods); and “Rsp_data”, which contains the R. sphaeroides gene expression compendium used in our analysis. (ZIP) [file pcbi.1004103.s024.zip › S1 Dataset/Integrate_v1.0/bin/Pfam_TF_results.txt]

seq id	hmm name	type	bit score	E-value	significance	clan	Family ID
argr|16131127|b3237	Arg_repressor	Domain	89.9	5.30E-26	1	CL0123	1
ihfa|16129668|b1712	Bac_DNA_binding	Domain	102.8	7.50E-30	1	CL0548	2
dnaa|16131570|b3702	Bac_DnaA_C	Domain	118.1	1.10E-34	1	CL0123	3
crp|16131236|b3357	Crp	Domain	54.8	4.30E-15	1	CL0123	4	Crp
fnr|16129295|b1334	Crp	Domain	54.8	4.40E-15	1	CL0123	4
crp_1|16131236|b3357	HTH_Crp_2	Domain	54.8	4.30E-15	1	CL0123	4	Crp
fnr_1|16129295|b1334	HTH_Crp_2	Domain	54.8	4.40E-15	1	CL0123	4
mntr|16128785|b0817	Fe_dep_repress	Domain	40.9	1.30E-10	1	CL0123	5
mlc|16129552|b1594	Fe_dep_repress	Domain	16.2	7.30E-03	0	CL0123	5
flhd|145698279|b1892	FlhD	Family	151.8	4.70E-45	1	No_clan	6
fur|16128659|b0683	FUR	Family	164.8	6.30E-49	1	CL0123	7
pdhr|16128106|b0113	GntR	Family	88.5	1.30E-25	1	CL0123	8	GntR-like Tfs
uxur|16132145|b4324	GntR	Family	80.8	3.50E-23	1	CL0123	8
exur|90111537|b3094	GntR	Family	78.8	1.40E-22	1	CL0123	8
nanr|49176329|b3226	GntR	Family	73.1	8.70E-21	1	CL0123	8
fadr|16129150|b1187	GntR	Family	70.6	5.10E-20	1	CL0123	8
hns|16129198|b1237	Histone_HNS	Family	70.2	1.50E-19	1	No_clan	9
gcva|16130715|b2808	HTH_1	Domain	78.7	1.90E-22	1	CL0123	10	LysR-type Tfs
nac|16129930|b1988	HTH_1	Domain	76.4	9.60E-22	1	CL0123	10
oxyr|16131799|b3961	HTH_1	Domain	75.4	2.10E-21	1	CL0123	10
argp|16130817|b2916	HTH_1	Domain	68.4	3.00E-19	1	CL0123	10
leuo|90111083|b0076	HTH_1	Domain	64.7	4.40E-18	1	CL0123	10
metr|16131677|b3828	HTH_1	Domain	60.4	1.00E-16	1	CL0123	10
nhar|16128014|b0020	HTH_1	Domain	57.1	1.10E-15	1	CL0123	10
cysb|16129236|b1275	HTH_1	Domain	56.6	1.50E-15	1	CL0123	10
ttdr|16130956|b3060	HTH_1	Domain	56.6	1.50E-15	1	CL0123	10
mode|16128729|b0761	HTH_1	Domain	28.1	1.20E-06	1	CL0123	10
dcur|16131950|b4124	HTH_11	Domain	11.9	1.30E-01	0	CL0123	11
rhas|16131745|b3905	HTH_18	Domain	90	7.30E-26	1	CL0123	12	AraC-type TF
soxs|16131888|b4062	HTH_18	Domain	83.8	6.50E-24	1	CL0123	12
rob|16132213|b4396	HTH_18	Domain	71.6	4.00E-20	1	CL0123	12
mara|90111290|b1531	HTH_18	Domain	69.8	1.50E-19	1	CL0123	12
xylr|16131440|b3569	HTH_18	Domain	67.8	6.50E-19	1	CL0123	12
melr|16131944|b4118	HTH_18	Domain	67.6	7.10E-19	1	CL0123	12
arac|16128058|b0064	HTH_18	Domain	67.6	7.60E-19	1	CL0123	12
gadx|16131388|b3516	HTH_18	Domain	58.5	5.10E-16	1	CL0123	12
ada|16130150|b2213	HTH_18	Domain	56.9	1.60E-15	1	CL0123	12
gadw|16131387|b3515	HTH_18	Domain	45.5	6.00E-12	1	CL0123	12
mqsa|16130917|b3021	HTH_19	Domain	21.6	1.60E-04	0	CL0123	13
lrp|16128856|b0889	HTH_24	Domain	73.4	6.60E-21	1	CL0123	14
hipb|16129467|b1508	HTH_3	Domain	53.9	1.10E-14	1	CL0123	15
glng|16131708|b3868	HTH_8	Domain	54.6	5.30E-15	1	CL0123	16
fis|16131149|b3261	HTH_8	Domain	53.4	1.30E-14	1	CL0123	16
fhla|16130638|b2731	HTH_8	Domain	22.4	6.30E-05	1	CL0123	16
asnc|16131611|b3743	HTH_AsnC-type	Domain	49	2.90E-13	1	CL0123	17
glpr|16131297|b3423	HTH_DeoR	Domain	89.8	5.70E-26	1	CL0123	18	DeoR Type Tfs
agar|16131023|b3131	HTH_DeoR	Domain	73.7	5.80E-21	1	CL0123	18
ular|16132013|b4191	HTH_DeoR	Domain	72	2.10E-20	1	CL0123	18
deor|16128808|b0840	HTH_DeoR	Domain	53.9	9.10E-15	1	CL0123	18
iclr|90111675|b4018	HTH_IclR	Domain	67.1	6.90E-19	1	CL0123	19
iclr|90111675|b4018	IclR	Domain	67.1	6.90E-19	1	CL0123	19
tyrr|16129284|b1323	HTH_Tnp_ISL3	Domain	11.7	1.00E-01	0	CL0123	20
ascg|345452722|b2714	LacI	Domain	74.9	2.60E-21	1	CL0123	21	LacI Type Tfs
gals|16130089|b2151	LacI	Domain	74.6	3.10E-21	1	CL0123	21
purr|16129616|b1658	LacI	Domain	73.4	7.70E-21	1	CL0123	21
galr|16130741|b2837	LacI	Domain	72.7	1.30E-20	1	CL0123	21
cytr|16131772|b3934	LacI	Domain	68.3	2.90E-19	1	CL0123	21
cra|16128073|b0080	LacI	Domain	65.3	2.70E-18	1	CL0123	21
gntr|49176356|b3438	LacI	Domain	63.2	1.20E-17	1	CL0123	21
lexa|16131869|b4043	LexA_DNA_bind	Domain	108.1	1.10E-31	1	CL0123	22
narp|16130130|b2193	GerE	Domain	85.7	9.30E-25	1	CL0123	23	GreE like Tfs
narl|16129184|b1221	GerE	Domain	78.7	1.40E-22	1	CL0123	23
evga|16130301|b2369	GerE	Domain	76.2	8.50E-22	1	CL0123	23
csgd|16129003|b1040	GerE	Domain	70.8	4.20E-20	1	CL0123	23
malt|16131294|b3418	GerE	Domain	69.5	1.00E-19	1	CL0123	23
rcsa|16129898|b1951	GerE	Domain	66.9	6.90E-19	1	CL0123	23
rcsb|16130154|b2217	GerE	Domain	66	1.20E-18	1	CL0123	23
gade|16131384|b3512	GerE	Domain	23.9	1.80E-05	1	CL0123	23
slya|90111310|b1642	MarR	Family	66.3	1.40E-18	1	CL0123	24	MarR like Tfs
nagc|16128652|b0676	MarR	Family	30	3.00E-07	1	CL0123	24
slya_1|90111310|b1642	MarR_2	Family	66.3	1.40E-18	1	CL0123	24	MarR like Tfs
nagc_1|16128652|b0676	MarR_2	Family	30	3.00E-07	1	CL0123	24
mlra|16130065|b2127	MerR_1	Family	62.8	1.80E-17	1	CL0123	25
mlra_1|16130065|b2127	MerR	Family	62.8	1.80E-17	1	CL0123	25
metj|16131776|b3938	MetJ	Domain	230.6	1.10E-69	1	CL0057	26
puta|16128980|b1014	Pro_dh-DNA_bdg	Domain	173.9	1.00E-51	1	No_clan	27
iscr|16130456|b2531	Rrf2	Family	94.8	2.50E-27	1	CL0123	28
nsrr|16132000|b4178	Rrf2	Family	87.9	3.50E-25	1	CL0123	28
rutr|16128979|b1013	TetR_N	Domain	59.2	2.10E-16	1	CL0123	29
phob|16128384|b0399	Trans_reg_C	Domain	95.5	1.30E-27	1	CL0123	30	CheY related
ompr|16131282|b3405	Trans_reg_C	Domain	79.1	1.70E-22	1	CL0123	30
baer|16130019|b2079	Trans_reg_C	Domain	78.7	2.30E-22	1	CL0123	30
cpxr|16131752|b3912	Trans_reg_C	Domain	74.8	3.60E-21	1	CL0123	30
rsta|145698268|b1608	Trans_reg_C	Domain	71.3	4.40E-20	1	CL0123	30
phop|16129093|b1130	Trans_reg_C	Domain	67.3	7.70E-19	1	CL0123	30
arca|16132218|b4401	Trans_reg_C	Domain	63.5	1.20E-17	1	CL0123	30
torr|16128961|b0995	Trans_reg_C	Domain	58.7	3.90E-16	1	CL0123	30
trpr|16132210|b4393	Trp_repressor	Domain	106.4	4.90E-31	1	CL0123	31
sig70|Sigma70	Sigma70_r2	Domain					32
sig54|Sigma54	Sigma54_DBD	Domain					33
