# Supplementary material for: An Integrated Approach to Reconstructing Genome-Scale Transcriptional Regulatory Networks
Source: PLoS Comput Biol. 2015 Feb 27;11(2):e1004103. doi: 10.1371/journal.pcbi.1004103 (PMC4344238; doi:10.1371/journal.pcbi.1004103)
Supplement: S1 Dataset — This dataset consists of 3 folders containing data used for the analysis presented in the main text and a summary of the results from the E. coli analysis. These folder include: “Ecoli _results”, which contains a summary of the results obtained from the E. coli analysis; “Integrate_v1.0”, which contains sample code for running the presented analysis (the most up-to-date version of this code can be obtained from the figshare link provided in the Materials and methods); and “Rsp_data”, which contains the R. sphaeroides gene expression compendium used in our analysis. (ZIP) [file pcbi.1004103.s024.zip › S1 Dataset/Integrate_v1.0/bin/src/deleteFolder.java]

package bin;
import java.lang.*;
import java.*;
import java.util.*;
import java.io.*;
/*
Code to delete entire folders


Written by Saheed Imam
Institute for Systems biology
*/

public class deleteFolder
{
	public static void delete(File f) throws IOException 
	{
		if (f.isDirectory())
		{
			for (File c : f.listFiles())
				delete(c);
		}
		f.delete();
	}	
}
