# Supplementary material for: An Integrated Approach to Reconstructing Genome-Scale Transcriptional Regulatory Networks
Source: PLoS Comput Biol. 2015 Feb 27;11(2):e1004103. doi: 10.1371/journal.pcbi.1004103 (PMC4344238; doi:10.1371/journal.pcbi.1004103)
Supplement: S1 Dataset — This dataset consists of 3 folders containing data used for the analysis presented in the main text and a summary of the results from the E. coli analysis. These folder include: “Ecoli _results”, which contains a summary of the results obtained from the E. coli analysis; “Integrate_v1.0”, which contains sample code for running the presented analysis (the most up-to-date version of this code can be obtained from the figshare link provided in the Materials and methods); and “Rsp_data”, which contains the R. sphaeroides gene expression compendium used in our analysis. (ZIP) [file pcbi.1004103.s024.zip › S1 Dataset/Integrate_v1.0/bin/src/Mean_SD.java]

package bin;
import java.lang.*;
import java.*;
import java.util.*;
/*
Code to compute the mean and standard deviation of an array

java Mean_SD
*/

public class Mean_SD
{
	public static double[] compute(double[] data)
	{
	double mean=0.0,sd=0.0;
	try
	{
		double sum=0.0;
		for(int i=0;i<data.length;i++)
			sum+=data[i];
		mean = sum/(double)data.length;
		sum=0.0;
		for(int i=0;i<data.length;i++)
			sum+=Math.pow((data[i]-mean),2);
		sd = Math.pow((sum/((double)data.length-1)),0.5);
		
	}
	catch(Exception e)
	{e.printStackTrace(); }
	return new double[]{mean,sd};
	}
	
}
