# Supplementary material for: An Integrated Approach to Reconstructing Genome-Scale Transcriptional Regulatory Networks
Source: PLoS Comput Biol. 2015 Feb 27;11(2):e1004103. doi: 10.1371/journal.pcbi.1004103 (PMC4344238; doi:10.1371/journal.pcbi.1004103)
Supplement: S1 Dataset — This dataset consists of 3 folders containing data used for the analysis presented in the main text and a summary of the results from the E. coli analysis. These folder include: “Ecoli _results”, which contains a summary of the results obtained from the E. coli analysis; “Integrate_v1.0”, which contains sample code for running the presented analysis (the most up-to-date version of this code can be obtained from the figshare link provided in the Materials and methods); and “Rsp_data”, which contains the R. sphaeroides gene expression compendium used in our analysis. (ZIP) [file pcbi.1004103.s024.zip › S1 Dataset/Integrate_v1.0/Parameters.txt]

###Input parameters for compare

##Genome files (separate multiple files with commas)
Genomic_sequences = 

## Gff files (same order as genome files)
GFF = 

##Proteome files (same order as genome files)
Proteomes = 

##Four letter organism abbreviations for Orthomcl (same order as genome files)
Abbr = 

##Target organism
Target = 

##Length of IGR to use
IGR_length = 500

##Order of Background dist (0,1,2,3 etc)
Order = 2

##Motif match cutoff
pvalue = 0.000001

##GOA (gene ontology annotation can be obtained from ftp://ftp.ebi.ac.uk/pub/databases/GO/goa/proteomes)
GOA = 

##Expression
Expression_data = 

##Operons (can be obtained from microbes online: http://microbesonline.org/operons/OperonList.html)
Operon_data = 

##Mysql login
Username = root
Password = 
