# Supplementary material for: An Integrated Approach to Reconstructing Genome-Scale Transcriptional Regulatory Networks
Source: PLoS Comput Biol. 2015 Feb 27;11(2):e1004103. doi: 10.1371/journal.pcbi.1004103 (PMC4344238; doi:10.1371/journal.pcbi.1004103)
Supplement: S1 Dataset — This dataset consists of 3 folders containing data used for the analysis presented in the main text and a summary of the results from the E. coli analysis. These folder include: “Ecoli _results”, which contains a summary of the results obtained from the E. coli analysis; “Integrate_v1.0”, which contains sample code for running the presented analysis (the most up-to-date version of this code can be obtained from the figshare link provided in the Materials and methods); and “Rsp_data”, which contains the R. sphaeroides gene expression compendium used in our analysis. (ZIP) [file pcbi.1004103.s024.zip › S1 Dataset/Read_me.txt]

The directory should contain 3 subdirectors:

1. Ecoli_results: This contains - 

i. Ecoli_Summary_final.pdf: A pdf file summarizing the results for the E. coli TRN constructed using the integrated approach described in the paper.

ii. Final_sorted_interactions.txt: A text file with the sorted list of TF-target gene interactions from the network.

iii. Motifs.txt: PSSMs for the various motifs identified in the newtwork. PSSMs are in MEME format (letter probability matrix).

iv. TFs.txt: The list of input TFs used for network inference.


2. Integrate_v1.0: This folder contains the code required to run the integrated analysis. Example data files can be downloaded from http://dx.doi.org/10.6084/m9.figshare.1249869


3. Rsp_data: This contains - 
i. Array_annotations.xls: a file containing detailed descriptions of all the arrays used as part of the R. sphaeroides TRN inference.

ii. Expression_matrix.txt: normalized expression matrix for all 198 arrays for R. sphaeroides.

iii. TFs.txt: The list of input TFs used for network inference.
