# Supplementary material for: An Integrated Approach to Reconstructing Genome-Scale Transcriptional Regulatory Networks
Source: PLoS Comput Biol. 2015 Feb 27;11(2):e1004103. doi: 10.1371/journal.pcbi.1004103 (PMC4344238; doi:10.1371/journal.pcbi.1004103)
Supplement: S1 Dataset — This dataset consists of 3 folders containing data used for the analysis presented in the main text and a summary of the results from the E. coli analysis. These folder include: “Ecoli _results”, which contains a summary of the results obtained from the E. coli analysis; “Integrate_v1.0”, which contains sample code for running the presented analysis (the most up-to-date version of this code can be obtained from the figshare link provided in the Materials and methods); and “Rsp_data”, which contains the R. sphaeroides gene expression compendium used in our analysis. (ZIP) [file pcbi.1004103.s024.zip › S1 Dataset/Rsp_data/Array_annotations.xls]

## Sheet: Sheet1
sn	Chip_ID	Chip_Original_Name	Experimental condition	Aero/Photo	Light intensity (W/m2)
1	Lactate_1.CEL	1_L1_061609_(uwyRhodo1a).CEL	Carbon source - Lactate + glutamate	Photo	10
2	Lactate_2.CEL	1_LAC1_051909_(uwyRhodo1a).CEL	Carbon source - Lactate + glutamate	Photo	10
3	Lactate_3.CEL	2_L2_061609_(uwyRhodo1a).CEL	Carbon source - Lactate + glutamate	Photo	10
4	Lactate_4.CEL	2_LAC2_051909_(uwyRhodo1a).CEL	Carbon source - Lactate + glutamate	Photo	10
5	Succinate_1.CEL	3_S1_061609_(uwyRhodo1a).CEL	Carbon source - Succinate + glutamate	Photo	10
6	Succinate_2.CEL	3_Suc1_051909_(uwyRhodo1a).CEL	Carbon source - Succinate + glutamate	Photo	10
7	Succinate_3	4_S2_061609_(uwyRhodo1a).CEL	Carbon source - Succinate + glutamate	Photo	10
8	Glycerol_1.CEL	5_GLY1_051909_(uwyRhodo1a).CEL	Carbon source - glycerol + glutamate	Photo	10
9	Glycerol_2.CEL	5_GY1_061609_(uwyRhodo1a).CEL	Carbon source - glycerol + glutamate	Photo	10
10	Glycerol_3.CEL	6_GLY2_051909_(uwyRhodo1a).CEL	Carbon source - glycerol + glutamate	Photo	10
11	Glycerol_4.CEL	6_GY2_061609_(uwyRhodo1a).CEL	Carbon source - glycerol + glutamate	Photo	10
12	Xylose_1.CEL	7_X1_061609_(uwyRhodo1a).CEL	Carbon source - xylose + glutamate	Photo	10
13	Xylose_2.CEL	7_XYL1_051909_(uwyRhodo1a).CEL	Carbon source - xylose + glutamate	Photo	10
14	Xylose_3.CEL	8_X2_061609_(uwyRhodo1a).CEL	Carbon source - xylose + glutamate	Photo	10
15	Xylose_4.CEL	8_XYL2_051909_(uwyRhodo1a).CEL	Carbon source - xylose + glutamate	Photo	10
16	Glucose_1.CEL	9_G1_061609_(uwyRhodo1a).CEL	Carbon source - glucose + glutamate	Photo	10
17	Glucose_2.CEL	9_GLU1_051909_(uwyRhodo1a).CEL	Carbon source - glucose + glutamate	Photo	10
18	Glucose_3.CEL	10_G2_061609_(uwyRhodo1a).CEL	Carbon source - glucose + glutamate	Photo	10
19	Glucose_4.CEL	11_G3_061609_(uwyRhodo1a).CEL	Carbon source - glucose + glutamate	Photo	10
20	Gluconate_1.CEL	10_GLU2_051909_(uwyRhodo1a).CEL	Carbon source - gluconate + glutamate	Photo	10
21	Gluconate_2.CEL	12_GN1_061609_(uwyRhodo1a).CEL	Carbon source - gluconate + glutamate	Photo	10
22	Gluconate_3.CEL	13_GN2_061609_(uwyRhodo1a).CEL	Carbon source - gluconate + glutamate	Photo	10
23	DeltaH1_pH1_photo_1.CEL	Deltah1_p240_photo_051909_(uwyRhodo1a).CEL	Delta RpoH1 overexpressing RpoH1	Photo	10
24	DeltaH1_pIND4_photo.CEL	DeltaH1pIND4_020909_021709_(uwyRhodo1a).CEL	Delta RpoH1 empty vector	Aero
25	DeltaH2_pH2_1.CEL	deltaH2_p0601_IPTG_uwyRhodo1a_012709.CEL	Delta RpoH2 overexpressing RpoH2	Aero
26	DeltaH2_pH2_2.CEL	deltaH2_p0601_uwyRhodo1a_012709.CEL	Delta RpoH2 overexpressing RpoH2	Aero
27	DeltaH2_pIND4_1.CEL	deltaH2_pIND4_uwyRhodo1a_012709.CEL	Delta RpoH2 empty vector	Aero
28	DeltaH2_pH2_3.CEL	DeltaH2p0601_020809_022309_(uwyRhodo1a).CEL	Delta RpoH2 overexpressing RpoH2	Aero
29	DeltaH2_pH2_4.CEL	DeltaH2p0601_020909_021709_(uwyRhodo1a).CEL	Delta RpoH2 overexpressing RpoH2	Aero
30	DeltaH2_pH1.CEL	DeltaH2p2410_020809_022309_(uwyRhodo1a).CEL	Delta RpoH2 overexpressing RpoH1	Aero
31	DeltaH2_pIND4_2.CEL	DeltaH2piND4_020809_022309_(uwyRhodo1a).CEL	Delta RpoH2 empty vector	Aero
32	DeltaH2_pIND4_3.CEL	DeltaH2pIND4_020909_021709_(uwyRhodo1a).CEL	Delta RpoH2 empty vector	Aero
33	DeltaH1_pH1_1.CEL	Photo_deltaH1_3319_(uwyRhodo1a).CEL	Delta RpoH1	Photo	10
34	DeltaH1_pH1_2.CEL	Photo_deltaH1_041009_041309_(uwyRhodo1a).CEL	Delta RpoH1	Photo	10
35	DeltaH1_pH1_3.CEL	Photo_deltaH1_041109_041309_(uwyRhodo1a).CEL	Delta RpoH1	Photo	10
36	DeltaH1_pH1_photo_2.CEL	Photo_deltaH1_p240_041009_041309_(uwyRhodo1a).CEL	Delta RpoH1 overexpressing RpoH1	Photo	10
37	DeltaH1_pH1_photo_3.CEL	Photo_deltaH1_p2410_3319_(uwyRhodo1a).CEL	Delta RpoH1 overexpressing RpoH1	Photo	10
38	DeltaH1_pH1_photo_4.CEL	Photo_deltaH1_p2410_041109_041309_(uwyRhodo1a).CEL	Delta RpoH1 overexpressing RpoH1	Photo	10
39	DeltaH1_pH2_1.CEL	Photo_deltaH2_429_(uwyRhodo1a).CEL	Delta RpoH2	Photo	10
40	DeltaH1_pH2_2.CEL	Photo_deltaH2_439_(uwyRhodo1a).CEL	Delta RpoH2	Photo	10
41	DeltaH1_pH2_3.CEL	Photo_deltaH2_040109_041309_(uwyRhodo1a).CEL	Delta RpoH2	Photo	10
42	DeltaH2_pH2_5.CEL	Photo_deltaH2_p0601_429_(uwyRhodo1a).CEL	Delta RpoH2 overexpressing RpoH2	Photo	10
43	DeltaH2_pH2_6.CEL	Photo_deltaH2_p0601_439_(uwyRhodo1a).CEL	Delta RpoH2 overexpressing RpoH2	Photo	10
44	DeltaH2_pH2_7.CEL	Photo_deltaH2_p0601_040109_041309_(uwyRhodo1a).CEL	Delta RpoH2 overexpressing RpoH2	Photo	10
45	WT_DMSO_1.CEL	GSM509585_241-1.CEL	WT DMSO	DMSO
46	WT_DMSO_2.CEL	GSM509586_241-2.CEL	WT DMSO	DMSO
47	WT_DMSO_3.CEL	GSM509587_241-3.CEL	WT DMSO	DMSO
48	DeltaPrrA_DMSO_1.CEL	GSM509588_PrrA-1.CEL	DeltaPrrA DMSO	DMSO
49	DeltaPrrA_DMSO_2.CEL	GSM509589_PrrA-2.CEL	DeltaPrrA DMSO	DMSO
50	DeltaPrrA_DMSO_3.CEL	GSM509590_PrrA-3.CEL	DeltaPrrA DMSO	DMSO
51	Photo_100W_1.CEL	GSM3274.CEL	Light intensity - 100W	Photo	100
52	Photo_100W_2.CEL	GSM3273.CEL	Light intensity - 100W	Photo	100
53	Photo_100W_3.CEL	GSM3272.CEL	Light intensity - 100W	Photo	100
54	Photo_10W_1.CEL	GSM3258.CEL	Light intensity - 10W	Photo	10
55	Photo_10W_2.CEL	GSM3260.CEL	Light intensity - 10W	Photo	10
56	Photo_10W_3.CEL	GSM3262.CEL	Light intensity - 10W	Photo	10
57	10%_O2_1.CEL	GSM25295.CEL	Blue light - 10% oxygen before exposure	Aero
58	10%_O2_2.CEL	GSM25296.CEL	Blue light - 10% oxygen before exposure	Aero
59	10%_O2_3.CEL	GSM25297.CEL	Blue light - 10% oxygen before exposure	Aero
60	Blue_light_5mins_1.CEL	GSM25298.CEL	Blue light - 5mins after exposure	Aero
61	Blue_light_5mins_2.CEL	GSM25299.CEL	Blue light - 5mins after exposure	Aero
62	Blue_light_45mins_1.CEL	GSM25300.CEL	Blue light - 45mins after exposure	Aero
63	Blue_light_45mins_2.CEL	GSM25301.CEL	Blue light - 45mins after exposure	Aero
64	Blue_light_135mins_1.CEL	GSM25302.CEL	Blue light - 135mins after exposure	Aero
65	Blue_light_135mins_2.CEL	GSM25303.CEL	Blue light - 135mins after exposure	Aero
66	WT_photo_1.CEL	GSM308084.CEL	Photo to aero shift - before shift	Photo	10
67	WT_photo_2.CEL	GSM308090.CEL	Photo to aero shift - before shift	Photo	10
68	WT_photo_3.CEL	GSM308096.CEL	Photo to aero shift - before shift	Photo	10
69	WT_photo_4.CEL	GSM308102.CEL	Photo to aero shift - before shift	Photo	10
70	Aero_shift_15mins_1.CEL	GSM308085.CEL	Photo to aero shift - 15 mins after shift	Aero
71	Aero_shift_15mins_2.CEL	GSM308091.CEL	Photo to aero shift - 15 mins after shift	Aero
72	Aero_shift_15mins_3.CEL	GSM308097.CEL	Photo to aero shift - 15 mins after shift	Aero
73	Aero_shift_15mins_4.CEL	GSM308103.CEL	Photo to aero shift - 15 mins after shift	Aero
74	Aero_shift_30mins_1.CEL	GSM308086.CEL	Photo to aero shift - 30 mins after shift	Aero
75	Aero_shift_30mins_2.CEL	GSM308092.CEL	Photo to aero shift - 30 mins after shift	Aero
76	Aero_shift_30mins_3.CEL	GSM308098.CEL	Photo to aero shift - 30 mins after shift	Aero
77	Aero_shift_30mins_4.CEL	GSM308104.CEL	Photo to aero shift - 30 mins after shift	Aero
78	Aero_shift_1hrs_1.CEL	GSM308087.CEL	Photo to aero shift - 1hr after shift	Aero
79	Aero_shift_1hrs_2.CEL	GSM308093.CEL	Photo to aero shift - 1hr after shift	Aero
80	Aero_shift_1hrs_3.CEL	GSM308099.CEL	Photo to aero shift - 1hr after shift	Aero
81	Aero_shift_1hrs_4.CEL	GSM308105.CEL	Photo to aero shift - 1hr after shift	Aero
82	Aero_shift_2hrs_1.CEL	GSM308088.CEL	Photo to aero shift - 2hrs after shift	Aero
83	Aero_shift_2hrs_2.CEL	GSM308094.CEL	Photo to aero shift - 2hrs after shift	Aero
84	Aero_shift_2hrs_3.CEL	GSM308100.CEL	Photo to aero shift - 2hrs after shift	Aero
85	Aero_shift_2hrs_4.CEL	GSM308106.CEL	Photo to aero shift - 2hrs after shift	Aero
86	Aero_shift_4hrs_1.CEL	GSM308089.CEL	Photo to aero shift - 4hrs after shift	Aero
87	Aero_shift_4hrs_2.CEL	GSM308095.CEL	Photo to aero shift - 4hrs after shift	Aero
88	Aero_shift_4hrs_3.CEL	GSM308101.CEL	Photo to aero shift - 4hrs after shift	Aero
89	Aero_shift_4hrs_4.CEL	GSM308107.CEL	Photo to aero shift - 4hrs after shift	Aero
90	CO2_concentration_1.CEL	1_09162010__(uwyRhodo1a).CEL	Shifting CO2 concentration between 5 and 1%	Photo	10
91	CO2_concentration_2.CEL	2_09162010__(uwyRhodo1a).CEL	Shifting CO2 concentration between 5 and 1%	Photo	10
92	CO2_concentration_3.CEL	3_09162010__(uwyRhodo1a).CEL	Shifting CO2 concentration between 5 and 1%	Photo	10
93	CO2_concentration_4.CEL	4_09162010__(uwyRhodo1a).CEL	Shifting CO2 concentration between 5 and 1%	Photo	10
94	CO2_concentration_5.CEL	5_09162010__(uwyRhodo1a).CEL	Shifting CO2 concentration between 5 and 1%	Photo	10
95	CO2_concentration_6.CEL	6_09162010__(uwyRhodo1a).CEL	Shifting CO2 concentration between 5 and 1%	Photo	10
96	CO2_concentration_7.CEL	7_09162010__(uwyRhodo1a).CEL	Shifting CO2 concentration between 5 and 1%	Photo	10
97	CO2_concentration_8.CEL	8_09162010__(uwyRhodo1a).CEL	Shifting CO2 concentration between 5 and 1%	Photo	10
98	CO2_concentration_9.CEL	9_09162010__(uwyRhodo1a).CEL	Shifting CO2 concentration between 5 and 1%	Photo	10
99	CO2_concentration_10.CEL	10_09162010__(uwyRhodo1a).CEL	Shifting CO2 concentration between 5 and 1%	Photo	10
100	CO2_concentration_11.CEL	11_09162010__(uwyRhodo1a).CEL	Shifting CO2 concentration between 5 and 1%	Photo	10
101	CO2_concentration_12.CEL	12_09162010__(uwyRhodo1a).CEL	Shifting CO2 concentration between 5 and 1%	Photo	10
102	WT_photo_5.CEL	GSM2416.CEL	WT PHOTO - 10 W/m2	Photo	10
103	WT_photo_6.CEL	GSM2417.CEL	WT PHOTO - 10 W/m2	Photo	10
104	WT_photo_7.CEL	GSM8107.CEL	WT PHOTO - 10 W/m2	Photo	10
105	WT_photo_8.CEL	GSM548557.CEL	WT PHOTO - 10 W/m2	Photo	10
106	WT_photo_9.CEL	GSM200619.CEL	WT PHOTO - 10 W/m2	Photo	10
107	Low_NaCl_7mins_1.CEL	GSM200628.CEL	NaCl stress - 0.25% NaCl for 7 mins	Photo	10
108	Low_NaCl_7mins_2.CEL	GSM200632.CEL	NaCl stress - 0.25% NaCl for 7 mins	Photo	10
109	Low_NaCl_45mins_1.CEL	GSM200637.CEL	NaCl stress - 0.25% NaCl for 45 mins	Photo	10
110	Low_NaCl_45mins_2.CEL	GSM200641.CEL	NaCl stress - 0.25% NaCl for 45 mins	Photo	10
111	High_NaCl_7mins_1.CEL	GSM548558.CEL	NaCl stress - 1.5% NaCl for 7 mins	Photo	10
112	High_NaCl_7mins_2.CEL	GSM200646.CEL	NaCl stress - 1.5% NaCl for 7 mins	Photo	10
113	High_NaCl_7mins_3.CEL	GSM200645.CEL	NaCl stress - 1.5% NaCl for 7 mins	Photo	10
114	High_NaCl_45mins_1.CEL	GSM200647.CEL	NaCl stress - 1.5% NaCl for 45 mins	Photo	10
115	High_NaCl_45mins_2.CEL	GSM200648.CEL	NaCl stress - 1.5% NaCl for 45 mins	Photo	10
116	High_NaCl_45mins_3.CEL	GSM548559.CEL	NaCl stress - 1.5% NaCl for 45 mins	Photo	10
117	WT_SemiAero_1.CEL	GSM38780.CEL	WT grown semi-aerobically - 3% O2, 96% N2, 1% CO2	Semi aerobic
118	WT_SemiAero_2.CEL	GSM38810.CEL	WT grown semi-aerobically - 3% O2, 96% N2, 1% CO2	Semi aerobic
119	Delta_RSP4157_1.CEL	GSM38783.CEL	DeltaRSP4157 grown semi-aerobically - 3% O2, 96% N2, 1% CO2	Semi aerobic
120	Delta_RSP4157_2.CEL	GSM38782.CEL	DeltaRSP4157 grown semi-aerobically - 3% O2, 96% N2, 1% CO2	Semi aerobic
121	Delta_RSP4157_3.CEL	GSM38810.CEL	DeltaRSP4157 grown semi-aerobically - 3% O2, 96% N2, 1% CO2	Semi aerobic
122	Molybdenum_1.CEL	GSM548560.CEL	SIS supplemented with molybdenum as control	Photo	10
123	Molybdenum_2.CEL	GSM548562.CEL	SIS supplemented with molybdenum as control	Photo	10
124	Molybdenum_3.CEL	GSM548561.CEL	SIS supplemented with molybdenum as control	Photo	10
125	Tungsten_1.CEL	GSM548563.CEL	SIS supplemented with Tungsten	Photo	10
126	Tungsten_2.CEL	GSM548564.CEL	SIS supplemented with Tungsten	Photo	10
127	Tungsten_3.CEL	GSM548565.CEL	SIS supplemented with Tungsten	Photo	10
128	Tungsten_Mo_1.CEL	GSM548566.CEL	SIS supplemented with Tungsten and molybdenum	Photo	10
129	Tungsten_Mo_2.CEL	GSM548567.CEL	SIS supplemented with Tungsten and molybdenum	Photo	10
130	PrrA_PpsR_DMSO_1.CEL	GSM241428.CEL	PrrA_PpsR double deletion grown on DMSO	DMSO
131	PrrA_PpsR_DMSO_2.CEL	GSM241429.CEL	PrrA_PpsR double deletion grown on DMSO	DMSO
132	PrrA_PpsR_DMSO_3.CEL	GSM241430.CEL	PrrA_PpsR double deletion grown on DMSO	DMSO
133	WT_0.5%_O2_1.CEL	GSM27348.CEL	WT grown semi-aerobically - 0.5% O2	Semi aerobic
134	WT_0.5%_O2_2.CEL	GSM27349.CEL	WT grown semi-aerobically - 0.5% O2	Semi aerobic
135	WT_0.5%_O2_3.CEL	GSM27350.CEL	WT grown semi-aerobically - 0.5% O2	Semi aerobic
136	WT_20%_O2_1.CEL	GSM26242.CEL	WT grown aerobically 20% O2, 1% CO2, and 79% N2	Aero
137	WT_20%_O2_2.CEL	GSM26243.CEL	WT grown aerobically 20% O2, 1% CO2, and 79% N2	Aero
138	WT_20%_O2_3.CEL	GSM26244.CEL	WT grown aerobically 20% O2, 1% CO2, and 79% N2	Aero
139	DeltaAppA_20%_O2_1.CEL	GSM26245.CEL	DeltaAppA grown aerobically 20% O2, 1% CO2, and 79% N2	Aero
140	DeltaAppA_20%_O2_2.CEL	GSM26260.CEL	DeltaAppA grown aerobically 20% O2, 1% CO2, and 79% N2	Aero
141	DeltaAppA_20%_O2_3.CEL	GSM26262.CEL	DeltaAppA grown aerobically 20% O2, 1% CO2, and 79% N2	Aero
142	DeltaPpsR_20%_O2_1.CEL	GSM27351.CEL	DeltaPpsR grown aerobically 20% O2, 1% CO2, and 79% N2	Aero
143	DeltaPpsR_20%_O2_2.CEL	GSM27352.CEL	DeltaPpsR grown aerobically 20% O2, 1% CO2, and 79% N2	Aero
144	DeltaPpsR_20%_O2_3.CEL	GSM27353.CEL	DeltaPpsR grown aerobically 20% O2, 1% CO2, and 79% N2	Aero
145	pPNs_20%_O2_1.CEL	GSM26263.CEL	Some undefined strain grown aerobically 20% O2, 1% CO2, and 79% N2	Aero
146	pPNs_20%_O2_2.CEL	GSM26265.CEL	Some undefined strain grown aerobically 20% O2, 1% CO2, and 79% N2	Aero
147	pPNs_20%_O2_3.CEL	GSM26266.CEL	Some undefined strain grown aerobically 20% O2, 1% CO2, and 79% N2	Aero
148	WT_Aerobic_1.CEL	GSM1670.CEL	WT grown aerobically - 30% O2	Aero
149	WT_Aerobic_2.CEL	GSM1671.CEL	WT grown aerobically - 30% O2	Aero
150	WT_Aerobic_3.CEL	GSM2420.CEL	WT grown aerobically - 30% O2	Aero
151	WT_Aerobic_4.CEL	GSM2421.CEL	WT grown aerobically - 30% O2	Aero
152	WT_Aerobic_5.CEL	GSM2422.CEL	WT grown aerobically - 30% O2	Aero
153	WT_Aerobic_6.CEL	GSM2423.CEL	WT grown aerobically - 30% O2	Aero
154	WT_Aerobic_7.CEL	GSM2424.CEL	WT grown aerobically - 30% O2	Aero
155	WT_Aerobic_8.CEL	GSM8108.CEL	WT grown aerobically - 30% O2	Aero
156	WT_DMSO_4.CEL	GSM8109.CEL	WT DMSO	DMSO
157	WT_SemiAero_3.CEL	GSM1673.CEL	WT grown semi-aerobically - 3% O2, 96% N2, 1% CO2	Semi aerobic
158	WT_SemiAero_4.CEL	GSM1672.CEL	WT grown semi-aerobically - 3% O2, 96% N2, 1% CO2	Semi aerobic
159	WT_photo_10.CEL	GSM38773.CEL	WT PHOTO - 10 W/m2	Photo	Determined based on correlation
160	WT_photo_11.CEL	GSM38774.CEL	WT PHOTO - 10 W/m2	Photo
161	WT_photo_12.CEL	GSM38775.CEL	WT PHOTO - 10 W/m2	Photo
162	WT_photo_13.CEL	GSM38776.CEL	WT PHOTO - 10 W/m2	Photo
163	WT_Aerobic_9.CEL	GSM38777.CEL	WT grown aerobically - 30% O2	Aero	Determined based on correlation and vague information is supporting material
164	WT_Aerobic_10.CEL	GSM38778.CEL	WT grown aerobically - 30% O3	Aero	Determined based on correlation and vague information is supporting material
165	WT_Aerobic_11.CEL	GSM38779.CEL	WT grown aerobically - 30% O4	Aero	Determined based on correlation and vague information is supporting material
166	WT_photo_14.CEL	GSM2427.CEL	WT PHOTO - 10 W/m2	Photo	Determined based on correlation and vague information is supporting material
167	WT_photo_15.CEL	GSM2428.CEL	WT PHOTO - 10 W/m2	Photo	Determined based on correlation and vague information is supporting material
168	WT_DMSO_5.CEL	GSM2429.CEL	WT DMSO	DMSO	Determined based on correlation and vague information is supporting material
169	WT_DMSO_6.CEL	GSM2430.CEL	WT DMSO	DMSO	Determined based on correlation and vague information is supporting material
170	WT_Aerobic_12.CEL	GSM2450.CEL	WT grown aerobically - 30% O3	Aero	Determined based on correlation and vague information is supporting material
171	Succinate_NH3_stationary_1.CEL	6_241S_F_uwRhodo1a_050608.CEL	Carbon source - Succinate + NH3	Photo	10
172	Succinate_NH3_stationary_2.CEL	5_241S_E_uwRhodo1a_050608.CEL	Carbon source - Succinate + NH3	Photo	10
173	Succinate_NH3_stationary_3.CEL	3_241L5S_C_uwRhodo1a_050608.CEL	Carbon source - Succinate + NH3	Photo	10
174	Succinate_NH3_stationary_4.CEL	Safak_1_uwRhodo1a_072108.CEL	Carbon source - Succinate + NH3	Photo	10
175	Succinate_NH3_stationary_5.CEL	Safak_2_uwRhodo1a_072108.CEL	Carbon source - Succinate + NH3	Photo	10
176	Succinate_NH3_stationary_6.CEL	25_uwRhodo1a_072108.CEL	Carbon source - Succinate + NH3	Photo	10
177	Succinate_NH3_stationary_7.CEL	37_uwRhodo1a_072108.CEL	Carbon source - Succinate + NH3	Photo	10
178	Succinate_NH3_stationary_8.CEL	240_uwRhodo1a_072108.CEL	Carbon source - Succinate + NH3	Photo	10
179	Succinate_NH3_stationary_9.CEL	250_uwRhodo1a_072108.CEL	Carbon source - Succinate + NH3	Photo	10
180	Succinate_NH3_stationary_10.CEL	1_241L5S_A_uwRhodo1a_050608.CEL	Carbon source - Succinate + NH3	Photo	10
181	Succinate_NH3_stationary_11.CEL	2_241L5S_B_uwRhodo1a_050608.CEL	Carbon source - Succinate + NH3	Photo	10
182	WT_Acetate_1.CEL	Acet_3_03012012_(uwyRhodo1a).CEL	Carbon source - Acetate + NH3	Photo	10
183	WT_Acetate_2.CEL	Acet_4_03012012_(uwyRhodo1a).CEL	Carbon source - Acetate + NH3	Photo	10
184	WT_Acetate_3.CEL	Acet_5_03012012_(uwyRhodo1a).CEL	Carbon source - Acetate + NH3	Photo	10
185	DeltaFnrL_Acetate_1.CEL	Acet_1_03012012_(uwyRhodo1a).CEL	DeltaFnrL grown photosynthetically on acetate	Photo	10
186	DeltaFnrL_Acetate_2.CEL	Acetate_6_03222012_(uwyRhodo1a).CEL	DeltaFnrL grown photosynthetically on acetate	Photo	10
187	DeltaFnrL_Acetate_3.CEL	Acetate_7_03222012_(uwyRhodo1a).CEL	DeltaFnrL grown photosynthetically on acetate	Photo	10
188	Chemo_4XNH_1.CEL	Chemo_4XNH_1.CEL	WT grown in chemostat on SIS with 4 times the usual amount of ammonia	Photo	10
189	Chemo_4XNH_2.CEL	Chemo_4XNH_2.CEL	WT grown in chemostat on SIS with 4 times the usual amount of ammonia	Photo	10
190	Chemo_SG2.CEL	Chemo_SG2.CEL	WT grown in chemostat on Succinate + glutamate	Photo	10
191	Chemo_SG2_1.CEL	Chemo_SG2_1.CEL	WT grown in chemostat on Succinate + glutamate	Photo	10
192	Chemo_SN1.CEL	Chemo_SN1.CEL	WT grown in chemostat on Succinate + NH3	Photo	10
193	Chemo_SN2.CEL	Chemo_SN2.CEL	WT grown in chemostat on Succinate + NH3	Photo	10
194	GSM161565.CEL	GSM161565.CEL	Conditions can't be determined from available information; maybe semi-aerobic or aero
195	GSM2418.CEL	GSM2418.CEL	Conditions can't be determined from available information; maybe DMSO
196	GSM2419.CEL	GSM2419.CEL	Conditions can't be determined from available information; maybe DMSO
197	GSM2425.CEL	GSM2425.CEL	Conditions can't be determined from available information; maybe semi-aerobic or photo
198	GSM2426.CEL	GSM2426.CEL	Conditions can't be determined from available information; maybe semi-aerobic or photo
