# Supplementary material for: An Integrated Approach to Reconstructing Genome-Scale Transcriptional Regulatory Networks
Source: PLoS Comput Biol. 2015 Feb 27;11(2):e1004103. doi: 10.1371/journal.pcbi.1004103 (PMC4344238; doi:10.1371/journal.pcbi.1004103)
Supplement: S1 Dataset — This dataset consists of 3 folders containing data used for the analysis presented in the main text and a summary of the results from the E. coli analysis. These folder include: “Ecoli _results”, which contains a summary of the results obtained from the E. coli analysis; “Integrate_v1.0”, which contains sample code for running the presented analysis (the most up-to-date version of this code can be obtained from the figshare link provided in the Materials and methods); and “Rsp_data”, which contains the R. sphaeroides gene expression compendium used in our analysis. (ZIP) [file pcbi.1004103.s024.zip › S1 Dataset/Rsp_data/Expression_matrix.txt]

	10%_O2_1.CEL	10%_O2_2.CEL	10%_O2_3.CEL	Aero_shift_15mins_1.CEL	Aero_shift_15mins_2.CEL	Aero_shift_15mins_3.CEL	Aero_shift_15mins_4.CEL	Aero_shift_1hrs_1.CEL	Aero_shift_1hrs_2.CEL	Aero_shift_1hrs_3.CEL	Aero_shift_1hrs_4.CEL	Aero_shift_2hrs_1.CEL	Aero_shift_2hrs_2.CEL	Aero_shift_2hrs_3.CEL	Aero_shift_2hrs_4.CEL	Aero_shift_30mins_1.CEL	Aero_shift_30mins_2.CEL	Aero_shift_30mins_3.CEL	Aero_shift_30mins_4.CEL	Aero_shift_4hrs_1.CEL	Aero_shift_4hrs_2.CEL	Aero_shift_4hrs_3.CEL	Aero_shift_4hrs_4.CEL	Blue_light_135mins_1.CEL	Blue_light_135mins_2.CEL	Blue_light_45mins_1.CEL	Blue_light_45mins_2.CEL	Blue_light_5mins_1.CEL	Blue_light_5mins_2.CEL	Chemo_4XNH_1.CEL	Chemo_4XNH_2.CEL	Chemo_SG2.CEL	Chemo_SG2_1.CEL	Chemo_SN1.CEL	Chemo_SN2.CEL	CO2_concentration_1.CEL	CO2_concentration_10.CEL	CO2_concentration_11.CEL	CO2_concentration_12.CEL	CO2_concentration_2.CEL	CO2_concentration_3.CEL	CO2_concentration_4.CEL	CO2_concentration_5.CEL	CO2_concentration_6.CEL	CO2_concentration_7.CEL	CO2_concentration_8.CEL	CO2_concentration_9.CEL	Delta_RSP4157_1.CEL	Delta_RSP4157_2.CEL
RSP_0001	6.334098236	6.349535052	6.547362191	6.483776566	6.502719041	6.599273579	6.455843333	6.573790499	6.648234989	6.472687276	6.446728999	6.574777889	6.711816725	6.565961393	6.438274145	6.700822402	6.719413309	6.888903611	6.57667336	6.643010557	6.531573155	6.545350759	6.563151881	6.419216586	6.516872886	6.478375903	6.491219736	6.503278994	6.497276647	6.379770605	6.45921027	6.560454156	6.527810387	6.626611694	6.514279392	6.245799979	6.250730257	6.240610575	6.236692062	6.237480375	6.207673152	6.208387482	6.212455071	6.261460945	6.221723608	6.289274734	6.270125532	6.581132898	6.541150104
RSP_0002	11.06758041	11.00807142	10.58594227	8.869085228	9.315041608	9.946491987	9.761693928	9.534552578	9.891727086	9.175888661	9.094630316	10.01576429	9.828255419	9.665667688	9.460827397	9.838852727	10.00969786	10.02186675	9.092769143	9.993539582	10.22962705	9.897918729	10.97837421	10.73566107	11.1764772	10.56453086	11.29085305	10.82860376	10.41622559	8.368369825	8.442905221	9.583503329	9.934178587	10.47931134	10.08680159	10.68819713	10.58793281	10.6521833	10.67948218	10.73839475	10.69699592	10.73861756	10.73775249	10.76246356	10.55770943	10.53726812	10.53962435	11.24599833	11.11670074
RSP_0003	6.116666834	6.018052898	6.057832686	5.965310742	5.966496862	5.873843833	5.789941486	6.117192337	5.962789693	6.161749176	5.992740193	6.210792115	6.19080982	6.156850608	6.119335352	5.983626781	5.909274425	6.046119792	5.939658121	6.352037284	6.368047002	6.22119876	6.076464564	6.032520333	6.124680731	6.029135465	6.183440162	6.07355971	6.02157814	5.721019109	5.760467102	5.89065684	5.946314306	5.877190105	5.882058654	5.813993403	5.809506631	5.815407415	5.804124296	5.837784919	5.862180726	5.826637433	5.807077678	5.810593594	5.807974701	5.777806947	5.809941497	5.937650063	5.988086911
RSP_0004	7.16218756	7.096274805	7.205776018	7.074193192	7.065520014	7.023784224	7.107402104	7.206886406	7.197677048	7.133045816	7.179882848	7.275545166	7.24711273	7.253633945	7.227771924	7.134759685	7.130317201	7.174350618	7.095204206	7.30877985	7.234594685	7.201682241	7.280779118	7.108583116	7.123123556	7.088405576	7.141701635	7.122979996	7.16066002	7.122213552	7.128401012	7.410075468	7.461184564	7.420999728	7.371532874	7.158803637	7.222475507	7.138842697	7.219693313	7.178942976	7.160726253	7.207876592	7.215619257	7.184829268	7.152688163	7.205779865	7.269764493	7.304925363	7.44410075
RSP_0005	10.16784099	10.29699801	9.579188177	10.37955507	10.22517265	10.13756372	10.00616635	10.64967212	10.55610021	10.90429814	10.73220208	10.70285356	10.87047066	10.70081178	10.73600022	10.59683466	10.33451692	10.62839695	10.70217947	10.75898109	10.66444559	10.64229825	10.49218111	10.15195928	10.25717573	10.04726384	10.19606042	10.02779617	10.09704206	8.41335839	8.517615202	8.160699648	8.109671006	8.261317172	8.097391834	10.23743196	10.27425623	10.37564478	10.29230111	10.33215712	10.35570322	10.25331486	10.24570253	10.26805221	10.32451141	10.1734371	10.21699549	10.07951312	10.03674808
RSP_0006	8.098540393	8.079664793	8.188521426	9.101670309	9.230447355	8.977955909	8.75985294	8.83007471	8.7336885	8.933614774	8.81871468	8.72346516	8.787680374	8.72084954	8.707879471	8.884714367	8.791615794	8.846708953	8.885509369	8.977601412	8.69464541	8.711857547	8.332214427	8.172206168	8.093521901	8.225856588	8.122891981	8.107387916	8.134992055	8.019055628	8.015787716	7.402458778	7.320877985	7.351318265	7.293828762	8.055143123	8.122113307	8.144768711	8.150485737	8.159434336	8.076075303	7.985105023	8.046264527	8.170281547	8.120891519	7.993511438	8.077150377	8.260596807	8.16840894
RSP_0007	11.12954219	11.08990912	10.9953473	12.20935092	12.27566556	12.03567051	12.05168805	12.25045731	12.43095088	12.1336124	12.21238154	11.93410352	11.96326784	11.85589364	11.7616115	12.44544225	12.57037137	12.28964495	12.28271479	11.59000372	11.55760667	11.45616492	11.60146486	10.95602657	11.34924149	10.7254843	11.28759279	11.15140739	11.13756774	10.73443219	10.77762524	10.38717127	10.43940413	10.53376167	10.41663747	11.30437191	11.23049233	11.41019728	11.14863094	11.39896721	11.2649879	11.41097056	11.42234569	11.25972512	11.30856877	11.47401198	11.20515412	10.93817827	10.96038756
RSP_0008	7.698936819	7.490585131	7.645535684	7.897580327	7.840810462	7.790274413	7.831817278	7.822919334	7.813413611	7.831779545	7.832664137	7.742941811	7.795829961	7.787233032	7.82050732	7.939394733	7.78353131	7.791444914	7.826417797	7.744450144	8.015391909	7.704590062	7.777182606	7.562144601	7.477762698	7.517065146	7.451926138	7.377622142	7.542654008	7.591009857	7.561298102	8.139018684	8.081233136	8.034831846	8.049085829	7.645657569	7.628712904	7.584344294	7.585796375	7.59127797	7.509822345	7.564108026	7.589654331	7.672729928	7.690248394	7.612099732	7.644363395	7.66955586	7.629213012
RSP_0009	9.073732107	9.107986897	8.720112501	9.339691326	9.217528928	9.268740224	9.247694916	9.137993908	9.153638386	9.196908632	9.152656114	9.150892032	9.241100143	9.195680333	9.252306641	9.245195291	8.994068234	9.210414271	9.2256921	9.147503512	8.980843904	9.033245927	9.247871103	8.82327994	9.250735734	8.844506009	9.170803469	9.218591774	9.220773743	8.636759603	8.685932451	8.54859243	8.511222277	8.400876334	8.365864885	8.818476331	8.799176792	8.88207105	8.806824561	8.836577345	8.858283539	8.888773847	8.821013757	8.885312973	8.928317647	8.822096918	8.819501424	8.896355985	8.832489617
RSP_0010	8.170703911	8.304943964	8.086909968	8.534355471	8.47550022	8.61919501	8.403588367	8.311987415	8.389997261	8.27978451	8.234806658	8.291781381	8.383873488	8.237434273	8.254634687	8.495942595	8.420051427	8.546587351	8.213277081	8.277372934	8.337300147	8.104948844	8.59067922	8.216089174	8.47514177	8.050977556	8.519790973	8.336347823	8.21858042	7.767844518	7.803763805	7.288801341	7.113510653	7.171459446	7.197530617	7.985724397	7.951283126	8.021829575	7.956074565	8.005065459	8.04853043	7.986590606	8.033025339	7.900426162	7.988124675	7.976009313	7.895798587	8.041764134	7.741498854
RSP_0011	8.324795814	8.404552019	8.038198015	8.552776603	8.57240519	8.592657382	8.576146911	8.113037833	8.096090205	7.884783046	7.914271005	7.823810545	7.873086325	7.775941898	7.799124674	8.311910884	8.302691963	8.363201766	8.068270424	7.65171451	7.803658477	7.780020647	7.800943578	8.475320811	8.235454911	8.482500199	8.423757385	8.172841005	8.354398434	9.230705272	9.224199331	7.92265508	7.909849658	7.971281196	7.961661049	8.181548712	8.086315925	8.203270303	8.067240296	8.143124779	8.23424784	8.149980139	8.125349754	8.146340688	8.142023824	8.158056584	8.060500235	8.10969212	8.117055547
RSP_0012	9.45364735	9.477279597	9.170912811	9.355834908	9.504310474	9.587055734	9.083764687	8.686102594	8.827068286	8.783993072	8.553512231	8.584686035	8.723600838	8.446317088	8.417161955	8.968448819	8.982301506	9.174535608	8.801492877	8.535475822	8.411813199	8.401413837	8.166737244	9.5615116	9.515526931	9.655981369	9.616124911	9.659683056	9.526076456	9.884467715	9.982808253	8.162489683	7.904519517	7.856202128	7.752576238	8.880848035	8.825573293	8.927187973	8.860285206	8.89768016	8.885436469	8.820775332	8.842077031	8.873610873	8.892249028	8.899874565	8.818103376	8.435473787	8.493696247
RSP_0013	7.883301795	7.818436127	7.870324204	7.447938693	7.481114425	7.748335488	7.615250078	7.499195859	7.432013343	7.448567896	7.398086859	7.375469896	7.292846656	7.419544272	7.574908186	7.59503866	7.569002206	7.560472532	7.467479104	7.272253249	7.509734572	7.338965876	7.474001276	8.13947234	8.14788033	8.296825104	8.399176628	8.152536719	7.845105071	8.314197537	8.244722356	7.647952543	7.581205097	7.496965303	7.287091629	7.265396375	7.324020384	7.356763721	7.334662291	7.245395599	7.260283844	7.282065086	7.270027837	7.271742638	7.396223793	7.372278452	7.313069293	7.304612096	7.276195795
RSP_0014	7.357494181	7.354115715	7.287870583	6.91058119	6.866498776	7.078426837	7.032738993	6.959881269	7.008394956	6.804059145	6.900180686	6.929166137	6.936736187	6.912387877	6.837773637	6.946908938	6.881081542	6.976813448	6.932758759	6.844074836	6.865653159	6.809031194	6.971942329	7.497363119	7.364707446	7.491932507	7.467475557	7.389557532	7.47961882	8.289728701	8.167493828	7.708321832	7.658761302	7.711966313	7.674877536	7.320581507	7.335927544	7.3528669	7.347462478	7.295817707	7.303170298	7.400529131	7.417626698	7.37445021	7.352565614	7.351840981	7.346124772	7.16245985	7.14040829
RSP_0015	9.092503598	9.163269572	8.935393611	8.252585783	8.103036312	8.29583963	8.071956971	8.292900664	8.330207878	8.488659596	8.448773239	8.589959516	8.482676348	8.337487962	8.296801188	8.290923298	8.386976411	8.227178364	8.06051939	8.687139148	8.633709916	8.359036842	8.361324353	9.082587256	8.937894408	8.965035855	9.027493223	8.986514584	9.094066251	7.736676557	7.807353695	8.44684055	8.587296081	8.982939934	8.541113672	8.600961108	8.708630626	8.744767909	8.671208197	8.738351184	8.640335329	8.693919732	8.758636407	8.616299195	8.688436536	8.770679709	8.604555454	8.698628193	8.731178907
RSP_0016	10.10865589	10.15375809	10.63831263	10.82496032	10.92512917	10.64248505	10.53403638	10.85617473	10.68024224	11.13403676	10.83989339	10.90192905	11.04912252	11.12644113	11.08537709	10.77306433	10.60005315	10.75608914	10.85122027	11.15179071	11.05710662	11.19748616	10.66389788	10.48722192	10.4074377	10.36320322	10.36317526	10.46962671	10.48642095	8.688569111	8.933275226	9.185307213	9.403048287	9.523816046	9.728694245	9.317508489	9.307793542	9.569216161	9.309259413	9.483603147	9.455257137	9.380898204	9.388875869	9.331223026	9.473252623	9.314807914	9.166425178	10.12801036	9.996547738
RSP_0017	8.844539167	9.062927679	9.080866115	9.897392765	9.860948722	9.642084867	9.504003504	9.805285578	9.760345118	10.03853021	9.841853696	9.928570014	9.906061325	10.04563696	9.970486033	9.755569897	9.698590337	9.72226045	9.794842827	10.13233648	9.998624404	10.0547636	9.597410816	9.074598714	9.240114228	8.999869056	9.263675988	9.30080346	9.228519529	8.474023624	8.435261663	9.387718962	9.349666807	9.63015838	9.36195575	9.107274634	9.066573093	9.111401651	9.088281732	9.197872538	9.058228486	9.128524967	9.16687694	9.068337684	9.005777967	9.096270179	9.08235425	9.257979361	9.221403456
RSP_0018	7.387771555	7.286655675	7.499521315	7.474495523	7.436100484	7.41615826	7.498983126	7.511331839	7.351297397	7.636516601	7.509941384	7.470727173	7.540071675	7.570708442	7.670960723	7.323666483	7.362797939	7.38608594	7.554026177	7.639818518	7.714830522	7.659958176	7.499581755	7.460337067	7.367625017	7.398671773	7.292407407	7.213913098	7.343964705	7.146268876	7.222189667	7.248107743	7.250296389	7.068327161	7.175060166	7.292857699	7.26306915	7.325234109	7.288918843	7.293939518	7.246061609	7.323310248	7.256144162	7.295906989	7.354360099	7.244275257	7.27714711	7.485154307	7.398576484
RSP_0019	8.440565115	8.939485905	8.271212498	7.909531509	7.913925087	8.937406125	8.467211884	7.905439235	8.381750196	7.862877639	7.836052778	8.022250803	8.018248315	8.099747556	7.736686376	8.197685909	8.414971186	8.603126697	7.746059664	7.974120928	8.108525808	8.033499908	9.169719331	8.905467388	9.428766457	8.450994465	9.268734171	9.179529418	9.459141206	9.523195903	9.543429516	7.152086472	7.164819601	7.410934241	7.067334789	9.302618677	9.306206158	9.568360192	9.066824752	9.462596389	9.201960782	9.366193422	9.395271647	9.270443376	9.255604151	9.572813666	9.207761582	9.119166714	8.839285013
RSP_0020	7.324060199	7.389088366	7.430708823	7.591330079	7.576104814	7.560874158	7.565004856	7.780009515	7.618388577	7.759319094	7.570949687	7.551956787	7.684193262	7.650032268	7.819993475	7.719056031	7.613242528	7.769135266	7.771015704	7.708556581	7.68357417	7.787095471	7.761416871	7.457518621	7.474070868	7.430066149	7.503599922	7.492206611	7.485746139	7.200545279	7.252127361	7.286929719	7.368932065	7.176568001	7.250342598	7.229562623	7.265520509	7.163560629	7.27543938	7.244579762	7.28003798	7.255408866	7.204755366	7.245126669	7.224729423	7.08199844	7.130604706	7.626423526	7.424898108
RSP_0021	11.09435976	11.33955363	11.1003114	11.51889347	11.40232486	11.50718316	11.4070326	11.26898697	11.18550433	11.26425224	11.40932719	11.31449144	11.14694365	10.99464948	10.94973153	11.50581597	11.35492783	11.48406607	11.33553695	11.27253898	11.22608557	10.97440311	10.82703587	11.33196437	11.38221406	11.5878518	11.38060451	11.4563938	11.72022655	9.57666443	9.489747876	8.2667744	8.240320351	9.122738789	9.148356796	11.11672654	11.18125768	11.06265275	11.1731339	11.17305855	11.17833487	11.0283177	11.05423042	11.11505767	11.01750595	10.81322355	11.15195926	11.13336964	11.06100725
RSP_0022	12.84206001	12.86839987	12.74757327	12.82913062	12.64427092	12.74914149	12.83936951	12.92034676	12.93476905	12.9436979	12.95353468	12.94576509	12.98057988	12.80957839	12.854337	13.06118901	12.95819094	13.00725227	12.8334568	12.83052911	12.82490548	12.69516639	12.94127308	13.00186246	12.92655982	13.10071195	12.88734423	12.98401842	13.11437313	11.63162013	11.58084531	8.562693212	8.469437637	10.17371371	10.01242523	12.65284435	12.76708316	12.73664047	12.76978846	12.6874775	12.74651715	12.68732449	12.65691651	12.70493936	12.7022136	12.60164745	12.76663093	12.67963328	12.68315724
RSP_0023	6.597640368	6.650683948	6.819673729	6.986178779	7.027174859	7.206816251	7.023500745	7.251868243	7.511413121	7.112241121	7.098516303	7.056018927	7.108245828	7.099170796	7.03928481	7.234338382	7.178770905	7.328292208	7.009270851	7.051890794	7.090253792	7.151697712	7.355524364	6.723215623	7.270640553	6.779450313	7.219604517	7.122841999	6.945124688	7.477844639	7.681257612	7.230137068	7.068126792	7.004711834	6.938328911	6.829714321	6.804828947	6.808703448	6.757643857	6.839512201	6.820521784	6.888688398	6.829662023	6.789819438	6.775753071	6.849714067	6.824442453	6.833881744	6.650648568
RSP_0024	8.690937716	8.882884281	9.024003181	8.584932095	8.814615	9.053778691	8.687857208	8.75889953	8.901979795	8.640840796	8.760987269	9.100417533	9.065690791	8.904048527	8.772073323	8.838261205	8.879501694	8.850390894	8.595144206	9.35178042	9.180270141	8.96519829	9.163371739	8.969040364	8.921326437	8.792952514	8.946329632	8.900042764	8.811542881	9.212249214	9.298513781	7.78323556	8.32703368	8.113137394	8.444422684	9.188417303	9.099188829	9.353313204	9.224584637	9.410434701	9.353529949	9.246902245	9.338018839	9.178885896	9.130315477	9.216634269	9.115525782	9.979112447	9.799521506
RSP_0025	8.626580277	8.697675468	8.731999684	8.225297506	8.179211278	8.1420643	8.193298448	8.63347493	8.568631215	8.629786581	8.45555834	8.642063701	8.659629409	8.680722172	8.656878224	8.345628747	8.273276521	8.393026914	8.356321998	8.773321807	8.750227918	8.767615477	8.710214897	8.690629133	8.697594211	8.696715979	8.705738511	8.678523829	8.639831257	8.941291495	8.936844013	8.154505826	8.185936892	8.206268577	8.181276761	8.630676684	8.600987885	8.607317124	8.768027777	8.576155844	8.704675242	8.520186395	8.482738382	8.708109089	8.606262139	8.493846757	8.693081657	8.59181212	8.493455117
RSP_0026	9.231973292	9.318682002	9.027256194	8.964168996	8.937919424	8.852542912	8.826407183	9.252327272	9.212334968	9.478236083	9.235848422	9.395202075	9.509365295	9.456602636	9.379277748	9.211597591	8.964365744	9.168264813	8.97126251	9.625528963	9.491629355	9.450943002	9.357977886	9.142109614	9.5107289	9.087528255	9.475213289	9.455644376	9.415225833	9.626979649	9.721832508	8.519777098	8.526145678	8.033873014	8.206872443	9.303890279	9.241280968	9.212844641	9.477758947	9.251130165	9.635981676	9.327268895	9.075884907	9.542283743	9.304066793	9.067089986	9.452659643	9.242696612	9.043449985
RSP_0027	6.149756518	6.2444111	6.185402795	6.132477069	6.171859343	6.271073173	6.199274376	6.165714088	6.149099989	6.173606419	6.162992066	6.144732657	6.099923525	6.156433626	6.194345524	6.108455254	6.151996293	6.119757414	6.189602446	6.127822343	6.123068175	6.161525283	6.074417072	6.229038347	6.14067033	6.238083698	6.177096613	6.168031085	6.215835215	6.344719996	6.310611506	6.253459336	6.218127301	6.277082077	6.260768902	6.28138122	6.325536229	6.336826728	6.314920305	6.302901145	6.296996244	6.31003861	6.296579998	6.306768672	6.361830846	6.305507661	6.327251194	6.196623817	6.207185
RSP_0028	6.622906508	6.674041622	6.693507491	6.789236076	6.7640978	6.676549273	6.926985749	6.736463333	6.676991291	6.756429966	6.818852194	6.677430918	6.62856897	6.717307441	6.770998547	6.746565895	6.838600518	6.761271133	6.904093923	6.624102285	6.824820685	6.908269262	6.929152976	6.528155975	6.521414321	6.580689438	6.43707971	6.478818002	6.561379407	6.873772483	6.793243336	6.948239831	6.918801	6.902770978	6.854271847	6.823186576	6.863699049	6.823980052	6.81929025	6.813747015	6.793850033	6.856510611	6.790369358	6.858982128	6.839745221	6.855146819	6.85346029	6.708473448	6.721537054
RSP_0029	9.184096506	9.049616208	8.967423726	8.749975857	8.902809367	8.940050101	8.489517321	9.028130085	9.109400653	9.119192926	9.029834978	9.25102507	9.282332476	9.37980832	9.082420122	8.956884477	8.868950906	8.974169476	8.739326871	9.471004877	9.195874963	9.282763017	9.298691555	9.18043624	9.275431139	8.891695851	9.175122479	9.083675913	9.163274024	8.081295466	8.15525268	9.006245083	8.959776102	8.639547789	8.611450599	9.442767816	9.437678906	9.28620397	9.771222592	9.224273392	9.832858429	9.610002026	9.259429818	9.824151453	9.440694329	9.181708951	9.785549773	9.656868954	9.393682749
RSP_0030	8.261924566	8.122387749	8.791486879	8.913418498	8.685331416	8.813926022	8.918484239	7.907027855	7.809157191	7.720322965	8.0616388	8.398306935	8.25069716	8.301972917	8.361121625	8.63812737	8.536283949	8.328857863	8.613247613	9.167572285	9.142857544	9.197990252	8.84204981	8.214888013	8.127740217	8.02772037	8.085671595	8.250768486	8.330856296	8.371507497	8.229943435	7.936233074	8.019981536	8.300991063	8.20153925	8.759428698	8.767106718	8.89251352	8.8540884	8.854975961	8.901878377	8.779180047	8.871564179	8.780655366	8.795223451	8.818901489	8.74912037	8.59929275	8.465144642
RSP_0031	6.925979749	6.85136923	6.857736907	7.294052256	7.136886156	7.01781202	7.381570204	6.981176812	6.986776067	7.211846001	7.266073311	7.069854403	7.017829243	7.168642773	7.134553255	7.079525329	7.119672591	7.13690977	7.296382968	7.046696113	6.914645482	7.311891976	7.178973844	6.699144758	6.652088489	6.822330649	6.703077841	6.734134054	6.804343041	7.060322884	7.043129855	7.194672131	7.004897114	7.198186691	7.163355375	7.193980848	7.296212636	7.180225427	7.328900909	7.231300014	7.214843896	7.222873451	7.222163266	7.196244114	7.155286981	7.230696978	7.221107154	7.015862565	7.217215382
RSP_0032	6.998701042	7.070726212	6.93722099	7.327947876	7.076401465	7.197596754	7.368681135	7.6551285	7.365138313	7.253242678	7.6494336	7.113878035	7.011715666	7.027628586	7.176234512	7.669386511	7.410648163	7.331739818	7.779885647	7.018379502	7.048135152	7.193414876	7.374786865	6.933998403	6.932830569	6.835085751	6.789829999	6.875808669	6.832717657	7.570565139	7.451990947	7.580877013	7.660286213	7.574910003	7.559261715	8.400661227	8.324598891	8.464354885	8.349197565	8.45313413	8.338642894	8.319720729	8.498217257	8.29811867	8.245302484	8.401989354	8.237652119	7.57323046	7.645637759
RSP_0033	6.31565644	6.431368014	6.50542745	7.074279003	6.573655137	6.831370273	6.948737223	7.403589433	7.17041498	6.959492647	7.57967517	6.608374908	6.515325915	6.658181686	6.734140999	7.494351459	7.185352559	7.214215831	8.039865665	6.745388149	6.645293881	6.859649719	7.148267544	6.263433861	6.056226067	6.270055012	6.150817822	6.191699162	6.220051712	6.973332625	7.163385972	7.184251132	7.136213603	7.192922102	6.961390838	9.572248976	9.367772044	9.623119574	9.488793981	9.721146863	9.624273964	9.518036339	9.657312465	9.389130829	9.30768136	9.551378891	9.314021343	6.72012633	6.858952994
RSP_0034	6.772771741	6.74174925	6.552636092	7.08061693	6.577088474	6.813798634	6.949934335	7.368857769	7.062469599	7.107871856	7.77775183	6.653244474	6.547024811	6.611456593	6.800368949	7.712399547	7.142505216	7.37443351	8.166242864	7.031599459	6.839206702	7.045476945	6.85393314	6.553046887	6.265911945	6.557456316	6.429058938	6.437287427	6.603094447	6.907386438	6.798223775	6.938156636	7.194661038	7.257031832	7.113160389	8.690939412	8.808847484	8.920007155	8.745688699	8.941668207	8.829465669	8.860159357	8.9340931	8.547244689	8.662013051	8.858623741	8.654739889	7.146130253	7.426103072
RSP_0035	7.253538333	7.18656255	7.389724778	7.927873964	7.65101397	7.76929942	8.083210292	8.482223835	8.133417848	8.085452622	8.544617847	7.489461049	7.462042379	7.726444012	7.863143238	8.687538266	8.257502529	8.445540452	9.246610128	7.674026947	7.715656413	7.955986099	8.256571866	7.034132044	7.015417251	7.062033401	7.121792503	7.014869047	7.047245035	7.462557997	7.42637387	7.729326123	7.645924102	7.775812394	7.801830743	9.774155754	9.757022973	9.918186261	9.726680001	9.926146062	9.735518715	9.781671547	9.848856096	9.699528866	9.73175452	9.908620978	9.604741604	7.632687591	7.769462011
RSP_0036	6.854050964	6.698378723	6.744390684	7.237145903	7.068974417	7.079628061	7.328723198	7.378286362	7.293127033	7.223957942	7.603096436	7.04377221	6.910005023	7.179497876	7.163846304	7.722171903	7.346225122	7.273424666	7.978579552	7.07146292	7.120915025	7.33718697	7.497280571	6.623838964	6.557695205	6.696715866	6.558699228	6.610966562	6.73232148	6.999125869	6.918858513	7.391345775	7.229403942	7.346959524	7.297336651	8.210641135	8.168694484	8.344672732	8.234827332	8.356911747	8.247112805	8.211148691	8.33201154	8.088369364	8.130646658	8.371427616	8.125956456	6.930891713	7.026592686
RSP_0037	7.514237156	7.582143446	7.692707363	8.889337485	7.97182649	8.529963587	9.037409571	9.393393464	8.794905	8.936524997	9.699548074	8.790629482	8.19236095	8.135964104	8.883167158	9.360172935	8.527106391	8.888756111	9.267873171	8.335337877	8.146066694	8.171127543	8.809465664	7.421155643	7.103410174	7.285913607	7.276911086	7.26948389	7.440882993	7.799353136	7.807388078	8.538598275	8.523763752	8.433408144	8.400479796	11.80726407	11.7383969	11.74457251	11.76214582	11.84762114	11.81349689	11.72576407	11.65229416	11.62008346	11.70819362	11.7772177	11.56444789	8.404192496	8.632013335
RSP_0038	7.18591162	7.197523593	7.547365874	7.926051535	7.454622136	7.718576015	7.998583241	8.271197747	8.169592839	7.819655049	8.568069891	7.520219163	7.342771229	7.43983749	7.604503082	9.145860627	8.326787518	8.538653598	9.138849816	7.840354692	7.872666391	7.964780559	8.433110141	7.240825943	7.14172158	7.083211125	7.007461249	7.255973629	7.235401169	7.391608847	7.311801424	7.86998029	7.928623316	8.100975099	8.353591886	10.61186367	10.44873369	10.6183199	10.41267092	10.65324048	10.48928263	10.49801988	10.65536129	10.44868159	10.47446333	10.6265164	10.43423958	7.731622415	7.750219092
RSP_0039	7.93501622	7.760310191	7.97182327	8.56445958	8.100940224	8.362933483	8.378743126	8.305762367	8.22884693	8.1650637	8.414935543	8.243097782	7.961807889	8.142468465	8.403633364	8.299324325	8.217291115	8.09202127	8.309002684	8.04167735	8.259530938	8.187021775	8.330722137	7.814112441	7.697932253	7.710311956	7.705884118	7.730637183	7.811562451	8.38394596	8.236833017	8.934237545	8.876128306	8.657620726	8.625739613	8.84186242	8.905732448	8.905477113	8.84460588	8.873188592	8.837371429	9.031932444	8.963031639	8.768768476	8.804638261	9.016729616	8.904682781	8.149018169	8.197964192
RSP_0040	6.383086698	6.437831034	6.362884016	7.531292324	6.983007909	7.47827041	7.739444066	8.355862221	7.93981388	7.838677041	8.976005228	7.729990259	7.288836212	7.337038987	7.930071777	7.888021122	7.075648235	7.345307693	7.632569505	7.286825276	6.969278219	7.011233222	7.667899185	6.29205168	6.225529379	6.274768596	6.262655158	6.252476922	6.350971978	6.640776672	6.67004352	6.87612948	6.733135659	6.815857309	6.760703419	10.60450996	10.52420296	10.64601329	10.54188125	10.77510351	10.61600101	10.60336237	10.676854	10.37208018	10.46077408	10.54160755	10.35264445	6.845860057	6.974565879
RSP_0041	7.694708398	7.686725878	8.715857258	9.73264136	9.429584711	9.405347189	9.859436443	8.196598205	7.98570207	8.12980401	8.561525335	8.789361816	8.434652318	8.5909169	8.719741252	9.121707629	8.957465628	8.665581655	9.380899502	9.466600051	9.47376348	9.546798711	9.048475735	7.926295451	7.907158089	7.679037136	7.782714615	8.029486744	8.034060937	8.100689206	7.94572009	9.327988012	9.3799004	9.457569757	9.119432148	9.539346657	9.548911139	9.53354799	9.57623161	9.616057011	9.605681131	9.493324195	9.634259173	9.344271128	9.449907483	9.605417939	9.315770822	8.476622222	8.12248779
RSP_0042	6.8212212	6.753954416	6.723434385	7.645587131	7.288411574	7.189822932	7.599747368	8.022881998	7.52926338	7.574589298	8.397320559	7.645087214	7.384237043	7.465575595	7.760361254	7.742072456	7.230304027	7.422325627	7.886599635	7.369427063	7.340683659	7.335507241	7.553335363	6.719935912	6.548104702	6.653670524	6.575290789	6.612859944	6.728156053	7.133875027	7.106733624	7.618753001	7.554552244	7.386842797	7.212438206	9.573608229	9.506478262	9.683875595	9.627307989	9.717179089	9.635878918	9.540114943	9.650249754	9.39319747	9.458689725	9.492566987	9.392057722	7.095643616	7.295569181
RSP_0043	7.195904973	7.342839832	7.463879325	8.380135316	7.720532291	8.242127826	8.622482071	9.309446215	8.481931641	8.817391495	9.794685141	8.754116303	8.068612732	8.092870862	8.79573075	9.019912256	8.292562452	8.449432167	9.093563015	8.316848194	8.125629904	8.160311659	8.539827818	7.288771351	7.111933038	7.168632523	7.029291575	7.171790438	7.325949064	7.636616674	7.403510526	8.398626677	8.304770172	7.781191897	7.684302654	11.22690529	11.26524107	11.40018675	11.33974293	11.31837442	11.36136941	11.31586746	11.35566569	11.09793655	11.25885563	11.23462551	11.10703514	7.917636108	8.105624501
RSP_0044	7.198474354	7.226248132	7.22502635	8.113097466	7.562505642	7.784021204	7.97984392	8.360295777	7.958451756	8.221890671	9.02745557	7.932377038	7.653134405	7.720828084	8.199978615	8.339847467	7.595590618	7.989283704	8.52351234	7.871170883	7.675366465	7.914229137	7.884825657	7.100019626	6.890171215	7.164622535	7.007966233	6.975583263	7.039326213	7.447092556	7.469118669	7.602736251	7.812977003	7.613973016	7.678399431	10.94996796	10.95082411	11.14600945	10.96722407	11.1550012	11.06924175	11.01864491	11.09558668	10.79835605	11.04688279	11.00712553	10.76863373	7.5518048	7.745714729
RSP_0045	6.190985569	6.276293511	6.204414465	6.942918743	6.586387963	6.706047531	6.952350998	7.224609683	6.914791111	7.047656807	7.531359914	6.764831274	6.656492771	6.673519164	7.068240424	7.270507009	6.661595834	6.962516828	7.455445508	6.753670998	6.695851376	6.738065799	6.881559884	6.190257905	6.069861908	6.165752596	6.106997791	6.10478993	6.210071053	6.511742021	6.477108081	6.610880883	6.538591074	6.524324144	6.494313274	9.365311428	9.187481892	9.367991761	9.332835674	9.429656653	9.433189472	9.353722928	9.384049557	9.126081808	9.248015091	9.299073221	9.006981142	6.501352725	6.563577949
RSP_0046	7.640715936	7.605708938	7.590816246	8.598603592	7.924716934	7.97889772	8.445187964	8.696675525	8.184995066	8.536667784	9.17891655	8.389261395	7.937132975	7.988639961	8.351284669	8.844971692	8.303763613	8.404714613	9.025777723	8.107787413	8.157306974	8.29514161	8.406942423	7.443992957	7.094116166	7.440126929	7.119513527	7.169829874	7.362448775	7.847531866	7.712845567	8.608109703	8.442795208	8.331857935	8.468031274	10.42096899	10.50067677	10.55004746	10.54206528	10.52667654	10.47725955	10.39890284	10.53219202	10.35283609	10.51741243	10.46038705	10.37161046	7.958668474	8.308625207
RSP_0047	7.065354563	6.932713645	6.979549165	7.565190759	7.223708859	7.263686006	7.631141241	7.89932699	7.483679265	7.589709036	8.129	7.410233111	7.208799845	7.351261001	7.734977465	7.396913792	7.214569269	7.406429864	7.70810838	7.252216315	7.237180557	7.342475441	7.479804651	6.863981497	6.680300493	6.854615865	6.780076274	6.883286664	6.889671527	7.400621766	7.226321042	7.494120451	7.403500893	7.441940109	7.427223455	9.235015815	9.312525343	9.313659057	9.279144564	9.299491574	9.327759288	9.346838708	9.343012519	9.108838021	9.125467216	9.326195175	9.159194165	7.121517917	7.301115878
RSP_0048	6.926397998	6.92888602	6.789119382	7.368915942	6.982057079	6.879404395	7.290037058	7.352644121	7.040280589	7.12512586	7.670772916	7.048487839	6.826503877	6.918382281	7.203533775	7.170415996	6.974142217	7.085973584	7.342320186	6.784270449	6.762887476	6.784846856	7.235179633	6.744749709	6.67754327	6.738223173	6.63614305	6.647253206	6.836821036	7.356705361	7.20321891	7.407714813	7.335747581	7.175904322	7.110491966	8.687908138	8.695396191	8.543045108	8.709927264	8.729405818	8.740016119	8.568958967	8.701604921	8.501675778	8.612794857	8.673340479	8.545816315	6.986681241	7.132346281
RSP_0049	7.687769866	7.552733666	7.56182597	7.629475785	7.543452235	7.709438801	7.812042007	8.082474048	7.72239485	7.795328166	8.372854788	7.770846787	7.578113203	7.607981321	8.060420476	7.678357482	7.667171182	7.627044705	7.864184443	7.56316159	7.446172115	7.715066058	7.824689337	7.520756166	7.246067725	7.544997418	7.307300495	7.291367208	7.366104779	8.054044323	8.034542331	8.31084594	8.267344095	8.107688426	8.112490193	9.233260023	9.225198881	9.276004646	9.227380774	9.286106499	9.335508323	9.305597081	9.335198776	9.03962963	9.14493586	9.220856526	9.062792877	7.872471109	8.231417676
RSP_0050	6.392151717	6.292783048	6.373426602	6.603019079	6.482746785	6.450254053	6.55401227	6.566574069	6.458486192	6.589530735	6.611752515	6.539099198	6.467661731	6.475602618	6.625705781	6.484593588	6.481943957	6.534466743	6.572080493	6.484918249	6.535154076	6.598720465	6.585378385	6.315413318	6.244364835	6.33676422	6.278353533	6.273215855	6.311627132	6.418772648	6.371373917	6.603220602	6.615704959	6.5161797	6.514826284	6.530679881	6.608107885	6.600633882	6.609995064	6.571846381	6.539238388	6.578055681	6.580712619	6.556209376	6.591136913	6.560434775	6.563085435	6.508260921	6.597314146
RSP_0051	6.485208892	6.461743995	6.640247482	7.609161271	7.080628885	7.13641099	7.98104038	6.810709429	6.692421743	6.748950076	7.133587569	6.799668085	6.622912865	6.73090105	6.937890505	9.138317705	8.236783336	8.277007005	9.452985691	6.987593639	7.120895624	7.167399632	7.13722594	6.405707816	6.209578321	6.246503978	6.232978071	6.369567924	6.383512739	6.872267035	6.737628518	7.324628279	7.255862385	7.386738313	7.301297141	8.956612984	9.030719833	9.224328682	9.020464799	9.2403861	8.959717493	8.921854173	9.140030871	8.958573895	9.010627746	9.13734035	8.763073382	6.72341234	6.921094768
RSP_0052	6.547699942	6.468736192	6.453506061	7.379491242	6.937661125	7.199668423	7.584572126	6.787437569	6.802212511	6.686302105	6.974758336	6.691710403	6.570888719	6.89284695	6.822326458	8.383797478	8.132577623	7.922120581	8.702135257	6.930755363	7.020812236	7.169115469	7.022723066	6.309769662	6.290979461	6.353461227	6.289883625	6.390984228	6.392516101	6.789955177	6.651499155	6.992484834	6.894480458	6.926454774	6.86449952	8.972356692	8.99650061	9.042992133	8.990819777	9.185903586	9.052421023	9.060025677	9.220749246	8.817189981	8.92827578	9.139741878	8.827377211	6.682448773	6.731895272
RSP_0053	7.626580499	7.70064688	7.527769994	7.85314799	7.797548472	7.868111442	8.203216812	7.649661504	7.603925319	7.426252859	7.674511697	7.463873385	7.492490422	7.431592105	7.678898595	8.736969575	8.369610858	8.474538012	9.05531676	7.562139868	7.542308117	7.814855429	7.811530311	7.498791714	7.256991835	7.434584219	7.317414703	7.350163858	7.433464642	7.983319955	7.984566507	8.060318443	8.052410879	8.07198944	8.052197862	9.1936037	9.132423851	9.254811732	9.141808234	9.286275796	9.245640252	9.164266891	9.224181396	9.127446062	9.213667091	9.209567123	9.009792927	7.893075061	8.026070303
RSP_0054	7.124525244	7.014085107	7.070205585	7.287092735	6.976453421	7.098551883	7.264188665	7.112322196	6.987290327	7.071631166	7.109002348	7.088234041	6.905770659	6.947433014	7.166258706	8.026904781	7.672712951	7.690745117	8.059010982	7.018112701	7.093199167	7.170436124	7.114290146	6.805335201	6.643271724	6.781781596	6.602098589	6.796091697	6.943984996	7.342518788	7.199652524	7.526764312	7.586491632	7.346994527	7.275790148	8.231128331	8.402620355	8.425679378	8.341973359	8.379499806	8.285107606	8.335118185	8.411091775	8.208591079	8.280965744	8.452585613	8.306085421	7.24597971	7.406240886
RSP_0055	8.324903162	8.24609141	8.277509107	8.373647511	8.168436457	8.393423342	8.487938471	8.207754403	8.169492176	8.042841988	8.306543628	8.08893703	7.961000675	8.049006843	8.179963962	8.829718197	8.783895485	8.6311331	8.99820917	8.138653915	8.015711411	8.17473949	8.208019781	8.122781441	7.784799153	8.12991956	7.823362939	7.950457617	8.125163291	9.15186794	9.00456295	9.379696059	9.395945942	9.179769713	9.085361945	9.630523654	9.672069014	9.697183976	9.659186381	9.692737813	9.647186469	9.697912672	9.76365366	9.56993929	9.611220248	9.720484722	9.623498603	8.534657159	8.787395464
RSP_0056	6.931189829	6.866707658	6.904615114	7.500452662	7.352553313	7.245617626	7.55164269	7.289146822	7.289942778	7.369930016	7.395071141	7.194092123	7.076176871	7.270921751	7.387928661	7.944081869	7.636789772	7.65277149	8.125959313	7.30758882	7.289223255	7.467685324	7.441986818	6.825882288	6.625785953	6.86448493	6.703054085	6.785578234	6.807998347	7.270734605	7.226973879	7.585261754	7.538774226	7.310973789	7.354734884	8.161169743	8.126228203	8.268963618	8.180741136	8.241612786	8.140853514	8.150766873	8.218453205	8.068586375	8.130414718	8.19130757	8.106620923	7.183822395	7.305200741
RSP_0057	6.412869	6.43753052	6.380736063	6.427500273	6.304030287	6.364547424	6.524789958	6.432134964	6.340184773	6.412317592	6.454472165	6.422143211	6.269989501	6.493361911	6.505548381	6.912454651	6.622474713	6.608785381	6.982808986	6.3657024	6.388368772	6.488524235	6.414783284	6.329126466	6.348314281	6.317138761	6.287469042	6.288466421	6.34251527	7.033475764	7.09798072	7.125369096	6.995628108	7.477557262	7.244876001	7.424685224	7.340765834	7.376478315	7.408214928	7.498755399	7.406615476	7.345246181	7.470866211	7.313463244	7.320890076	7.368026854	7.321224882	6.407203879	6.475140983
RSP_0058	7.146762893	7.106390704	7.007995253	7.315210677	7.068903479	7.291291084	7.496433415	7.489023124	7.427351404	7.378331269	7.744607176	6.980602368	6.977067933	7.039959158	7.251292648	8.122389858	7.555084676	7.806641409	8.501844783	7.198323922	7.132125902	7.21154096	7.422064201	6.952109968	6.782989845	6.873250149	6.77286946	6.780961808	6.974867105	7.500782466	7.408966004	7.789679798	7.669199398	7.857195139	7.673938364	8.904079679	8.926945525	8.952305975	8.883059667	8.955744064	8.901336314	8.960474002	8.997438026	8.780618927	8.878966615	9.011878441	8.788283035	7.321050371	7.341560317
RSP_0059	7.173969988	7.263162508	7.114166948	7.695354929	7.197233587	7.582954406	7.714340981	8.001717805	7.794793988	7.667729315	8.392586823	7.196727784	7.026807766	7.162142149	7.305591244	8.571566644	7.955814432	8.295868624	9.05727771	7.40843794	7.306064623	7.507323374	7.548104656	7.030825836	7.017964429	7.014855409	6.763236481	6.875241248	6.955694202	7.465237166	7.545373506	7.699925663	7.573131291	7.943890736	7.899001884	9.76074277	9.638687468	9.85121802	9.700506014	9.864146353	9.842897861	9.691209553	9.834606489	9.624342147	9.711314477	9.816419528	9.537901672	7.458231541	7.566084371
RSP_0060	8.103784032	8.138696038	8.022327175	8.152272407	8.074049472	7.955714417	8.376220913	8.648019348	8.384104227	8.298089736	8.691023807	7.997207241	8.091883677	8.131624756	8.32404367	8.700894099	8.334378096	8.511533641	9.190507961	8.089354387	8.21020786	8.430644131	8.532161672	7.969300422	7.735930681	7.826734306	7.70976416	7.683380222	7.771879389	8.362543932	8.401094783	8.699851996	8.702937226	8.590208558	8.665880163	10.02448358	9.902069001	10.08873333	9.931253316	10.04049758	10.04459432	9.944532805	10.01728213	9.956968093	9.987486858	10.02910765	9.819417853	8.336180634	8.454539522
RSP_0061	7.545339856	7.492456107	7.142189962	7.360708317	7.347834966	7.481094959	7.582166298	7.894105594	7.588435407	7.431725859	8.215405218	7.104810796	7.090233706	7.111896871	7.195613049	7.997809862	7.701659819	7.79706122	8.705864285	7.400436412	7.266289233	7.424530464	7.564806823	7.270838228	6.879673947	7.117715303	6.877909441	6.974667826	7.199345608	8.008834756	7.77877725	8.057818015	8.182928851	8.110246387	8.053718027	9.690827108	9.648836379	9.788303176	9.675500686	9.783847848	9.726003506	9.71245001	9.824973942	9.572624372	9.575966188	9.680545113	9.592648827	7.80096259	8.007454779
RSP_0062	5.794988639	5.751036274	5.845263655	6.589098968	6.123058791	6.462242611	6.555513307	7.334284135	6.695775219	6.658072374	7.474904265	6.066440294	5.985353285	6.021794494	6.147920037	7.929611281	6.816904456	7.331143771	7.924292099	6.412081214	6.312668405	6.322834559	6.393525224	5.769370855	5.769258145	5.744582994	5.697018088	5.700957404	5.711124109	5.885956677	6.022270725	6.124108403	6.036442531	6.287885728	6.186325139	9.891879057	9.603466352	10.05907807	9.723731933	10.15776698	9.944916204	9.725496266	9.831766892	9.703323188	9.793292248	9.80171939	9.5304085	6.164985332	6.242934417
RSP_0063	6.305145244	6.3424827	6.187938617	6.998687449	6.633367821	6.818315018	6.859900865	7.168636048	6.935556861	6.918167132	7.431856091	6.354506169	6.360456138	6.390096541	6.488295143	7.741644782	7.0892983	7.233829041	8.267781028	6.639942603	6.465538528	6.600832821	6.666088802	6.223453549	6.060957297	6.188136624	6.077848196	6.092637862	6.218560657	6.818836074	6.862091396	7.020707649	6.86762196	6.909768904	6.801473528	8.130759904	8.145079332	8.220200605	8.166190983	8.307168257	8.217399434	8.16473716	8.106062448	8.024258501	8.002665423	8.144718509	8.001718561	6.598018198	6.735970764
RSP_0064	6.781476903	6.730927952	6.692921611	7.223948458	7.094900038	6.964765839	7.278584578	7.354669597	7.260817291	7.225510521	7.491339748	6.918410847	6.922061742	7.048043859	7.012092457	7.580820705	7.097743004	7.477231315	7.864112636	7.001421256	6.941413849	7.122979917	7.240038669	6.623615704	6.44965128	6.57135409	6.534746736	6.548450865	6.591106817	6.978013979	7.016293501	6.961025114	7.046887343	7.024100743	7.041074338	7.67609889	7.715606889	7.768237862	7.756318805	7.767850254	7.832423566	7.808745267	7.853334352	7.646656524	7.742397402	7.70341203	7.621227412	6.89813234	7.0459155
RSP_0065	7.215476867	7.182524433	6.979446077	7.51342915	7.359969559	7.290977607	7.49057297	7.498438808	7.403216447	7.470714048	7.72491248	7.052310501	7.048186744	7.243788891	7.407529538	7.616599868	7.539709841	7.413092793	7.936371175	7.178291958	7.289581177	7.569631331	7.322029626	6.977500572	6.883888941	7.000276768	6.859509019	6.883210692	6.916255675	7.611745762	7.415126559	7.761231917	7.589713406	7.687748517	7.681425713	8.050708973	8.043208691	8.121409779	8.071827696	8.06765882	8.057469138	8.20000039	8.148714136	8.045488033	8.053734327	8.139254309	8.006099989	7.349069698	7.428406924
RSP_0066	6.836945417	6.83615122	6.670436862	7.105404922	7.030423224	6.958084444	7.189278549	7.252192116	7.007557299	7.102623047	7.3862697	6.817308672	6.702998137	6.817987701	7.005335071	7.324144056	7.022515524	7.122126418	7.555434131	6.900505793	6.840299019	7.037685476	6.968149832	6.68383419	6.617628555	6.692879356	6.570598156	6.628787362	6.749015887	7.347837354	7.214669573	7.254912465	7.192140041	7.175871781	7.109154849	7.711668119	7.737011676	7.773781022	7.74538358	7.715252648	7.68992495	7.712051428	7.801772182	7.689539201	7.648606388	7.721174215	7.669561213	6.971791095	7.15023532
RSP_0067	7.165768523	7.08700912	7.200805916	7.854204648	7.309012119	7.542552102	7.799900328	8.146500243	7.8814425	7.668179413	8.568650777	7.280926298	7.127578945	7.243649446	7.366953145	8.5671034	8.064245836	8.287680459	8.749443018	7.572321373	7.342611443	7.608659627	7.742996434	6.954068757	6.973540124	6.926012377	6.901295382	6.971700242	7.090034512	7.293496643	7.21949104	7.609301065	7.505324794	7.437910212	7.436611696	9.235394238	9.155767859	9.22824322	9.180147749	9.391840152	9.202517249	9.197643291	9.306893168	9.070659425	9.136366307	9.270690077	9.180869199	7.305958308	7.476447346
RSP_0068	6.713723634	6.894719733	6.989963412	7.752010287	7.374115185	7.598430749	8.188898273	7.445501267	7.163077716	7.242452251	7.633815699	7.243114416	7.060743701	7.094550079	7.416676155	9.319931391	8.778506436	8.698391587	9.572663184	7.69204647	7.413175896	7.63322385	7.347230287	6.824906882	6.541692469	6.630352971	6.505236757	6.668635082	6.876725691	7.376089155	7.297137321	7.597342547	7.636040654	7.732619214	7.73896147	9.545413195	9.678220649	9.722492048	9.726799193	9.73828891	9.64499018	9.723366216	9.829452546	9.391525942	9.485055186	9.686964543	9.440950306	7.151058376	7.238079213
RSP_0069	8.470103736	8.761502555	8.444743536	11.20236931	10.20228149	10.64956154	11.09166225	12.02116348	11.27091959	11.65228623	12.47656095	11.378299	10.91689087	10.84159655	11.76176334	11.28122778	10.07825627	10.81216286	11.25436044	10.74140038	10.2870727	10.52030181	11.2820327	8.477021586	8.296864934	8.293574257	8.531364786	8.560804113	8.680058982	7.994321686	8.009919172	8.672839659	8.665282916	8.449114455	8.562014323	13.50203184	13.47371245	13.47734764	13.43238839	13.53206002	13.43273089	13.43248271	13.52759239	13.42350383	13.51332149	13.52460171	13.38425361	9.601728709	9.736063009
RSP_0070	7.736244356	7.450568697	7.474854538	8.267841174	7.903582165	8.087850353	8.350389155	8.429934981	8.208780166	8.306595448	8.760630854	8.150424169	7.880319987	8.061280038	8.329557417	8.282063143	7.909961159	8.009122558	8.444707892	7.996282847	7.79818191	7.989560896	8.219921678	7.383579706	7.220316266	7.437128092	7.23189133	7.285426382	7.46773303	8.133346736	7.917062539	8.120703644	8.083947114	8.038229041	7.97740976	9.512504879	9.566475899	9.633832172	9.555998223	9.568366071	9.556824817	9.600469656	9.662063513	9.448613195	9.499746989	9.613885908	9.477625956	7.908461251	8.070379193
RSP_0071	7.788281461	7.825922318	8.253227012	9.13384397	9.02389049	8.625776166	9.237532744	7.777011371	7.818139513	7.809844614	7.980442543	8.049066523	8.074394924	8.067791791	7.995873825	8.6598045	8.315393585	8.360212084	8.639449883	8.633361721	8.391764711	8.389026777	8.20260035	7.834808465	7.871656853	7.662525938	7.717150822	7.967819701	7.977347492	8.391129025	8.5242946	8.295966872	8.257545029	8.572001201	8.596999307	9.069188186	9.143905397	9.059265958	9.288154112	9.199959521	9.311562495	9.117410765	9.154833588	9.134135259	9.128754828	9.007042534	9.031866381	7.905965299	7.9187362
RSP_0072	6.793510132	6.728079908	6.659909319	6.92653486	7.008917784	7.12064029	7.249492792	7.209446248	7.090874228	6.939061111	7.325427958	6.829492906	6.660320868	6.915762534	7.087225402	7.398693957	7.057684243	7.097034046	7.534422869	6.809003461	6.776404762	7.014440553	7.271973686	6.59889314	6.405083795	6.584874148	6.569292552	6.435225898	6.568720035	7.162675457	7.065887764	7.567184623	7.32954447	7.473160312	7.194678725	8.0470726	7.90901486	8.062337543	7.929242909	8.041189614	7.961061014	8.003822317	8.022495475	7.981935985	7.894878901	8.00076495	7.917968016	6.932739159	6.99092022
RSP_0073	7.520231302	7.39100739	7.440714098	7.671558594	7.602588966	7.607436264	7.832362172	7.995638054	7.84874373	7.782531116	8.150272095	7.452887858	7.501374473	7.63557298	7.740669527	7.77436247	7.695776778	7.722343311	8.116013265	7.540250188	7.483309392	7.726309111	7.793576349	7.333242561	7.213323156	7.286913494	7.155587456	7.150304042	7.237281441	7.705862549	7.649362321	7.716393867	7.63327324	7.61074607	7.727118506	8.465869246	8.425377685	8.458100256	8.432650611	8.540339517	8.379490166	8.319757484	8.464672326	8.35669629	8.320138026	8.440437601	8.356164822	7.603158372	7.773266011
RSP_0074	7.130456576	7.057146745	6.937121922	7.487657034	7.254443609	7.352015974	7.542629725	8.288626129	7.905744198	7.882985858	8.620338216	7.121359351	7.096236941	7.396915917	7.316263251	8.053331839	7.501626251	7.697346328	8.344257795	7.288403221	7.212785137	7.393160129	7.794507564	6.978319306	6.781386135	6.929738589	6.908770184	6.869592049	6.861380452	7.138493645	7.1613222	7.203680567	7.238648032	7.353928069	7.423887688	9.000981908	8.899563143	9.125774226	8.882889745	9.101532159	9.028575979	9.01801701	9.132045658	8.818763561	8.894923207	8.993408361	8.831056982	7.332783498	7.528288649
RSP_0075	7.058217966	6.847264564	6.958487686	7.137829164	6.937800653	6.956613257	7.113539533	7.234697951	7.204738766	7.152222992	7.50734883	6.964067594	6.704374099	6.840944274	6.846507345	7.356324775	7.126374239	7.163882025	7.475138378	6.939925364	6.906875196	7.093260791	7.001082501	6.770655391	6.681676847	6.839749203	6.718990622	6.754201422	6.836237887	7.188962434	7.044309777	7.391186701	7.283180495	7.189191704	7.154921313	8.45927867	8.480898387	8.578078973	8.482592486	8.538595578	8.527930841	8.443387082	8.63332877	8.348917462	8.378169199	8.569182792	8.342007742	6.969964643	7.095736885
RSP_0076	6.768158996	6.822370859	6.680069904	7.138315548	6.920148209	6.989134118	7.266613232	7.538654651	7.222939477	7.298855566	7.826167271	6.856242995	6.785497907	6.804557248	7.059971941	7.625417957	7.319081192	7.46329631	8.143431482	7.108249044	6.981192241	7.089599249	7.093881206	6.70271075	6.493648562	6.604104975	6.503065952	6.454100775	6.62276331	7.204443539	7.144026693	7.506427425	7.625206734	7.470588688	7.485907303	8.566749788	8.518172998	8.697420578	8.598137185	8.772139383	8.665250052	8.621683925	8.718858464	8.44621632	8.496036708	8.663935189	8.451971265	7.017756042	7.176840888
RSP_0077	6.550238332	6.592362108	6.650768932	7.304873618	6.875161403	7.039873932	7.116991106	7.688927358	7.288612296	7.237779366	7.821158151	6.762026727	6.615428951	6.720518586	6.822095718	8.113288337	7.448960332	7.669694987	8.520157265	7.164918986	7.027535007	7.115471883	7.099078987	6.50283348	6.314089274	6.452463776	6.285746343	6.473941384	6.477733826	6.760728115	6.644977325	7.013091777	7.073116842	7.093258056	7.065357321	8.611394385	8.584045561	8.819519011	8.672145987	8.875831348	8.672265515	8.61382819	8.834638133	8.544326972	8.552256466	8.715601917	8.417410826	6.784256796	6.873855041
RSP_0078	6.740839587	6.853862406	6.911406003	8.447835424	7.425477655	7.859221677	8.358759952	9.120742343	8.678624724	8.539765672	9.581521557	7.547127536	7.105075035	7.209145492	7.771638212	9.810051966	9.040184394	9.300783353	10.1905382	8.109518923	7.829369079	7.860481606	8.516602058	6.750154911	6.576734339	6.62803547	6.586568419	6.548273005	6.649339901	6.832119811	6.833382622	7.810104431	7.777744693	8.017822758	8.037380328	10.75785985	10.74281783	10.7500932	10.70357185	10.92518093	10.62982753	10.47053601	10.69131853	10.64133934	10.74300012	10.58081823	10.53034024	7.517481534	7.629962494
RSP_0079	7.536329509	7.615560993	7.403100958	8.176508034	7.737097482	7.94651217	8.164323872	8.653101103	8.259229287	8.204229897	8.949287196	7.754505625	7.517561713	7.546811753	7.820879845	8.724520513	8.161617751	8.45047829	9.269675854	7.942777244	7.82716246	8.028033069	8.145233697	7.419775789	7.12032307	7.270789742	7.062013312	7.158082763	7.335969475	8.500731345	8.351287562	8.480155296	8.422682487	8.489889582	8.492379044	10.4116089	10.29515958	10.51147276	10.32184089	10.49678843	10.38701809	10.30599299	10.51177975	10.30854922	10.30435024	10.42477255	10.23492534	8.082603317	8.277037568
RSP_0080	6.567289645	6.688457365	6.694821638	8.246530111	7.208394153	7.801131203	8.179461105	9.336748372	8.673321456	8.790879348	9.917898389	7.323604321	7.008763879	7.00400602	7.601084019	9.68585186	8.504458981	9.17420759	10.26384493	8.337813077	7.847702751	7.96976038	8.428053672	6.498497033	6.362357905	6.32631185	6.274541403	6.490628679	6.570114605	6.685054581	6.590791816	6.817586791	6.776377333	7.087914995	7.09791001	11.11855091	11.06581924	11.23422655	11.07337666	11.26004634	11.10650322	11.08336806	11.2769743	11.00714864	11.07467879	11.16427298	10.9237202	7.097338812	7.312073509
RSP_0081	7.292152731	7.435043869	7.34770848	8.824085353	7.994004866	8.398792729	8.634670638	9.578493902	9.118029235	9.210375838	9.968915092	8.150945443	7.922337289	7.901377672	8.619931346	9.913914219	9.18020912	9.512079222	10.53432828	8.733538241	8.657118809	8.725675369	8.913961962	7.202992388	7.061570042	7.024986058	7.057827695	7.145635221	7.253357395	7.770761785	7.763257972	8.143094727	8.050917952	8.20289418	8.187591968	11.14322315	11.11099639	11.28883016	11.14872415	11.25158409	11.20303423	11.11218338	11.28639416	11.05549872	11.14327036	11.21949784	10.96398959	8.146936804	8.409009555
RSP_0082	7.223614227	7.227749231	7.192327009	7.733296311	7.213619199	7.392968049	8.029177398	8.535542741	8.180865498	8.04683607	8.813824101	7.380122511	7.169248625	7.443211358	7.647727973	8.933324592	8.150647932	8.509174825	9.514526038	7.625209136	7.56493208	7.920074207	8.250803903	7.045065915	6.735881567	6.924496569	6.713834842	6.759267997	6.835346037	7.434407186	7.408185759	7.889533914	8.02378584	8.148406982	8.292269539	10.58579629	10.48653132	10.70276059	10.54102386	10.69774126	10.56811145	10.5286953	10.68024408	10.54018342	10.6228014	10.61398991	10.42044089	7.775138834	8.024899553
RSP_0083	7.216642784	7.513413655	7.215350529	8.573385581	7.847610297	8.754585064	9.007283269	9.713423736	9.382865886	9.081192455	10.08159263	8.181559477	7.837215586	8.00721187	8.478055255	10.19497859	9.583778651	9.929015858	10.59962549	8.599623105	8.309730578	8.593759818	9.621430253	7.294669367	6.922137992	7.134716981	7.004395086	6.998133236	7.191527812	7.594527943	7.647263711	8.411410752	8.436515346	8.772397195	8.913882138	11.86538089	11.79091547	11.86676226	11.79645125	11.91360409	11.84951306	11.90936317	11.93250098	11.7158455	11.75255147	11.99697871	11.69580076	8.503127098	8.904472865
RSP_0084	7.400051088	7.223158458	7.228537426	7.539642935	7.170992577	7.32634045	7.525179918	7.513414299	7.485723368	7.332573581	7.672449779	7.228227678	7.151192881	7.229735222	7.31328874	7.682202231	7.586500817	7.612763903	7.947339426	7.141229967	7.252558751	7.286811162	7.542854917	7.183692818	6.832104515	7.094223594	6.945216759	6.878522223	7.012868531	7.967458397	7.839716113	8.193439853	8.2320462	8.049686035	7.835444021	8.805210073	8.85124651	9.020556225	8.844734487	8.921049724	8.743471634	8.84654721	8.989146177	8.789529648	8.878229496	8.983985449	8.764292972	7.53138672	7.660579472
RSP_0085	7.803409237	8.014049034	8.229136541	8.422562006	8.17894048	8.26368631	8.280105929	7.734408746	7.785917316	7.862356012	7.883334383	8.167791122	8.180004888	8.092316716	8.107421304	8.430288241	8.373246766	8.148983566	8.204957525	8.629989568	8.511525541	8.397052918	8.430980499	8.069058547	8.015155514	7.801787352	7.980494364	8.16914699	8.189743008	8.053903371	7.863340068	8.075522794	8.239746879	8.401050705	7.977930801	8.367675342	8.42467168	8.462282029	8.449548939	8.448243813	8.447834621	8.406490215	8.513014318	8.31655857	8.335400241	8.550391621	8.315079726	8.34287193	8.20448979
RSP_0086	9.109461143	9.689627065	10.02360851	10.39641252	10.42744995	10.17700677	10.48945811	9.678489472	9.685005811	9.52046843	9.82867873	10.14581328	10.21172395	10.14365173	10.16767222	10.26995062	10.11963621	10.05047509	10.33593198	10.71799705	10.74857469	10.78748808	10.56371336	9.661683477	9.469713897	9.459282594	9.405227328	9.577100093	9.965882286	9.222730651	9.364435349	9.234754937	9.432343694	9.636295962	9.679853429	10.48705856	10.49499207	10.6210862	10.55432004	10.58994328	10.5970967	10.41551542	10.46418644	10.49437594	10.48103161	10.45593237	10.30944017	10.12421446	10.10432474
RSP_0087	10.31577948	10.43391517	10.81101667	10.10816677	10.13406362	10.33987619	10.36163083	10.16299441	10.23510275	9.939190249	10.18787565	10.55599722	10.35470025	10.35784804	10.31948328	10.34953203	10.30257143	10.20903301	10.14823908	10.8180195	10.79610514	10.73363757	10.75533411	10.57114429	10.59319434	10.44324419	10.56258227	10.43687639	10.56230634	10.43439635	10.36747147	11.17941991	11.12841034	11.1421551	10.93254081	10.65321373	10.56571208	10.65272766	10.66508667	10.71624953	10.69034298	10.64075227	10.69896789	10.60451713	10.60289279	10.66070465	10.6057824	10.82425114	10.74100221
RSP_0088	7.282001233	7.39290206	7.194295536	6.943440571	7.13846264	7.325732086	7.1304361	7.080628371	7.112719905	6.936644929	6.89400689	6.997833161	7.023804215	7.175630771	6.938000681	7.048097054	7.127553247	7.067794841	7.066152663	6.970116564	6.778206177	6.919346596	7.136791035	7.420716765	7.187598277	7.289566277	7.228968816	7.132483892	7.231341672	7.149233016	7.160674544	7.403049255	7.4045956	7.265656404	7.365248128	7.325855793	7.311160387	7.235629187	7.23493246	7.259766101	7.237029891	7.274365506	7.222878757	7.318916828	7.306440143	7.267968078	7.289753009	7.221899807	7.355683899
RSP_0089	7.942392003	7.9928915	8.378393155	7.833266839	7.873138195	7.741439698	7.749183097	7.995403862	8.090602233	8.103308225	8.126476464	8.138030882	8.275834315	8.241692149	8.0583354	7.987276428	7.986892784	7.833108125	7.914351946	8.420531751	8.436135248	8.374839149	8.355186753	8.236125017	8.187737182	8.1202022	8.053230921	8.187736496	8.334090211	7.705898278	7.598702966	7.646837227	7.674122531	7.614984075	7.608317752	8.056227452	8.073312066	8.124276994	8.082847721	8.073493714	8.113665109	8.156196617	8.135487795	8.050539958	8.007643231	8.132560675	8.130403476	8.092585759	8.182819712
RSP_0090	8.441171172	8.200538849	8.640353815	7.850057126	7.868925519	7.880950245	7.678864457	7.891707333	7.984965434	7.695872767	7.766651863	8.103331655	8.008954809	8.011065133	7.870371212	8.027048814	7.983221053	7.848229601	7.770616151	8.176046878	8.098809555	8.113499493	8.273620106	8.386769771	8.370395713	8.382974245	8.459746435	8.330029068	8.330542729	7.916713389	7.952271748	8.081742296	7.959391819	8.016257391	8.064830857	8.002151685	8.089199611	8.144025702	8.063592547	8.035418757	8.057046731	8.158049313	8.13081352	8.052368568	8.049169447	8.078009646	8.062089371	8.254223133	8.308729395
RSP_0091	10.49652916	10.59881402	10.40511272	11.20982303	11.25373986	11.07811926	10.91302055	10.93920635	10.97266022	10.88909216	10.82442963	10.72185083	10.83356351	10.84657375	10.67734482	11.10431358	11.00838953	10.91869189	10.84661036	10.61564766	10.65857457	10.48963149	10.55998292	10.42837471	10.66155259	10.13939589	10.45125658	10.37889907	10.53279468	9.445137786	9.398661669	8.599488619	8.624587581	7.78044915	7.779536573	9.872724757	9.683138754	9.720219929	9.573009713	9.84854162	9.645445848	9.914979761	9.86212043	9.820359604	9.60134758	9.866513589	9.741600099	9.49920247	9.417856905
RSP_0092	8.619439069	8.743359515	8.215867633	10.03864137	10.1522131	9.756589936	9.078595252	9.10082041	9.116015695	9.301773318	8.835338956	8.923578157	9.152912346	9.054574865	8.664161962	9.514187547	9.189257463	9.284182568	9.196874129	8.953717503	8.828508701	8.679963214	8.446157684	8.64190236	8.806307893	8.268318065	8.677995109	8.60713121	8.632450336	7.9055996	7.87235546	7.378556883	7.503257546	7.218546869	7.15239575	7.99901695	7.865899165	8.034005634	7.913850294	7.902761253	7.999660437	8.084454702	8.051948124	7.994824349	7.860406936	8.011067853	7.955655008	8.380724383	8.316342794
RSP_0093	8.13646699	8.41300588	8.076450177	9.440170015	9.620876068	9.45704902	8.839023534	8.694344592	8.814213728	8.626887398	8.376945469	8.44076775	8.687735183	8.403790323	8.236094101	8.97685831	8.78863816	8.881891026	8.812264514	8.441874518	8.217769236	8.251882161	8.005519736	8.349343315	8.462466584	7.992950666	8.122646369	8.177541579	8.375302592	7.860113363	7.986753694	7.550079962	7.362795486	7.54887646	7.395427332	7.916002771	7.739649487	7.757524282	7.77027887	7.903950089	7.827447377	7.752688568	7.782920998	7.899221675	7.781464182	7.812075296	7.71293576	7.665276594	7.702459263
RSP_0094	8.990891375	9.009399562	8.685509365	9.886969338	9.738379273	9.633788258	9.232567649	9.122491416	9.1004983	9.012314709	8.759917552	8.921192482	8.896888352	8.968907747	8.772067666	9.454266632	9.280424559	9.186174846	8.971407498	8.786510923	8.85833879	8.753638783	8.716828932	9.023727357	9.210364282	8.700027285	9.006182522	8.874103358	9.061649766	7.872951918	7.831005018	7.243515626	7.331749165	7.048031762	7.203200211	8.231813017	8.047690164	8.213277839	8.125481913	8.247462711	8.19614108	8.284350028	8.261641423	8.177603738	8.092117951	8.258972409	8.127629722	8.053141553	8.133188457
RSP_0095	9.160053931	9.208238068	8.768409059	9.484271564	9.401047383	9.414216135	8.871487803	8.807298679	8.784035645	8.89397953	8.398882998	8.763052694	8.714921889	8.721457082	8.517582506	9.282502346	9.06355071	9.026233856	8.71592139	8.607783566	8.552847276	8.435889768	8.434949459	9.14745219	9.452503016	8.770037653	9.161848609	9.079397212	9.33022887	7.652489956	7.754721704	7.435516662	7.392886352	7.293618654	7.552664343	7.96233126	7.861889365	8.076830692	7.910131824	7.946831951	7.949736141	7.945852538	8.028048835	7.974879264	7.969539893	7.97161671	7.896226055	8.386716452	8.296801435
RSP_0096	8.354049907	8.374379145	7.978509445	8.704756166	8.586221581	8.671164476	8.137980943	8.117649938	8.114083747	8.21817214	7.979269156	8.018530964	8.137193054	8.062212747	7.997811513	8.296740004	8.328080843	8.160337248	7.999411758	8.146462823	8.103153686	8.001252416	7.929769382	8.271670078	8.592875821	8.090418663	8.34100927	8.392110213	8.493673256	7.888483455	7.784233998	7.86548781	7.853806279	7.656555389	7.691995955	7.951725435	7.939576713	7.965516525	7.936288037	7.898666405	7.885216647	8.001625253	8.107163591	7.947284933	7.816701426	8.074717052	8.016284807	7.605261565	7.798851062
RSP_0097	13.06822492	13.28142652	13.1481685	12.73492507	12.80792063	12.63285373	12.66551651	13.06691219	13.13185896	13.08292893	13.12388472	13.32322442	13.43470704	13.41273275	13.41653959	12.81330509	12.90260966	12.70279547	12.9192613	13.33669388	13.41420804	13.39113994	13.29383224	13.05159944	13.09969239	12.83601375	13.05400701	12.93587514	13.14347104	12.35432402	12.38108768	12.39871229	12.47232204	11.75707103	11.8561529	12.64928494	12.66728987	12.79623435	12.49914948	12.70353847	12.62862051	12.74329861	12.71978711	12.61249155	12.74348995	12.78611028	12.5470426	12.94399676	12.95259084
RSP_0098	10.29421932	10.55372022	10.54157728	12.3150749	12.23940118	12.12399275	12.07850478	12.20430138	12.06150715	12.40280729	12.3521001	12.25946727	12.33510648	12.28771387	12.40134271	12.13099033	12.05266083	12.03363046	12.25681755	12.41256032	12.3244835	12.33059756	11.91956217	10.58308266	10.39059077	10.58643491	10.3118128	10.32558753	10.36667369	10.10401007	10.1195336	8.874448505	9.244756772	9.415481759	9.481629782	11.29887266	11.36701728	11.43269075	11.31830547	11.45114656	11.27576311	11.31366327	11.39019055	11.36862665	11.31423075	11.29011596	11.22966442	11.79210182	11.6162995
RSP_0099	10.35302565	10.68864215	10.59904362	12.41542542	12.42621651	12.36905567	12.3152716	12.38206755	12.33204783	12.47756694	12.56784315	12.51504354	12.56945983	12.48311406	12.52277223	12.35488477	12.24480287	12.29476073	12.47577659	12.60016525	12.47218354	12.42613107	12.12637098	10.67253288	10.52668183	10.66041918	10.45346368	10.51504782	10.72289882	10.55165605	10.56835979	9.053580422	9.229802528	9.604516508	9.484759034	11.50629218	11.5055391	11.47980415	11.48357438	11.67050821	11.47218141	11.47262674	11.48539412	11.49153367	11.48026368	11.48809904	11.42716625	11.96236178	11.87053854
RSP_0100	9.117964013	9.30610111	8.918862744	7.969765226	8.085983236	7.966551943	8.095849054	7.984272768	7.94503175	7.884964415	7.935251797	7.736459427	7.808496171	7.738598823	7.901547009	7.810006642	7.903836987	7.985580991	8.10479512	7.718900806	7.732232203	7.883597515	8.038042713	9.312424143	9.012671855	9.32573013	9.15532909	9.318730703	8.946331405	9.667312568	9.670901018	9.264187038	9.310857499	10.15566627	9.627455316	9.314481492	9.237872681	9.348090456	9.303069862	9.376009105	9.394378198	9.271629161	9.32179797	9.315790599	9.318743022	9.248441523	9.222024509	9.348694542	9.26623933
RSP_0101	9.021878447	9.062894149	8.969214028	6.931483905	7.08027201	7.007447275	7.243423184	7.167035921	6.980601789	6.946126595	7.071119356	6.727455793	6.893178838	7.144085327	7.280204614	6.848817766	6.95090211	6.750763009	6.995163028	6.862527472	6.899160963	6.803623437	7.3022377	9.376402027	9.197130243	9.225433099	9.276741101	9.592120245	9.063419708	9.343952688	9.356353608	8.099061922	8.098531831	8.557504242	8.573466697	9.127462426	9.039780417	9.162050885	9.055127786	9.156762556	9.162404713	9.104130919	9.170984079	9.031086264	9.063405442	9.095311612	8.974079284	8.776329515	8.707119964
RSP_0102	9.411294481	9.486982782	9.290465721	7.539242922	7.480281812	7.472769411	7.668194063	7.279224035	7.37713341	7.293080628	7.382131178	7.420957532	7.248984542	7.398444031	7.457337029	7.334770337	7.51756169	7.337798008	7.525738192	7.441167893	7.513476236	7.495767971	7.379733878	9.664142753	9.659452652	9.466453565	9.652423138	10.03570378	9.390941048	9.649148376	9.691347878	8.289400727	8.2101341	8.515046316	8.439595686	9.217663996	9.248743686	9.300734601	9.245314167	9.290311384	9.261762918	9.218408761	9.259389368	9.2059124	9.27929834	9.303041283	9.176242141	9.074467756	8.828408106
RSP_0103	8.951054945	8.89409224	8.660203736	7.289069489	7.330987726	7.364987838	7.567285913	7.386924791	7.381223274	7.354872055	7.349553808	7.392103238	7.334993149	7.377990792	7.512820255	7.11004011	7.209600713	7.247082464	7.434627019	7.227513166	7.228735134	7.525056234	7.436691753	8.989714644	9.04508028	8.915901443	9.082896589	9.414644046	8.979490869	9.267653632	9.268476592	8.161603628	7.956506553	8.412643841	8.123448389	9.020950803	8.974383428	9.02111253	9.030437097	9.002280444	9.01692688	9.007159112	9.038086952	8.959286277	9.037675515	8.965215866	8.971453495	8.662260943	8.613241137
RSP_0104	9.286849002	9.280671603	8.945936945	7.893921429	8.077802797	7.96414672	8.20830321	7.747327396	7.922816399	7.602126268	7.75350008	7.772971054	7.755057706	7.932950045	7.87363507	7.73995493	7.69400517	7.67803434	8.145324983	7.636644565	7.616929956	8.074312314	8.205837309	9.465149863	9.332136655	9.362936062	9.360735216	9.806601925	9.273657457	10.00636168	9.982233536	8.845439117	8.688236012	9.194306737	8.861529591	9.648907947	9.594703567	9.628107036	9.583343273	9.655723121	9.628499327	9.627306354	9.724841694	9.557553572	9.481097798	9.66812661	9.583162163	9.077202984	9.125276435
RSP_0105	8.99840999	8.952724317	8.805914983	7.217312359	7.115303209	7.179802045	7.424892661	7.134050053	6.951783276	6.855385456	7.064086345	7.024226895	6.930079642	7.166616078	7.33796066	7.046983928	7.038288493	6.854288744	7.137402678	6.994105465	6.918660457	7.402677049	7.257982246	9.181183339	9.136711439	9.093183958	9.135612766	9.44496998	8.889884106	9.118155994	9.349928444	7.890439704	7.767211305	8.358726791	8.315600928	8.815191007	8.76657137	8.849126952	8.717865223	8.878031065	8.838445709	8.867079489	8.808122052	8.671413665	8.779723321	8.835408971	8.69153659	8.604579522	8.509205851
RSP_0106	8.634209245	8.72603048	8.659453798	7.47270341	7.4149886	7.321341402	7.534643077	7.454081201	7.367022459	7.351610479	7.412623289	7.280730815	7.329332744	7.43982884	7.428239095	7.385620993	7.353085973	7.363515405	7.479328812	7.354833148	7.343764553	7.471786411	7.396143629	8.982622714	8.939849661	8.858081723	8.968169496	9.632840342	8.709067076	8.598276895	8.657180794	7.841568248	7.856032492	8.315813355	7.979302462	8.597513368	8.57137688	8.622674183	8.603214677	8.716474191	8.634054904	8.607971489	8.618750864	8.512298167	8.59987545	8.512072238	8.502179079	8.409144838	8.323191956
RSP_0107	9.554973331	9.532817981	9.162657087	6.802856076	6.823156386	6.75741414	6.989476531	6.531085912	6.619832951	6.474266273	6.525149284	6.451668512	6.521312408	6.547288302	6.731012463	6.585678845	6.829021137	6.750489051	6.737529794	6.41663373	6.532281683	6.515837842	6.776524746	9.666421741	9.745782888	9.514780309	9.787913977	10.44208952	9.449115885	8.901399827	9.215145648	7.933220474	7.925944939	8.670056305	8.386670791	9.225029154	9.02737505	9.149130804	9.059963178	9.228594414	9.193352414	9.080753878	9.151996546	9.083211831	8.985724569	9.105432563	9.030021272	9.039551252	8.910371974
RSP_0108	8.860513687	8.776046996	8.571396944	7.487499557	7.62338813	7.222062074	7.598784842	7.423477937	7.283237506	7.578222928	7.429950211	7.383639177	7.424922213	7.412896281	7.442450152	7.350703528	7.323508687	7.411159022	7.599703034	7.257298278	7.253857941	7.63936408	7.374920213	8.921400427	8.853563713	8.93233513	8.948130169	9.83562643	9.001961949	8.233402624	8.324299335	7.879830193	7.958940917	8.159255025	8.136811536	8.420532609	8.413757707	8.412311016	8.451165402	8.366594869	8.411552882	8.415942079	8.444600499	8.403173929	8.388393832	8.357985886	8.401843118	8.415732156	8.334510636
RSP_0109	8.922729662	8.938024172	8.883560494	7.334598799	7.241934091	7.300189959	7.424799858	7.197741325	7.03062873	7.178233891	7.300245031	7.144156741	7.089179134	7.204596205	7.313001001	7.136973102	7.343057867	7.264731009	7.225336875	7.129640839	7.162202488	7.221461632	7.325830965	9.065598242	9.018836828	9.039228747	9.065801093	9.711922687	8.95662306	8.318072795	8.461904897	7.697486802	7.675638025	7.6234674	7.917828403	8.330540789	8.424479377	8.545650924	8.395374322	8.428522707	8.41264909	8.388912515	8.369850721	8.318293173	8.408103864	8.454347816	8.282667792	8.717929751	8.83374474
RSP_0110	8.592300186	8.674966628	8.357070927	7.643506992	7.701443853	7.609122358	7.66222715	7.517740087	7.487062315	7.485159407	7.41095176	7.365414202	7.390359071	7.469741615	7.53169083	7.488615748	7.393173059	7.420858328	7.549849216	7.36953065	7.157066033	7.55437378	7.378221253	8.797400582	8.593079604	8.690193066	8.65642816	9.098714842	8.518981075	8.664666122	8.735918748	8.330715471	8.368807214	8.417392596	8.31253838	8.686296345	8.575243411	8.768347406	8.658087444	8.700072097	8.746141112	8.681140921	8.643872444	8.646969345	8.679520419	8.580329722	8.5102602	8.599454486	8.583106903
RSP_0111	7.599998476	7.663516786	7.671910166	7.235118503	7.078654437	7.039846192	7.063901666	7.032855226	6.902330121	7.043274082	6.975878969	6.916566403	6.917705464	6.914364921	7.079251808	7.074255945	6.866859334	6.952925414	7.131433804	7.05869281	7.255564363	7.293395102	7.002535403	7.856335768	7.705598591	7.745346578	7.875508056	8.127831738	7.734259193	7.215017006	7.364479486	7.151913821	7.216668945	7.224864855	7.203123789	7.460713797	7.409013424	7.542990857	7.429418354	7.53078499	7.553556035	7.341445036	7.434814515	7.424108788	7.470331662	7.334978071	7.350715868	7.686275844	7.56102358
RSP_0112	8.263999931	8.343041597	8.312951819	7.305050696	7.10179787	7.097705855	7.057385282	7.183326664	7.007554869	7.01057206	7.107737085	7.169790463	6.951121162	6.996007928	7.121752823	7.021200414	7.035375033	7.008901591	7.135729595	7.037788984	7.112457703	7.02050915	6.921582009	8.697456786	8.385042068	8.543824632	8.548398211	8.996717945	8.433158112	8.402877475	8.469607268	8.004299557	7.629256838	7.941744712	7.807982292	8.274601547	8.254846967	8.327065114	8.295241323	8.420908496	8.344072656	8.202017965	8.259276731	8.243319951	8.312592823	8.275863348	8.192769476	8.079613628	8.014400388
RSP_0113	7.112131667	6.960794832	7.142538752	6.853309107	6.696662725	6.835095058	7.007468364	6.795360887	6.780242642	6.802163681	6.867937824	6.879978882	6.714288351	6.596120474	6.624422221	6.644485627	6.941522729	6.908131477	6.882894231	6.714141071	6.76033195	6.77135724	6.954788708	7.203035046	7.065991622	7.052977768	7.054999335	7.182610133	7.01359866	7.603623787	7.521806913	7.570581438	7.663152829	7.487402752	7.434522247	7.241835908	7.357850693	7.345647701	7.274527489	7.330185509	7.217243706	7.360419465	7.335251816	7.31497334	7.303637981	7.533863015	7.404385072	7.268438679	7.285670821
RSP_0114	7.105327293	6.93702773	7.033497064	7.322487254	7.267481986	7.074883186	7.283745081	7.032600675	7.074567213	7.032206672	7.033886081	7.001882875	7.007590432	7.102042359	7.217437254	7.08353743	7.169440242	7.043660494	7.194676913	6.989583697	6.946234547	7.076140949	7.140124493	7.006744786	6.775781368	6.973662979	7.002499371	6.938300815	6.975479356	7.24715752	7.201651224	7.188969771	7.122578248	7.264645063	7.271757042	7.340003045	7.40441213	7.413579023	7.355008098	7.352198151	7.329623651	7.46578201	7.315846494	7.410744658	7.400582231	7.472520558	7.33930273	7.207927966	7.175802931
RSP_0115	6.860601064	6.737219488	6.720733639	6.878790487	6.80467365	6.69999599	6.836115986	6.721921813	6.736242071	6.783743934	6.753116903	6.721565078	6.731669852	6.708778182	6.634292198	6.706965525	6.765854094	6.674491231	6.697181264	6.698164981	6.786563298	6.854522835	6.879372461	6.782832357	6.62949824	6.775834332	6.611535841	6.626387254	6.731406494	7.001659168	6.90441249	7.043519513	6.979454348	6.973685349	6.975092408	6.911229972	6.99867516	6.983533742	6.940207728	6.942093498	6.914886265	7.002134588	7.000421771	6.950831889	6.982345155	7.054105111	6.970171499	6.858913245	6.96316807
RSP_0116	6.411394124	6.360524003	6.422768844	6.960458744	6.847070518	6.776121742	6.919735089	6.840028484	6.705793416	6.732222609	6.781914705	6.761227021	6.716904586	6.847379617	6.790627643	6.756468078	6.773466801	6.679386505	6.800310673	6.719621677	6.842850176	6.908415884	6.865394617	6.414807108	6.515167113	6.379669285	6.458464024	6.427134457	6.447692013	6.641034894	6.512697205	6.830212838	6.737873013	6.654855388	6.581272067	6.552508812	6.630575526	6.637528341	6.600221016	6.511638514	6.552697952	6.578541195	6.611651682	6.591289116	6.689036505	6.691928308	6.634325773	6.364884406	6.439421354
RSP_0117	7.243560753	7.014070403	7.027153864	7.450761359	7.300442862	7.313831043	7.353586468	7.32532992	7.372942761	7.206188168	7.287869145	7.136931455	7.147765821	7.230785924	7.378837651	7.134005815	7.405640083	7.118257508	7.346679634	7.162269461	7.278132737	7.418865472	7.504482648	7.089182391	7.059634427	7.062023756	6.995199342	7.028113115	6.99312533	7.699978217	7.525196747	7.793945748	7.670006875	7.669677537	7.495403464	7.668626864	7.716011534	7.71149538	7.646120598	7.617413083	7.592811883	7.640753952	7.630636898	7.741652463	7.667609202	7.754618991	7.736778717	7.263633655	7.253263929
RSP_0118	7.318851479	6.889754269	7.030424583	7.293670287	7.193620561	7.078264499	7.227257571	7.03520834	7.067196035	7.048199742	7.034011733	7.143731803	7.09331189	7.179276046	7.181557953	7.089921596	7.138743538	6.970285633	7.198209856	7.039928314	7.001134449	7.226890828	7.157631749	7.038647733	6.990904592	7.073764762	6.954488745	6.956566253	7.045817564	7.299524692	7.174257582	7.568602537	7.491423453	7.4348446	7.470355633	7.116072105	7.140735794	7.113093105	7.117782337	7.030262677	7.061939588	7.218481294	7.186661037	7.107084682	7.168444438	7.183480278	7.219098072	7.033466181	7.158616334
RSP_0119	8.036979184	8.153341508	8.343420782	8.050793831	8.008073851	8.048977646	7.897295096	8.236798942	8.018543405	8.034171648	8.03449925	8.052352591	8.068910216	8.055995286	8.145066888	7.916908795	7.972003098	7.970805476	8.038973011	8.145907688	8.162929441	8.182594611	7.870714307	8.322369052	8.050719475	8.549085438	8.342386994	8.333929069	8.39716896	8.72517671	8.681482733	7.941701489	7.814997094	8.101089067	7.954124784	7.87708707	7.920442812	7.955048941	7.959333448	7.973020061	7.938142647	7.958889386	7.892316217	7.942857102	7.95513266	7.915970703	7.918013012	8.0587642	8.118806117
RSP_0120	7.143357248	6.837888412	6.908858658	6.821145619	6.705443176	6.895572503	6.863376958	6.744341662	6.581167777	6.966264162	6.954963565	6.818795192	6.713761967	6.780439963	6.775372312	6.60430311	6.679121428	6.706533134	6.691126185	6.875246116	6.912430809	6.812471294	6.598997349	6.335188185	7.261897445	6.820962106	7.215766939	6.94043446	6.784834593	6.653879464	6.629561247	6.899265722	6.918579591	6.921503714	6.885816879	6.641940391	6.627662968	6.583260423	6.64829311	6.622848936	6.603858232	6.673386946	6.576290949	6.544593209	6.564806065	6.640959158	6.679398195	8.084766946	7.736063071
RSP_0121	9.330648684	9.629919994	9.802861776	9.577109257	9.449247868	9.757652731	9.594833724	9.987323999	10.09198786	9.803034083	9.917273217	10.01522612	10.02471485	9.851951086	9.732796438	9.912328408	9.945416908	9.925267227	9.610121501	9.949079987	9.94801713	9.724313088	9.864904576	9.841857864	9.816622138	9.745278399	9.835638262	9.805517401	9.845156661	10.08439482	10.11579882	9.042162362	9.167908782	10.04539179	9.917330751	9.489653824	9.336813159	9.517149548	9.415988332	9.566590376	9.509947389	9.521016128	9.446556645	9.406309566	9.341050718	9.437779016	9.384998537	9.87860207	9.819606817
RSP_0122	8.796773077	8.892480122	9.002530109	8.370195787	8.381294476	8.395953422	8.389683766	8.382324593	8.144435946	8.30024384	8.218199131	8.393535262	8.428167411	8.260628635	8.192071956	8.501757074	8.328928637	8.327207041	8.128250048	8.236201558	8.311111715	8.153397472	8.094383766	9.066547179	8.887076174	8.995955541	8.808573785	8.818211197	8.818520225	8.757724161	8.815361035	8.927903769	9.14747397	9.068688953	9.018566929	8.135102438	8.185567512	8.182842738	8.187085845	8.190419143	8.096446514	8.195815659	8.151549569	8.140246794	8.219821892	8.225373324	8.15343861	8.793735693	8.556825189
RSP_0123	12.68065218	12.90137747	12.64165855	12.76909866	12.86373994	12.71413084	12.72211	12.76480389	12.79357525	12.93620412	12.84739376	12.69150604	12.89398715	12.93262697	12.86327515	12.8442925	12.91034623	12.83280668	12.88291953	12.78350975	12.95139411	13.07123346	12.63492753	12.89159687	12.77785425	12.83341914	12.7738529	12.63562056	12.73516183	13.30251207	13.2741687	13.58900855	13.67915178	13.46113236	13.42959047	12.03437654	12.12614933	11.98185424	12.25703803	12.14546164	12.02892897	11.96437213	12.13130339	12.13636624	12.01491087	11.9472608	12.07911726	12.44525805	12.48647935
RSP_0124	11.30157266	11.46410863	10.72304752	11.49646086	11.66498683	11.45792913	11.36387727	11.10015067	11.38922194	11.47253921	11.2588852	10.9691661	11.33312591	11.20980849	11.15017117	11.54397286	11.56120423	11.52382684	11.58443802	11.21622378	11.38591435	11.46184857	11.1288646	11.11826948	11.342524	10.91506576	11.51646722	11.19972671	11.35745371	12.76048902	12.63109305	12.79248624	12.44172843	12.05938658	11.9747849	10.91786198	10.89477238	10.92257766	10.96266901	10.9996685	10.8766027	10.8138222	11.06587004	10.96714763	10.83443901	10.89513539	10.85789348	10.73710734	10.44869421
RSP_0125	10.75814129	10.77191343	10.53392838	9.834938322	9.735241212	9.776601136	9.581103211	9.444317089	9.516669957	9.590428593	9.536032879	9.605931026	9.631701673	9.468100168	9.629844949	9.787265524	9.641141551	9.797048006	9.699315607	9.750620186	9.591816918	9.58320007	9.796725733	10.6770115	10.7601965	10.66920018	10.85881055	10.79358723	10.8907816	9.750196726	9.824105512	8.39469609	8.357906497	8.976560417	9.012688229	10.09332937	10.10329617	10.17072084	9.992253984	10.15327708	10.15315008	10.15264183	10.10687728	10.02842156	10.12632463	10.13121316	9.970604972	9.646496105	9.629747204
RSP_0126	9.287931082	9.397290266	9.248205527	8.887044823	8.85206464	9.02179658	8.772279095	8.19151203	8.111546788	8.276203821	8.334929506	8.170762276	8.307417275	7.985017938	8.277234169	8.59577054	8.458815924	8.661080527	8.380960628	8.260875794	8.071470446	7.993710843	8.035420366	9.637909505	9.248576192	9.588018567	9.366653611	9.255406982	9.415077045	9.357966848	9.525230656	7.521080148	7.412664689	8.069166814	7.972807411	8.395322876	8.414680496	8.376534558	8.431142151	8.487629701	8.433516396	8.333567123	8.37342227	8.275976392	8.298370432	8.407059014	8.299854068	8.229404463	8.102869708
RSP_0127	9.432286301	9.37779349	9.391117234	9.63006246	9.559162259	9.521285533	9.438802248	8.939472696	8.790922921	8.969017826	9.016040549	8.938814461	8.954074682	8.949731813	8.951522473	9.26523086	9.095552673	9.221420228	9.081331525	9.033559321	8.896551917	8.944864714	8.67468968	9.534057288	9.411481194	9.49650952	9.451860445	9.508196053	9.62592171	8.719363731	8.702303584	8.208582658	8.225099602	8.276977346	8.28575226	8.666608204	8.736929911	8.605852986	8.727983964	8.688609856	8.774652427	8.676161709	8.677167858	8.661117545	8.73263425	8.708391743	8.68407636	8.584519591	8.70107921
RSP_0128	8.651248041	8.835398187	8.695757557	8.168190033	8.275878625	8.424305283	8.247714761	8.004176118	7.757719339	7.843814768	7.823553873	7.869988178	7.942675834	7.933522327	7.99913391	8.237731734	7.93721313	8.085601221	7.93847817	7.917729645	7.93622837	7.809197261	7.880763425	9.036497991	8.936274644	8.887657311	8.998636481	8.846742665	8.888866418	8.303391342	8.324661194	7.490533355	7.424367946	7.569991308	7.526203707	8.171998446	8.027946085	8.211727906	8.124882026	8.186291211	8.22261345	8.048459507	8.08277779	8.085175253	8.150498388	8.110191758	8.109477528	7.996165115	7.858125949
RSP_0129	9.952360234	10.06507716	9.467944262	10.92982681	10.76018145	10.93368608	10.76643037	10.03214132	9.963776852	10.11527643	10.03021756	9.912583919	9.952390045	9.968213681	10.17812895	9.954433834	9.852023972	10.04762183	9.93372459	10.12785365	9.997127624	9.990247605	10.16474163	10.07262156	10.10140162	9.975447716	10.08219219	10.05241371	10.17661495	8.970267855	8.945188296	8.02635035	7.820397295	7.7219362	7.814395588	9.381594418	9.466872169	9.479284698	9.430435034	9.44426197	9.411135755	9.456023544	9.394433072	9.391137559	9.412786642	9.372436891	9.34185581	9.71364357	9.623099066
RSP_0130	8.778157433	9.054748693	8.407597638	10.1821114	9.836977827	10.07867946	9.468412268	8.652557596	8.577394282	8.787843517	8.666058528	8.649713227	8.711931361	8.661142041	8.694713363	8.660274538	8.57021214	8.70604581	8.596108022	8.904791036	8.742237311	8.653526585	8.554690097	8.808221838	9.017041431	8.806592303	8.987604066	9.048736026	9.10797741	8.327906648	8.284440554	8.430320607	8.218166495	8.266579269	8.162005943	8.668619235	8.640049732	8.737879806	8.731358057	8.631615777	8.756294255	8.645187304	8.69840298	8.689414026	8.631234962	8.619664101	8.665566815	8.562787366	8.571320006
RSP_0131	7.661496581	7.372492588	7.131771656	7.692802301	7.566148868	7.461350245	7.751827242	7.312386511	7.401210378	7.492630907	7.454182522	7.299541056	7.128861699	7.576059659	7.53953895	7.345958145	7.249162797	7.179457654	7.715341098	7.344982564	7.232231557	7.343320281	7.439687643	6.958140152	7.490716903	7.169833357	7.321485883	7.349523526	7.360663531	7.682330041	7.528815502	8.008749837	7.872702235	7.847584253	7.825081099	7.39930902	7.513461803	7.367480298	7.410257063	7.319924373	7.325460812	7.386001715	7.426511531	7.501929604	7.490975223	7.327598545	7.472118779	7.764438506	7.653584417
RSP_0132	10.60713712	10.6233567	10.06498368	10.93728883	10.85051448	11.17248806	10.84484149	9.888679428	9.848769042	10.08161989	9.998472972	10.08014486	9.878884712	9.85602561	9.988665546	9.955186599	9.876743281	10.08353253	9.802877497	10.34080833	10.22364763	10.0473741	10.22164133	10.41407837	10.56004219	10.45010239	10.57176945	10.34924764	10.52992346	8.765096687	8.707720513	8.23122189	8.329841272	8.221736099	8.472152481	9.816285143	9.9480847	9.992724994	9.958428489	9.889087666	9.965232219	9.880152094	9.903722384	9.988399001	9.967783675	9.836070139	9.948945787	9.91889557	9.87847599
RSP_0133	6.94987446	6.87614796	6.684038962	7.349383895	7.253303228	7.284610457	7.169637237	7.080068721	7.063046625	7.052793223	7.12921844	7.023716466	7.070736095	7.061917552	7.074891329	7.129630797	6.965810761	7.059594392	7.213073705	7.069257918	7.147936064	7.060986928	6.933235687	6.809305777	6.833449304	6.898702779	6.822113548	6.863161724	6.856213041	7.080289002	7.094162539	7.464666038	7.245176322	7.121949052	7.157391075	7.072389617	7.137884479	7.025630585	7.128061347	7.106554127	7.082348288	7.16522856	7.076137656	7.075345024	7.125843624	7.096478397	7.148709355	6.878973273	6.957642967
RSP_0134	6.513172269	6.352344593	6.326536875	6.428695994	6.48456407	6.415390059	6.644298611	6.390685778	6.426975446	6.439335699	6.55218331	6.46852088	6.287514394	6.475185626	6.555677821	6.295606258	6.535530238	6.339341111	6.576180601	6.336732833	6.474798077	6.491074513	6.713990198	6.358120163	6.304633752	6.287991518	6.317647402	6.290785	6.374298299	6.722811982	6.617103283	6.966904294	6.821371975	6.77201595	6.707647764	6.619797803	6.758124856	6.688927733	6.688363048	6.604176187	6.580579543	6.698270151	6.709088234	6.709929313	6.682899001	6.745941687	6.830730284	6.489610011	6.617711885
RSP_0135	6.569138676	6.509012015	6.691834364	6.886043319	6.721308013	6.726554826	6.835310085	6.866846655	6.772330035	6.917180082	6.928440957	6.754190041	6.607725973	6.965612587	6.942791449	6.741821153	6.897713071	6.743955011	6.841824106	6.656206749	6.748735753	6.887087227	6.9442567	6.57473829	6.335739675	6.636312068	6.525719125	6.543341307	6.570335004	7.015201973	7.019165971	7.401846179	7.646387202	7.287475444	7.405354707	6.706220833	6.752694026	6.692930005	6.744494063	6.646500098	6.701625218	6.742736262	6.746135181	6.725523282	6.756048527	6.773276063	6.80626255	6.78975594	7.018106173
RSP_0136	6.665460676	6.504370635	6.59901829	6.865504306	6.85010991	6.705719147	6.910731569	6.862441597	6.820023728	6.739130884	6.71601522	6.723525395	6.715013037	6.944155044	7.011044909	6.719366111	6.878266092	6.806840794	7.001267515	6.699456547	6.810176404	7.016407357	7.258758569	6.506537849	6.579876598	6.583803199	6.457873764	6.399559377	6.490222662	6.880403333	6.816989835	7.11454768	7.070028621	6.877679933	6.945520514	6.839193812	6.909742243	6.818276342	6.890570993	6.786106137	6.746200181	6.832035824	6.885198554	6.862693271	6.909181412	6.899430411	6.857543893	6.760136162	6.933543888
RSP_0137	7.471668713	7.560490923	8.012713796	7.494319743	7.620631574	7.650530731	7.408737592	7.751480093	7.798294641	7.748184986	7.633403385	7.782275659	7.823377688	7.8608977	7.804084344	7.68364918	7.67724338	7.672676925	7.633584364	7.882402513	7.856471703	7.811562423	7.931508821	7.93959646	8.233305946	7.817425771	8.163930973	8.053390014	7.890905137	7.123706513	7.232387294	7.373495109	7.380476861	7.893448968	7.753208655	7.335157958	7.396608092	7.434133563	7.422981278	7.501729576	7.402521189	7.440795045	7.348514455	7.282971999	7.30572025	7.372055577	7.316865167	7.632167788	7.636909955
RSP_0138	6.436299598	6.260127524	6.36698251	6.409913838	6.47380039	6.363447168	6.609016948	6.418795139	6.278885021	6.412887804	6.379007658	6.336109009	6.355983553	6.489112789	6.337632211	6.324129697	6.418975242	6.318866398	6.512380477	6.268019279	6.386016075	6.318915012	6.43664776	6.292656469	6.299310355	6.254375463	6.238207366	6.300532201	6.294941869	6.599686776	6.666553008	6.83488756	6.750670773	6.706978615	6.699350853	6.492238647	6.495166369	6.529243019	6.541657222	6.494196364	6.523848864	6.555412155	6.538663467	6.491751732	6.569639014	6.556533177	6.569934104	6.42164235	6.541114696
RSP_0139	8.390125229	8.348376235	8.215058532	8.425067162	8.455098464	8.381786032	8.482683322	8.456194761	8.518954142	8.422186477	8.462823139	8.33760787	8.419537865	8.461702452	8.516249227	8.366833035	8.408710908	8.444045656	8.512048089	8.316203964	8.443563491	8.458881341	8.552449461	8.307469837	8.374272812	8.292568074	8.28344304	8.331977627	8.338888461	8.259050451	8.214648423	8.490778152	8.31817102	8.320825826	8.347571822	8.394201974	8.408919752	8.343938825	8.338225239	8.35486732	8.373667302	8.418601956	8.360569692	8.363458204	8.449632836	8.416472475	8.392636732	8.158696299	8.193950915
RSP_0140	13.30627257	13.40450013	13.12962032	13.07706553	13.08902398	13.05301007	13.0503352	13.13886303	13.11446657	13.14484851	13.13565754	13.07082609	13.25598724	13.09160223	13.15674891	13.10182927	13.01587001	13.16360902	13.17580036	13.10898936	13.06679023	13.07591367	12.99550414	13.40047498	13.26752563	13.42801189	13.28458864	13.1579128	13.13933956	12.16530315	12.201911	8.242630502	8.377773062	9.149262872	9.362942502	12.98281042	13.04020545	13.04718723	12.9864023	13.00349275	13.02235195	12.99348217	12.96487441	12.9973917	13.01837694	12.96274187	13.02718067	13.09290313	13.09091739
RSP_0141	11.66266902	11.85852118	11.78386356	11.79583191	11.80302736	11.97317183	11.87769333	11.57775131	11.4352168	11.58529412	11.64986423	11.40115198	11.51683966	11.29383013	11.41359654	11.73319267	11.69028057	11.70548282	11.78420828	11.56250714	11.55349341	11.37004406	11.16500046	12.05160168	11.66570105	12.16163397	11.66626439	11.58506831	11.68647371	11.04775669	11.02003221	7.379583688	7.657418367	8.971642569	8.881079623	11.41981165	11.42631423	11.4553175	11.4139878	11.52660378	11.39844259	11.3671011	11.33948063	11.39921203	11.37146719	11.31297613	11.42135231	11.73761945	11.4805848
RSP_0142	11.60988907	11.68660716	11.29957789	11.41408782	11.32927364	11.40469501	11.36475404	11.69270436	11.6415363	11.81715258	11.73524435	11.85691953	11.8819621	11.78324464	11.79186139	11.53355993	11.45467026	11.67854567	11.53910622	11.80926784	11.77379941	11.70713195	11.64507778	11.53182918	11.56405038	11.61818127	11.5794451	11.48408595	11.55574899	10.84592881	10.9236365	9.249116193	9.16568731	9.845739835	9.87354621	11.754414	11.69781489	11.71274675	11.66408255	11.69363959	11.68021785	11.65856002	11.62152253	11.76634904	11.72399514	11.63820791	11.69961067	11.59759978	11.50098306
RSP_0143	7.382731114	7.137734644	7.341251141	7.388341234	7.11279515	6.963545281	7.474945374	7.097145173	7.025067738	7.125157535	7.212998115	7.271309515	7.152519329	7.23614024	7.393887787	7.195917516	7.040475127	7.039310963	7.310284975	7.408548065	7.429655048	7.518119487	7.285644098	7.148624469	7.24853197	7.120310884	7.146349273	7.139282048	7.190059086	7.160323686	7.101446207	7.141580386	7.211730719	7.161704032	7.32276217	7.101934967	7.185359519	7.204570391	7.155838305	7.053404577	7.124177771	7.209564761	7.235349349	7.216607337	7.231541309	7.161524605	7.191463644	7.832559157	7.741048395
RSP_0144	6.572233854	6.597296426	6.815774816	6.853579907	6.880538152	6.790575934	6.797101907	6.656721647	6.720644718	6.845765032	6.808347252	6.632847934	6.746160156	6.726826949	6.822326196	6.757552435	6.7348502	6.638712926	6.777643362	6.72459652	6.676230832	6.743809768	6.574868485	6.752152595	6.653257799	6.760691651	6.621722837	6.573179279	6.651969831	6.739768308	6.680023358	6.565420702	6.467751477	6.544782292	6.535784208	6.481728321	6.509062908	6.545968701	6.542569618	6.477122649	6.472635354	6.489127274	6.559818028	6.469166694	6.536038049	6.529034845	6.531185856	6.59109142	6.618960609
RSP_0145	7.261378821	7.277979749	7.466898857	7.651442299	7.549452646	7.725099249	7.37133325	7.327731449	7.29925086	7.25573099	7.212801703	7.331459288	7.367203686	7.266344484	7.2799215	7.264634958	7.328344302	7.398204585	7.261865306	7.251283868	7.362481594	7.284110153	7.210172837	7.33596983	7.186537112	7.488468158	7.30872587	7.196310325	7.140076322	7.271105709	7.347035003	7.110271686	7.127295623	7.265459054	7.343721779	7.284441348	7.224728545	7.240034568	7.282878676	7.258422783	7.325193524	7.281176207	7.258687997	7.230200635	7.129992709	7.196474405	7.248898065	7.361123546	7.389757062
RSP_0146	11.0194146	11.22943363	10.92963958	11.28889956	11.31482829	11.45375712	11.32697215	11.58203099	11.85346675	11.51555995	11.50485337	11.89181489	11.89097911	11.76743493	11.62272571	11.49360884	11.56781455	11.64719802	11.21121885	11.66849039	11.67512874	11.53572253	12.08570924	11.08621732	11.36384484	10.88952137	11.27862014	11.16269625	11.22282631	10.04699182	10.03910398	12.54610653	12.50675307	12.59872499	12.5245382	11.49824757	11.43007183	11.4601358	11.52180683	11.42941413	11.5139342	11.46449804	11.44360828	11.63373813	11.48873978	11.34995562	11.46163854	11.43672702	11.30824315
RSP_0147	10.66322103	10.90362052	10.73915302	10.95981303	11.01694883	10.92323059	10.6492105	10.83753106	10.84334388	11.05476095	11.00264177	11.04411781	11.13916854	11.05474175	10.90144518	10.92351937	10.88356737	10.95229694	10.83191395	11.41303028	11.21934993	11.16589498	10.90952775	10.95178711	10.70923509	10.85113723	10.72146092	10.515715	10.71922034	10.25646366	10.25597274	11.59636468	11.6786877	12.17709552	12.02532596	10.91330296	10.91315355	10.96451972	10.971425	10.99132407	11.03129396	10.91217056	10.88803794	10.92203323	10.90130715	10.85777928	10.91692393	11.0010336	10.90141233
RSP_0148	9.206111691	8.972954219	9.261104753	8.541439063	8.487343708	8.456210199	8.575362953	8.878602001	8.756569983	8.88423264	8.825766183	8.904300176	8.888355176	8.900337145	8.791003945	8.600703822	8.699293666	8.681975219	8.655215812	8.870127751	8.807197756	8.830523434	8.916446991	9.218025277	9.105708396	9.297016813	9.138156933	9.014115427	8.982825518	8.603072792	8.572674613	8.555328181	8.459138745	8.428781152	8.591533237	8.528472538	8.497995765	8.548739484	8.536280916	8.575631755	8.576567325	8.533380721	8.543528605	8.539188074	8.51217616	8.500167875	8.562190182	8.745597115	8.691783883
RSP_0149	11.05973032	11.05228968	10.97265218	9.591188184	9.796580386	9.960932053	9.876095222	10.61940409	10.63056238	10.4835885	10.46566042	10.79210749	10.88568265	10.72368209	10.46464447	10.40857591	10.31375907	10.61599614	9.876686972	10.67153649	10.6934282	10.54073949	10.73223926	11.14032358	11.14993975	11.08217544	11.31825338	10.90593661	10.97234556	10.46088578	10.80558909	10.0057748	10.01436997	10.5030208	10.68155021	10.24959288	10.07890957	10.29118084	10.2675586	10.29654006	10.32913734	10.22829773	10.22086741	10.33603205	10.25674414	10.09533328	10.11837033	11.06959217	11.03326843
RSP_0150	9.192000546	9.01643843	8.756885738	8.526232833	8.432128043	8.542925771	8.547022127	9.358158641	9.217655143	9.454558397	9.212834678	9.232817999	9.20134026	9.209415879	9.380903705	9.091668159	8.869455847	8.988855658	8.956116881	9.23899779	9.244010754	9.039122589	8.832867118	9.310529688	9.436553876	9.484117569	9.605858489	9.321226864	9.426414958	7.531266585	7.509821657	7.405022113	7.417890308	7.586359132	7.501470072	8.310560359	8.260428355	8.316733436	8.376650358	8.252281471	8.451083195	8.357305104	8.264727697	8.397508217	8.317744806	8.241022987	8.308640079	8.054334252	7.890526237
RSP_0151	7.52097248	7.334222086	7.354085899	7.696572932	7.694484057	7.324979645	7.853678639	7.694007372	7.649248305	7.781648126	7.710613573	7.573063612	7.44526235	7.479976421	7.457152834	7.676378688	7.617858541	7.5911181	7.767396434	7.356233706	7.534653871	7.513938546	7.349554953	7.397698758	7.194306387	7.482509038	7.399752705	7.211014027	7.303049564	7.943093554	7.785379637	8.785845346	8.698176429	8.241414607	8.2623733	7.710167631	7.848212637	7.679026681	7.706832064	7.683137211	7.602723508	7.689489442	7.740955443	7.764567462	7.853319867	7.763313453	7.849216789	7.509615754	7.613071865
RSP_0152	7.642651011	7.467465037	7.191022861	7.620836188	7.534685985	7.56138593	7.519475104	7.924112504	7.981725825	7.791554926	7.749149736	7.490649952	7.666583344	7.560430809	7.615150015	7.764197234	7.750809171	7.633278185	7.66938376	7.077597116	7.378287089	7.069653465	7.247191301	7.69057412	7.545299769	7.784392351	7.663088504	7.511843145	7.615632907	7.463671477	7.308343002	7.57927583	7.515410147	7.202091462	7.286914467	7.199898414	7.277198271	7.302168688	7.265292207	7.15037423	7.208380805	7.298012586	7.290830121	7.293330491	7.318164642	7.312369261	7.305495377	7.068740641	7.030741979
RSP_0153	7.449390686	7.574575383	7.838277668	8.311852717	8.248422955	7.907464847	7.956887351	9.156791234	9.00765405	9.171091024	9.057989501	9.025284509	8.916449918	8.917153583	8.820866853	8.739257825	8.576959803	8.56431216	8.677893056	8.517635808	8.525327289	8.212475831	7.79585149	7.888361182	7.517817909	7.828200345	7.614315595	7.600327646	7.628964495	7.657076401	7.817373426	7.628523099	7.47265383	7.71608918	7.449364248	7.062777107	7.070349549	7.153355383	7.130076084	7.162362521	6.96586318	7.069868079	7.180592573	7.086742033	7.09129316	7.208683458	7.026035737	8.071761389	7.932585936
RSP_0154	9.504592699	9.574634525	10.07470291	10.42760816	10.70219283	10.69732827	10.42190439	11.33155336	11.27867482	11.28359431	11.27480109	11.17492863	11.12961505	11.08536956	10.88671481	11.02505397	11.05901996	10.95165609	10.92133045	10.65339739	10.49201366	10.34993639	10.17400856	9.887039504	9.528294705	9.896740594	9.644519653	9.535046165	9.408803544	8.862439902	8.988161959	8.294544092	8.437107633	9.036021691	8.958838571	8.400036159	8.27464305	8.710687056	8.19210128	8.810724636	8.262977688	8.402611698	8.83999635	8.24815322	8.527421729	8.77293301	8.178854106	10.27548401	10.23543
RSP_0155	8.909287998	9.055990087	9.488346625	10.607429	10.70442431	10.52594781	10.39347656	11.04214422	11.08978935	11.10473033	11.02999066	10.81260756	10.92099917	10.86132298	10.72620859	10.94499019	10.85838168	10.88619225	10.81747656	10.3445066	10.21912349	10.0929532	10.01985894	9.21115597	9.068374227	9.037669432	9.195660527	9.068758037	8.946297246	8.59593511	8.677918704	7.914925452	7.843730642	8.076476897	7.97054049	8.03591384	7.900819565	8.273574407	7.885911262	8.407742133	7.858140794	7.965486503	8.385185751	7.850491651	7.981970939	8.313859817	7.775864554	9.785497641	9.562797319
RSP_0156	9.318510431	9.434123796	10.18508605	11.28468113	11.30505108	11.27154177	11.01107492	11.623931	11.47723983	11.64552508	11.74366304	11.50811957	11.50591957	11.42722668	11.28504522	11.48345398	11.51110856	11.43594516	11.38104983	11.04697138	10.82547304	10.68885479	10.52381732	9.74798166	9.776473896	9.698131756	9.800609896	9.8431191	9.55856738	9.160213908	9.121248516	7.946443697	8.394911297	8.76175549	8.567326357	8.382177945	8.307605583	8.79856483	8.28225573	8.977979176	8.335487537	8.463151661	8.97006106	8.219769564	8.403892932	8.902255192	8.133931966	10.51574233	10.2267138
RSP_0157	7.037200362	6.943305314	6.83234338	6.866854068	6.810203369	6.766593394	6.968856548	6.747801456	6.770169973	6.797799235	6.688056654	6.769957485	6.702963916	6.782162517	6.724265169	6.689715147	6.850000143	6.695835551	6.709732157	6.611037847	6.648449653	6.799924483	6.831497637	7.013085957	6.864330013	6.871073416	6.931525722	7.120072474	6.81204008	7.389429446	7.284844035	7.707645164	7.666911498	7.456317727	7.523713951	7.561370414	7.476709962	7.546203532	7.532882287	7.50246848	7.614722819	7.540278383	7.540701804	7.489511067	7.566702337	7.585848069	7.523067816	7.118990894	7.280502454
RSP_0158	6.362665015	6.282096089	6.343120836	6.567586766	6.624728269	6.561311301	6.671224963	6.647093138	6.59284195	6.56826071	6.539076329	6.443556503	6.422793629	6.449870063	6.532720111	6.468408194	6.571083213	6.621992299	6.746833932	6.450804608	6.347944651	6.629300016	6.63037334	6.267852267	6.289526831	6.27383051	6.214973469	6.25876988	6.270807985	6.680123537	6.613515215	6.853847001	6.717987397	6.695840689	6.698368145	6.592834532	6.565458342	6.511247197	6.552592501	6.514409988	6.546151312	6.56649789	6.591341478	6.563207624	6.59335919	6.626246242	6.58178227	6.501736874	6.544169668
RSP_0159	7.649413053	7.589790767	7.454879362	7.468728495	7.533532835	7.453113228	7.619067051	7.505347773	7.462512386	7.445536255	7.419323158	7.527155954	7.47247	7.576375357	7.615165675	7.39776785	7.488227703	7.464912693	7.629729112	7.480505297	7.45978225	7.665704153	7.835175432	7.438950073	7.246417497	7.316605533	7.241198772	7.161126028	7.38124967	7.998346073	7.924794776	8.258338748	8.103787109	8.093247482	8.023364498	7.776057825	7.785506735	7.783315943	7.834691417	7.718642699	7.711704031	7.756562416	7.780823091	7.832910005	7.798349351	7.804556812	7.754437686	7.768567918	7.822185288
RSP_0160	7.111749776	7.073931885	6.942466427	7.266539345	7.137994919	7.197944865	7.385507381	7.317009003	7.127857189	7.288324734	7.23146113	7.243168176	7.095152684	7.25379674	7.118182417	7.217935211	7.263144346	7.216917353	7.350985813	7.277976951	7.313689114	7.328523784	7.352926678	7.013245663	6.942657956	6.990897344	6.922639765	6.851645288	7.01613842	7.338926769	7.200736467	7.447148883	7.488325475	7.317608539	7.250787919	7.24857669	7.321867772	7.306779184	7.24685661	7.232139743	7.230525492	7.363472004	7.353355589	7.327600883	7.357620275	7.276675021	7.351483597	7.246066794	7.373744275
RSP_0161	12.02088217	12.10579681	12.13024187	11.32537495	11.43662783	11.16420894	11.12283305	11.79606932	11.91226064	11.8951518	11.95190517	12.28986983	12.37677027	12.39007817	12.35261517	11.5141596	11.55045456	11.38877914	11.46728391	12.61313392	12.56083065	12.55640448	12.5105546	11.94694153	11.90416516	11.728972	11.88550504	11.6959116	12.03546064	11.86564924	11.95372825	11.92472331	11.97364303	12.32552017	12.32614757	12.35743998	12.27853445	12.26451898	12.28072803	12.42805934	12.26881115	12.3291625	12.34526591	12.33665087	12.23780938	12.33575562	12.29755135	12.34352019	12.21967106
RSP_0162	8.526410352	8.778120229	9.055064479	7.413773898	7.56050875	7.571090331	7.589243674	7.840008871	8.019877328	7.907240214	8.00182885	8.093032257	8.14530034	7.988003093	7.924037933	7.820543415	7.89421448	7.840452247	7.811211053	8.462451172	8.14901352	8.124457933	8.230813813	8.810507867	8.786197404	8.577509736	8.756294933	8.937289985	8.572537861	8.766599392	9.082785914	8.335063736	8.633557775	9.128427896	9.435159629	8.882829555	8.75063589	8.886334825	8.799426184	8.972712017	8.798701572	8.838800349	8.917102268	8.686859113	8.770238489	8.880994483	8.610828179	9.243347003	9.114228862
RSP_0163	7.352235283	7.401247829	7.419627794	7.821402534	7.781567113	7.662470114	7.571953313	7.876363428	7.724302473	8.069941518	7.873795002	7.86352116	8.108075157	7.87871757	7.850908045	7.698662489	7.654664589	7.804328254	7.744802095	8.062399109	7.893935267	7.905507954	7.51516324	7.473075189	7.386895277	7.527790965	7.368773537	7.436793353	7.439497219	7.170129081	7.147936572	7.382430638	7.290772058	7.195866878	7.142085266	7.346333769	7.375036859	7.333818886	7.392317189	7.368543638	7.404540941	7.422411423	7.419947241	7.316096993	7.294847508	7.339486401	7.394263855	7.489463822	7.46619912
RSP_0164	10.55471018	10.64929267	10.44628822	9.351080705	9.179407189	10.17144604	9.818435321	10.21849429	10.26014358	9.838631082	9.829246344	10.33135226	10.23635326	9.980443073	9.813935856	10.11924767	9.978199632	10.22639712	9.4048229	10.06595575	9.898955312	9.567545585	10.86466566	10.89886816	11.14176275	10.82519565	11.0287196	10.98592659	10.64274544	9.612614408	9.746730492	7.91279608	7.816163245	8.126622899	8.338188564	10.89432182	10.85100518	10.78415671	10.82224781	10.89101147	10.92867999	10.89990876	10.75898786	10.77918633	10.81158917	10.78902034	10.85204596	10.75838633	10.67995104
RSP_0165	8.826711124	9.152316468	8.744545166	8.43285681	8.331873251	9.027332857	8.520101305	9.115900893	8.826563881	8.837474339	8.860072813	9.083580646	9.190572371	8.915813341	8.884923156	8.93664952	8.725899168	8.867683703	8.210613786	8.955303125	8.863163546	8.563982548	8.815961584	9.236173078	8.962703128	9.345820734	8.855559678	8.91231993	9.080283806	6.958493135	7.052673687	6.479803536	6.583829064	6.598143765	6.600948154	8.795694492	8.727317889	8.907312235	8.825320789	8.914661043	8.91143628	8.784973559	8.791426419	8.76628738	8.687669033	8.687374946	8.739886639	9.29567937	9.080540816
RSP_0166	9.114390777	9.301212062	8.864292423	8.028387532	8.154822195	8.322329865	8.173648555	7.854262766	8.19318177	7.875154276	7.995415081	7.864800303	7.851006031	7.92069722	7.828174769	8.192834853	8.416591324	8.11950938	8.007089947	7.8481303	7.834757381	7.869663237	7.862325969	9.07929064	9.437819379	8.986896177	9.358589152	9.1142992	9.153069807	10.28092534	10.26731147	11.88911045	11.93913442	11.92804268	11.67922745	10.23727846	10.17491612	10.08115147	10.21704562	10.16062032	10.23483381	10.26513659	10.12743701	10.17571943	10.06361519	10.17892789	10.2237131	9.851124551	9.9015523
RSP_0167	8.567378738	8.766853349	9.166773035	8.448899287	8.395346829	8.76152586	8.415433178	8.58992551	8.594714582	8.491754006	8.636824873	8.771394216	8.688699372	8.513576305	8.484044136	8.680246817	8.531310429	8.487888094	8.175244915	8.7329215	8.783433579	8.464965388	8.558481459	9.113224192	8.820637107	9.114287319	8.755170257	8.824459957	8.904306782	8.16431911	8.336417279	8.49857017	8.538456759	8.497207978	8.84200599	8.520383986	8.534885633	8.623970977	8.523662632	8.632657617	8.633694451	8.57471359	8.525983426	8.501937329	8.558469706	8.47834194	8.499528491	8.809311919	8.665014687
RSP_0168	7.612462909	7.572293395	7.314206006	7.282254345	7.4042848	7.306498389	7.471655726	7.259060366	7.328445005	7.475166401	7.388403748	7.316814634	7.414077841	7.456068929	7.531132616	7.262868366	7.282689958	7.454365005	7.292356605	7.374612361	7.258285964	7.175815609	7.283636601	7.290233372	7.420295594	7.401699986	7.407553848	7.384318342	7.252737098	7.92761119	7.829313291	7.61598839	7.683692213	7.472537372	7.587332366	7.597108618	7.63923263	7.615653285	7.623518667	7.524868291	7.620524127	7.711501907	7.688004583	7.613741053	7.64719601	7.68807666	7.619840189	7.855090178	7.966215078
RSP_0169	7.614936501	7.478414761	7.756067157	8.09552623	8.379702283	8.181310288	8.270541685	8.173879517	8.347013948	8.351651757	8.256451201	8.216409487	8.288705126	8.206605362	8.191479666	8.211514642	8.230491067	8.13882859	8.290160332	8.009045064	8.098987079	8.048512339	8.01676888	7.622333418	7.356130478	7.590427226	7.440874722	7.405335153	7.511963584	8.159550419	8.146751559	8.238095894	8.291881996	8.20559116	8.12469933	7.843906171	7.829127638	7.839943861	7.89701252	7.900292924	7.855089149	7.915057449	7.888503881	7.85637381	7.798454414	7.861394974	7.896985999	7.874585544	7.964490122
RSP_0170	6.718992055	6.740353214	7.061934417	8.093521394	8.411790902	8.17005615	7.522701886	7.921926203	7.96749797	8.294194679	8.265416746	7.988855961	8.147218717	7.846550786	7.8493521	8.086642308	7.804577429	7.940712713	8.11022514	8.144258309	7.77804577	7.765320212	7.151074227	7.062967699	6.8851855	6.963430893	6.872813221	6.834954185	6.893099231	7.47411095	7.666024399	7.401308391	7.330176787	7.320126475	7.313208586	7.17670195	7.127612969	7.137001814	7.114907356	7.236951568	7.180545186	7.230414124	7.229026779	7.103149714	7.090826954	7.104729857	7.099490234	7.11925608	7.039043885
RSP_0171	8.233752356	8.456157683	8.776101581	8.721898096	9.024195865	9.296833112	8.808553045	8.911083754	8.915974513	8.927561293	9.016983637	8.911725566	8.969252019	8.755453715	8.62042688	8.957014971	9.128044152	9.051854105	8.782831189	8.729077938	8.723633875	8.529515992	8.498679119	8.653878001	8.200101197	8.50118803	8.300383967	8.314081748	8.320067628	8.968818519	9.048580749	9.299287529	9.578454177	9.651447718	9.7490469	8.369406019	8.326547347	8.356833928	8.339989011	8.441779052	8.333416376	8.388669407	8.380269066	8.30011208	8.263347742	8.42633337	8.272503446	9.34555231	9.174314716
RSP_0172	7.568701585	7.619854861	7.624635685	7.2783636	7.465723282	7.39450324	7.387003312	7.464405506	7.418787544	7.650277447	7.425006513	7.461965448	7.603335885	7.491547864	7.687781326	7.371248623	7.389487986	7.427113339	7.514092195	7.565200517	7.517705199	7.4751699	7.372832487	7.50655189	7.506923888	7.490544796	7.593481404	7.530536617	7.392313109	7.659782149	7.770994478	8.438938735	8.358365185	7.952777369	7.985440557	7.65615	7.612035156	7.726399564	7.616982829	7.654292331	7.678645581	7.691212119	7.603468167	7.627611066	7.723177435	7.610633166	7.575478972	7.774274856	7.71312329
RSP_0173	11.02537547	11.03759004	11.80532394	10.13798688	10.16846042	10.1249341	10.12264417	10.83698843	10.54899808	10.75183327	10.64390373	11.06030015	11.00485532	11.14924564	11.02336564	10.30752418	10.34484827	10.28410837	10.44396096	11.2487942	11.36230718	11.38025941	11.07168826	11.39518797	11.21454976	11.52070096	11.17297435	11.08676312	11.01996219	10.32495129	10.29859763	9.624674694	9.973954623	9.948488999	10.041471	10.14737698	10.15747987	10.32340285	10.14228613	10.31551399	10.16486433	10.19859225	10.28871758	10.13221265	10.24057693	10.19096228	10.15671952	11.39259739	11.24075984
RSP_0174	9.466422947	9.588328076	9.611075962	9.346799511	9.510452313	9.087140575	9.154453877	9.818129009	9.8459891	9.884126049	9.736203584	10.16596129	10.19410183	10.12268011	10.13176009	9.635504656	9.471490376	9.353373899	9.516244319	10.26017282	10.32597119	10.27089096	10.00693058	9.47421919	9.648896643	9.469348134	9.721789327	9.680676888	9.760600678	8.803105457	8.866149453	8.430665786	8.539010345	8.299278577	8.342748334	9.214121628	9.186176812	9.330630661	9.206332226	9.23121575	9.192996606	9.158249996	9.262883242	9.271741837	9.353204653	9.225207396	9.158124847	9.943778555	9.631897858
RSP_0175	8.099260182	8.196227552	8.534796515	7.822611466	7.868472156	7.88106853	7.655164885	8.067640824	8.045554898	8.012443279	7.902782192	8.212602129	8.251393343	8.018778032	7.978366246	7.843229932	7.934701153	7.8360402	7.722695645	8.214212302	8.168661117	8.081082076	7.985018151	8.358144242	8.145044567	8.311946442	8.201515095	8.119782399	8.179201518	8.392523	8.479723553	8.415163045	8.761935772	8.796791527	8.822908473	7.828184368	7.815769961	7.906010793	7.77490235	7.90826314	7.821740309	7.871962591	7.905331213	7.822777974	7.762018444	7.840495522	7.784336103	8.338660021	8.323767515
RSP_0176	7.888090287	7.875942032	8.273457043	8.247517349	8.439110917	8.201078194	8.29647088	8.262095592	8.305458864	8.314604576	8.343016424	8.414807757	8.434031108	8.524274149	8.582835312	8.343954595	8.419921563	8.238346463	8.326341456	8.614231309	8.568971759	8.68116126	8.49620477	8.013455317	8.046594786	7.990098854	7.999038693	8.02834358	8.145024797	8.139253606	7.968832098	8.709655647	8.733826507	8.491947348	8.363612233	8.092477014	8.139286353	8.045765011	8.178466056	8.120722739	8.012702118	8.042702313	8.15554738	8.092030631	8.048357222	8.141271705	8.136874394	8.043046677	7.925178694
RSP_0177	8.135954961	8.203886653	8.46461158	7.96115444	8.175396954	7.932845976	8.218604786	8.244860965	8.326451497	8.256975952	8.088978137	8.310240525	8.271342	8.52426195	8.476354112	8.103271386	8.171858977	8.009970368	8.121543261	8.458411825	8.497803312	8.627686409	8.423740945	8.229972804	8.304498328	8.267274927	8.318621542	8.274145102	8.300660748	8.19256922	8.186481113	8.734385723	8.554570945	8.417748368	8.373915264	8.137979108	8.107185616	8.120399304	8.110871403	8.090128862	8.047380665	8.091634759	8.166663949	8.098299088	8.084678396	8.22235448	8.118086491	8.169318997	8.077284227
RSP_0178	9.882624052	9.91736217	10.34207947	9.995221575	10.10485763	9.909281498	9.561962464	9.915825383	10.09036549	10.03357429	10.01011504	10.39866464	10.36046005	10.40612444	10.26023351	9.851200862	10.10131603	9.541531607	9.648536712	10.62406379	10.67058436	10.46041375	10.18325073	9.866268947	10.01877179	9.675945158	9.978313516	9.896496313	10.04664511	10.57436901	10.45497931	11.38791926	11.73506917	11.73479331	11.64236894	10.20768734	10.18134926	10.25727639	10.12812658	10.26415548	10.07236052	10.27265163	10.36393571	10.11952728	10.12279877	10.40964401	10.18796195	10.59389013	10.67830571
RSP_0179	9.541511224	9.71519825	9.833770596	10.06987114	10.17221458	9.773092047	9.608265086	10.13043592	10.30991308	10.04248589	10.12839203	10.43826247	10.53453172	10.55261345	10.46313143	9.914001073	10.06709124	9.567169915	9.811461553	10.67031754	10.71603675	10.65195455	10.42370918	9.536555697	9.615424155	9.311091905	9.601394682	9.444638918	9.657560022	10.19854506	10.27411056	11.18087655	11.50182999	11.47388779	11.36837658	10.26758657	10.16518256	10.34690093	10.11480894	10.33514759	10.18718956	10.32589044	10.36664423	10.22759645	10.19354831	10.34200428	10.12732151	10.00540446	10.05831942
RSP_0180	7.15930612	7.071255732	7.089777401	7.577992335	7.568041305	7.422294495	7.470913628	7.44104995	7.348919249	7.305709475	7.334697449	7.455128318	7.379715297	7.378006327	7.543276426	7.443125834	7.347747466	7.364181923	7.561461244	7.362755822	7.484023285	7.404487329	7.311908184	6.988448847	6.932064049	7.028879865	6.977608646	7.018996433	7.066230883	7.586623953	7.487515989	7.726898592	7.750420141	7.619377831	7.606053089	7.575655335	7.577212343	7.632952748	7.618255672	7.583602274	7.596014635	7.575399725	7.662546572	7.649707044	7.679030382	7.595018343	7.623260749	7.374002752	7.38804344
RSP_0181	6.454353938	6.310920174	6.477061636	6.531054341	6.51284378	6.40782413	6.566362749	6.629775001	6.510498084	6.579420378	6.639003112	6.574418354	6.593486335	6.594686122	6.671042168	6.477223361	6.580986035	6.408190345	6.58262064	6.69226215	6.592242989	6.602423009	6.647555748	6.335346806	6.387755251	6.347570886	6.389144263	6.349016681	6.364281597	6.45089804	6.372270037	6.68583723	6.727061978	6.645577365	6.65041185	6.457466087	6.449302981	6.42066919	6.437591129	6.45184092	6.44341409	6.455532468	6.465387818	6.431031694	6.448976718	6.497841535	6.455863624	6.406287652	6.425975025
RSP_0182	7.179866612	7.289743056	7.420201554	6.812655921	7.060284554	7.014770097	6.931632171	6.964352453	7.136331624	6.928439702	7.096423488	7.064047914	7.270760258	7.322518458	7.288464949	6.923113235	7.167465508	6.952354284	7.129188033	7.636243044	7.538228315	7.532324282	7.436722281	7.415076076	7.172133642	7.232537402	7.138666869	7.141666823	7.216569517	7.69090558	7.719861756	10.07507438	10.4422204	9.728584359	9.790449136	7.651201399	7.628665993	7.694909882	7.650258792	7.671508749	7.644485187	7.571668333	7.667801468	7.696240107	7.670351758	7.62973761	7.646517213	7.401892755	7.415439907
RSP_0183	8.179482324	8.193386837	8.58973514	7.834281326	8.172015375	7.90120429	7.934748405	8.167941908	8.39159978	7.968629374	8.10300199	8.401100782	8.414936328	8.551134638	8.323730497	7.959750123	8.071545856	7.630166549	7.918077536	8.855309708	8.754253307	8.851397244	8.418669374	8.255979728	8.238692636	7.999195734	8.111709532	7.953076724	8.045818237	8.600847053	8.540848776	12.22364482	12.54968479	11.50469162	11.51445853	8.467763731	8.422098174	8.532345954	8.378928102	8.505098492	8.58407809	8.478310858	8.520976071	8.535928413	8.655723991	8.437837126	8.450214758	8.236862663	8.223143004
RSP_0184	8.602211441	8.612411483	9.010612345	8.277398348	8.609312837	8.405847344	8.266079832	8.469494755	8.547301543	8.280894092	8.517921281	8.73379773	8.689559473	8.643752572	8.48960013	8.451248049	8.61258729	8.043457009	8.315072707	9.027841484	9.011048124	8.810241971	8.697829639	8.54688323	8.589953077	8.391526915	8.591849634	8.417402298	8.451635117	8.633047472	8.733145152	12.13260467	12.51074491	11.7710545	11.64633118	8.997433015	8.985028071	8.96476591	9.001485051	9.000154985	9.046171543	9.035197599	8.965497509	9.027545465	9.092576554	8.886194943	8.980851407	8.757927172	8.764177117
RSP_0185	7.142232244	7.141394963	7.076308876	6.96399581	6.939955304	6.949741944	7.035788705	6.897857658	6.911299603	6.988438222	6.974876925	7.024724484	6.902343128	6.880031381	6.887153736	6.877925595	6.872886094	6.933871426	6.962699239	7.042429922	7.053066112	6.865143682	6.922420165	7.086353348	6.987461235	7.078761808	6.923083781	7.041835433	7.120363521	7.529182613	7.430876467	7.54204119	7.647841742	7.687757059	7.56754324	7.301879478	7.413715659	7.402475096	7.423858851	7.335067408	7.36383582	7.396637718	7.433061839	7.350783845	7.354612292	7.357228213	7.368871278	7.23546486	7.331607415
RSP_0186	7.139289159	7.097880861	7.233816922	6.996992126	7.017217935	6.979789898	7.140464803	7.101860602	7.140440864	6.911552758	6.974863064	7.098580456	7.083507132	6.970706999	7.020700454	6.967595615	7.060715136	6.980319333	6.973290015	7.091578356	6.983655031	7.088492186	7.034513086	7.078603929	7.146412071	7.035494371	7.126651061	7.092785962	7.219043562	7.380027891	7.393436972	7.475374737	7.52857092	7.538339796	7.533288746	7.330152789	7.335725115	7.366045777	7.303462278	7.324494841	7.293161242	7.377088304	7.358396942	7.325571983	7.370782132	7.434819752	7.349950166	7.190675631	7.151200014
RSP_0187	7.999568732	8.111709003	8.100813117	7.722284495	7.720393439	7.824821618	7.703007125	7.557669807	7.568693123	7.565788844	7.491854785	7.634118907	7.740273556	7.676595368	7.756252967	7.695995032	7.617243277	7.553027432	7.705039987	7.900949434	7.837698503	7.930796154	7.832686138	7.977827626	8.132424817	7.962781406	8.296416243	7.958498897	7.949025679	8.164461221	8.145641082	12.68027043	12.94111299	10.22775502	10.18378093	7.958017615	7.922607084	7.97503717	7.892037059	7.91132269	7.923457869	7.903513618	7.929712533	7.943043064	8.003459383	7.973074666	7.925435678	7.769006701	7.708755779
RSP_0188	9.358566061	9.423167065	9.415339254	9.297033477	9.169405176	9.072183513	9.141443149	9.295833592	9.119873131	9.406462363	9.248184254	9.380946528	9.381687497	9.303496268	9.439888753	9.189634666	8.981737143	9.097657382	9.179892672	9.384198152	9.425829959	9.401539268	9.172425391	9.393116778	9.550589762	9.48956468	9.573549985	9.473752357	9.492879997	8.856626987	8.846764196	12.5597871	12.78680288	10.27375641	10.23295644	9.059703997	9.083395999	9.118926633	9.044562026	9.098873133	9.06474234	9.098668922	9.067852388	9.027578496	9.090648938	9.006521085	9.083874569	9.237870325	9.220540475
RSP_0189	7.614075161	7.848026762	7.776042475	7.43806798	7.599566931	7.547169646	7.454358934	7.29612427	7.256577446	7.139612746	7.141230714	7.219759362	7.18643836	7.283665226	7.23571829	7.20402473	7.434141583	7.27373991	7.342783249	7.385046417	7.439434158	7.513434567	7.508986064	7.594578305	7.763584056	7.524488922	7.855809065	7.408238773	7.378680457	7.876818258	7.882874739	12.59478132	12.75622531	10.21985825	10.12406337	7.76120329	7.754858117	7.757577709	7.743814122	7.726581438	7.737118075	7.817068932	7.788551369	7.682948218	7.753152491	7.732562038	7.716829634	7.764190204	7.778138642
RSP_0190	10.30618682	10.31214085	10.40090789	10.3557084	10.19460439	10.31016696	10.19856591	10.47733427	10.36274707	10.42396282	10.47087177	10.57732551	10.5895864	10.54874227	10.4904992	10.42194586	10.37322409	10.45659691	10.37385077	10.57670461	10.58871936	10.44459489	10.64373085	10.65034419	10.62683598	10.67197797	10.51422449	10.5205408	10.51435078	9.307399517	9.521963657	6.323599991	6.623354805	7.244434967	8.074918159	10.4088189	10.47565218	10.49272242	10.38342061	10.4726534	10.41625446	10.46096571	10.44041135	10.31123876	10.48561175	10.4300868	10.35835419	10.56320446	10.46467529
RSP_0191	11.0137645	11.06582924	10.96442537	10.70359472	10.62598066	10.62287011	10.5881161	10.8105466	10.73155832	10.96661393	10.89005517	10.905523	10.94253457	10.79907666	10.8629258	10.85137489	10.66317483	10.84226028	10.72563322	11.16235072	11.01161399	10.92958521	10.83081077	11.22690124	11.12309375	11.18899579	11.09143378	11.24230325	11.25543194	9.399910785	9.552992037	7.848118338	7.792131241	8.582085174	8.407226021	10.61506054	10.67662507	10.69521204	10.65604442	10.7268321	10.66937556	10.679178	10.67990122	10.57723635	10.70461445	10.57519557	10.55948296	10.51304985	10.36881343
RSP_0192	8.45075325	8.53361359	8.633228424	7.661218099	7.528461455	7.698270443	7.461430858	7.710237441	7.700890139	7.962769921	7.810777104	7.830165221	7.997861997	7.700330705	7.789734214	7.723868878	7.573352317	7.729846127	7.612197421	8.174190183	7.948809171	7.777498863	7.761640845	8.751253397	8.663610589	8.75939121	8.601252987	8.734494551	8.484322133	7.847350978	7.870748345	7.318978256	7.394712341	7.384330589	7.376277042	8.008857921	8.063582685	8.031958516	8.044432097	8.089158763	8.094409129	8.097837651	8.066425926	7.960327863	8.082323453	8.02146229	7.91871803	8.327845771	8.268385611
RSP_0193	9.655635523	9.657360297	9.809873252	9.19251452	9.032814574	9.357137579	9.018415177	9.28007396	9.197881024	9.312710999	9.308712191	9.329577037	9.385857345	9.101233409	9.183133624	9.302468603	9.305114829	9.302977218	9.110428361	9.369389176	9.479158506	9.349834904	9.230434876	9.846570441	9.621022748	9.893670538	9.655439854	9.669328978	9.738133884	9.086247942	9.173683907	8.498531644	8.562114721	8.551127592	8.700094128	9.152678564	9.211821858	9.323350719	9.209442798	9.13653525	9.219088221	9.259349776	9.168973772	9.262070007	9.274419436	9.222490185	9.269052257	9.758938344	9.555874953
RSP_0194	9.598908313	9.823956703	9.796040753	9.441430021	9.486644626	9.713333965	9.372915019	9.717615671	9.746383399	9.824179294	9.792700896	9.84831768	9.90785163	9.741593351	9.731509113	9.5380736	9.598738312	9.574606062	9.423146228	9.965748622	9.806942867	9.717022246	9.504225294	9.914148912	9.742099891	9.961712551	9.803047906	9.788103239	9.907356237	8.511559891	8.499092656	7.274359916	7.462419169	7.856197843	7.919224699	8.718386994	8.783973129	8.786298105	8.870745903	8.825860113	8.905056027	8.722014601	8.745459253	8.804348236	8.795979897	8.681060513	8.776720023	9.528747267	9.237723493
RSP_0195	11.38577959	11.68944447	11.48353575	10.97435954	10.97242455	11.33547903	11.33361251	11.52582131	11.58654905	11.37231885	11.36003262	11.65544727	11.59620096	11.49384147	11.54129538	11.3054747	11.36349921	11.3819313	11.1500553	11.46193421	11.47330885	11.41510556	11.70710043	11.77987929	11.78736635	11.75060272	11.7762256	11.69662592	11.57041399	11.32370827	11.38367325	10.49313328	10.64630548	10.84634248	10.94971514	11.36871017	11.35757573	11.31742065	11.40474838	11.39825567	11.47524006	11.39424735	11.34052486	11.37974187	11.36126337	11.26432383	11.37378627	11.91413607	11.80013393
RSP_0196	11.02004542	11.1938379	11.3664983	10.48912733	10.72482047	10.87414321	10.70679617	11.01235524	10.98670409	10.72469021	10.80904538	10.90527009	11.01686533	10.98083705	10.83829466	10.78178549	10.78120177	10.76253569	10.64459745	10.9463049	11.02803667	10.96126514	10.90253118	11.27953382	11.00482242	11.22106393	11.14560912	10.97474672	11.01135701	11.07541729	11.1425982	11.40653795	11.62610812	11.90955273	11.86905039	10.61951709	10.44847285	10.60613662	10.58046129	10.64400346	10.60877978	10.47932917	10.52590733	10.56737108	10.50941627	10.48579197	10.50146747	11.20400878	10.9751123
RSP_0197	10.938831	11.03825723	11.19488585	10.98480654	11.04854998	11.12669893	10.94362936	11.19255724	11.26921933	11.13917792	11.19415958	11.42607673	11.45188947	11.37101229	11.3075897	11.09320744	11.09179172	11.25282175	10.81408739	11.36814059	11.35587388	11.29015995	11.36748144	11.10525491	11.03268677	11.0830123	11.11232828	11.0118193	10.86230664	10.44196431	10.60269201	9.853866119	10.41856886	10.59721108	10.67934905	10.65539261	10.62025317	10.72247402	10.73887489	10.71793473	10.85121028	10.69597363	10.70985068	10.67761404	10.67853273	10.55070586	10.58202896	11.10685525	10.88215585
RSP_0198	7.082465115	7.149682404	7.172848517	7.05930511	7.120175812	7.088656407	7.031995077	7.229140562	7.320975814	7.325465428	7.135817625	7.377578446	7.321527873	7.309997247	7.331537332	7.222741235	7.098550629	7.112689955	7.08357818	7.413537114	7.168303935	7.290458886	7.23675113	7.186470868	7.084419109	7.18427657	7.143881943	7.09689996	7.087015955	7.260030026	7.319322538	7.679782033	7.427682955	7.353311857	7.145233733	7.104216705	7.063616769	7.222058649	7.114533289	7.123920844	7.090810942	7.171592325	7.159696878	7.100125333	7.111818225	7.18307073	7.124980346	7.243084552	7.197862032
RSP_0199	8.313357637	8.137605597	8.039098495	8.04249638	7.927018157	7.904651739	8.137440434	7.955660085	7.831093399	8.061898732	8.108998247	8.001703578	7.817265172	7.984114997	8.0524956	7.853159907	8.074205555	8.072511102	8.176734604	7.99811046	8.030601453	8.368993917	8.229435617	7.734630324	8.084067109	8.02482268	7.992111605	8.060372054	7.975422648	8.299366359	8.248122046	8.686422471	8.602182351	8.513729763	8.63773111	8.197449516	8.341125464	8.214799453	8.217672643	8.17782919	8.14881244	8.323741845	8.229854761	8.208555323	8.300242533	8.359005814	8.280865246	8.465172648	8.559626164
RSP_0200	8.641602992	8.692234081	8.649730181	8.458543466	8.428741964	8.447101786	8.385944783	8.535412741	8.556380349	8.651630634	8.557657582	8.702661541	8.776597133	8.613393772	8.643590964	8.463261186	8.420047114	8.533347876	8.280957168	8.852347736	8.702855254	8.692166705	8.480418575	8.726325282	8.786681836	8.682811436	8.828362014	8.733813876	8.849838151	8.12020421	8.12561783	8.51261634	8.49196162	8.372824321	8.373340748	8.621822694	8.564499868	8.69402846	8.618498505	8.738384985	8.662640549	8.658097688	8.655562799	8.619275035	8.585203083	8.628264252	8.543697326	8.709529965	8.601420503
RSP_0201	7.104411989	7.124152753	7.159199253	7.710075599	7.545754584	7.666640362	7.40393402	7.451916702	7.469126674	7.580391791	7.502344926	7.393432244	7.590095382	7.418710287	7.44299898	7.548883968	7.430148328	7.558266566	7.582608937	7.650581842	7.505610875	7.510395436	7.311339705	7.173537816	7.212356299	7.211947578	7.152226715	7.243885162	7.362322549	7.23799929	7.133263043	7.373873852	7.18135333	7.192678465	7.072647459	7.393121801	7.447420631	7.445189948	7.47491982	7.375533856	7.452480895	7.518964302	7.463615001	7.41301569	7.384581553	7.489985549	7.442991349	7.141675907	7.008495137
RSP_0202	7.223099006	7.328697131	7.135281112	6.991568625	6.883556845	6.778401557	6.914849958	6.976867507	7.03135303	6.995191456	7.099692365	7.031106899	7.014922256	6.961729803	6.906511529	6.872708857	6.962348991	6.911084921	7.019193745	7.061504348	7.111711637	7.105070616	7.157486785	7.27656374	7.418410558	7.262051052	7.407278315	7.261381923	7.463891198	7.035946835	7.086807214	7.226298785	7.214766257	7.142607369	7.132508959	7.13613409	7.177341725	7.054910664	7.140720336	7.059390794	7.095944303	7.126046717	7.103032249	7.123781785	7.096210201	7.159117864	7.1504677	7.033677637	7.066615637
RSP_0203	7.517108312	7.574944353	8.151245533	7.61171564	7.690482868	7.87403953	7.390879666	7.949879566	7.973881276	8.105034635	7.937490385	8.142649941	8.080441496	8.17413349	7.864158163	7.702106039	7.923771187	7.804352041	7.48835925	8.252400211	8.111484593	7.997230636	7.788206658	7.849613608	7.778039829	8.019651505	7.893046957	7.768186053	7.523348239	7.249474274	7.216996815	7.535468982	7.823359539	7.756487732	7.586939297	7.290069181	7.269268585	7.355437456	7.384929739	7.34194499	7.304505003	7.273399311	7.340975384	7.314592841	7.326052658	7.315485611	7.359879017	7.919598202	7.913255861
RSP_0204	7.331689522	7.21764972	7.266897231	7.396970277	7.493125645	7.534479669	7.564430303	7.474102596	7.490446811	7.299340215	7.405730043	7.473437234	7.47080272	7.498771382	7.483380022	7.438807415	7.438869748	7.392721951	7.443555713	7.446901266	7.414264144	7.404536066	7.532639989	7.362933453	7.225138092	7.240028932	7.204764313	7.271659331	7.291846188	7.698914057	7.638064699	8.240924591	8.06925223	7.963305472	7.995123547	7.508670179	7.439269791	7.509804372	7.482922733	7.462691841	7.496914353	7.53611921	7.578442775	7.511808161	7.506221422	7.491575011	7.523855478	7.566244592	7.625926687
RSP_0205	9.190408634	9.231307959	9.663720381	8.104316389	8.239718287	8.842592478	8.57492988	8.97985376	9.12502608	8.661880112	8.795839329	9.095964573	8.980413308	8.916224761	8.933530832	8.821476131	8.915126962	8.73872237	8.244193054	8.702231958	8.917378077	8.747331663	9.349924586	9.578709912	9.717066496	9.528937221	9.555097147	9.492286888	9.37018456	10.17139907	10.25225468	8.949267491	9.166660537	9.62396272	9.490829045	9.326733876	9.178498671	9.239636533	9.304246409	9.310273829	9.286292825	9.2374933	9.259208243	9.286020416	9.190170852	9.318879284	9.28602464	9.839558843	9.625865575
RSP_0206	6.365338086	6.347403804	6.503898963	6.462076718	6.407027281	6.438056451	6.535592051	6.479770766	6.549333296	6.589134761	6.396835581	6.378912111	6.375346363	6.567993552	6.697869434	6.384560931	6.660252306	6.411751034	6.537666239	6.327274345	6.603305444	6.752053326	6.752667446	6.281290529	6.580967173	6.314958574	6.517589672	6.588974941	6.451279576	6.48313134	6.349479796	6.870372637	6.787712122	6.569811827	6.626969183	6.363440328	6.429101311	6.416349395	6.387288481	6.324051949	6.321267497	6.454073764	6.393448093	6.360199656	6.430634927	6.512849421	6.488397311	6.721573071	6.786157123
RSP_0207	6.467941817	6.307117578	6.396158043	6.716861897	6.594164739	6.560315196	6.690790427	6.553193497	6.491886098	6.666037166	6.587414972	6.496868952	6.493618975	6.593426125	6.615528259	6.549689765	6.588064071	6.580867379	6.678122528	6.500853494	6.602850924	6.653691098	6.631993522	6.361068445	6.260512471	6.365012592	6.308025341	6.314388282	6.380481662	6.692317867	6.631855983	6.963498663	6.831111451	6.772337495	6.682112659	6.484236478	6.552177854	6.5624987	6.563918539	6.542347847	6.515643154	6.558324266	6.528456133	6.563550915	6.55185436	6.576423068	6.612817431	6.502815154	6.521393065
RSP_0208	6.976183034	6.964473701	6.961011405	7.040018824	7.152066753	7.16996983	7.274089338	7.143945945	7.052069003	7.010327473	7.112463044	6.939305242	7.040044663	7.123832414	7.094875416	6.985319254	6.95507763	7.088645606	7.196582148	6.992128164	6.954986739	7.204933578	7.350997376	6.838591681	6.592282454	6.957249123	6.739224393	6.796386095	6.827392109	7.580354346	7.406207475	7.870034329	7.740111279	7.662654706	7.691006363	7.4592232	7.443356423	7.392794042	7.364502181	7.38444514	7.386919112	7.506734109	7.492294675	7.369204769	7.400102409	7.527134775	7.465538194	7.229170803	7.480201786
RSP_0209	6.748028935	6.623828754	6.630912085	6.616230427	6.703449423	6.649625814	6.996449042	6.890010382	6.844739739	6.654353512	6.707859516	6.689943771	6.587010362	6.907485908	6.929223187	6.701792288	6.869505489	6.610540044	6.859404168	6.49485726	6.615471018	6.863112372	7.097784394	6.612852535	6.493463277	6.56941137	6.54579881	6.541961023	6.545652406	6.9549678	6.840180547	7.256090902	7.327882708	7.064312443	7.139453277	6.872245658	6.938335483	6.937275105	6.897668484	6.832337471	6.803081837	6.97732546	6.960199746	6.934946282	6.942315366	6.930030367	6.948700424	6.86417081	6.897113063
RSP_0210	6.469062731	6.399574884	6.444529898	6.49063066	6.545044905	6.454073807	6.647281376	6.453858633	6.456665623	6.509623347	6.457337592	6.436333293	6.379253338	6.355609814	6.441805783	6.389766197	6.381262794	6.478147915	6.561793163	6.39314873	6.443108304	6.570152302	6.426548368	6.296294285	6.415745563	6.367262608	6.331424826	6.374310344	6.406525064	6.516105669	6.484399942	6.723777633	6.697388978	6.621976033	6.551126395	6.484112683	6.525460741	6.467164089	6.479835267	6.466529496	6.483409699	6.492264265	6.470239072	6.473327101	6.515412044	6.494804852	6.501749821	6.396127571	6.460056663
RSP_0211	7.649331939	7.476180639	7.334777646	7.57427458	7.654124065	7.383951219	7.931520871	7.53032471	7.623518775	7.688969417	7.644234851	7.508673809	7.519081438	7.669752276	7.872041139	7.450779563	7.405410508	7.569017316	7.867022486	7.435071272	7.413648331	7.783845301	7.811576239	7.416470353	7.209713215	7.410988356	7.200829881	7.257142029	7.309113569	7.997192918	7.887828017	8.098064992	8.205298749	7.89573405	7.879213911	7.759917253	7.861561842	7.70092908	7.823946944	7.700861221	7.72675174	7.861880292	7.858543493	7.81378184	7.900183002	7.840455995	7.900147889	7.72884944	7.897675932
RSP_0212	8.142519674	7.851482883	8.086532631	7.849245212	8.098121225	8.008226302	8.268328675	8.087331876	7.966678978	8.010411514	8.139443583	7.94930363	7.92724325	8.03943256	7.942903799	7.907192023	7.978615425	8.121413634	8.146659912	7.791767445	7.766798918	8.079725655	8.352051271	7.871299697	7.753078974	8.122046175	7.927778375	7.864678243	7.902322466	7.866786294	7.844487661	8.599230951	8.647724163	8.356528886	8.665083911	8.087887955	8.122375322	8.035546243	8.044568011	8.033098196	8.113230464	8.113026277	8.061029777	8.083609968	8.10776177	8.039847065	8.118009929	8.235011613	8.364480338
RSP_0213	6.474383712	6.341697025	6.433040799	6.798032475	6.812975473	6.683281094	7.033235098	6.786677939	6.799487991	6.670584766	6.775180721	6.691246017	6.720162722	6.986975776	7.045939035	6.735216051	6.871896714	6.674136944	6.954807883	6.753998832	6.827571406	6.960910693	7.193663205	6.36510317	6.410920351	6.380214126	6.375748771	6.409768397	6.423400564	7.13011791	6.944560536	7.803292665	7.504964641	7.300626395	7.002584489	6.691431169	6.818114024	6.759413665	6.818410655	6.669824221	6.687108248	6.752290649	6.831780771	6.788513255	6.818717173	6.892642871	6.836005142	6.596540151	6.667820212
RSP_0214	7.248826094	7.080258957	7.191630562	7.643487805	7.698418345	7.481415286	7.884641285	7.612818984	7.63270854	7.84984571	7.637546452	7.625400242	7.734064494	7.696779375	7.81317753	7.605383167	7.692965736	7.688415574	7.82014172	7.451559513	7.562306318	7.544976296	7.766885672	7.095418552	7.196107418	7.113253195	7.219559929	7.175391715	7.103533875	7.519606212	7.528495924	7.756101618	7.533355321	7.700910824	7.548755816	7.562328161	7.579593407	7.516867259	7.517764996	7.500357553	7.473306874	7.571694747	7.597629863	7.525967234	7.465240092	7.668132547	7.581270692	7.283673214	7.331726366
RSP_0215	6.60674374	6.467582142	6.499290206	6.631434614	6.624014157	6.751275654	6.728725268	6.669777491	6.674546406	6.678488399	6.651662646	6.682700502	6.496902267	6.634302569	6.872004456	6.573313592	6.680207368	6.58419926	6.652989	6.625743596	6.697651877	6.734280133	6.805040137	6.513216539	6.457481683	6.46195339	6.373233322	6.386505045	6.467940238	6.896101019	6.785054703	7.085207151	6.87437509	6.789636753	6.749011212	6.68098521	6.741624042	6.767603872	6.721140111	6.707603334	6.732642137	6.782673699	6.797890287	6.761939211	6.776183137	6.779250544	6.776490057	6.513709479	6.606750266
RSP_0216	6.384417945	6.330744573	6.329723767	6.43528944	6.503904162	6.330196424	6.69106753	6.402456492	6.445941022	6.443618536	6.459968047	6.349584863	6.40800522	6.509450757	6.527152365	6.378129023	6.476569809	6.398300882	6.533066003	6.254803459	6.421970344	6.347470797	6.472809753	6.277606312	6.316665615	6.316722887	6.261218265	6.325408031	6.389545583	6.644170173	6.546006947	6.790087206	6.802497854	6.606772494	6.623365244	6.54792233	6.599410271	6.53167984	6.597174078	6.512197707	6.530021593	6.550502072	6.58967462	6.538084147	6.515926679	6.583660107	6.662359036	6.413895487	6.605135484
RSP_0217	7.712286083	7.589517311	7.57688864	8.290328743	8.489945564	8.360991382	8.104205445	7.975399811	8.1183438	7.978639639	7.785671628	7.732636413	8.085055634	7.910644122	7.846943611	8.243942469	8.108617555	8.207546295	8.053253224	7.750880379	7.83849	7.762581514	7.687562668	7.735689247	7.878134862	7.534684593	7.733390737	7.65047546	7.6126071	7.52320364	7.533898657	7.902695769	7.917689588	7.613421883	7.559879815	7.541788348	7.595331851	7.629441737	7.561991876	7.530589177	7.645229432	7.515633703	7.532465121	7.680964962	7.658489499	7.591149368	7.61684112	7.274818228	7.306729541
RSP_0218	7.23888556	7.322138942	7.189960533	7.829689438	7.781752762	7.622215172	7.851328514	7.429013406	7.433909852	7.53316942	7.532532802	7.456962259	7.508048271	7.512612374	7.606044657	7.636540071	7.540704091	7.52465355	7.648852379	7.511798573	7.454944069	7.5218756	7.605361906	7.306637515	7.301211266	7.270998264	7.30218314	7.169613412	7.312145634	7.314543791	7.339001084	7.684693521	7.742032904	7.6680493	7.726075049	7.773469958	7.832690608	7.950087889	7.908954052	7.748885508	7.895251333	7.851570602	7.856942258	7.889912953	7.892386736	7.846228541	7.804739292	7.493273281	7.6726295
RSP_0219	5.976554067	5.958657047	5.822321392	5.832903814	5.848570967	5.772072201	5.88304896	5.812903594	5.841330249	5.885293445	5.870495951	5.845947953	5.836021338	5.883993244	5.888040534	5.856830998	5.896557287	5.849598537	5.928255122	5.854292738	5.800717987	5.769980368	5.877591643	5.93859228	5.934085407	5.895084155	5.927886296	6.0045431	5.97026795	5.925228021	5.958856839	6.00615629	5.958755042	5.978213293	5.968483933	5.961683957	5.962534262	5.951973734	5.951678672	5.936304513	5.96857332	5.978945114	5.966368931	5.936989858	5.929610075	5.968714708	5.966074394	5.937944817	5.947673356
RSP_0220	9.947776408	9.909795043	9.849194366	9.473556259	9.670929683	10.2628525	10.09933746	9.863138398	10.28852313	9.597285253	9.783754096	10.03847239	9.930869617	9.736205583	9.556755182	10.05446883	10.24865588	10.37970048	9.839587471	9.576380971	9.719997545	9.685084075	10.6403046	10.17119118	10.29419591	10.11183422	10.30280816	10.15440551	10.29896576	10.61709614	10.83778189	10.94269564	11.07859404	11.11345755	11.2578229	10.65024254	10.59801435	10.58185274	10.46017303	10.70454584	10.52476208	10.67191557	10.55422793	10.50134615	10.45959043	10.81939564	10.53728772	10.46118739	10.54953428
RSP_0221	6.459953797	6.303738122	6.364324767	6.719182556	6.612987375	6.514935676	6.588505162	6.620157553	6.60302022	6.655349538	6.651712854	6.608701132	6.555206803	6.630572873	6.592308836	6.66866145	6.563862976	6.591062436	6.719527378	6.632080542	6.593748914	6.566528685	6.694014995	6.324711703	6.332871657	6.367792326	6.439028982	6.352315475	6.3335523	6.426632448	6.370015943	6.489645915	6.510858286	6.399936808	6.42172022	6.384782259	6.517415822	6.420708907	6.418754026	6.416070721	6.388253228	6.467873243	6.445559284	6.435448258	6.431907797	6.472132679	6.442033797	6.397121915	6.502409847
RSP_0222	8.049997947	8.109987883	7.963521962	7.841234035	7.999927733	7.940217965	7.630251379	8.111005873	8.0724131	8.353864872	8.037269098	8.183095386	8.160270667	8.07084712	8.051656622	7.947894197	8.028959161	7.985403414	7.906097706	8.260145654	8.120811871	7.958700891	8.079451742	7.969928821	8.365008854	7.962116705	8.384406218	8.165847232	8.079061257	7.005686481	6.973018895	7.601071425	7.788503334	7.98567337	7.554210964	7.470325034	7.542314389	7.567991824	7.624407198	7.568559755	7.629839219	7.647926033	7.475401034	7.457662273	7.499520592	7.575359243	7.513054849	7.763669243	7.974084362
RSP_0223	8.067389594	8.140271019	8.194755341	8.152190765	8.242911611	8.139658116	7.745868415	8.390029023	8.339314448	8.456329155	8.302206508	8.447510482	8.546342923	8.482207148	8.30196728	8.193439111	8.255154112	8.214304528	7.977605651	8.727789204	8.363181945	8.340220758	8.100286467	8.28308871	8.476869239	8.162057262	8.416621654	8.413973344	8.317621014	7.059287647	7.103035521	7.989940345	8.188011985	8.379947384	8.051875862	7.58781707	7.500226003	7.607469097	7.536193177	7.582226056	7.662248152	7.546969775	7.548237999	7.599094779	7.567205886	7.504247473	7.594530978	7.831240555	7.804299852
RSP_0224	7.2653556	7.361895291	7.332541041	6.393439298	6.506987976	6.415608048	6.475851417	6.820444147	6.76556635	6.920286996	6.700114474	6.878310238	7.027617281	6.981638926	6.818351178	6.76292849	6.675483871	6.691614983	6.525453198	7.043583753	6.79293803	6.822479939	6.777525243	7.531039346	7.64282746	7.359645195	7.541642148	7.489000052	7.370492009	6.518365297	6.597037224	6.75564034	6.633499617	6.788535744	6.685455065	6.769175341	6.784383275	6.712789448	6.786429716	6.758844659	6.805875338	6.699474469	6.717556885	6.764206838	6.764016336	6.743416605	6.771929265	7.057704126	7.015922742
RSP_0225	6.522817906	6.249659106	6.414544753	6.59076	6.520693321	6.440251879	6.545052781	6.410666666	6.379094463	6.481108562	6.532469779	6.42733989	6.425703717	6.398047147	6.437095367	6.470777472	6.429445938	6.469675087	6.565667761	6.436016449	6.435162034	6.566597851	6.385042808	6.247432316	6.271242987	6.283082742	6.2762126	6.292423142	6.34475999	6.65839251	6.537432336	6.812874926	6.700211312	6.648302602	6.660324417	6.513788249	6.646614598	6.575251975	6.54808222	6.568202804	6.502456476	6.626492209	6.539788237	6.516778817	6.599883062	6.656857136	6.597601253	6.382560297	6.590154259
RSP_0226	6.571216504	6.649669166	6.516701567	6.569285478	6.646835228	6.655354727	6.801029418	6.545690408	6.606355132	6.596600536	6.552584685	6.52958062	6.584858656	6.526120409	6.650860333	6.567014183	6.691612625	6.680833632	6.797323	6.557642468	6.697104642	6.772895089	6.8198469	6.533333337	6.377008807	6.472935783	6.401911339	6.439876813	6.517065303	7.809534967	7.808700864	7.033014643	7.077182243	7.071631095	7.080914257	7.00595326	7.074001515	7.065301194	7.06815092	7.023390081	7.051871824	7.114505	7.09668194	7.085813587	7.087229055	7.149280367	7.089769492	6.7049157	6.810788591
RSP_0227	6.588705529	6.533309345	6.627266252	6.859107393	6.685107026	6.762149516	6.789902195	6.702787009	6.714662419	6.637211535	6.686706516	6.703606385	6.662541217	6.682948932	6.7430927	6.64562408	6.711063691	6.683801314	6.877445531	6.697428867	6.813245787	6.794275984	6.752709352	6.527407658	6.459979276	6.483244809	6.459298589	6.452443196	6.530273817	7.296039932	7.323864126	7.001485305	6.924994157	7.009039473	6.765056439	6.795700594	6.809192444	6.816740757	6.77827027	6.785788348	6.754390029	6.762162938	6.791259629	6.838554691	6.81774217	6.84161591	6.833583908	6.70481432	6.692596106
RSP_0228	7.059251113	7.066882568	7.092632124	6.964576013	7.216629486	7.089023125	7.265863843	7.088008974	7.243526224	7.101339566	7.16706718	6.908713706	7.142351035	7.119754533	7.134730538	6.839585894	7.06307901	7.281297152	7.21555581	6.933396916	6.906427216	7.136183734	7.315242928	7.110254764	6.932874233	7.03991693	6.914707452	7.032154252	6.958796723	7.594386505	7.698607798	7.811354194	7.830184617	7.786821684	7.954794814	7.682657168	7.569168309	7.618532397	7.584274648	7.678034876	7.654679279	7.57891372	7.581797909	7.532610887	7.655464594	7.649468602	7.521722181	7.240054155	7.477454359
RSP_0229	6.808666806	6.716716519	6.638714779	6.705652999	6.773990294	6.57390034	6.912001747	6.741238832	6.717029076	6.759462865	6.846594406	6.709684564	6.758779178	6.729221137	6.870120636	6.596609333	6.706348978	6.726622683	6.885226436	6.761942433	6.808545539	6.852027749	6.829471928	6.558800519	6.423231348	6.587377363	6.544293687	6.531378769	6.501291949	7.059363396	7.274300593	7.008396234	6.971392628	6.878896976	6.895908516	6.88509441	6.91228496	6.82305444	6.888925851	6.892781448	6.852945322	6.857234359	6.873049461	6.944141745	6.954382658	6.7620009	6.855797324	6.988805072	7.06284344
RSP_0230	8.813121886	8.792500799	8.782097015	8.183970239	7.954321248	8.18289474	8.104383067	8.252867671	8.038359732	8.176178343	8.088371591	8.042577885	8.144674793	8.273929023	8.255703609	8.055434199	8.020733745	8.042277659	7.99249371	8.402292836	8.251693108	8.267964069	8.474926719	8.967252886	9.085054015	8.833305711	8.963255676	9.179931743	8.966488212	7.862078612	7.85351938	7.905330371	7.963066154	7.7594318	7.88520394	8.418092646	8.43991993	8.493350087	8.403988756	8.428761357	8.469886374	8.441079347	8.479515315	8.389247474	8.489980411	8.549333052	8.323843467	8.237387117	8.081832671
RSP_0231	7.068155074	7.077459912	7.076766735	7.638883858	7.440770313	7.588669644	7.890057346	8.065890747	7.982909117	7.774649976	8.263453902	7.123285548	7.065339741	7.32504396	7.664581755	8.326833476	7.897094675	7.963339027	8.640633349	7.473270037	7.444731963	7.652867732	7.784525525	6.960186254	6.769550398	7.001048022	6.8416559	6.846797812	6.924112805	7.639254682	7.48098864	8.175276583	8.383392633	8.193263576	8.068763815	9.549193489	9.493027673	9.689452255	9.51340443	9.721685557	9.513771255	9.604415257	9.727881987	9.338204134	9.424462759	9.582675237	9.368452048	7.501094585	7.949786631
RSP_0232	6.957153478	6.837776223	7.133530975	6.940078777	6.854822325	6.946811009	7.001296485	6.867682088	6.939162646	7.065317657	6.947603986	6.903995867	6.92741962	7.041037346	7.021993091	6.944698206	7.044413112	6.941045539	7.009137246	6.866521392	7.027170296	7.024273577	7.114454002	6.905302408	7.116625912	7.037955305	6.997455092	6.967690413	6.940056657	7.024539048	7.035425574	7.280987666	7.198692688	7.17980394	7.228325995	6.961626894	6.951878085	6.981615106	6.982441055	6.927842825	6.926947036	7.010508862	6.966978496	6.945150342	6.988501764	7.028550805	7.029232524	7.300565571	7.32463303
RSP_0233	6.88964597	6.983551717	6.850792002	8.247814689	7.557218445	7.776772689	8.284884601	9.175202973	8.597966663	8.391719167	9.375087474	7.561733011	7.239620412	7.428162024	7.889167344	9.645836544	8.701950915	8.991419802	9.964134019	8.131165438	7.839648542	7.964231972	8.319870544	6.860345671	6.650990534	6.680756531	6.653644327	6.724883492	6.822963616	7.06981554	7.125327097	7.900627642	8.271065283	8.432410946	8.289855216	10.69357353	10.57322185	10.7351381	10.62350475	10.82106382	10.6729238	10.58872402	10.62934836	10.55837256	10.50984379	10.65399839	10.3798048	7.321237136	7.471060922
RSP_0234	7.451646304	7.430889046	7.429225007	7.390763614	7.604832172	7.47488166	7.605682168	7.505384832	7.553764914	7.407819255	7.366333946	7.385167955	7.40698691	7.426430694	7.549386932	7.335189781	7.535490848	7.439053645	7.665744388	7.212627474	7.201510935	7.527590846	7.581887196	7.443508725	7.263598104	7.331310921	7.332938632	7.316602997	7.266010673	7.929524442	7.910541595	8.267594799	8.111997001	8.096775492	8.216520813	7.661753514	7.71984286	7.690589604	7.648293266	7.658593458	7.632665053	7.763622832	7.745656686	7.701343963	7.735390494	7.780268664	7.818834893	7.662813471	7.743321842
RSP_0235	8.080997697	8.683274037	8.275300619	8.202454495	8.445474988	8.666716428	8.18082996	7.589264628	7.636508087	7.541307759	7.640706773	7.73002794	7.663091172	7.712991634	7.645060417	7.927403789	7.910834304	8.024051168	7.656761023	7.80783557	7.651923519	7.678305643	7.835058716	8.298353947	8.322169527	8.338999352	8.386109443	8.266033239	8.273023991	8.519593285	8.493071973	8.309598175	8.304917312	8.192804848	8.077699314	7.898972656	7.783090978	7.892709953	7.801524381	7.85852487	7.929230174	7.874843044	7.798602159	7.861662276	7.862024697	7.797180468	7.804341201	7.787150992	7.828394411
RSP_0236	8.166590743	7.938606264	8.379834733	8.202413338	8.222786976	8.209126747	8.221259147	8.291468489	8.196349876	8.234785156	8.168752862	8.342178653	8.177085113	8.162102018	8.203430388	8.183552809	8.228535033	8.054620696	8.063404967	8.387716254	8.258655282	8.346309439	8.405678729	8.174337522	7.958285388	8.190699633	8.059560295	8.114950036	8.157615312	8.35653015	8.207088636	8.621956059	8.462835238	8.379281635	8.292283269	8.206170275	8.166336432	8.205240354	8.209434956	8.213069265	8.12055694	8.215139312	8.266055377	8.256414571	8.171744434	8.168412656	8.270765415	8.415354814	8.362342071
RSP_0237	7.503968495	7.574196689	7.784699068	7.910154554	8.011380783	7.958842116	7.873130281	8.386490007	8.307067611	8.191235343	8.073175917	8.394132955	8.440181772	8.500817495	8.242869771	8.133400397	8.086502134	7.980444808	7.773587078	8.391079949	8.298120234	8.267712848	8.296925174	7.645707465	7.789924701	7.678471178	7.721707806	7.805108631	7.734310243	7.658894854	7.51885875	7.843021113	8.335373505	7.928054359	7.992212727	7.62135362	7.588757052	7.62944334	7.607830508	7.606304577	7.623284128	7.688399955	7.719764019	7.546799124	7.574503866	7.592445123	7.566454923	8.078962644	8.054700055
RSP_0238	8.410717904	8.286842574	8.342730734	8.376706405	8.356696943	8.410280401	8.424538387	8.169854137	8.267098176	8.22114109	8.202147212	8.20311845	8.179136343	8.375731904	8.22823392	8.161924418	8.340645165	8.255255115	8.321039373	8.136452053	8.19758054	8.234743426	8.199925466	8.322215301	8.261508265	8.327523792	8.274983596	8.318695682	8.342079757	8.50359493	8.544059233	8.486473035	8.40726789	8.39678567	8.381220338	8.441151734	8.385141518	8.409442739	8.420377137	8.394511553	8.384913059	8.376495148	8.432390675	8.372588491	8.332812048	8.470254882	8.36054212	8.310052692	8.266235845
RSP_0239	10.88591833	10.94766311	11.31627377	11.23224663	11.1853917	11.04479396	10.80210856	10.8939677	10.68582543	11.21191735	11.09033767	11.09118957	11.04025375	11.02745227	11.01354118	10.88556755	10.75319281	10.7605554	10.94231727	11.3601395	11.15780766	11.14761238	10.51666283	11.12885125	10.90879179	11.27720551	10.82177744	10.87829573	11.00202786	9.744196231	9.704990463	9.070606554	9.584019941	9.554725704	9.528518835	10.8225373	10.90644592	10.98104284	10.89444798	10.96690739	10.89772514	10.91273843	10.9517652	10.83624492	10.92566224	10.91087505	10.80765245	10.62013754	10.57116822
RSP_0240	10.92779262	11.05199424	10.80213806	11.32706259	11.35331659	11.20210233	11.12475342	11.19181403	11.20239487	11.26326595	11.20725954	11.1668941	11.24891357	11.21236632	11.27479776	11.24029015	10.96948079	11.06721884	11.31289205	11.36601553	11.24006892	11.26270213	11.131737	10.96801511	10.97621074	10.9553976	10.91947024	10.8538253	11.06519409	9.601224166	9.577948964	9.293004555	9.22109435	9.068000389	8.994443394	11.11929741	11.11984537	11.26021718	11.05040809	11.2164471	11.15698402	11.1765116	11.27096012	11.11605121	11.19225709	11.20802217	11.02123152	10.5961415	10.36719128
RSP_0241	7.234580047	7.389683458	7.362692238	7.676144874	7.585442147	7.512495025	7.549032295	7.610490969	7.486790293	7.705670781	7.510483438	7.581867989	7.582583823	7.634360206	7.624139337	7.628070505	7.507455747	7.47569199	7.649064334	7.771904979	7.716735232	7.679914884	7.341550634	7.36690201	7.306788945	7.259073589	7.202269136	7.262683725	7.277685255	7.33291225	7.341807459	7.200519222	7.149667801	7.42683891	7.297045238	8.193545297	8.047548419	8.199737082	8.098760144	8.223094089	8.083249416	8.138774547	8.203129305	8.101548452	8.054756351	8.156204876	8.013512856	7.840051918	7.679913221
RSP_0242	7.751823726	7.776947929	8.264059721	8.105078345	7.97489291	8.191912067	7.817162914	7.936012542	8.059018844	8.118553121	8.264167754	8.326959162	8.255495058	8.134197117	8.061434111	8.047760263	7.965944108	8.036863177	7.787647938	8.431694614	8.236200432	7.826331411	8.050338305	8.229067381	7.93218429	8.264424343	7.960051184	7.877598671	8.022439876	7.376188648	7.376135114	7.343972039	7.233166151	7.556696551	7.393750394	8.079060805	7.969333049	8.085737044	7.985729011	8.087679959	7.997679936	8.043113346	7.984886703	8.082336284	7.999365834	8.014141479	7.98448538	7.904636286	7.89096777
RSP_0243	10.28198	10.29780717	10.26069258	9.749097636	9.709309698	9.859846542	9.763394354	10.10854087	10.29243619	10.01365502	10.06086648	10.20067664	10.22221636	10.06703971	10.06301982	10.17277336	10.27270572	10.12050939	9.871067482	10.34088929	10.38947625	10.22426731	10.61104669	10.33166437	10.32519573	10.18216993	10.38471263	10.30171635	10.47400214	9.620387291	9.589087959	9.934354581	9.742821689	9.949465004	9.93447013	9.628545713	9.633309318	9.71096908	9.666221331	9.678386776	9.670540452	9.694132551	9.702696555	9.681769326	9.708785282	9.770957844	9.624917985	10.03539643	9.729992822
RSP_0244	8.038895481	8.202978504	8.265346208	8.546070116	8.90952688	9.194974325	8.565929169	8.143097962	8.289425705	8.150572683	8.090622566	7.947228664	8.05979566	7.849194837	7.883433739	8.572421913	8.723237088	8.591672221	8.20478479	8.096413043	7.886481468	7.90840839	7.631928466	8.349350844	8.135592166	8.46066548	8.239647135	8.038126456	8.12874184	7.681966372	7.807519661	9.018323601	9.16740119	9.55988386	9.293425049	7.337604403	7.403196555	7.435558045	7.339339149	7.474652902	7.366617761	7.395892472	7.285869467	7.368969128	7.467270856	7.387845446	7.295633669	7.587994649	7.403153173
RSP_0245	8.470904417	8.637482437	8.64921305	8.379454855	8.329876703	8.271289258	8.25054595	8.620049169	8.572399019	8.44538757	8.461783803	8.630599024	8.596614536	8.697792662	8.799087879	8.290200404	8.329322252	8.319506241	8.327769081	8.831409321	8.707504442	8.782213883	8.769976508	8.658215969	8.510119336	8.576454469	8.555339451	8.473835152	8.664567201	8.329119719	8.234271435	8.566857347	8.514968918	8.572950015	8.363593305	8.618539461	8.675784516	8.664054904	8.64085964	8.637391443	8.63570952	8.69431361	8.657170501	8.699980259	8.694090779	8.610704438	8.627591342	8.686999192	8.567357195
RSP_0246	8.569692846	8.584122745	8.645811186	9.002848092	9.043229189	8.867250902	8.862133481	9.078689564	9.039486243	9.086103166	9.002178208	9.106535065	9.098998451	9.000342732	8.994274304	9.020708557	8.718372778	8.995127086	8.995859602	9.082346129	8.986052755	8.960587503	8.846030155	8.748340708	8.843528899	8.803462983	8.77434934	8.706137065	8.695984661	7.752826984	7.598629385	7.583134797	7.641680605	7.676085851	7.781932663	8.361045096	8.47086898	8.456746462	8.485862273	8.400395622	8.427832488	8.403696252	8.333313775	8.443710021	8.468739309	8.392106137	8.36899784	8.663326264	8.575747564
RSP_0247	8.482932926	8.537781321	8.735334766	8.336622788	8.272375347	8.446975847	8.1563606	8.563852218	8.466066147	8.462513188	8.393768968	8.488766963	8.436347215	8.323346499	8.328119926	8.282733753	8.399216327	8.300542293	8.14658478	8.513069273	8.528971223	8.292244077	8.365698047	8.614657063	8.507519886	8.779276255	8.530398755	8.709916919	8.653829425	7.647460609	7.506968605	7.609754168	7.650828681	7.684784594	7.635522461	7.984355849	7.951604793	8.029997733	8.065864466	8.048712394	8.049673778	8.048201589	8.010611406	7.961758157	7.987356171	7.892461245	7.971909105	8.521151723	8.420311614
RSP_0248	9.605880769	9.910140368	9.404779385	9.106003734	8.954252695	9.538987586	9.284288998	9.507812415	9.408470858	9.332811341	9.268318091	9.336663199	9.373842086	9.184274903	9.049692439	9.588865336	9.479212354	9.615735058	8.937881285	9.175630259	9.301913982	8.908714926	9.423667509	9.761970737	9.903855179	9.806161928	9.748823145	9.724013494	9.557577363	8.142190681	8.251135382	7.469076899	7.485405078	7.769333335	7.789639432	9.397454917	9.33057381	9.375388363	9.385809188	9.384567457	9.500845912	9.302510375	9.207097257	9.360125511	9.273730079	9.202361709	9.317082857	9.677275131	9.613579282
RSP_0249	6.954161761	6.577174616	6.86111506	6.538056579	6.476236986	6.692673008	6.55882952	6.346639109	6.324810423	6.604232515	6.476782503	6.525652067	6.335332545	6.520578739	6.382751104	6.329878754	6.363522613	6.466055851	6.457599456	6.622927041	6.510941461	6.549201389	6.317899638	6.568444989	6.966378623	6.808919602	7.067938978	6.85370624	6.865342379	6.557702477	6.753771529	6.789851733	6.619160409	6.452967602	6.470474417	6.340921899	6.336271164	6.3209532	6.312350409	6.373422784	6.334774326	6.349278265	6.342115478	6.301212476	6.346249839	6.337091356	6.366552312	7.220648028	6.974990621
RSP_0250	9.933513771	9.985191346	10.35538511	9.144587072	8.892152406	9.244969929	9.228758243	9.725500606	9.682505731	9.603669301	9.701884401	10.0553374	9.759247902	9.767407155	9.788500022	9.345793495	9.438267388	9.322006705	9.092356608	9.856176192	9.91801775	9.882726	9.857589766	10.19150409	10.07740347	10.16361628	10.00852573	10.02966792	10.13595601	9.703600295	9.596470195	10.27125621	10.53034326	10.61441727	10.48192196	9.53842839	9.658392814	9.632527764	9.56618985	9.59206347	9.506407583	9.623430423	9.665902154	9.59014601	9.490281801	9.601493333	9.692943164	10.09602468	9.899745763
RSP_0251	11.3651958	11.46223076	11.59819198	11.02060251	10.81006298	10.92613512	10.92448111	11.23995042	11.16420399	11.21625441	11.20374053	11.36085298	11.35407613	11.27916886	11.34168156	11.17181062	11.12047011	11.07612704	11.08131997	11.57339	11.60356537	11.60890603	11.3647867	11.67500599	11.54958911	11.66160077	11.43023991	11.39502551	11.55091823	10.49337504	10.57746118	9.984156389	10.3200302	10.62233011	10.78571703	10.80442466	10.89123176	10.95780374	10.88800905	10.94525984	10.83701209	10.7992403	10.88334062	10.83818906	10.80946935	10.81210785	10.82038753	11.35248889	11.23058087
RSP_0252	10.63985397	10.67955007	10.6663193	10.62896655	10.50618141	10.51007221	10.54911912	10.97741728	10.9165163	10.78517001	10.88023197	11.10100482	11.00940063	10.96527722	10.97649868	10.79679512	10.7314559	10.7102355	10.66453968	11.18428564	11.23851257	11.14053403	11.19589048	10.81781585	10.75893224	10.732005	10.78397161	10.6904499	10.89152302	10.46291663	10.40799554	9.689294347	9.633544465	10.36305001	10.19462719	10.64870415	10.7196755	10.77376338	10.69482631	10.68948711	10.67982158	10.75677974	10.73960471	10.74288462	10.69782033	10.81089665	10.74255779	10.86838303	10.69733334
RSP_0253	8.27589317	8.314611167	8.763141584	8.388749933	8.416281553	8.515548612	8.473649847	8.64430306	8.526393445	8.517826458	8.55550317	8.716826778	8.613130834	8.699159361	8.715824001	8.550580265	8.605595989	8.440824098	8.408301386	8.906976541	8.745284527	8.803841774	8.618187857	8.475598188	8.449703155	8.508903056	8.39516031	8.417028973	8.41823456	8.295830345	8.242546843	8.866915225	8.988742482	8.659447495	8.539810196	8.425038359	8.431391738	8.428074417	8.429680853	8.444010844	8.349654001	8.388244333	8.434139263	8.460505265	8.441536476	8.449545739	8.376568717	8.719697912	8.649466046
RSP_0254	8.094274222	8.358472702	8.367155039	6.895338442	6.879658094	6.618379064	6.920623648	6.744744859	6.752762242	6.675918208	6.590218408	6.618700782	6.594977564	6.67395315	6.646602153	6.572866856	6.780788028	6.677443876	6.817900891	6.579068254	6.540844733	6.779334115	6.630524112	8.01820292	7.989742025	7.61672471	7.830219982	9.350982538	8.380921135	8.779138341	8.907619938	7.904749163	7.921024597	8.434531757	8.331035201	8.806251451	8.677994602	8.75794117	8.722675984	8.885468885	8.847548022	8.847908085	8.808040454	8.701511534	8.764719714	8.769080012	8.623607537	8.67700904	8.444494836
RSP_0255	10.02828338	10.48230218	11.16436215	10.99363202	10.79688916	10.97523485	10.44889458	8.031047119	8.057367367	7.75756696	7.876941597	7.722949979	7.862831882	7.536397632	7.674800939	9.101616784	8.665866293	8.781966206	8.468434672	7.723503209	7.675190292	7.356905082	7.532657239	10.21612309	10.06082862	9.875275125	9.755152046	11.32016709	10.58586268	11.28534262	11.34486555	10.23144157	10.73468223	12.02586954	12.21041587	11.93508111	11.86386306	11.95805512	11.97629695	12.07094676	12.03637421	11.89520029	11.96701846	11.82523257	11.80222871	11.83505632	11.71767595	12.06745995	11.93380526
RSP_0256	11.70389311	11.89719233	11.92218733	12.16785108	11.99652358	11.83058409	11.42810294	8.575914561	8.348172442	8.581552552	8.573725929	8.324664859	8.364285181	8.355396731	8.608290448	9.622442771	9.217769558	9.577473994	9.603763244	8.470371624	8.27102968	8.317083037	8.078183762	11.08148268	11.26077802	10.47144187	11.02688176	12.63398071	11.98159253	12.78775038	12.78453737	11.89312948	11.97712833	12.83005055	12.73129812	13.1045404	13.13109985	13.15066833	13.14139628	13.17158423	13.17161704	13.17986706	13.17749052	13.08335389	13.0617869	13.15142493	13.05273908	12.85733011	12.93625543
RSP_0257	12.03280693	12.14225305	11.96566219	12.10576775	11.94389074	11.7398577	11.38811339	8.435504752	8.171861512	8.393652135	8.346769975	8.037276618	8.294384254	8.320773197	8.515141155	9.513590238	9.060601392	9.362063652	9.496015665	8.125073181	7.98982496	8.265683626	8.107789283	11.25841315	11.60871957	10.5644542	11.38586808	12.88044324	12.04897959	12.83766227	12.80825528	12.2181468	12.14833392	12.74898432	12.60178274	13.38398021	13.30542192	13.4059541	13.33023735	13.39383345	13.37795573	13.40074662	13.40606802	13.37164326	13.30668255	13.39280656	13.29099223	12.95760127	13.03503006
RSP_0258	13.3968585	13.1468849	13.50974382	13.32130558	13.25587906	13.19314923	13.27851366	12.55999809	12.43135972	12.35287353	12.3121952	11.11436423	11.12525729	10.95815928	10.98835349	13.1512637	13.0904463	13.10316297	13.09419218	10.00286303	10.12988753	9.95732163	10.28567284	13.03379578	12.84739007	12.78674682	12.95441189	13.43507598	13.15577517	13.35431181	13.44404385	13.56565744	13.41859259	13.51603042	13.54224312	13.42258772	13.40690037	13.29247677	13.39594303	13.40280426	13.36907423	13.41155744	13.38764155	13.44295475	13.09382899	13.28008563	13.40381261	13.55817554	13.54688568
RSP_0259	10.7112804	10.81075916	11.02597616	6.984450405	6.789633004	6.653946067	6.680920711	6.471823206	6.402659284	6.387628289	6.498222862	6.393700074	6.38163398	6.439499064	6.573884524	6.669999567	6.508041412	6.533278771	6.590105149	6.343428728	6.287322289	6.258039665	6.387538091	10.07584869	10.18044286	9.589654729	9.949416389	11.14165291	10.15291272	11.36356087	11.62779967	10.16598808	10.34084233	11.85293652	12.25333936	11.95812992	11.88044829	11.95923841	11.87664735	11.93594582	12.02588152	11.89385293	11.91810733	11.8516852	11.85661227	11.83216184	11.73417516	11.51844174	11.50409865
RSP_0260	9.654953705	9.925284019	10.39652921	8.458121136	8.323381641	8.323887304	8.492469865	7.984953422	8.064692003	7.859998438	8.19850106	7.987071653	7.785692429	7.732699727	7.887549144	8.099377886	8.229335611	8.054144861	8.369168031	7.960863166	7.85687486	8.003514119	8.31601947	8.720411603	8.611065144	8.440673106	8.555544939	10.25845825	9.370660584	10.73081869	10.64193236	10.14562608	10.13906833	10.90713655	10.77894129	11.2297756	11.17462556	11.2092416	11.23888399	11.21333763	11.26522171	11.25337866	11.27295614	11.14505348	11.21034173	11.2664704	11.18637291	11.037739	10.95389997
RSP_0261	8.010293125	8.311264489	9.393736787	7.019288606	7.044107128	6.994666858	7.078944351	6.754565317	6.921559822	6.873059293	6.926040868	6.760442775	6.809733571	6.803237098	6.791807953	6.802926466	6.974539488	6.926720414	7.111170485	6.676633624	6.675496404	6.752610037	6.843173956	7.138439753	6.862578948	6.852790302	6.766654989	7.944231573	7.368105089	9.036879721	9.000565438	8.210640441	8.024524826	9.473267842	9.032453049	9.574202922	9.528548698	9.513249383	9.619924807	9.61684465	9.681821654	9.559523387	9.61922863	9.542234181	9.526896689	9.561415149	9.514241754	9.560334073	9.413317008
RSP_0262	8.655726973	9.113359869	9.92140389	6.804751962	6.994505143	7.010834909	7.129707443	6.843842627	6.763671382	6.735911665	6.681216457	6.686208825	6.586596604	6.760946861	6.872161527	6.722975182	6.938742084	6.862241892	7.033238756	6.580992508	6.481348224	6.563383705	6.762983328	7.34186822	7.332819412	6.941229374	7.282413611	8.312463568	7.438362308	9.530508139	9.579456067	8.46215322	8.625176149	9.823153034	9.627354883	10.07988202	10.02748326	9.966840163	10.14049606	10.1670806	10.19972164	9.982727289	10.07709439	10.05534638	10.09592881	9.97913403	9.956561833	10.06201644	9.922344532
RSP_0263	7.659891055	8.125627035	8.717905738	6.856719157	6.603423456	6.558470779	6.821668378	6.655603511	6.576700435	6.550449114	6.588670718	6.669050593	6.486557008	6.632720665	6.887095276	6.613862668	6.569934871	6.544858216	6.678384927	6.564514001	6.593220936	6.712963655	6.717621352	6.600674381	6.668040785	6.475094427	6.55282409	7.139052822	6.606734387	9.189686518	9.150232938	8.120653564	7.912405442	9.319116287	8.884320261	9.477842863	9.521519002	9.528616071	9.582193449	9.581181664	9.629690492	9.5396293	9.547011511	9.463237136	9.446247699	9.501944883	9.394200994	9.485045806	9.349426562
RSP_0264	6.954560953	6.985852806	7.546222347	6.525144509	6.505670419	6.536758555	6.617796214	6.521524795	6.482566056	6.553238951	6.562462474	6.432948552	6.373588641	6.57196234	6.561124438	6.4523453	6.469677009	6.433408593	6.529360958	6.399139464	6.403645745	6.49285278	6.5537825	6.434701351	6.251817101	6.355010487	6.254204407	6.64514296	6.338071838	7.372363481	7.411207215	6.838285565	6.925336168	7.247274503	7.453319178	7.490254265	7.37167953	7.492212508	7.470554466	7.517623582	7.524184317	7.457835063	7.545110963	7.486378069	7.442125434	7.505770259	7.415946866	7.730904265	7.657680143
RSP_0265	8.749599231	8.9459963	9.680918914	7.325796888	7.361127873	7.316044314	7.562162907	7.24181425	7.198071249	7.132454975	7.16473946	7.076270138	6.980386272	7.311799186	7.32644165	7.188429557	7.207109013	7.056503935	7.409515566	7.095833206	7.077775773	7.23229892	7.411790956	7.944361689	7.756268829	7.24950911	7.562494394	8.259275735	7.446491024	9.73385944	9.601373096	9.216644231	9.413530578	10.92265483	10.48385892	10.37539583	10.34870918	10.44180916	10.44528262	10.46463077	10.38612777	10.3031727	10.53309004	10.27799376	10.29217289	10.44201159	10.23477203	10.39044479	10.33027921
RSP_0266	8.031084859	8.00718766	8.27976311	7.606879058	7.559565639	7.571482252	7.714656797	7.6046823	7.593870663	7.552062157	7.568684878	7.43121205	7.484739666	7.60404964	7.532420707	7.416505275	7.542881753	7.571719083	7.720537411	7.447789491	7.484102217	7.634174823	7.628226867	7.636051885	7.661601816	7.500059652	7.475382149	7.776016885	7.542614296	8.343591567	8.284294259	8.585809995	8.566416365	8.903323075	8.747617163	8.668585611	8.651609843	8.605811818	8.669153572	8.730991645	8.655950645	8.63119357	8.623135634	8.629385732	8.659482108	8.639519492	8.622190824	8.601924294	8.442244114
RSP_0267	8.428794945	8.467332485	8.78726023	7.61596209	7.669275112	7.631590934	7.706960227	7.60648792	7.439834732	7.482316208	7.577568875	7.529164737	7.512774775	7.437983605	7.4954747	7.568415194	7.618725557	7.552767811	7.57064723	7.442840546	7.374457462	7.53770937	7.52595213	8.065510546	8.066200215	7.814637384	7.953660025	8.420871235	7.832926509	8.561893961	8.677261433	8.229140452	8.202347053	8.677005655	8.692249781	8.877715439	8.790401281	8.935309919	8.821458574	8.958687842	8.958798415	8.913593978	8.946743688	8.792922886	8.915433859	8.84504723	8.707937027	8.822536266	8.720904303
RSP_0268	7.773017808	7.77073807	8.149296624	7.309470288	7.437065551	7.396780593	7.365022789	7.343740092	7.32146602	7.25844327	7.265885819	7.250379647	7.400255963	7.381046463	7.447147893	7.211123048	7.385488996	7.366776046	7.533080778	7.194470818	7.228025032	7.3429288	7.335089607	7.56594278	7.468007119	7.512703894	7.31037231	7.679029257	7.518047718	8.177264587	8.220719899	8.210325049	8.236593966	8.5180921	8.657208017	8.359299335	8.227033268	8.232122603	8.32205973	8.328582969	8.356372078	8.339236685	8.282974831	8.313904162	8.27927477	8.261442047	8.283297283	8.146667847	8.037018126
RSP_0269	7.989862934	8.09681882	8.85328203	7.78239398	7.730361817	7.844737195	7.360625599	7.620173245	7.562303395	7.423756259	7.37498408	7.199893783	7.324472084	7.104950485	7.049698112	7.520162165	7.412621055	7.209645651	7.085661602	6.801567675	6.862461745	6.575731155	6.716786124	7.750600671	7.733740402	7.354025227	7.535485897	7.903201283	7.384295969	9.734621873	9.813536505	8.209151484	8.286426568	10.05346017	9.890274511	9.881693765	9.630495276	9.782861023	9.78292265	9.961540724	9.86455486	9.742751926	9.825878892	9.651599857	9.726560921	9.868182454	9.650542565	9.11514585	9.069963125
RSP_0270	8.621108282	8.942900575	9.320171947	6.962360498	6.833457214	6.877331009	6.754115848	6.700117297	6.792765708	6.650606624	6.614637631	6.759384584	6.777398348	6.631967829	6.646198269	6.772402064	6.84318111	6.662107716	6.810304098	6.680350223	6.869939116	6.88563965	6.754855819	7.713268897	7.571704144	7.165502498	7.185406198	7.693319921	7.162461382	9.155640589	9.200392243	7.875951803	7.766089896	8.792000553	8.696749523	10.03231046	10.0272747	10.12770854	10.06533375	10.1106633	10.13669471	10.09428267	10.09076015	10.01590667	10.17521124	9.996999002	9.940361366	9.544759921	9.333734532
RSP_0271	8.534032006	8.653933322	9.092294663	7.092724564	7.084091331	7.102248531	7.158161899	6.973629041	7.030660899	6.998574774	6.94433946	6.856567361	6.918258013	7.18023308	7.090388875	6.983686008	7.02576089	7.050870436	6.9751472	7.018208276	7.091564285	6.960176853	7.048097147	7.65698287	7.57366879	7.261036324	7.351975823	7.743137037	7.253867135	9.543724843	9.435632559	8.860075925	8.88799853	9.915056483	9.500473246	10.22391291	10.27716998	10.31355048	10.28551838	10.30681124	10.24373882	10.26210509	10.34488129	10.21420444	10.25402982	10.28781372	10.22359363	9.40373977	9.373917513
RSP_0272	10.5528976	10.76338709	10.86177715	7.780947728	7.386240458	7.565273838	7.404902654	6.952297536	6.74316794	6.872924418	7.084055633	6.87809909	6.901237049	6.989588549	6.983575283	7.05473578	7.053668431	7.077630591	7.0486354	6.854781269	6.934684599	6.924663592	6.970394076	10.08016198	10.04950769	9.584453797	9.862604907	10.80585566	9.934191555	11.20979358	11.15981205	9.568913844	9.666091673	11.05137612	11.14361357	12.13874349	12.05364425	12.13973666	12.08829923	12.13685949	12.06115609	12.08532207	12.19231956	12.12539376	12.08309108	12.15112082	12.0105523	11.17126094	10.89650854
RSP_0273	9.589251666	9.684575483	9.851857639	7.700384941	7.471712579	7.457315406	7.662459489	7.798195673	7.500117085	7.92980319	7.758284002	7.739540976	7.871375698	7.896456105	7.918443944	7.553331652	7.360863128	7.384266925	7.71015565	8.084506137	8.098492333	7.973439947	7.829188339	9.414761949	9.47644315	9.049915743	9.190917411	10.13715717	9.31185887	9.981977405	9.94971765	8.077752864	8.084270178	9.281267722	9.336596143	11.04013353	11.11804543	11.06441947	11.05169216	11.11815313	11.04075479	11.07150643	11.17286491	10.95906628	11.11512679	11.19518662	10.99430521	10.02507603	9.920059689
RSP_0274	8.403824909	8.405684618	8.566922728	7.25395092	7.30752028	7.344451708	7.341927135	7.387677229	7.332369456	7.368489027	7.493553374	7.402114872	7.347730803	7.423416454	7.393692594	7.292449634	7.413033024	7.222606802	7.242810865	7.486544408	7.37580621	7.397225391	7.543504904	8.342241172	8.038618505	8.099618002	7.969294118	8.759183351	8.157469147	8.779680048	8.725629839	7.923371535	7.887876203	8.62537101	8.48119133	9.464805228	9.474596331	9.53255814	9.545041331	9.526130172	9.511866089	9.466174048	9.56320666	9.369804561	9.42657253	9.503178267	9.369959573	8.945042899	8.876786375
RSP_0275	6.738492203	6.780996493	6.704755902	6.544840118	6.351879854	6.444250542	6.509326487	6.32957236	6.466132566	6.398611676	6.425417401	6.379994698	6.423212081	6.421636591	6.466918225	6.313422364	6.447145827	6.376060808	6.458849787	6.338983747	6.4047244	6.399145106	6.396943999	6.723968697	6.423660835	6.56420839	6.488688803	6.956912156	6.567914144	7.246256316	7.259751487	6.85593696	6.801522915	7.185239644	7.150816116	7.298395074	7.252034158	7.352506182	7.311326089	7.37617941	7.375027477	7.303233251	7.316811799	7.256907459	7.231553641	7.325155823	7.220114833	7.158863115	7.178950574
RSP_0276	10.34551714	10.56951277	10.59478266	8.536389049	8.532656443	8.434695991	8.53876781	8.254614347	8.30261748	8.310494868	8.22976078	8.329740835	8.306963245	8.244297078	8.172200473	8.263487289	8.45569048	8.615936789	8.368188106	8.173991655	8.581978627	8.173500347	8.228566371	9.800782864	9.701982655	9.141981265	9.376535085	11.02983951	9.929231266	10.84047199	10.89041051	9.038970515	9.22292662	10.49024886	10.38187699	10.48777569	10.43498304	10.40800899	10.51046413	10.52515974	10.49403159	10.3215635	10.421124	10.50221267	10.50824111	10.40594166	10.44697711	10.78840031	10.6923205
RSP_0277	9.917438187	10.26051688	10.31989296	7.685458253	7.802941872	7.633246633	7.844267206	7.626333088	7.608641235	7.551766771	7.567680574	7.453726137	7.542718931	7.699165725	7.775834423	7.509189377	7.443956492	7.545729551	7.760168241	7.419108595	7.493147639	7.518393258	7.351687844	9.222136377	9.264215323	8.419108705	8.833568133	10.59712634	9.503688847	10.62924517	10.7070473	9.017094074	9.056354177	10.27133571	10.18192513	10.55785865	10.45664465	10.50728549	10.51714792	10.57431129	10.51483738	10.37640651	10.47413347	10.54127718	10.60219265	10.47825829	10.42047438	10.46115914	10.21497535
RSP_0278	8.821798984	9.044016739	9.544381387	6.993443245	7.048462969	7.176065266	6.807075244	6.691954649	6.659873349	6.489499497	6.49621844	6.686135843	6.636713512	6.714004028	6.66619228	6.696991722	6.649342887	6.70227967	6.638044202	6.667964514	6.485110099	6.697489554	6.605574758	8.431925871	8.272782701	7.809821629	7.914596159	9.268406513	8.060551739	9.196924956	9.215167312	8.065851913	8.188792432	9.204198298	8.953707198	9.629001942	9.662860856	9.699835632	9.698157558	9.735047255	9.786139808	9.710214963	9.649723252	9.563940311	9.604301105	9.591264768	9.560317825	9.696838436	9.544260147
RSP_0279	8.531981872	8.990583336	9.292225814	7.279811906	7.21711089	7.098739147	7.257260898	7.189885634	7.006171795	7.010421217	7.036403245	7.117371831	6.950370831	7.247143963	7.285418574	7.137361118	7.176984528	7.022602497	7.292025568	7.034079769	7.079584301	7.274019277	7.188765159	8.116952831	7.97690831	7.507603786	7.599029478	8.80051962	7.733308427	8.888377408	8.877855583	8.217453334	8.111144849	9.326926967	8.930186812	9.727366461	9.774520172	9.815515122	9.789886147	9.907568081	9.890348749	9.850170572	9.815050023	9.731303359	9.639938428	9.774944644	9.696355868	9.469324018	9.354376869
RSP_0280	10.19242376	10.45732853	9.79259876	6.953141049	6.790836676	6.887007718	6.859236065	6.629887063	6.721469613	6.709434359	6.938248722	6.532105946	6.717161808	6.691626864	6.748420722	6.676304767	6.727950559	7.07561253	6.837085508	6.65927283	6.738815033	6.933594765	6.752367052	9.710561724	9.693541551	8.982060372	9.49404207	10.45202515	9.373841255	10.89931633	10.97135093	9.530534863	9.433953705	10.76856214	10.9779256	10.89001213	10.87276262	10.80373914	10.85839927	10.94266011	10.97601328	10.84303315	10.90520642	10.828138	10.92739057	10.95662231	10.82763987	10.66919774	10.45323523
RSP_0281	10.40872418	10.51978219	9.878854573	6.902405454	6.895328527	6.960933245	6.789515105	6.846195354	6.674623547	6.495084116	6.609717212	6.793483926	6.691669076	6.755229119	6.746385818	6.611214873	6.792844019	6.677058053	6.755662414	6.576526545	6.536325474	6.607485956	6.934644632	9.701714059	9.917564484	8.8990781	9.56363615	10.40949799	9.139285363	10.03739275	10.13744819	9.043007061	9.287263499	10.42872233	10.5276939	10.59873434	10.54137677	10.72482499	10.5686632	10.66345295	10.67859559	10.59970379	10.77245235	10.66126013	10.65183302	10.66725778	10.49083874	10.57900665	10.46938328
RSP_0282	8.068464756	8.023527138	8.607089758	7.90090516	7.681157371	7.617473234	7.655746254	8.074982512	8.066015578	8.174895256	8.078063791	8.163506028	8.210889808	8.109369383	8.120739319	8.053263785	7.768522816	7.902754854	7.920484571	8.108571764	8.158352449	8.075695172	8.102654303	8.101639142	8.041674846	7.96968207	8.021044402	8.216884829	8.154393007	7.463328494	7.491393609	7.212243853	6.776075449	7.704155614	7.50489275	7.811465179	7.75349962	7.790737931	7.853430714	7.901154433	7.90705576	7.773230126	7.8307709	7.726679024	7.57633412	7.717299762	7.753846425	8.513701444	8.263818008
RSP_0283	7.960927716	8.191811775	9.208323499	6.771703316	6.930681094	7.042718682	7.000229186	7.001455902	7.014662063	6.919111951	6.863919082	6.92604702	6.934308005	7.04494099	7.014116936	6.937026738	7.058191629	7.105886276	6.9722033	6.796906953	6.997659327	7.084570466	7.228123633	7.464170172	7.242379498	7.132264525	7.246462477	7.613153713	7.108502634	9.13804514	9.180696347	8.316119384	8.598614106	10.45886309	10.04546266	9.042976822	8.905634753	9.013046684	8.943632284	9.149463384	9.049561648	8.983614904	9.085636498	8.836646794	8.859005639	9.053288514	8.8148332	9.818171578	9.657224402
RSP_0284	9.61403835	10.02329961	10.31136661	6.853840119	6.872692378	6.753763788	7.045423126	6.633860665	6.749843641	6.79739819	6.782255371	6.610192278	6.677423711	6.866020609	6.922454655	6.699103354	6.713072673	6.672506835	6.990054165	6.581309474	6.634528401	6.913282332	6.834106814	7.94663178	8.004604061	6.928305811	7.766371202	8.775029748	7.25482999	11.31427467	11.30085407	10.10417746	10.11154997	11.45390897	11.14012209	11.39872361	11.48862127	11.44526109	11.41729938	11.43190253	11.4863581	11.46091398	11.49894781	11.32911527	11.31878419	11.49795691	11.37627948	11.25342661	11.21878349
RSP_0285	7.889685073	8.224194949	8.533786129	7.088909636	7.050244554	6.999459441	7.23518097	7.052199319	7.134570977	6.823711198	6.999608665	6.824536853	7.031033603	6.929102363	7.055819031	6.996117476	7.108720919	7.009522832	7.185578548	6.872551649	6.846480692	7.07041968	7.168333297	7.24151097	7.056070315	7.041666993	6.966160212	7.280515255	6.983507709	9.246956326	9.231338781	8.326082267	8.303136045	9.134536353	9.270404306	9.407806891	9.432057372	9.432994892	9.433398929	9.414120128	9.467612856	9.421521835	9.552769212	9.355633487	9.419434668	9.434980205	9.345969434	8.878143091	8.74852345
RSP_0286	9.845618966	10.02372517	10.41844129	7.5239407	7.605650986	7.317553037	7.65327018	7.430889019	7.24943333	7.311170225	7.295275398	7.253259541	7.383898531	7.522031272	7.443062561	7.447634887	7.409221739	7.364654466	7.473190974	7.176510716	7.358552746	7.609596837	7.325678194	9.111589874	9.001340729	8.540974091	8.890349899	9.541182315	8.7121285	10.84869055	10.89464389	8.976739101	9.014703143	10.72368813	10.53709444	10.90697716	10.84130109	10.87591595	10.87026005	10.91458973	10.90337881	10.81904254	10.8593641	10.8366817	10.8173383	10.90877775	10.74731549	10.6030677	10.44558594
RSP_0287	9.176055148	9.355151886	9.687078376	7.660925355	7.828808839	7.372204204	7.756706746	7.506235418	7.468868273	7.60766266	7.691011653	7.384239715	7.442332627	7.710283088	7.732507632	7.566600347	7.545994365	7.637374802	7.932932998	7.455110135	7.468260643	7.809531726	7.555377322	8.410503455	8.490583394	8.080505156	8.2559025	9.961928108	8.839740187	10.11305931	10.24724355	8.483436838	8.575961566	9.882927723	9.791366472	10.03411586	10.00252075	10.00824942	10.07268685	10.07769237	10.08879636	9.969297429	10.00839425	9.934778592	10.01105252	10.00896233	9.919607059	9.906321132	9.793422389
RSP_0288	9.765311045	10.15474161	9.699321381	6.464145572	6.469083792	6.373456712	6.592463812	6.554203075	6.672388224	6.537563672	6.616696953	6.606434015	6.6590874	6.775525237	6.905268448	6.33032825	6.312553219	6.392771059	6.596868856	6.713261151	6.620389848	6.707069263	6.926134634	8.637599549	9.145441285	8.125741549	8.776748924	11.07267715	10.31261492	10.67658174	10.66205566	9.128295891	8.648091388	10.09976302	9.724256526	10.26757264	10.15796857	10.26770934	10.20627434	10.25323804	10.28374181	10.24240448	10.28108062	10.25411115	10.23419509	10.32095349	10.20010899	10.49228135	10.36145658
RSP_0289	9.650808822	9.932937443	10.05124577	7.086995026	7.259290538	6.962220021	7.544038062	7.283104425	7.112575245	7.354320164	7.377896591	7.145066131	6.967708144	7.095259493	7.213330976	7.227820321	6.946585967	7.072742584	7.428943518	7.107792787	7.089511052	7.208830499	7.076214656	9.195487385	8.986700136	8.643415103	8.72660706	10.68602474	9.876755121	9.797033706	9.866362032	8.629302208	8.818624257	9.625537465	9.836331487	9.863073905	9.806086685	9.932288543	9.850298467	9.889444896	9.958787417	9.864122227	9.875236175	9.821085069	9.855023487	9.845550851	9.800536762	10.42460478	10.40281075
RSP_0290	10.18802171	10.30705748	10.36171838	9.354964459	9.165911052	9.049493209	8.858076821	7.886172437	7.848163946	7.723780271	7.932907552	7.576644338	7.67078645	7.612430282	7.883787614	8.027470253	8.06941938	8.139811536	8.260998638	7.711612289	7.481701047	7.975747798	7.751227162	9.560645439	9.703281404	9.212688851	9.4644416	11.11187345	10.46153456	10.2725155	10.27436588	10.36227368	10.29288082	10.53689674	10.41370949	11.03729229	11.13041997	11.13070914	11.15519707	11.05548087	11.23049409	11.14573541	11.05230602	11.01630459	11.05908101	11.1152123	11.033461	10.68408059	10.65248069
RSP_0291	12.20549402	12.35042582	12.24756202	12.23611834	12.11933144	12.00273813	11.73840571	8.927668774	8.985223236	8.870850868	8.950592834	8.702679465	9.227740702	8.767620557	8.828233988	10.40990252	10.21115451	10.36008157	10.11406698	9.062359826	8.889716119	8.77752036	8.775157354	11.7021971	11.5796007	11.04879637	11.46672105	12.55940785	12.20083781	13.17712866	13.17633175	13.07276307	12.72582731	12.93788633	12.95267201	13.21074005	13.10826385	13.20877981	13.09330632	13.18615791	13.20586041	13.22822495	13.20222757	13.16703049	13.2083741	13.29775882	13.10286289	12.76422902	12.69775999
RSP_0292	10.62125031	10.71602797	10.32144413	7.492520414	7.142798334	7.084473492	7.259683374	6.820715218	7.030939988	6.86297615	7.118981077	7.036146829	7.071426337	6.98237969	7.069289517	7.057085287	6.838680812	6.671934651	7.256328807	6.919868906	6.777318131	6.855215232	7.576142026	9.818248363	10.18403306	9.222446052	9.946843381	11.4196651	10.8415315	10.98636474	11.07336026	10.27714003	10.05131585	10.54445237	10.69249124	11.28528557	11.20438027	11.35413843	11.18113558	11.29020944	11.31525596	11.27987218	11.37893397	11.26616039	11.39713285	11.38742186	11.17155093	10.61574862	10.3737384
RSP_0293	11.09387534	11.10420572	10.91011942	7.47952386	7.232387531	7.387152578	7.343177036	7.238538038	7.30523707	7.161552263	7.183818325	7.670808446	7.62544129	7.61426089	7.491810476	7.100651477	7.298058725	6.942212845	6.775334915	7.669549887	7.651738901	7.599003838	8.307461449	10.38292598	10.89529074	9.90417982	10.56550933	11.91548386	11.22681748	10.80118095	10.76400219	9.72682532	9.657960134	10.35558534	10.26445349	10.9710694	10.89244796	11.00374357	10.90286674	10.89737124	10.9767766	10.99251429	10.96350845	10.91090839	11.00635233	11.07834994	10.92224289	11.09103093	11.08798066
RSP_0294	11.19376147	11.2182274	11.11440609	7.4456875	7.293338348	7.259071348	7.086276814	7.204787394	7.091638283	6.924330553	7.06754853	7.301578966	7.485766839	7.339473203	7.277408409	6.867114555	7.028276897	6.911347234	7.004082537	7.82442196	7.673291631	7.666471588	7.691539768	10.50370399	10.8922805	9.910787027	10.70359732	11.96917854	11.48988084	10.34350177	10.27940903	8.522332532	8.524362966	9.32608478	9.23976348	9.848813583	9.819461474	9.874003319	9.893492244	9.8582957	9.966341158	9.917041501	9.889258017	9.851345005	9.824837629	9.902658142	9.894268095	11.15186009	11.04760286
RSP_0295	9.440532695	9.52936805	9.285702068	7.256596111	7.140904948	6.913984167	7.137028009	6.819335507	6.793143711	6.796172586	6.869312201	7.01928026	6.806934507	6.8363232	7.085844192	6.793040966	6.937638067	6.723123607	6.828056918	7.029311332	7.075955192	7.084047917	6.823221921	8.816239704	9.160386261	8.347122813	8.9444867	10.3000033	9.79644404	9.143329863	9.100823814	7.772655908	8.009621942	8.419209128	8.101130986	8.88482737	8.905396655	8.929825003	8.971267975	8.908246015	8.942869552	8.810386554	8.971247901	8.939848774	8.904344353	8.995862514	8.904971855	9.776002226	9.583197552
RSP_0296	12.88199439	13.02862607	12.87199935	11.43514939	11.54948997	11.95318135	11.85781938	11.3994577	11.70346754	11.06715106	11.28380085	11.83500627	11.78812669	11.64185418	11.49983343	11.58755806	11.84834964	11.66779519	11.07037085	11.7369236	11.84997784	11.64971674	12.34441811	12.95302768	12.56877814	12.71705955	12.63574836	12.7938719	12.68676584	13.25397614	13.25857946	12.68117177	12.95944143	12.77805583	12.73916054	13.23292059	13.15153913	13.24715288	13.16512412	13.24881852	13.23407663	13.21600776	13.28655565	13.14490786	13.22173428	13.27103443	13.12083543	13.37047089	13.36402755
RSP_0297	6.521647562	6.418692173	6.503640673	6.390669094	6.25456633	6.383002563	6.364530325	6.431903166	6.454404148	6.40916377	6.424295237	6.414107448	6.319948232	6.492024599	6.542896955	6.303091125	6.412835521	6.444938713	6.438862478	6.411785999	6.41849215	6.517523648	6.561528088	6.472594225	6.422665606	6.465450448	6.448940704	6.499278704	6.479771218	6.608208916	6.540615621	7.623829653	7.561142973	7.751917974	7.757917773	6.524932942	6.629178551	6.62366801	6.573771819	6.603519525	6.566191322	6.654114934	6.652689679	6.624599702	6.607402979	6.614259152	6.645255918	6.586663661	6.644387281
RSP_0298	7.03769623	6.990399758	6.916019724	7.032008642	7.119066698	7.038018413	7.290141234	7.081450978	7.042562215	7.106868847	6.983627277	6.854176895	6.986250354	7.052744765	6.951728275	6.947694837	6.944027741	6.975927333	7.25515969	6.974029885	6.858349234	6.876565156	6.942737598	6.843789755	6.555014248	6.899808932	6.662254347	6.681862085	6.741432068	7.249039529	7.211779605	8.067876181	8.232029984	8.40702042	8.450623351	7.430155769	7.465994345	7.475185906	7.430945205	7.40940235	7.410878445	7.379315784	7.413499627	7.396382279	7.490789919	7.484640381	7.445745726	7.107310737	7.426836896
RSP_0299	6.14123531	6.122823651	6.171606678	6.273052803	6.291319715	6.343036097	6.20086865	6.218971384	6.191013251	6.21586368	6.177464488	6.2079878	6.185676857	6.247516025	6.21706196	6.209956781	6.249865743	6.150057227	6.318779512	6.271177294	6.182932539	6.248731968	6.133038939	6.110382604	6.069894287	6.125639236	6.05846993	6.025328455	6.124041777	6.427006906	6.434362305	7.725026893	7.804438042	7.645764996	7.611063938	6.2900775	6.28842019	6.327120592	6.299457723	6.306477658	6.295212584	6.294699829	6.293796668	6.318858553	6.336766155	6.292774707	6.334290145	6.338401881	6.340792576
RSP_0300	6.781455346	6.666392216	6.543073852	6.983417207	6.953625677	6.794484789	7.015684877	6.787292861	6.815408098	6.797924243	6.900566864	6.728187089	6.755142164	6.836883955	6.895100195	6.804345723	6.832688515	6.78722718	6.963917559	6.746732743	6.829903073	6.836960744	6.909523869	6.598769798	6.550171799	6.635561281	6.573975798	6.600635176	6.716689093	7.069472665	7.130378095	9.045041798	8.706288639	8.730380594	8.247066569	7.069818064	7.150138752	7.107060112	7.105165169	7.044872278	7.053627621	7.175598796	7.155135031	7.090165609	7.123205419	7.196397385	7.179341578	6.847299909	6.960722676
RSP_0301	7.095216608	7.056699116	6.985716348	7.268130107	7.296834826	7.191090222	7.210886425	7.31178783	7.239579283	7.145877787	7.215431047	7.391543898	7.693557396	7.483732513	7.354428277	7.087490988	7.273691051	7.171597165	7.288279683	7.357013774	7.611843105	7.655402394	7.170578355	6.986068373	6.84544998	7.021356568	6.824238716	6.869650323	6.94751397	7.493865101	7.421052206	12.19876446	12.60255864	11.61267573	11.69088397	7.229431467	7.197361511	7.298251617	7.248974777	7.201277572	7.228212855	7.31023471	7.319390541	7.274392012	7.352334548	7.336267676	7.283381995	7.177513164	7.174397399
RSP_0302	7.518815204	7.567778143	7.813734127	7.101345641	7.193625173	7.166987054	7.266195619	7.367006989	7.451941195	7.266648514	7.312030904	7.491379209	7.416354638	7.377521044	7.648521234	7.179337187	7.342374326	7.297069534	7.347636025	7.600302735	7.469138641	7.502423745	7.613633188	7.758509208	7.556661789	7.645193311	7.543995544	7.521352908	7.613449088	7.473889474	7.484237837	7.264232887	7.327153938	7.507902158	7.544189107	7.522075344	7.452384826	7.604932798	7.512796717	7.510377585	7.525066195	7.469787571	7.544937362	7.49806741	7.474095316	7.521885638	7.484240482	7.634666197	7.759691946
RSP_0303	8.306516665	8.283182022	8.521426913	8.143016837	8.128502398	7.920877045	7.936903217	8.080940296	8.1681935	8.206764829	8.079905938	8.364824972	8.246767173	8.315984241	8.360521043	8.135711202	7.977206881	8.052168393	8.150462951	8.530076739	8.379969477	8.383123543	8.350401024	8.480216482	8.352777988	8.478394386	8.312075394	8.321931468	8.369761761	7.769038661	7.955052198	8.076952227	8.069154659	7.978672969	8.057471197	8.071115087	8.050617082	8.081381802	8.064450021	8.167299763	8.08347873	7.960043128	8.052396009	8.071510684	8.122523901	7.962305353	7.994482795	8.391716396	8.269840078
RSP_0304	8.267782086	8.313674666	8.781424309	8.172187189	8.309913422	8.227978667	8.129525813	8.4669693	8.68558601	8.463594532	8.367586939	8.519239032	8.539070963	8.525121376	8.31693535	8.391888202	8.256544406	8.198629647	8.249287734	8.830525203	8.728649376	8.665996674	8.500729445	8.634042448	8.470068366	8.52894693	8.410111771	8.423584822	8.672612832	8.182118444	8.02412365	8.584731083	8.580773438	9.068364311	8.840580279	8.198605996	8.240591946	8.236851386	8.294221926	8.317283587	8.237850944	8.241889694	8.309272463	8.171282738	8.232049328	8.216768586	8.204508129	8.004754332	7.881300656
RSP_0305	8.253522705	8.463691844	8.325798331	7.827403281	8.020367978	7.999561438	8.088958067	8.183479338	8.235777239	8.016623625	8.048105121	8.291587956	8.256041276	8.379822812	8.260240783	8.054414636	8.100188772	8.232755272	8.13217278	8.387218096	8.270148731	8.48075352	8.60381037	8.286064255	8.484825063	8.215362938	8.445201977	8.488689135	8.482411315	8.259515746	8.343461443	8.753413593	8.798884124	9.305366359	9.354146953	8.315899821	8.247288564	8.250425896	8.266816564	8.230284575	8.298590507	8.355454335	8.32662112	8.221441167	8.266676773	8.300090288	8.261270933	8.175552545	8.298763691
RSP_0306	6.974464598	6.988395549	7.054430252	7.488310459	7.347238671	7.349857856	7.387687529	7.342602695	7.389545943	7.334669771	7.273829711	7.338460982	7.354058317	7.406642709	7.34046796	7.26448674	7.390737107	7.19283191	7.349428403	7.363837366	7.423479961	7.4016866	7.407878994	6.92835383	6.949762586	6.953423686	6.920511843	6.980118457	6.953529981	7.508053924	7.440967334	7.918924633	7.855279516	7.639915005	7.69407525	7.372634056	7.529559338	7.414126394	7.404910915	7.331280959	7.326889705	7.331053187	7.453855989	7.47984213	7.473254924	7.457505381	7.470248932	7.356530981	7.354761998
RSP_0307	7.781146635	7.847798245	7.972066986	7.749529314	7.763132749	7.690022328	8.000788658	7.827684306	7.855933264	7.761461169	7.83789398	7.877694708	7.744552222	7.829907007	7.983941	7.786049339	7.891538143	7.847810653	7.899300473	7.839501281	7.905038684	7.982729976	7.80651297	7.764795932	7.888422915	7.705596059	7.723698522	7.807717911	7.89293735	7.908401589	7.846244984	8.769867383	8.692000869	8.982238677	8.818218701	7.826191602	7.812300432	7.737355305	7.858712888	7.827005883	7.748279209	7.802776835	7.784691074	7.885436226	7.864457894	7.794799271	7.887674207	7.715263209	7.678677028
RSP_0308	6.955978467	7.149447439	7.488700056	6.977362743	7.042783255	7.109540721	6.939532038	7.087965266	7.134232118	7.104918656	7.001137301	7.355105985	7.22563938	7.175590006	7.140555656	7.045881422	7.143071587	6.937852113	6.98798326	7.409192424	7.410343594	7.252689471	7.202527821	7.257018291	7.438843948	7.098003552	7.421273901	7.378938365	7.378940356	7.148511153	7.062682438	8.129564284	8.317343344	9.484542648	9.654450657	7.098176645	7.102634771	7.016947548	7.148854602	7.116654245	7.084761206	7.052448613	7.095680419	7.109057483	7.017195762	7.012232871	7.050355694	7.135470904	7.071630766
RSP_0309	7.435591237	7.472549204	7.424957535	7.222105354	7.423387348	7.354329508	7.159350552	7.374726819	7.376422939	7.289959801	7.183516814	7.603256981	7.663787032	7.49502134	7.47019567	7.382290679	7.25832819	7.393411569	7.256713263	7.785650245	7.666455418	7.590659466	7.537655338	7.511147695	7.519874215	7.265782156	7.576473594	7.444328663	7.422193533	7.519579023	7.633565372	9.989257643	9.937724617	10.62306817	10.53130139	7.464203316	7.398138701	7.526952553	7.508957543	7.493912148	7.515062004	7.459055059	7.385252567	7.481168428	7.512849818	7.385371142	7.451699769	7.692896877	7.6316722
RSP_0310	7.121928475	7.050396844	7.200959263	7.102480622	7.221636074	7.236560835	7.057685873	7.165130996	7.225381739	7.215342444	7.108496781	7.267059246	7.289931349	7.355094141	7.366902087	7.123815843	7.12215651	7.10982496	7.157167746	7.398246961	7.369733477	7.398233806	7.443687509	7.038875875	7.226640581	7.066512598	7.118561045	7.146889519	7.110100975	7.170464973	7.148466014	9.142482819	9.364659634	9.586683846	9.534601134	7.19946305	7.149635233	7.197637584	7.189513636	7.14530075	7.278823225	7.170443691	7.211813085	7.192007121	7.105576491	7.156009997	7.212682917	7.313953187	7.280395447
RSP_0311	7.94854418	7.897749994	8.144743673	7.601383865	7.795441626	7.687097111	7.867726831	7.937380417	7.908802984	7.875992181	7.845327575	7.996473128	7.96852057	7.899310493	8.091200043	7.66428508	7.721659453	7.769685182	7.799386021	8.045032091	7.923160888	8.113891631	8.146879152	8.003148518	7.927569592	7.907853655	7.985872455	7.949161582	8.004302341	7.780026053	7.737888459	7.558897053	7.595227063	7.427475574	7.435372831	7.796975453	7.774565158	7.786834342	7.734475469	7.736396529	7.760772292	7.728990031	7.754330058	7.755067097	7.776868453	7.860969713	7.710108962	7.91150014	7.875306241
RSP_0312	7.643192365	7.69288741	7.762715933	7.583234169	7.545340079	7.483162889	7.606061304	7.759243103	7.678058771	7.576492124	7.573698895	7.779394355	7.662253105	7.778357359	8.024203994	7.699647216	7.657062984	7.494241113	7.626948433	7.884190446	7.919538651	7.630789974	7.808773691	7.847802432	7.548307285	7.627226156	7.703265021	7.487296142	7.534744424	7.768642423	7.73102777	7.784413681	7.766008169	7.657801271	7.513889633	7.84127617	7.787175494	7.934160409	7.795114655	7.904928943	7.804761692	7.880150215	7.982309365	7.885891159	7.860593814	7.965056795	7.838368313	7.929291338	7.889491672
RSP_0313	8.196634599	8.245291518	8.451922858	8.451222931	8.52898558	8.611525156	8.642014754	8.297239753	8.260587832	8.288087989	8.249561166	8.358528662	8.241358293	8.460436437	8.45419078	8.494321823	8.487415685	8.511137759	8.615454885	8.420751162	8.335154422	8.276339582	8.368800695	8.185462993	8.207516463	8.168225158	8.208518626	8.434331512	8.218788566	8.652097975	8.700770144	8.776006982	8.672695168	8.694689455	8.623345616	8.709539643	8.688241919	8.769116402	8.683514665	8.707458589	8.706961625	8.680608386	8.736438824	8.708237376	8.739038425	8.778422476	8.696075224	8.602413856	8.67772232
RSP_0314	12.06149803	12.37737407	12.98764504	13.8116001	13.80056292	13.8390407	13.86850376	12.99538739	12.99621851	12.98139078	12.96877964	10.9768556	10.88629839	10.82918931	11.1644258	13.61280498	13.63313207	13.63989923	13.64902809	9.402956418	9.071380832	9.23501114	10.39978298	10.21943822	10.42726352	9.35060193	10.4651718	12.8599121	11.91596737	13.97442458	13.95780004	14.04103514	13.98345277	14.24871501	14.13614501	14.246019	14.23205327	14.18500174	14.23129836	14.23166058	14.25300915	14.27416582	14.25666007	14.18165876	14.04687945	14.20706327	14.2413727	13.82313891	13.94150059
RSP_0315	7.896959129	8.177213518	8.445629194	7.462550086	7.526060325	7.321686265	7.647382886	7.428274371	7.421518255	7.365748491	7.403216583	7.18821224	7.278615533	7.515109266	7.599417028	7.180660677	7.355067542	7.358969171	7.666957447	7.17733206	7.231443554	7.33077941	7.447565097	7.020233179	7.022047201	6.967592563	6.959901589	7.460480887	6.921192409	8.368343078	8.340998593	8.110850461	7.948908157	8.096139733	8.162444644	9.36024654	9.448417974	9.462323034	9.509449758	9.459772433	9.533877097	9.44068449	9.331688348	9.451013971	9.461434182	9.334308906	9.34965832	9.405473559	9.28363776
RSP_0316	8.611184737	8.770642728	9.00273392	8.93317702	9.093217857	9.198515981	8.770848112	9.077004217	9.123144577	8.991827844	9.025815436	8.792996458	9.092285157	8.798094645	8.608528861	9.033096465	9.180521002	9.141580345	8.89651792	8.781536584	8.791461765	8.756259097	8.625114038	9.0255526	8.867368974	9.024910485	8.926646923	8.759801993	8.863742748	9.033707538	9.054197108	9.606757601	9.755856401	10.39902999	10.41587515	8.573479148	8.591220649	8.576330525	8.761452088	8.544070837	8.82230478	8.678145476	8.448113634	8.612917415	8.442578137	8.485791149	8.696619394	8.86123983	8.885649813
RSP_0317	10.33968541	10.43059042	10.23357166	7.698420829	7.501093864	7.732500698	7.621447675	7.134390738	6.983420918	6.99504042	7.296606184	7.097550117	7.123036357	7.100432811	6.987477098	7.288059278	7.29240969	7.484659759	7.372320754	7.024020743	6.963955156	6.97919929	7.017865413	10.46582694	10.43554118	10.32086983	10.32252126	10.45431663	10.30998764	10.89354002	10.98849277	10.94501595	11.07787927	11.48392266	11.50297526	11.45182059	11.41050538	11.40864685	11.48112091	11.48347183	11.46636198	11.43782628	11.48829229	11.47042671	11.45435639	11.46049253	11.41896534	10.8676271	10.94833947
RSP_0318	7.645542814	7.44693886	7.64890495	7.7911066	7.827551906	7.609414676	7.776235496	7.630518996	7.481336283	7.803207017	7.749181702	7.686694861	7.71296655	7.737685184	7.877163624	7.706312908	7.55512026	7.600454556	7.830954554	7.918820862	7.827900167	7.835773923	7.631883005	7.621466683	7.413383339	7.646633147	7.540954439	7.482524988	7.578818891	7.884500679	7.897210149	8.384357356	8.1489987	7.960026213	7.876614401	7.632094457	7.616426713	7.584203889	7.613511599	7.572931058	7.568165706	7.66175608	7.658733003	7.658137151	7.680672681	7.701052293	7.685164552	7.654227826	7.669439087
RSP_0319	6.994610025	7.025560825	7.024521108	7.107930882	7.375131133	7.209332788	7.073308912	7.490174441	7.36599205	7.57540443	7.314769668	7.40377915	7.723004343	7.407961231	7.529663005	7.16327826	7.061587978	7.258117952	7.229574966	7.807903033	7.49769446	7.412048044	6.958346258	7.026532495	7.046797766	7.02494453	7.088922101	7.147596015	7.321629435	7.29333579	7.248666754	7.14790918	7.476646446	7.632929246	7.394857541	7.440204399	7.40008919	7.475160056	7.482678456	7.509175487	7.527186511	7.475574386	7.470555684	7.39867372	7.302150925	7.437126983	7.38646287	7.099065816	7.274266298
RSP_0320	7.592322755	7.465884864	7.488398903	7.481447319	7.630893378	7.571064005	7.432096984	7.821974893	7.809851766	7.655787947	7.73261135	7.852367137	7.870636916	7.961321328	7.795763559	7.574239093	7.572332866	7.641259803	7.603546214	8.098067703	7.836579605	7.944188395	7.795761359	7.510701806	7.673141504	7.472015145	7.487118776	7.599927438	7.662609433	8.185981284	8.236313004	9.169522851	9.155208478	9.329230426	9.031009072	7.928310768	7.860980503	7.839077309	7.948544568	7.929815704	7.969935749	7.926848746	7.886729662	7.812441866	7.807714156	7.85543164	8.005672389	7.680151782	7.920828715
RSP_0321	6.83751623	6.667759694	6.744136944	6.950727428	6.952623293	6.970180485	7.155291796	6.926701773	6.938977676	6.830609524	6.969711767	6.748830652	6.803580231	6.889024545	7.042610728	6.825123618	6.873249766	6.959144559	7.052557705	6.874972375	6.949801571	7.047119308	7.004730903	6.66318146	6.621435622	6.662472443	6.633292126	6.592493166	6.756819121	6.991397756	6.979587398	7.332303738	7.351198586	7.147315381	7.280664108	6.890293677	7.012597383	6.905863452	6.910757883	6.922562668	6.96340986	6.938019433	6.920193608	6.941640505	7.032694077	7.084867821	7.007849382	6.889244654	6.91199009
RSP_0322	7.148413507	7.08544296	7.035658055	7.13132275	7.117024674	7.008104522	7.448566498	7.081057018	7.082613193	7.023235141	7.073264278	6.976716431	6.911080471	7.151949661	7.081122707	6.919895793	7.094026465	6.962160041	7.066346422	6.749267548	6.88283306	7.209013178	7.239531828	7.040748645	6.959622436	7.040265873	7.025284135	6.9633759	6.989365556	7.852792497	7.759170377	8.064966208	7.900107451	7.861980117	7.800724051	7.64448191	7.58920603	7.724424946	7.626355964	7.631594592	7.579033884	7.652650835	7.71052692	7.742997936	7.716042752	7.6567872	7.683432786	7.298780211	7.534416293
RSP_0323	7.019101815	6.792618114	6.852176023	7.246431524	7.038222584	7.054587277	7.174128917	7.012502921	6.95441631	7.017206148	7.045475855	6.986950615	6.931612449	7.006850442	7.058920176	6.855968346	7.000419406	6.866978654	7.058479051	7.025733666	6.966402678	7.23407722	7.095130181	6.819287615	6.608764504	6.843748416	6.740966361	6.850062908	6.839242669	7.340219573	7.13379503	7.464727543	7.462874696	7.36433026	7.310788614	7.20363431	7.358739683	7.254873861	7.272562166	7.169641813	7.161749888	7.305013267	7.348067755	7.196027737	7.24849571	7.397156028	7.364119498	7.087975754	7.2827414
RSP_0324	6.723201455	6.59474304	6.428701132	6.565504933	6.673294806	6.541142013	6.773293168	6.638460252	6.583697342	6.538776007	6.547652609	6.613330658	6.57961103	6.667916119	6.65467189	6.550838029	6.598390051	6.567486397	6.743187092	6.474929555	6.549840815	6.750031654	6.682640725	6.528778016	6.470109841	6.420874806	6.433624141	6.501419418	6.454172965	6.815390118	6.716601894	6.855252949	6.947094183	6.772312174	6.823353377	6.801593487	6.871405105	6.864865969	6.81194121	6.799678258	6.753145039	6.791159738	6.828815681	6.869269613	6.884234512	6.851528647	6.799630829	6.697286833	6.739793953
RSP_0325	6.424477505	6.430924239	6.385031132	7.03813856	7.033852772	6.876367719	7.037915042	7.013738805	6.938203683	6.85489419	7.025995678	6.820722999	6.779559465	7.123365813	7.168841496	6.864312914	6.963114478	6.881544274	6.963872125	6.859514731	6.865960842	7.056930826	7.15213228	6.336117452	6.28000403	6.384620027	6.38731625	6.380304271	6.414185953	7.209280724	6.966380619	7.458202676	7.1619939	6.980246703	6.833541443	6.953686706	6.855430241	6.87055848	6.903652933	6.85413785	6.835053034	6.936368412	6.967862755	6.910557368	6.86335555	6.945022317	6.923576085	6.696098615	6.754696494
RSP_0326	6.870510606	6.794442952	6.782144318	7.033792148	6.94010763	7.114886282	6.950942827	7.047340854	7.08135093	7.23324995	7.084840895	6.961520343	7.097468712	7.067842244	6.976105627	7.026037085	7.154087409	7.094423045	7.129925154	6.933684153	6.985597377	7.015934113	7.045916968	6.876952592	6.885538981	6.895662776	6.832434545	6.91461644	6.917220079	7.250398645	7.214085423	7.199685834	7.156222589	7.165420399	6.969954686	6.991485965	7.033089865	6.911967399	7.007514909	6.946815712	6.968539228	7.053581734	6.994088139	6.932086896	6.976184127	7.02768428	7.095181734	6.970614928	6.961017838
RSP_0327	8.547096365	8.619325111	8.980557942	8.620654647	8.655243816	8.475161238	8.529607353	8.564876622	8.496444652	8.480020164	8.339730049	8.747731524	8.758625611	8.731757988	8.624895205	8.529351766	8.365362699	8.44370921	8.215103642	8.938304216	8.933384181	8.805969277	8.505561262	8.821641839	8.599872395	8.869602642	8.64756089	8.65910692	8.679748862	8.061707539	8.090834136	7.944973835	7.928946566	8.192758668	8.218486956	8.307014485	8.237065703	8.303820098	8.23067667	8.343776377	8.275426879	8.172455638	8.183853275	8.302814187	8.339035763	8.140366138	8.201781032	8.645405561	8.557733122
RSP_0328	6.954783039	6.883336324	6.965415295	7.28413707	7.035587906	7.076155557	7.229038676	7.102541844	7.015396068	7.085137112	7.190227995	7.108135084	6.901312878	7.031617154	7.228198713	7.039383796	7.02385546	6.945714007	7.149006769	7.099465872	7.041000128	7.294921472	7.127355639	6.844298676	6.740277147	6.85854447	6.70297891	6.91121806	6.884523331	7.214161125	7.113175885	7.504709796	7.397901457	7.26854593	7.243422407	7.133262131	7.230437205	7.183272984	7.183397329	7.126506115	7.104766371	7.259872806	7.196921298	7.19453741	7.220567846	7.247192361	7.27175444	7.028083817	7.09751449
RSP_0329	9.875978219	9.964580793	10.24630533	9.399579276	9.253662325	9.504240647	8.903996841	10.18201356	10.17761784	10.20131713	10.09934219	10.32812583	10.34261535	10.15293407	9.99136918	9.774922713	9.792986517	9.822956376	9.371120979	10.34571429	10.28473201	10.09582169	10.0963366	10.20003581	10.12980328	10.08240508	10.0724484	10.16934313	10.1132701	10.15535684	10.1712472	9.225691556	9.230960745	9.659431201	9.58624767	9.888475257	9.829811337	9.88673098	9.819446119	9.998629118	9.929392078	9.944447895	9.944866558	9.85208175	9.778417836	9.994134514	9.849001325	10.56653708	10.62941793
RSP_0330	6.756858691	6.810643819	6.887873135	6.529202173	6.432615723	6.571304912	6.548220747	6.490511459	6.534926198	6.323325415	6.475884442	6.411206352	6.456195227	6.50036396	6.438568684	6.413354611	6.530910305	6.452097427	6.516153601	6.595455072	6.439913373	6.528180546	6.545177374	7.012456591	6.863572276	6.890041816	6.924357648	6.986329503	6.961306144	6.926417693	6.863439464	6.923405931	6.884784047	6.950499886	6.952842362	6.844465893	6.847543498	6.823436977	6.81950732	6.852774776	6.855081376	6.908683482	6.880723859	6.824083156	6.843739328	6.926727092	6.838314652	6.944449821	6.964031255
RSP_0331	8.004831938	8.17365109	8.095487986	7.270460884	7.332971338	7.468076524	7.256958388	7.400717908	7.412727443	7.302169896	7.464029321	7.519436784	7.659378331	7.475427987	7.592444078	7.355824783	7.341035265	7.274388729	7.325075487	8.134970673	8.021603793	7.729865762	7.846122429	8.203386942	8.001927047	8.162810579	8.013341871	8.077707985	8.257726671	7.306353055	7.386346929	7.103141851	6.961446811	7.378983264	7.41871827	7.478790188	7.482290153	7.572376511	7.534991641	7.508222024	7.553192549	7.558784405	7.488663253	7.444308322	7.441947335	7.557380247	7.462823471	7.696567515	7.670316185
RSP_0332	8.965518098	9.170121305	9.049907904	8.126570586	8.114314724	8.054200188	8.063829803	8.23665042	8.200059372	8.206193387	8.322664831	8.602451606	8.499799904	8.468130297	8.528337191	8.161454448	8.096881062	7.993141263	8.035605499	9.200822712	9.154713342	9.090283985	8.905378599	9.334788416	9.220087073	9.187303765	9.073484641	9.167359996	9.403932003	8.251597445	8.079081995	8.265109572	8.315868061	8.403626349	8.270859854	8.110893809	8.177271402	8.214562934	8.185872811	8.211684237	8.19867751	8.205267349	8.255646153	8.138939049	8.155609682	8.187396334	8.127873858	8.314092665	8.193976347
RSP_0333	9.017136922	9.16436219	9.007228208	8.436132281	8.345327757	8.442499134	8.122793552	8.456438653	8.327658757	8.423058085	8.436876305	8.728880354	8.94754928	8.738353194	8.875274055	8.429216362	8.192018101	8.34065151	8.363060287	9.653458012	9.325366864	9.412335356	8.942807943	9.318894457	9.196007506	9.111806248	9.209397719	9.043733616	9.243822123	8.214674346	8.313741298	7.807316991	7.912524817	7.919650242	7.893160436	8.098701381	7.951401696	8.10525827	8.056808913	8.123860834	8.135618643	8.106822594	8.11141495	7.991708448	8.003109057	8.051187762	7.994530593	8.502795818	8.268089343
RSP_0334	8.746465046	9.229219749	8.96994361	8.654481827	8.719970947	8.544515045	8.339046624	8.550919849	8.529170436	8.623292031	8.686165928	9.101444764	9.100634368	8.955457203	9.057967955	8.735473512	8.375620609	8.610776638	8.64437109	9.980551257	9.64844755	9.496444869	9.233430175	9.22399486	9.090910041	9.140052941	9.044117378	9.014503014	9.272202152	8.323877931	8.417631734	7.780357354	7.860660968	8.239138311	7.948624959	8.156837066	8.164142445	8.24919264	8.151704296	8.197748902	8.159705665	8.17001163	8.128504048	8.13485222	8.146679325	8.184674407	8.148919477	8.815057792	8.774377906
RSP_0335	8.192144119	8.353549471	8.536764607	7.94253815	7.972138157	8.117636481	8.051185489	8.052127289	8.254037983	8.086520263	8.152948794	8.192833371	8.239919002	8.222433649	8.097060807	8.072259597	8.232624057	8.194675473	8.033247749	8.459864095	8.401092402	8.265301233	8.236712837	8.559559111	8.464338539	8.487727587	8.398993794	8.545621033	8.706652176	7.742246213	7.997702128	7.885432294	7.898601848	8.34818255	8.304831995	7.830684556	7.817970823	7.775238268	7.807153943	7.814809074	7.845400579	7.822897536	7.772741043	7.771073411	7.737815407	7.749866597	7.742748439	8.235205258	8.056980832
RSP_0336	8.474405902	8.493124775	8.781245122	7.90392489	7.87443563	8.058873384	7.937839677	8.061919707	8.050857612	8.096157966	8.20414178	8.227484173	8.181304731	8.056258416	8.184573696	8.067682303	7.946264474	8.073652538	7.835885624	8.45493796	8.308342092	8.156230837	8.138058904	8.626442878	8.672114676	8.719802498	8.686122843	8.763272961	8.718236329	7.753720536	7.728510507	7.630291398	7.580846547	8.400015035	8.182635164	7.750023782	7.669444539	7.785710027	7.80515993	7.798412111	7.860209662	7.769783403	7.692930951	7.640635712	7.622378983	7.777532568	7.691159439	8.452783321	8.287877427
RSP_0337	6.982991545	6.886915326	6.996073296	6.870814636	6.954924533	7.019511301	7.01725587	6.998358422	6.929031783	6.957866101	7.036467559	6.939242017	6.92911002	6.961893981	6.993456124	6.863731507	7.005375886	7.037833091	7.076306799	6.959438974	6.958348692	6.995671847	6.954125068	6.972549592	6.890939496	6.938425549	6.942084435	6.839399793	6.885588938	7.176554762	7.055903148	7.383453958	7.430359777	7.225879973	7.309913546	7.085316363	7.050132863	7.061491047	7.037684135	7.008650725	7.006816824	7.126783595	7.075000155	7.027340242	7.067565763	7.044977192	7.143656587	7.027009529	7.120919449
RSP_0338	7.151718305	7.023774304	7.184483962	7.003222775	6.947662036	6.996678467	7.011487556	6.925366144	6.846690961	6.783709442	6.801622834	6.91059048	6.778541548	6.981099003	6.955534905	6.940149936	7.041129034	6.719791749	6.829271934	6.814328024	6.860202684	7.039562783	6.988920173	7.209858264	7.103687083	7.267647497	6.981580377	7.013433422	7.212995654	7.217504715	7.048377593	7.457298824	7.328389004	7.067118493	7.104057056	6.978154923	7.068227316	7.13057902	7.071814383	6.962606592	7.017517546	7.114389622	7.11079624	7.021589949	7.060042176	7.104348508	7.098829686	6.939168861	7.117825958
RSP_0339	6.491371175	6.579801803	6.541183708	6.322835567	6.460800153	6.354194619	6.296061133	6.39636164	6.409823839	6.305640094	6.285933209	6.349714588	6.45669988	6.480181232	6.326857618	6.391191816	6.498936686	6.431651461	6.351642913	6.229680585	6.436337483	6.282082353	6.312034266	6.715897088	6.62632396	6.677037546	6.649294298	6.630969754	6.639647507	6.783894694	6.751505907	6.909007663	6.89088467	6.839145956	6.770252706	6.540233355	6.608210806	6.607932198	6.58355027	6.574852977	6.581161032	6.627521508	6.659789367	6.550395343	6.583143795	6.643904288	6.58624192	6.358985329	6.501764043
RSP_0340	6.681252649	6.726245096	6.677483714	6.481638451	6.503134863	6.507210628	6.363337751	6.420186315	6.300397246	6.480582702	6.408579574	6.350849719	6.397146084	6.418154898	6.510060628	6.346391366	6.454078537	6.43412443	6.461313049	6.316677891	6.521882334	6.411054525	6.429541761	6.55434016	6.642973963	6.63581558	6.641425813	6.542910028	6.600317171	6.831637068	7.0567989	7.184848009	7.143803408	6.879094683	6.838067566	6.782228995	6.832932379	6.855742632	6.785785236	6.810459773	6.788832006	6.769585174	6.657018285	6.832739516	6.867937428	6.846370702	6.741434161	6.935328229	7.116775998
RSP_0341	9.064731067	9.160249994	9.002927183	8.300664732	8.434944746	8.449167084	8.431470345	8.738010935	8.74500322	8.533076339	8.64192999	8.92041786	8.973493754	8.851627932	8.878629751	8.423934596	8.495440729	8.308455514	8.393592749	9.302907804	9.032588657	8.887961192	8.906256147	9.133984643	9.047389468	9.010685809	8.9919741	8.942443705	9.075629791	8.601073267	8.725876299	8.149001347	8.147521769	8.368809713	8.332205417	9.024188606	9.021702714	9.140746496	9.070782741	9.063654526	9.070554806	9.051394717	9.087341204	9.059515692	9.091526283	9.060961419	9.057443756	9.284032142	9.328722096
RSP_0342	7.258841419	7.267115662	7.390299461	7.164869516	7.089694911	7.135425114	7.011361175	7.275844061	7.378908433	7.380993687	7.349337368	7.395120398	7.496688516	7.343113593	7.405395092	7.114121047	7.220945128	7.098845632	7.11262969	7.636481138	7.580012594	7.472098012	7.214546527	7.387069423	7.188802605	7.390744999	7.127979732	7.346781174	7.25484637	7.496355448	7.41610564	7.377749103	7.291346984	7.320748837	7.217183559	7.340745816	7.383035843	7.384934475	7.403728651	7.394600428	7.375097246	7.429095047	7.419739207	7.362400163	7.394327206	7.4664047	7.434573296	7.390959962	7.478268555
RSP_0343	8.142249215	8.223560246	8.50327363	8.396811819	8.702011478	8.354043492	8.276930382	8.832533471	8.847836252	8.675046888	8.711303616	9.007077485	8.982581721	9.070451908	9.075808507	8.599939857	8.621598499	8.369277158	8.61763555	9.129917099	9.050492555	9.040137074	8.880027834	8.345361484	8.237197504	8.23079752	8.226737374	8.173549577	8.288937509	8.550258925	8.43382911	8.761710048	8.601737877	8.552453921	8.479666379	8.886814474	8.866193621	8.891834289	8.859230894	8.886781973	8.882048246	8.821101493	8.907078014	8.918660142	8.929545823	8.871461586	8.877953855	8.716080535	8.630604966
RSP_0344	7.572856786	7.665124432	7.934733457	7.668683161	7.78445369	7.468225683	7.631073509	7.725266508	7.897097795	7.83550852	7.804522332	8.002852994	8.139044851	7.96262413	8.036647667	7.525128413	7.737982229	7.533065211	7.702427561	8.196398391	8.119569814	8.120396618	7.787311645	7.728002624	7.444241266	7.652587652	7.434034625	7.407957601	7.559984516	7.815882579	7.816636403	7.79471009	7.542495866	7.805408816	7.792153958	8.130309208	8.062864979	8.087348566	8.042192675	8.109623435	8.050825319	8.088077119	8.123153765	8.099439609	8.03211805	8.018218892	8.021712341	7.85784039	7.814429362
RSP_0345	8.808802135	8.957065007	9.231868855	8.795391864	9.011603005	8.837376927	8.656698126	9.1359523	9.240128814	9.030796013	9.138820097	9.46598599	9.558681967	9.466732505	9.451992267	8.834845267	9.00665801	8.668219023	8.724774268	9.881069183	9.796541095	9.627599288	9.434519725	8.952533932	8.94911687	8.971850042	8.910237106	8.773530602	8.740716946	8.800308114	8.928872389	9.312355245	9.687751999	9.455912833	9.530193857	9.541054917	9.467470572	9.646699683	9.501553063	9.549648314	9.573042195	9.534676235	9.620561036	9.554516949	9.541647865	9.521277336	9.436784628	9.700963355	9.465334476
RSP_0346	10.13637836	10.24586333	10.46488019	9.984515314	10.22520913	10.11045591	10.0799327	10.22800097	10.35234086	10.02249242	10.28646236	10.43189564	10.55590061	10.45864741	10.32508789	10.13150147	10.20255267	9.857766201	9.997423614	10.61014825	10.60792749	10.50480854	10.29177005	10.2345011	10.12676716	10.03782394	10.03200145	9.926470861	10.22676933	10.25213699	10.18776563	11.04890585	11.21688938	10.80237742	10.91826738	10.18266302	10.11271066	10.28956276	10.1333446	10.25039467	10.21927831	10.19647168	10.27178256	10.16560851	10.1907776	10.22011706	10.12631253	10.43220175	10.40421622
RSP_0347	7.803952648	7.996113438	7.903051907	7.977056337	8.250314465	7.922005329	7.623922286	8.340223828	8.234182387	8.401968036	8.273614565	8.308001167	8.645056837	8.51347386	8.480526085	8.023593866	8.095927754	7.965324148	8.191671539	8.794007759	8.547265386	8.456136496	7.926495549	7.772233048	7.886040945	7.732367078	7.884759307	7.83701188	7.99896752	7.436501097	7.407416783	7.497309287	7.433506148	7.487364851	7.49948751	7.550910553	7.520315774	7.640245464	7.563613775	7.628440489	7.649723724	7.556951894	7.61182854	7.623831413	7.630942487	7.550673884	7.518086585	8.041853059	7.856258386
RSP_0348	8.051362276	8.135553308	8.401352376	7.735370231	7.928118207	7.762008334	7.732655941	8.111793183	7.919474005	8.07620985	8.029187234	8.24520827	8.342119323	8.266672312	8.215797757	7.827002578	7.810966758	7.755511289	7.814855884	8.443013291	8.36994413	8.319075417	8.041996822	8.3375253	8.125919591	8.288291288	8.136199878	8.104211678	8.387620881	7.883983701	7.714612335	7.930016236	8.005437515	7.967394168	7.9243039	7.725183161	7.710186166	7.766893734	7.703361822	7.751254931	7.737716526	7.720035685	7.764143198	7.748715317	7.704820687	7.814842435	7.791835795	8.120556039	8.21693805
RSP_0349	8.852279666	8.7509605	9.038568546	8.059966188	7.870325936	8.130967035	7.923606583	8.395330404	8.263134852	8.239509656	8.334704677	8.590198627	8.510223625	8.430889569	8.303091468	8.164211046	8.239851154	8.014922084	7.97988576	8.730280059	8.596649894	8.482876865	8.564332162	8.986545534	8.758241668	8.901449955	8.721132053	8.668015299	8.86638491	8.727867652	8.682758051	8.634246348	8.55075079	8.775657301	8.659512259	8.589887365	8.604006797	8.653676664	8.672043843	8.638378372	8.61714549	8.671901226	8.626414519	8.633603135	8.589690323	8.730193703	8.687491134	8.894071434	8.892549381
RSP_0350	7.743165128	7.704254528	7.835211245	7.010344176	7.271026567	7.185362835	7.405370549	7.402255173	7.417392436	7.324373106	7.438331036	7.478343451	7.378236483	7.350983735	7.474806945	7.222327712	7.393078234	7.313219358	7.386960137	7.39724237	7.366238999	7.320282067	7.576171451	7.77170052	7.791067738	7.722564485	7.708787943	7.64927138	7.717240834	7.746574093	7.687512013	8.21063645	8.291466352	7.90651097	7.991623723	7.64407078	7.720911757	7.718769061	7.679744056	7.624343044	7.645953456	7.680620704	7.730335515	7.726873001	7.764161685	7.634023013	7.680827313	7.798868264	7.864404644
RSP_0351	7.894142388	7.945809882	7.47041936	6.759449842	6.86869108	6.912156077	6.856267239	7.401825636	7.493453598	7.401039623	7.341669457	7.169647809	7.23229191	7.188420941	7.184481785	7.10224432	7.121631655	7.100393902	7.116483995	7.034222999	6.928957029	6.934621159	6.826265643	8.526694563	8.493698654	8.898636693	8.921890462	8.348817619	8.067072694	7.330825918	7.480112338	7.050179328	6.95713182	6.99555092	7.050651434	6.968018036	6.972336666	7.026554923	6.936879082	6.979199493	6.993233147	6.979681404	7.020014245	6.980732814	6.990202102	6.972218178	6.956216742	6.880011616	6.883325275
RSP_0352	10.36490273	10.64178037	10.31962272	9.349915541	9.404895101	10.2474931	9.90777897	10.2795384	10.46582168	9.813880487	10.02122629	10.39187862	10.27091991	10.01836336	9.883670674	10.09685369	10.26289379	10.26925319	9.49623216	10.0611348	10.00473783	9.727673712	10.7054343	10.54237713	10.71490525	10.46515446	10.66465796	10.61211854	10.66297688	9.744654162	9.896671093	8.520040168	8.788114643	9.097505111	9.202093741	10.76887778	10.78001188	10.87085477	10.77793431	10.8120659	10.75229318	10.78200162	10.76155176	10.74234587	10.76252707	10.76519088	10.72953052	11.09938535	11.03814262
RSP_0353	7.925520305	8.040588768	7.873818853	7.329755787	7.401466073	7.665611504	7.267712799	7.426812341	7.44750429	7.456615546	7.405637804	7.471297085	7.445787704	7.455309032	7.420488665	7.368536253	7.576287164	7.453860016	7.314687086	7.591452404	7.476116203	7.498263543	7.599750458	7.79609417	8.136634766	7.763421255	8.094409952	7.991754153	7.967400019	7.861855687	7.75903964	8.41156162	8.489933045	8.088340865	8.073294739	7.77067307	7.903549976	7.876616137	7.849945823	7.670857801	7.757472016	7.8413777	7.899174423	7.785523575	7.849101495	7.995822615	7.868468542	7.678079344	7.767941385
RSP_0354	8.029913369	8.043199208	8.253838923	7.051287245	7.090403809	7.350952201	7.172824359	7.275378045	7.582325398	7.284185327	7.12674936	7.598544491	7.578032432	7.354620117	7.173825393	7.148826474	7.492995671	7.257071805	7.037814389	7.534074531	7.471592103	7.27092831	7.941274304	7.999349012	8.458144423	8.017956441	8.524886248	8.323109076	8.096637544	7.052355594	7.062476147	8.139961912	8.046547082	7.851851931	7.984952621	7.430954703	7.352168699	7.411085406	7.441400957	7.420119275	7.348833383	7.363693858	7.518982305	7.389492132	7.362359801	7.442170882	7.310065057	8.576553958	8.016654883
RSP_0355	11.33606166	11.44356125	11.6270366	11.42994612	11.56607304	11.56498782	11.43531417	10.62014686	10.49004851	10.66023515	10.53963179	10.67084295	10.66634203	10.71415779	10.72858377	11.22824213	11.1478438	11.1972597	10.9357926	10.93618813	10.85237829	10.86984	10.45355504	11.52376714	11.44084359	11.65707936	11.55820437	11.36381557	11.36718923	11.56666251	11.57403172	11.39321392	11.62207637	11.09419125	10.84759497	10.49088136	10.4213595	10.54772544	10.51638105	10.58397606	10.57287019	10.51616277	10.55123845	10.44780078	10.48889168	10.55909745	10.43196686	10.8039172	10.59281903
RSP_0356	10.81874276	10.92113898	10.73402547	11.16492113	11.29470259	11.22897757	11.04354442	9.971574843	9.961925107	10.18162029	10.03703834	10.02895128	10.06165934	10.00247977	10.10295098	10.78486239	10.71154836	10.8201158	10.58363889	10.22885425	10.14182401	10.21115984	9.879404792	10.80640524	10.71655213	11.00483812	10.75876823	10.59586337	10.76679683	10.23960195	10.34092754	8.708694282	8.836762245	9.048862377	8.882098422	10.07444469	10.03764638	10.1260375	10.04388164	10.16678347	10.12083846	10.109348	10.14412702	10.11897784	10.13700739	10.00694503	9.944079179	9.91219627	9.871750549
RSP_0357	12.28305032	12.37834254	12.31963191	12.45795761	12.52769393	12.5519447	12.40672005	11.42785839	11.31716921	11.42187048	11.38060737	11.34018375	11.41131401	11.4237292	11.45181993	12.06031265	12.01614474	12.13404713	11.84087925	11.55999253	11.44455223	11.53409054	11.28149377	12.3519181	12.28663459	12.49395289	12.31788566	12.2388593	12.37247145	11.76614876	11.73363456	9.956423283	10.08521484	10.05825057	10.07003347	11.29585588	11.2850757	11.38192919	11.28689426	11.36337144	11.32359133	11.39087383	11.37235556	11.28841049	11.47117873	11.36872133	11.21739478	11.26513259	11.09705007
RSP_0358	8.923630801	9.159511157	9.040334882	8.861604604	8.816724171	8.785896761	8.594746444	8.873424365	8.91091592	8.970631446	8.884009216	8.87331116	9.028949408	8.815002982	8.867554182	8.893771409	8.810375212	8.8780086	8.781429044	9.082453012	9.052406352	8.899274142	8.720290525	9.126950582	9.119330013	9.07411048	9.122310077	9.137445299	9.354312271	8.400951305	8.294721699	8.074834528	8.092602036	8.192699034	8.128275712	8.700227884	8.677699235	8.745126719	8.682683778	8.666606276	8.679334768	8.710169065	8.720060864	8.682930022	8.682979527	8.632932376	8.628518722	8.694436896	8.537191711
RSP_0359	9.28870026	9.352536188	9.553564866	9.134569652	9.106600222	9.082178931	9.051004724	9.240301653	9.077982313	9.34006747	9.306239572	9.336009285	9.406388726	9.291984997	9.188777179	9.152693909	9.081619606	9.165742014	8.967659005	9.458741667	9.340157466	9.192690192	9.113804021	9.596104826	9.495934504	9.673317476	9.449581241	9.429579533	9.383027389	8.460292393	8.594113196	8.296291682	8.389166334	8.412606261	8.484262757	8.926195676	8.820624096	8.930526837	8.849679765	9.04821423	8.922347352	8.914087106	8.866646576	8.909007255	8.920202954	8.763723261	8.802164776	9.352037296	9.18424564
RSP_0360	6.356473459	6.094520988	6.254931081	6.088057285	6.014312289	6.042933619	6.089450002	6.134434718	6.118478509	6.027649444	6.132731793	6.142277475	6.117983174	6.207235339	6.226098019	5.998756467	6.127978529	6.118290482	6.142781377	6.10012337	6.150261055	6.226717359	6.397728454	6.04972788	6.170441201	6.059654877	6.228247906	6.197905632	6.197893389	6.249570858	6.254853317	6.399039364	6.469905955	6.336171222	6.35930156	6.207347906	6.212748922	6.213787672	6.158611196	6.162946858	6.163988558	6.184686991	6.195560966	6.266502021	6.309557196	6.201580716	6.243846703	6.322385133	6.304727135
RSP_0361	8.242996198	8.119440553	8.068968609	8.555067504	8.580370685	8.760744501	8.425952966	8.146452915	8.077545229	8.111453106	8.077504648	8.088288161	7.91588143	8.080985455	8.138931531	8.287870975	8.291001899	8.245730807	8.124920748	7.910708734	8.132133176	8.121669129	8.152743482	7.909094514	7.925105768	8.314496782	8.018710524	8.019145414	8.019338438	8.289706424	8.117562366	8.847430574	8.895476861	8.346521047	8.326556477	8.047768901	8.146113556	8.097619253	8.085353248	8.0347534	8.005891776	8.152983708	8.171847187	8.154643409	8.105896873	8.275309501	8.180871877	7.864898436	8.101168918
RSP_0362	7.385036317	7.225338272	7.278828914	7.478972588	7.378657698	7.470979825	7.471358265	7.198426562	7.043106393	7.295293732	7.233009312	7.263791864	7.096796321	7.273839182	7.18593781	7.25077903	7.374875747	7.267095065	7.31890218	7.17340569	7.344304948	7.330408945	7.285955747	7.05214372	7.271487974	7.379974375	7.303171408	7.250773334	7.317983956	6.979441904	6.900943475	7.396050306	7.356359763	7.174658483	7.085598948	6.89313676	6.916960487	6.89956591	6.967485397	6.80060561	6.826509782	6.968759837	6.940295936	6.944317587	6.943647586	6.959908576	6.957811874	7.003275647	7.138180682
RSP_0363	8.354929745	8.299417481	8.124008437	8.659354026	8.694262733	9.065132497	8.574049292	8.118615862	7.899765144	8.124148064	7.923994491	8.059748953	8.031917084	7.812773427	7.800182042	8.509521061	8.259227889	8.411467698	7.948604703	8.033583079	7.924683961	7.801366981	7.606815504	8.334663629	8.372769585	8.466309925	8.362660743	8.375165224	8.191065234	8.276321817	8.388571275	7.383733268	7.655001916	7.683632021	7.679893489	7.846696017	7.797814179	7.904705045	7.887448932	7.899693776	7.981292187	7.866848061	7.816861275	7.840642156	7.85904622	7.798814501	7.832957829	8.095594151	7.907592169
RSP_0364	7.063301915	7.082243815	7.045290763	7.118825736	7.319848716	7.199039095	7.098232918	7.180891479	7.288171924	7.277106444	7.300302804	7.13205189	7.295266101	7.13582914	7.322750397	7.190626484	7.177120242	7.173826985	7.331650522	7.489348004	7.272750146	7.465031086	7.104659374	7.10165804	7.062242439	7.108082687	7.020920397	7.151059101	7.191430942	6.870797206	6.933705258	6.832743954	6.825844448	6.846830912	6.841033972	7.175677194	7.12672061	7.173152271	7.190900279	7.1936554	7.254151098	7.060917407	7.108172372	7.14575515	7.147117832	7.100863866	7.135133027	7.210908576	7.12323975
RSP_0365	7.935210578	8.135130971	8.327648815	7.986187248	7.913787811	8.089283891	7.918938409	7.93498357	8.128149182	7.884783199	8.015195433	7.981480558	8.047270235	7.893335484	7.876896866	8.010421306	8.079239537	8.137130246	7.886679793	8.13004336	8.087170748	8.03520023	7.819302433	8.262263071	8.230136994	8.216891411	8.096034636	8.110201052	8.070700689	8.621693292	8.570517743	9.080706871	9.287975763	8.769212365	8.904834108	7.442469175	7.589655398	7.408829555	7.581397044	7.494419698	7.417994601	7.418703848	7.552072609	7.480364878	7.472273522	7.500099797	7.478042091	7.773501565	7.762694822
RSP_0366	10.48780174	10.52124172	10.35612523	10.46446015	10.44017617	10.37176835	10.26292023	10.37706	10.31519241	10.44377418	10.3886332	10.46510111	10.49757895	10.44858032	10.50066332	10.38614815	10.13319182	10.32896163	10.34853058	10.63335798	10.51988107	10.52769545	10.18786384	10.57721861	10.37425081	10.61502195	10.32301242	10.35360515	10.56899256	9.014389169	9.043094248	8.761892334	8.900019953	8.794626763	8.885279592	10.35968902	10.31648821	10.28928571	10.29879588	10.39003452	10.36029271	10.32435344	10.29855993	10.28152649	10.25078447	10.14342414	10.25512494	10.15476944	9.997243855
RSP_0367	11.13057976	11.44380565	10.88611983	11.4606648	11.49051806	11.56116154	11.45288974	11.45905856	11.5063042	11.35801047	11.39111085	11.46922034	11.54417427	11.47911645	11.4590818	11.48553078	11.3824585	11.51798271	11.42903207	11.48743033	11.51365884	11.35986455	11.49065032	11.35484331	11.5764341	11.34086191	11.58816334	11.52795513	11.68452417	10.65880526	10.635403	8.883259954	8.527679699	9.165546068	8.718042212	11.75709669	11.65835432	11.71659192	11.54237565	11.73535254	11.73032472	11.71992693	11.68779557	11.70837641	11.69458566	11.73805734	11.66953293	11.14929197	10.87009319
RSP_0368	8.919915759	9.106800197	8.486133678	8.832296382	8.672422022	8.506825296	8.562868276	9.023859568	8.941839555	9.158118279	8.988224208	9.201037529	9.176945627	9.107076413	9.056036753	8.780189156	8.516992418	8.687341108	8.630760068	9.146972723	9.114592578	8.792794872	8.749009692	8.926761352	9.06148331	8.96376012	9.131397662	9.150944409	9.087193772	8.203951121	8.170990383	8.064896197	8.05010792	8.090558388	7.974024823	8.38278155	8.445189423	8.470774903	8.455433467	8.438049121	8.49552355	8.428465916	8.446160349	8.453148127	8.563844172	8.362858529	8.458800155	8.670979391	8.463292721
RSP_0369	8.327159042	8.261734614	8.054759874	7.64570281	7.528439049	7.621296192	7.987312919	7.978858309	7.783856001	7.813349648	8.025719507	7.826088533	7.839231319	7.964764198	7.929024686	7.575226266	7.816951579	7.634122086	7.970075304	7.803325768	7.716528141	7.876406452	8.043322138	8.22949175	8.06165558	8.131167256	8.125572399	8.162803118	8.18471315	8.530296802	8.427038329	8.683515131	8.752144224	8.553325078	8.403322206	8.460010283	8.5020135	8.452474743	8.439516019	8.384585393	8.400690349	8.42328121	8.477104196	8.453877245	8.507086528	8.549946168	8.5606958	8.246520011	8.484007309
RSP_0370	8.555470331	8.789821385	8.652066947	8.319664242	8.32300195	8.698460376	8.275837922	8.335320721	8.354448834	8.148744366	8.285876283	8.228558376	8.263477623	8.078075259	8.017710577	8.331623444	8.480620301	8.401677722	8.001836096	8.120008512	8.264835884	7.839195641	8.052009814	9.098950184	8.989273604	9.281294083	9.144338869	9.108105141	9.245363492	8.86045491	8.748220677	7.527072559	7.458072942	7.896670317	7.785277799	8.422196675	8.348516499	8.376419041	8.343545252	8.459702931	8.383766629	8.447897589	8.442100177	8.344036445	8.242503279	8.384110739	8.394065383	7.938428542	7.779563161
RSP_0371	9.642327642	9.940940635	10.11352822	9.9180278	10.07706084	10.01775938	9.708962321	10.70882623	10.77802611	10.4478371	10.35491706	10.49112619	10.48432058	10.50528246	10.35518599	10.51063457	10.5027259	10.39247189	10.18971294	10.37819854	10.39508672	10.24605595	10.42029782	9.860754742	10.11839064	9.846774032	10.1192626	10.07968112	10.06344414	9.453183879	9.496092211	8.984118857	9.183044212	9.967437524	9.679478137	9.777544364	9.680605293	9.820910945	9.68173365	9.884020732	9.735008612	9.64764037	9.811500509	9.703526532	9.741652865	9.738495351	9.597779201	10.06478791	9.727473477
RSP_0372	11.25182923	11.26559544	11.47489266	10.67167446	10.59185583	10.6038309	10.31575193	11.32789113	11.30108466	11.30853095	11.27273677	11.4642598	11.38106415	11.36114033	11.25707	11.08856062	11.12985385	10.93412847	10.70084437	11.37184139	11.32559431	11.15070951	11.25311362	11.21410529	11.42941428	11.07981484	11.32370235	11.24565025	11.41643759	10.63804385	10.73821778	9.222539594	9.551349002	10.62649831	10.80162206	11.05067897	10.98354836	11.26789217	10.97458982	11.21293614	11.04056468	11.14471248	11.23964421	10.96437386	11.1477673	11.19247202	10.87307418	11.40341449	11.27285287
RSP_0373	9.278141397	9.320358536	9.720196158	9.774972138	9.790895413	9.482167239	9.389467245	10.19131247	10.06988522	10.38121302	10.237142	10.16268961	10.17971994	10.23457487	10.23401795	9.989913674	9.850968021	9.73546987	10.05304917	10.46838947	10.33076353	10.40934883	9.867191351	9.414147359	9.368804805	9.433215185	9.211527336	9.215583768	9.39039695	8.499580953	8.484062496	8.254279883	8.323538419	8.848014521	8.786066133	9.071427245	9.050790588	9.312321952	9.090522761	9.192267137	9.202854169	9.155712791	9.221734351	9.082275105	9.191726037	9.192635209	9.017331891	9.430437762	9.296323105
RSP_0374	8.172980451	8.224152229	8.30504651	8.416061517	8.47507122	8.308292136	8.175346092	8.955848524	9.002326851	9.093013549	8.961333249	8.858730671	8.812387277	8.851201446	8.779855599	8.804403809	8.609649699	8.567484363	8.741978958	9.033494391	8.868182513	8.588865833	8.462371802	8.272086716	8.373353615	8.243879741	8.527600689	8.407807931	8.48858765	7.83660278	7.825326667	8.084084945	7.775551037	7.957570746	7.782674542	7.959740226	8.016363622	8.01571754	8.016342592	8.02201569	7.955914624	8.078230096	8.116947646	7.993869867	7.999621286	8.061951479	7.996219766	8.351572516	8.3057396
RSP_0375	7.797849346	8.002305177	7.986930126	7.974405742	8.163835419	7.935359368	8.012074187	8.593762085	8.725900258	8.677551777	8.537496915	8.485297457	8.652185229	8.596254462	8.629933559	8.283099524	8.293602526	8.292994808	8.293688916	8.483033219	8.442728165	8.560263124	8.574606043	7.958128303	8.040616066	7.933945279	8.08268911	7.970247771	8.098420038	7.8083893	7.874993904	7.532380493	7.4085364	7.750892627	7.707382954	8.23562457	8.092462152	8.232555135	8.169017998	8.303729946	8.224581411	8.185108477	8.292818549	8.224181415	8.254389434	8.231140119	8.088825605	8.153760028	8.082582699
RSP_0376	8.839173498	8.935268502	8.950876572	8.156211136	8.038660696	8.118443639	8.118086967	8.569156385	8.435613961	8.456876746	8.314289874	8.771503303	8.73588014	8.701906329	8.531974152	8.251009293	8.218292026	8.416981549	8.231899658	8.791562767	8.729869996	8.622366552	8.693373319	8.967475265	9.159861357	8.960675114	9.176229814	9.025738109	9.010598798	8.220725227	8.203890584	8.212041342	8.248991579	8.300674697	8.256954021	8.684322731	8.698181447	8.732969735	8.663544522	8.638268485	8.754410987	8.692743307	8.684629172	8.675468342	8.724756569	8.699469537	8.690010321	8.84425551	8.937174136
RSP_0377	9.776270548	9.776887253	9.78844197	8.180058075	8.059148661	8.496194966	8.090146178	8.873563931	8.747690126	8.91740055	8.802932692	9.115235641	8.970918631	8.843500206	8.915229747	8.466137458	8.458116054	8.572036349	8.087480859	9.317752583	9.067170691	8.967208291	8.998303859	9.807245483	9.875101894	9.772229945	9.808026009	9.721423886	9.740055043	7.526686385	7.804636604	7.393470418	7.385536538	7.823136924	7.967442139	8.849633519	8.833994222	8.943595618	8.862798959	8.92420277	8.999076563	8.85976405	8.814656746	8.789350602	8.875022111	8.829630458	8.780037443	9.327116001	9.22009154
RSP_0378	7.759815966	7.75427526	7.654115028	7.098938799	7.159687997	7.191785602	7.231795143	7.38740957	7.379766241	7.281282241	7.260355307	7.481593491	7.433426572	7.551750218	7.47312745	7.178627612	7.335029314	7.235441084	7.352998436	7.388704461	7.362084266	7.584934833	7.734448657	7.700714418	7.494321928	7.676553119	7.568975555	7.506574796	7.684967737	7.565245071	7.4739738	7.680623412	7.488519119	7.709966848	7.711713631	7.765063424	7.723985985	7.762675429	7.722312219	7.744880065	7.721105575	7.706163358	7.719297141	7.808699537	7.745628374	7.70051389	7.760145193	7.771575237	7.75482844
RSP_0379	8.714497002	8.884736431	9.195869961	8.753321727	8.979234014	9.163744444	8.555556274	8.961360827	8.879859477	9.010056121	8.98570423	9.048463761	9.177871895	9.081280419	8.950326268	8.73368683	8.900159026	8.87807915	8.622489837	9.37877379	9.080498121	9.065075758	8.830950623	9.040448543	9.065060371	9.054908305	9.042304544	8.818676557	8.829260849	8.900164152	9.038842182	9.906293101	10.30602571	9.51447152	9.509103487	9.210715731	9.132880628	9.116488434	9.259982097	9.193774461	9.422984942	9.242701566	9.170586825	9.25590724	9.151248951	9.043379864	9.260051241	8.886885691	8.770889123
RSP_0380	10.13430082	10.18465768	10.8736968	10.0896789	10.30239665	10.52870771	10.44721369	10.53152512	10.67735017	10.31113227	10.45256139	10.68072922	10.70241573	10.61141198	10.40474475	10.55332047	10.72034132	10.51479052	10.19822829	10.81890908	10.87584015	10.72645252	10.63482695	10.66915986	10.20646394	10.62348189	10.22404214	10.06501902	10.11293614	10.78887866	10.87416715	11.14923529	11.47756389	11.71001135	11.51973329	10.16582809	10.04124898	10.18581235	10.12516789	10.17767938	10.16101469	10.04281139	10.10870182	10.0263321	9.927320244	10.05539037	10.05259885	11.31271137	11.25411493
RSP_0381	12.70093535	12.58193165	12.83797275	12.58245836	12.58780347	12.96757663	12.8616589	12.8661146	12.94932899	12.87325	12.74022799	13.10425259	13.0811253	13.13591408	12.89686313	12.76506717	12.88067473	12.89519669	12.52839508	13.08508391	13.33980431	13.20629147	13.38265681	12.9738519	13.08901342	12.89347108	13.03913536	12.85198383	12.76730434	13.66516728	13.71676472	13.99311119	14.08704135	13.89951026	13.87847516	13.83343748	13.8270833	13.82284079	13.87548842	13.8099776	13.91944717	13.83126966	13.72762031	13.88142719	13.92041033	13.72221082	13.85802404	13.76229487	13.8233211
RSP_0382	9.664441492	9.550605226	9.569873182	9.21158453	9.389332078	9.144678704	9.102837583	9.46845541	9.62759432	9.591893415	9.516385589	9.63238267	9.854109546	9.663785055	9.617106806	9.474455486	9.461467713	9.401400924	9.38641491	9.627839282	9.731573645	9.591391975	9.670070039	9.496807545	9.874145963	9.330243843	9.806245118	9.800857238	9.571983542	9.007967919	9.16798231	9.544701174	9.279653949	8.905742919	9.12881627	9.213472494	9.127380475	9.217516568	9.118921886	9.234783607	9.130223525	9.170286539	9.146032034	9.217883503	9.148922161	9.250750109	9.091874841	9.441562405	9.30291431
RSP_0383	10.57533119	10.73256111	11.04393629	10.71001884	10.87851007	10.75589027	10.64657657	11.07523633	11.11184127	11.12622423	11.03187819	11.2210899	11.31566679	11.32965266	11.16367751	10.99129754	10.95845095	10.88281419	10.86353638	11.69184399	11.56837446	11.58365646	11.45632421	10.94314335	10.67253587	10.80446927	10.69747631	10.59912391	10.77396415	10.42275307	10.47294066	11.36176945	11.46319819	11.16150408	11.27786966	11.11748325	11.13575055	11.14863172	11.14472784	11.18494382	11.1628665	11.18004365	11.15235961	11.15940253	11.13027146	11.01461618	11.0732676	11.3654353	11.27616004
RSP_0384	8.39221494	8.352615721	8.687053243	8.813168186	8.766125796	8.744195501	8.56566724	8.732856668	8.745931999	8.644557072	8.615354157	8.829315523	8.982331561	8.809809946	8.748301262	8.901555162	8.716982915	8.621247224	8.725628833	9.074050242	9.01268073	8.77529044	8.845155597	8.591128604	8.502718853	8.743432369	8.547297596	8.465397643	8.536011832	8.448840991	8.538224608	8.487879312	8.604408113	8.40570809	8.510029246	8.234836087	8.235616407	8.165214697	8.210685512	8.255933712	8.194494811	8.252092803	8.237112973	8.168646254	8.152594974	8.141992131	8.123552047	8.83724617	8.773168928
RSP_0385	9.865240539	10.03378666	9.687855044	10.24981941	10.09795005	10.01656123	9.993221474	10.28998718	10.2182187	10.43244755	10.2715556	10.46802534	10.59151373	10.38511021	10.43310436	10.28066612	9.984040189	10.22575926	10.05118716	10.56363246	10.37488431	10.26501255	10.24702768	10.03841102	10.34316264	10.04578882	10.23915084	10.17372165	10.13864488	8.69695965	8.690367212	7.970121401	8.056847752	8.058080854	8.184499169	9.871061918	9.88911697	9.93406437	9.854538089	9.908316911	9.894335671	9.889685471	9.90417487	9.862652847	9.916318994	9.80421686	9.772732582	9.651669457	9.6080776
RSP_0386	12.71080154	12.67933017	13.06812355	11.65150785	11.6349678	12.06832663	12.07809485	11.85579528	11.96209673	11.67510107	12.04861547	12.14390126	11.78144428	11.84974973	11.6113743	12.14313671	12.26782845	12.07415983	11.58132424	11.96154455	12.08542761	11.93477751	12.34680617	13.06968415	12.67315442	12.94704791	12.73700701	12.64043909	12.6930108	12.95515243	12.9656975	12.77813558	12.96753093	13.38195692	13.35338952	12.48764003	12.45515509	12.43825368	12.36597633	12.59847929	12.32570223	12.33618143	12.48517226	12.34228074	12.33907629	12.51365548	12.40800776	13.14907325	13.08470967
RSP_0387	7.535993233	7.887960346	8.478538467	7.197686414	7.325394842	7.669677621	7.463122354	7.690626077	7.699424617	7.522316674	7.621828746	7.810277855	7.688652099	7.610448002	7.549666913	7.672976817	7.625666336	7.6458689	7.352262421	7.621748015	7.723784219	7.595147123	7.858236268	8.583664284	8.495559508	8.589223374	8.307072739	8.32911846	8.295337029	7.253564881	7.068806146	7.223573933	7.120049423	7.287013115	7.216151318	7.49086597	7.410821132	7.510548874	7.441490817	7.606287925	7.483300657	7.475523499	7.552779169	7.433800057	7.380086961	7.512660005	7.47248043	8.317201381	8.137182501
RSP_0388	8.44757096	8.475053719	8.96076461	8.638779865	8.836203315	8.521023789	8.234393649	8.903309449	8.710782864	8.999382441	8.740523009	8.96880887	9.081094859	9.039085023	8.865960559	8.796346802	8.550413311	8.638295649	8.606558143	9.261651431	9.040048338	9.029345413	8.326534028	8.847980287	8.734403307	8.651146748	8.779852439	8.652518946	8.703384404	8.057299242	8.246821413	8.426073187	8.270888812	8.776851412	8.926313702	8.141784225	8.169912162	8.068277508	8.21357028	8.276238666	8.176100295	8.108377383	8.069126937	8.157126937	8.055949973	8.089343934	8.119823646	8.589290677	8.431399994
RSP_0389	7.405299343	7.537355977	7.553109881	7.264959339	7.262140369	7.462813743	7.043677369	7.312462907	7.305938319	7.328207715	7.300935423	7.414921969	7.390109712	7.247165405	7.209427317	7.255192094	7.146916048	7.217743193	7.039823014	7.536508929	7.277621587	7.113451095	6.973696201	7.814757565	7.723835382	7.835204801	7.63464329	7.62942747	7.658221341	6.901874182	6.93638932	6.739630689	6.736047509	6.819292541	6.748031495	7.084193887	6.984124911	7.068902283	7.048448839	7.105864081	7.119600283	7.011512722	7.057742882	7.007425923	7.039977027	6.981723803	7.015969351	7.392071786	7.250887665
RSP_0390	8.764535176	8.692163016	8.815799158	9.001363605	8.987005161	9.22364071	8.775041484	8.998665456	8.809086666	8.981916244	8.882938959	9.034830043	8.946130884	8.740185021	8.753505758	8.996894887	8.752313036	8.957012879	8.703182843	8.982371591	8.914458713	8.774943602	8.52095869	8.993024166	8.876189361	9.151135607	8.88870498	8.838009455	8.842049548	7.999300655	7.919887138	7.365875217	7.444878605	7.665902159	7.743983701	8.30143466	8.32726515	8.380187107	8.350028933	8.402253052	8.343964595	8.326624431	8.290787735	8.279161477	8.307668151	8.279265343	8.351768709	8.782806122	8.727958828
RSP_0391	7.054055549	6.966112141	6.934201826	7.182232419	7.009997882	6.952926375	7.225527005	6.852252896	6.91665734	7.01713901	6.987192034	6.883598074	6.849432081	6.958412383	7.042286969	6.934594184	7.108422787	6.936846845	7.184340376	6.897645659	7.028290204	7.29854318	7.076539132	6.780401624	6.881414264	6.847445714	6.805966679	6.938728079	6.91585212	7.35037385	7.338811461	7.443365665	7.236972558	7.094550003	7.07862779	6.957239755	7.103227627	7.072147968	7.096550845	6.957659125	6.934055551	7.028372382	7.052975307	7.003361242	7.036578354	7.079193196	7.078375127	7.394770326	7.315234143
RSP_0392	9.516647353	9.535409505	9.872314009	9.063762039	9.162211683	9.319993864	8.955301638	10.14768236	10.35490248	9.947792704	9.944933183	9.977002231	10.11193518	9.804908676	9.529412026	9.889138795	9.770080298	9.781125517	9.338878502	9.661118424	9.711181166	9.342559363	9.397400923	10.37755168	10.16419691	10.69208167	10.36805028	10.11983556	10.05446158	7.864222221	7.988296789	6.982064307	7.039513575	7.378808811	7.670114629	8.10297047	7.982113065	8.166088886	8.070954881	8.23593517	8.102617548	8.132728302	8.14687851	7.994698138	8.006398925	7.904667311	7.982925093	8.786600512	8.678732514
RSP_0393	8.691997143	8.639452034	8.689080267	8.271215645	8.308516074	8.364144976	8.242073965	8.328181176	8.419977502	8.351471289	8.375525539	8.662920934	8.47462276	8.478519048	8.399088571	8.35575425	8.437324927	8.409346972	8.378434716	8.77126928	8.886161585	8.892601667	8.583751685	8.723478882	8.640329428	8.717486173	8.563979217	8.607541822	8.662563183	7.798704123	7.772744495	7.952809363	8.025678561	8.102022822	7.985744012	8.347843231	8.2779949	8.291094178	8.366504134	8.372241874	8.416445329	8.338593305	8.35524291	8.303033797	8.237168888	8.242315348	8.335912487	8.64513877	8.468697928
RSP_0394	10.0322066	10.12856833	10.09196034	9.558240611	9.528744709	9.755393725	9.50321462	9.784894696	9.891302622	9.74761895	9.771142477	10.29149762	10.16405032	10.01864631	9.959508296	9.954621061	9.919968567	9.801442846	9.567974213	10.65863999	10.69681626	10.30529859	10.30586392	10.26461725	10.38030317	10.21211209	10.24158196	10.14415032	10.31213594	8.966778343	9.081022776	9.18798424	9.285882455	9.321853135	9.49742588	9.671927402	9.620957138	9.685500649	9.653873093	9.680406171	9.634326018	9.592033698	9.599051775	9.701527284	9.503858869	9.602352101	9.548951979	10.44536908	10.27077726
RSP_0395	11.06059732	11.05986613	10.81113548	10.44042159	10.31546414	10.43596288	10.4258883	10.79732212	10.67157807	10.77503736	10.75677491	10.76739679	10.72581999	10.58295631	10.65981647	10.61635608	10.56632373	10.6170618	10.50297611	10.69045666	10.62794409	10.53535583	10.60708922	11.02546485	11.00674931	10.99040186	11.04309618	10.95302172	11.02488176	10.42847724	10.45154931	9.930708592	10.02186952	9.999180406	10.05474902	10.73588218	10.81247531	10.82281062	10.79165404	10.73670411	10.82037801	10.83285622	10.77866567	10.74207035	10.83168488	10.709716	10.81234415	10.76159536	10.80929808
RSP_0396	9.273533379	9.301640579	9.233656212	8.662036852	8.389941612	8.613561203	8.364838033	8.736621106	8.935365212	8.841558941	8.785450158	8.828457253	8.83144847	8.764167568	8.797157808	8.904624473	8.696801604	8.856398005	8.539812718	8.746829202	8.803536268	8.733269643	8.891511061	9.454858622	9.405255876	9.426334991	9.484663742	9.401876124	9.530182707	8.540978167	8.444142162	8.15276747	8.127007682	8.398348917	8.317404838	8.722722708	8.729495886	8.734020671	8.824191725	8.764761351	8.8403228	8.709857833	8.712439003	8.721136965	8.688654497	8.667497894	8.705131028	8.710554006	8.580862549
RSP_0397	7.485882237	7.574804651	7.689663149	7.606935369	7.537775212	7.707311488	7.600680471	7.741115826	7.774149424	7.670742022	7.766672319	7.799530022	7.660382589	7.565723958	7.530242055	7.754772867	7.63645648	7.726587587	7.636317477	7.688315227	7.467328535	7.594956934	7.503886394	7.828666294	7.555060116	7.81127087	7.645025294	7.647655422	7.778143946	7.655199679	7.681253422	7.633863542	7.661400762	7.569799498	7.42312256	7.651161994	7.662438148	7.686002956	7.610563756	7.713500269	7.667023322	7.698577993	7.67840463	7.653079411	7.700031669	7.685884658	7.697803515	7.674231477	7.626637701
RSP_0398	10.10189912	10.17689098	10.09122269	10.09834401	10.19536988	10.12291547	9.789336267	10.34841238	10.37677168	10.28974952	10.26106121	10.07544992	10.18602137	10.02124595	9.889219385	10.39806426	10.33921238	10.19633798	10.03239248	10.0091998	10.01215894	9.823846273	9.540137052	10.29165564	10.15937941	10.38242169	10.30317671	10.14093553	10.19092335	9.158397449	9.147163102	9.031882691	9.302223595	8.961169982	8.842134933	9.067929634	9.018647122	9.027152391	9.03505337	9.157044491	9.061602687	9.061411153	9.116748546	9.052607793	9.056823449	9.071426942	9.072547165	9.339165646	9.195446896
RSP_0399	7.245417357	7.374753171	7.531159496	7.25654797	7.040921104	7.032007861	7.242031708	7.110386897	6.98477432	7.255389397	7.207208063	7.644486955	7.372993159	7.685693812	7.778742091	7.247064066	7.138781694	7.118420931	7.258381832	8.775018999	8.602474947	8.669021012	8.778563589	7.602980983	7.553101188	7.123643918	7.358700395	7.461120207	7.47638576	6.790519667	6.759431061	7.096865891	7.108149143	7.083414192	7.02455079	7.905393728	7.920810287	8.080790683	7.959273039	8.039159726	7.998682071	8.020355504	7.989049962	7.870470537	7.911253803	8.090211294	7.757224933	8.006888373	8.077684917
RSP_0400	7.262939335	7.331210943	7.369089944	6.943576136	6.761631339	6.81570258	6.944223461	7.00746772	6.786692102	7.034208926	6.940130539	7.30404989	7.299415468	7.493166592	7.39890496	6.954849188	6.948715635	6.850595178	6.953020522	8.225541121	8.010698471	8.100818753	8.082323792	7.63637084	7.414595755	7.179586534	7.242974887	7.444107459	7.595806351	6.939318093	6.873087992	7.084920026	7.164023615	7.181810497	7.152134494	7.726798829	7.703062308	7.798229117	7.746078707	7.743522723	7.770377449	7.759834388	7.859822323	7.708577539	7.740977949	7.790655641	7.69869225	7.756312668	7.863711826
RSP_0401	7.495190367	7.642956295	7.604147853	7.351279646	7.305503491	7.372738741	7.534071535	7.474634772	7.496673447	7.359612293	7.349505328	7.6638584	7.508385003	7.614737602	7.661276481	7.411129287	7.324963193	7.416392792	7.720719286	8.183365262	8.121129584	8.25474201	8.304017272	7.721570085	7.834799843	7.483880665	7.650473456	7.784887506	7.986308978	7.556220599	7.634203321	7.820504526	7.60046781	7.649518027	7.66482739	7.903979624	7.890276748	7.99554895	7.906497146	7.999620821	8.004446256	7.978287139	8.014258527	7.834143505	7.939544488	7.937482027	7.92438388	7.945451973	7.951687631
RSP_0402	8.337079686	8.4814544	8.886604722	8.716896612	8.664973505	8.837897816	8.620465707	8.903494203	8.906684869	8.784989281	8.859468598	9.006510221	8.984295319	8.962318932	8.850810374	8.832124219	8.996676628	8.781811487	8.679895682	9.127407884	9.057598899	9.001189982	8.864578347	8.697191884	8.694864103	8.501471219	8.629255583	8.621875807	8.569429312	8.660159823	8.565981603	9.039624412	9.168083846	9.190277953	9.101516344	8.350909759	8.333552991	8.416395629	8.203614004	8.37310887	8.234094721	8.370575662	8.395211009	8.277914334	8.288423651	8.37134832	8.28679969	8.940942136	8.802353405
RSP_0403	8.844271498	8.858244239	8.545153283	8.701238292	8.613919226	8.785482868	8.420535452	8.857198968	8.731328942	8.860806518	8.768229438	8.829549867	8.892216871	8.765519333	8.905721715	8.785565171	8.576886465	8.699610944	8.6744034	8.83963972	8.88535061	8.512333436	8.684773494	8.859513426	8.707805917	8.807122678	8.734881014	8.534562886	8.748424597	7.939368638	7.977775512	7.431953768	7.447942882	7.540031617	7.556855622	9.173260891	9.216634575	9.281726147	9.270378685	9.272897067	9.323082252	9.230490581	9.144896859	9.211310553	9.19116687	9.071484543	9.208965189	8.648227407	8.534374084
RSP_0404	11.00592636	11.13781716	11.20195623	10.2696927	10.1289696	10.16941505	10.11147198	10.35859371	10.21304775	10.3248778	10.33280062	10.48193593	10.44338693	10.25680505	10.39510837	10.31402964	10.19844462	10.27525159	10.20396103	10.78839275	10.6246542	10.53906782	10.41870986	11.32305212	11.05344668	11.30283782	10.9814291	11.0509666	11.21630895	9.544427755	9.491781517	8.306666316	8.591270298	8.955180433	8.976500222	10.84158005	10.82141767	10.90521834	10.92939779	10.93227173	10.92609348	10.86280955	10.86762167	10.89868575	10.89537727	10.78751272	10.84095697	10.70947692	10.50606271
RSP_0405	7.642651971	7.70559326	7.799270599	7.411180636	7.31030255	7.489478187	7.38336803	7.613460199	7.513788785	7.432151017	7.453796003	7.554786728	7.522590789	7.47909947	7.466255293	7.432722634	7.477630307	7.489524325	7.401012534	7.638287527	7.531268605	7.440670948	7.472726336	7.856219339	7.557757153	7.959406812	7.586967804	7.6582516	7.681655904	7.558330469	7.523270182	7.480924195	7.511657806	7.504461499	7.440139037	7.794020139	7.824430746	7.831643757	7.795131729	7.846296385	7.827734978	7.856553133	7.834037737	7.755064297	7.746221874	7.794589814	7.801565873	7.837451554	7.822953349
RSP_0406	8.195372638	8.309985431	8.374018009	6.999218944	7.074643443	6.938467996	6.996614604	7.755219152	7.403620123	7.429617236	7.843052673	8.239266591	8.171796577	8.245991644	8.488111694	7.072551708	6.993108849	7.009540919	7.32659436	8.743869808	8.533252387	8.536392077	8.107986578	8.454351005	8.345374146	8.422819852	8.326843079	8.351868685	8.492666784	7.752323736	7.670461753	7.74828782	7.621983508	7.527232383	7.406364724	7.496766448	7.384056981	7.525966319	7.342340689	7.532437183	7.450170131	7.509523304	7.458329769	7.441054591	7.463957517	7.49365572	7.47763876	8.479497607	8.22968
RSP_0407	9.621952199	9.719788422	9.435337174	9.073869686	9.070101368	9.168578615	9.032458576	9.136486759	9.412720113	9.246247735	9.186633995	9.456257443	9.437940969	9.551420583	9.389588038	9.134391062	9.234476664	9.241762411	9.06910686	9.693686784	9.602985994	9.606400956	9.794649644	9.377303963	9.753333475	9.312505707	9.738041173	9.698458118	9.829250726	9.220403816	9.065730452	9.886639914	9.617857869	9.809099014	9.827318462	9.359711308	9.382739808	9.381622777	9.286072572	9.341052333	9.387489389	9.490292865	9.423501686	9.376357895	9.428947485	9.42967764	9.398953789	9.255800284	9.18761155
RSP_0408	8.815746162	8.868118758	8.736262419	10.48637456	10.59401918	10.6805885	10.43914873	8.345281687	8.334373939	8.355572235	8.229827201	8.292433744	8.319688414	8.432336364	8.328935689	9.434435868	9.535596307	9.506496076	9.005303668	8.203851664	7.978150624	8.151996761	8.420619496	8.902400336	8.742855723	9.017718542	8.810045527	8.818493506	8.736109233	9.731476828	9.62529257	8.976784534	8.939336367	8.834272986	8.754149721	8.651283892	8.80765463	8.790120797	8.710476478	8.609033934	8.713927047	8.837803301	8.785492639	8.737954314	8.85125322	8.844490583	8.811294881	8.445779892	8.807583065
RSP_0409	7.139727542	7.169542437	7.099174681	7.375215416	7.702631542	7.834571583	7.627446402	6.871585466	6.859327664	6.982014421	6.932399891	6.89017774	7.00255091	7.025268821	7.188243422	7.162308321	7.277543276	7.292143125	7.271526601	6.896873274	6.917401422	7.020854404	7.082705321	7.053356018	6.956795672	7.248510857	6.978107873	7.072169275	7.057808926	7.14853089	7.200734958	7.540947742	7.310219329	7.226710719	7.225514178	6.996843919	6.984173402	7.003088412	7.002501967	6.932766331	6.95257807	7.031461424	6.921951796	7.033019915	7.11756659	6.99222639	6.962870078	6.886526556	6.998376806
RSP_0410	6.455986508	6.420985041	6.553293575	6.688866223	6.61915723	6.557581282	6.648570803	6.505959721	6.513500436	6.573714359	6.682263348	6.506797991	6.551279652	6.55217694	6.56569394	6.613962788	6.614144437	6.582045627	6.679979272	6.548494633	6.674688573	6.483116845	6.538342586	6.394747375	6.335265076	6.430338279	6.365908732	6.34165678	6.465463137	6.732750009	6.642216207	6.778432984	6.814680534	6.681011599	6.664667176	6.51436969	6.639026965	6.600885272	6.613558412	6.522556926	6.513769496	6.622338683	6.600789948	6.580812415	6.615399064	6.635878364	6.62611204	6.551915656	6.594328929
RSP_0411	7.608910878	7.666356768	7.73337852	7.785081206	7.828863965	7.59701636	7.753714312	7.821356522	7.810552201	8.008947142	7.89809514	7.957417107	8.022456945	7.828484876	7.782094429	7.854534017	7.703444814	7.795755307	7.71917252	8.20531556	7.80953946	7.811284407	7.583643806	7.78834265	7.608980316	7.797179899	7.625496137	7.664274494	7.751835669	7.878909803	7.816737797	7.606681564	7.722574197	7.72718587	7.670419473	7.847553945	7.856302653	7.831553405	7.9281658	7.898709792	7.862555797	7.900807556	7.899019946	7.804800009	7.840334529	7.873056321	7.841480061	7.700765925	7.830696973
RSP_0412	8.219284751	8.24136924	8.472011531	8.126276061	8.150077758	8.343518657	8.090744897	8.41011405	8.256515141	8.280439873	8.299272188	8.44003904	8.503150923	8.32387034	8.251651879	8.25562414	8.234001799	8.149021792	8.019598062	8.515616024	8.502218051	8.429692445	8.337662455	8.382178168	8.21131194	8.377290717	8.094886737	8.10141646	8.161617359	8.409984962	8.361703095	8.382000646	8.568262002	8.545155838	8.485895834	8.340491842	8.292375472	8.425629813	8.304333885	8.381597662	8.334862819	8.349035112	8.392852965	8.318543161	8.309491094	8.330444942	8.3108434	8.582626464	8.519751249
RSP_0413	7.255264026	7.201048858	7.158924475	7.528867746	7.44951154	7.209101135	7.567397743	7.297019119	7.229848744	7.430599684	7.487666927	7.536427824	7.27632674	7.340717028	7.488392337	7.315952154	7.396473307	7.236149338	7.481929045	7.499337209	7.364947083	7.463145756	7.374005799	7.178689921	6.908992904	7.164696237	7.007026471	6.908329007	7.024323773	7.935242892	7.768254587	7.929990805	7.918729606	7.93168762	7.87027583	7.742337834	7.832802173	7.771041842	7.804019697	7.722396309	7.710486884	7.737846475	7.804390316	7.766281722	7.775318923	7.88571055	7.811558541	7.509599929	7.764870868
RSP_0414	8.702110551	8.809234976	8.609568026	8.899615871	8.853468383	8.776445139	8.880521505	8.684136715	8.602826353	8.727763634	8.811300667	8.520216478	8.662054636	8.56645573	8.62291091	8.763107653	8.747178881	8.775382767	8.8611985	8.676759741	8.703878255	8.645790976	8.480444814	8.845745916	8.469866744	8.824426387	8.510528875	8.596254564	8.657311857	9.448317563	9.443576937	8.645818612	8.632899634	8.765250134	8.660670321	8.721428719	8.751877501	8.797159581	8.761076593	8.746718209	8.805966087	8.792105656	8.711333536	8.7409229	8.836155	8.726144619	8.738848139	8.788363487	8.683079456
RSP_0415	6.859819221	6.991402221	6.999679089	7.173524247	7.014102446	7.05768054	6.843606362	7.110952367	7.236996418	7.138180436	7.062128679	7.016444661	7.162972809	7.082273092	6.997494643	7.203719234	7.036916694	7.101440569	6.991288958	7.106122113	7.082731897	6.944575565	6.815051439	7.107098588	7.118111692	7.142805858	6.954043749	6.930465141	6.920135254	7.933292657	8.146030356	7.346375141	7.552281597	8.044567446	8.011471914	7.240798193	7.188672536	7.216324572	7.172601129	7.222836431	7.263611101	7.147329696	7.179724866	7.108056243	7.134863384	7.113616487	7.143362049	6.95162507	6.870086453
RSP_0416	8.341337547	8.708927579	8.470629847	8.157377475	8.252494489	8.152622766	8.335474218	8.096669072	8.08980667	8.131765247	8.010568246	8.08747593	8.048902604	8.219213136	8.165057007	8.045559184	7.892902383	8.129931621	8.137188802	7.754154224	7.86079982	8.071988921	7.964701568	8.509902398	8.254070011	8.388105472	8.195663541	8.125601586	8.18618516	11.64715627	11.57225208	10.13602372	10.17867822	11.25737298	10.92621642	8.630102039	8.749414101	8.691660363	8.607608477	8.762989978	8.512532509	8.612844566	8.794091165	8.609544047	8.787677444	8.758238694	8.518501539	8.357689525	8.408480808
RSP_0417	7.219159398	7.064046175	7.293265379	7.271207386	7.227714129	7.264843735	7.228912619	7.162791401	7.219273706	7.320744488	7.198654075	7.194311217	7.16439336	7.306541574	7.265841309	7.180576787	7.272065222	7.314126412	7.280609622	7.075217077	7.335832212	7.254438108	7.342739176	7.194523745	7.302271599	7.092709848	7.207097575	7.358057038	7.255852356	8.015884599	8.729641012	8.089820696	8.10960906	7.944709765	7.916486132	7.162430316	7.162459025	7.186313202	7.112888591	7.154104029	7.106589502	7.205604432	7.229917959	7.137818068	7.142034057	7.284395615	7.14928409	7.053539777	7.184855394
RSP_0418	7.769795551	8.102503413	8.115798562	7.026226503	7.261664162	7.297672948	7.354694703	8.203061259	8.194240437	7.706112581	8.017784438	8.202537492	8.27310575	8.318030793	8.220942968	7.609067415	7.691709166	7.476397868	7.565397491	8.343819167	8.288435585	8.223787163	8.431040789	7.971042734	8.012939649	8.134164976	8.067807359	7.845860427	8.175576319	7.078211361	6.993203478	7.512268269	7.399182092	7.79921175	7.877671677	7.010772373	6.999037671	6.98451115	6.980740854	6.972659894	7.027918316	7.062832293	7.045702372	7.034015302	6.958431264	6.992692365	7.084383417	7.815156476	7.51748438
RSP_0419	7.14758035	7.279887939	7.505211323	7.012244591	7.086941309	7.11940054	7.040944241	7.083201369	7.160224498	7.131176241	7.076850965	7.230053269	7.275903974	7.097874528	7.177480311	6.984470647	7.053932776	6.927988051	6.938723346	7.298026296	7.333388072	7.245639231	7.074680455	7.551553779	7.11199364	7.412466064	7.206008571	7.13547409	7.213841235	7.378985889	7.457918266	7.293044874	7.363086953	7.481028236	7.552710527	7.252143521	7.168528272	7.253823298	7.198881123	7.263169774	7.227963755	7.205017456	7.254428789	7.168250219	7.12029673	7.238153531	7.16191419	7.457500223	7.357803384
RSP_0420	8.474044473	8.383888837	8.971523005	7.495028911	7.556737134	7.492945587	7.654284018	7.821415545	7.627780871	7.827612756	7.62355947	7.885520962	7.834492772	7.875480987	7.940729718	7.546398833	7.578810823	7.434218756	7.487490478	7.854596999	7.89265151	7.782538964	7.635017846	8.980509168	9.087588706	9.164211688	8.838902005	8.58781736	8.537759231	7.894039748	7.897611513	8.025017497	8.047973258	7.822152131	7.72178937	7.788439866	7.827528362	7.928152381	7.884167567	7.796535007	7.79128227	7.904110656	7.921983877	7.854518398	7.870880796	7.870463643	7.877064035	8.125615172	8.260105451
RSP_0421	8.154735893	8.380297012	8.107818991	7.69865653	7.893883144	7.655553578	7.84171601	7.937846726	7.792449406	7.86876999	7.747062221	7.905322811	8.048445211	8.005054316	7.883244854	7.722561344	7.684072853	7.78597726	7.965453895	7.924326608	7.981775057	7.978641458	8.003640223	8.215746	8.277644695	8.310861	8.343340614	8.143589059	8.208681796	7.879394716	7.867331983	7.996932823	7.817125703	7.712422064	7.667318423	7.956824284	7.933528285	7.923799617	7.971646421	7.938140546	7.923351056	7.931691962	7.918100835	8.038177849	8.023792225	7.904509002	7.870134764	8.025620467	8.005244863
RSP_0422	8.769287665	8.789677901	8.606444394	7.952652864	8.019264392	8.019156276	7.937530615	8.216803579	8.343293044	8.186081648	8.145342764	8.312661348	8.412915017	8.296868326	8.180596973	8.089460068	8.114129766	8.149401865	7.883759942	8.382456489	8.438926641	8.313138769	8.316232557	8.991539422	8.67301029	9.047594395	8.813784702	8.765969042	8.858067982	8.042443848	7.992469753	7.965302247	7.981686953	7.830334362	7.932239908	8.384002521	8.394562132	8.370659696	8.392286309	8.348256829	8.399802337	8.370026083	8.466663351	8.414575339	8.46489463	8.345829761	8.435133489	8.311659168	8.245334551
RSP_0423	9.599939748	9.684231483	9.954143631	7.86122005	8.069467314	7.941600936	7.541366516	8.671002177	8.790109801	8.666859456	8.578736042	8.999427246	9.064236281	8.64785295	8.548887962	8.208948143	8.164543435	8.222750643	8.060873315	9.090657858	8.825735023	8.628839167	8.391562291	10.07041249	9.978839712	10.23156781	10.10816624	10.00672772	9.973085645	7.760216969	7.79587615	7.541431821	7.788153505	7.672107013	7.853048306	8.335204981	8.28942582	8.494890839	8.319970904	8.453387408	8.430783256	8.446481552	8.528668509	8.325265176	8.47730105	8.351099041	8.293978688	8.498157513	8.512042694
RSP_0424	8.459276389	8.298256905	8.48876794	8.660260883	8.455425678	8.558656067	8.52909363	8.439899932	8.496228874	8.482693521	8.453961797	8.37944065	8.392618608	8.512446234	8.559202084	8.289434551	8.515227187	8.537178062	8.587975174	8.468030227	8.635356751	8.735413311	8.537087586	8.22325425	8.170518141	8.271001762	8.213509558	8.271710722	8.355014398	9.081480382	8.78849059	9.159057934	9.022228198	8.830308343	8.745007956	8.716280534	8.80970776	8.704405021	8.741726856	8.675751853	8.704689615	8.810833547	8.753615524	8.749163134	8.788937541	8.856300555	8.821700717	8.580122551	8.663822249
RSP_0425	8.942122821	8.979937521	8.380308456	9.100164512	8.995230433	9.03214454	8.870918554	8.998838272	9.020600747	9.163077292	9.080967507	9.049831843	9.075208102	8.911364289	8.958375517	9.181313368	8.974745659	9.045324025	8.856977357	8.97148947	8.848970918	8.636129001	8.909156927	8.862750252	8.921543474	8.845498972	8.910836403	8.715921415	8.889344448	7.805808643	7.779952907	7.366710591	7.232482514	7.201661581	7.240092688	8.979536393	8.862361756	8.997807828	8.887810636	8.931847215	8.964356222	8.844030357	8.80936372	9.023060584	9.004970545	8.825745549	8.914088727	8.533626225	8.426189922
RSP_0426	8.275703863	8.259553523	8.502162978	8.57963364	8.549828497	8.451029721	8.536914664	8.641097199	8.526543117	8.69655012	8.618951657	8.606949892	8.516080714	8.586964424	8.670364824	8.64023463	8.527279653	8.452623098	8.692471112	8.629022848	8.714570827	8.551239345	8.404150626	8.453866607	8.212043118	8.392623146	8.327954326	8.386643925	8.399630472	8.359916281	8.325653932	8.213742167	8.201029102	8.23361685	8.169640615	8.649405618	8.776330569	8.790875197	8.728832474	8.753404606	8.722782641	8.687984161	8.706299884	8.685053154	8.712792204	8.746875968	8.636075961	8.60335626	8.540864489
RSP_0427	8.665115231	9.185185567	9.294410897	7.312031819	7.377117413	7.524926426	7.199898199	7.806181264	7.917983876	7.677015413	7.921615652	8.05743822	8.00668893	7.874289486	7.765140178	7.816258961	7.688439144	7.566311306	7.30436581	7.821148159	7.707819276	7.531606732	7.583198149	9.366401244	9.113782321	9.166067996	9.250277983	9.195088392	9.239479393	11.05866543	11.1985377	10.43256582	10.43329927	11.52113729	11.73848249	10.69441538	10.54598253	10.69685544	10.60272393	10.73693682	10.63310697	10.60994693	10.64044241	10.59441497	10.47064642	10.62886089	10.52877846	10.25720007	10.38994813
RSP_0428	7.019932869	7.003953464	6.821724448	6.669239827	6.609306095	6.650325171	6.812541042	6.520987426	6.483356874	6.514949871	6.544151564	6.451196687	6.351456987	6.600194702	6.684845715	6.431912087	6.601443234	6.514460397	6.814042155	6.420741555	6.455148837	6.779288707	6.613489513	7.181092681	6.968547752	6.982593034	6.933126978	7.233114705	7.070321172	7.047066187	7.028730608	7.065600718	7.185793261	7.217911875	7.066869417	7.677211215	7.700343262	7.783508327	7.764632781	7.829281239	7.727337886	7.727137963	7.769641138	7.633477952	7.753915002	7.647973428	7.602938135	7.52505473	7.507849291
RSP_0429	7.16037883	7.099653441	7.266675744	7.603113338	7.755899477	7.515517177	7.608493063	7.639605375	7.520719165	7.616717217	7.560918139	7.575688074	7.66027875	7.814162008	7.741089264	7.523872094	7.438007448	7.457110303	7.630987813	7.730679019	7.575820459	7.65824351	7.591285392	7.152254408	7.107909396	7.25952306	7.133238059	7.011395259	7.081640592	7.448254002	7.376428965	7.759244407	7.759971264	7.734837913	7.606385546	7.523015341	7.583066001	7.555689595	7.597350464	7.571621424	7.61250423	7.742854484	7.57001914	7.544536786	7.610038902	7.657272857	7.575696602	7.471994786	7.583455056
RSP_0430	7.432211044	7.515494533	7.421319382	7.791594739	7.71803812	7.678341745	7.622449512	7.429165589	7.589289524	7.542807971	7.599392885	7.583972081	7.644889178	7.658744543	7.644142762	7.501239961	7.625673531	7.478524868	7.521147135	7.542315936	7.709758906	7.711476312	7.758339233	7.589483769	7.354186867	7.552008142	7.421637054	7.437453504	7.589963792	8.117034189	7.841477999	8.604796834	8.345849496	8.598678417	8.502968985	8.133383591	8.139421239	8.126429261	8.133619708	8.079140065	8.124613128	8.168917462	8.216754486	8.074171606	7.993410777	8.223876567	8.231221343	7.700537903	7.787876586
RSP_0431	8.612867217	8.74894923	8.857228606	10.10025657	9.912687792	10.11162199	9.811863389	9.511841767	9.241183092	9.666208104	9.429629636	8.952650545	8.887559112	8.789928118	8.609205312	10.33086463	9.982650424	10.09864368	9.730685051	8.5424966	8.619346929	8.444545864	8.083157002	9.01237584	8.819342976	8.986995188	8.935265843	8.951085411	8.799190679	7.511143325	7.672072781	7.51499983	7.402880707	7.721131893	7.817308257	7.726630829	7.678884206	7.77158126	7.713548353	7.789521778	7.755291235	7.65562522	7.713586954	7.706217199	7.73553282	7.709651675	7.593752689	8.429029686	8.288136604
RSP_0432	9.500694093	9.550337226	9.583313673	11.84195764	11.84963303	11.5631295	11.48041878	11.4304123	11.26982113	11.73735959	11.36517537	10.4852175	10.8381425	10.73230882	10.71349882	11.81039824	11.69715414	11.87976929	11.91173468	10.35245089	10.16086655	10.27812573	9.697021868	9.608461174	9.7521343	9.758452185	9.826158129	9.947839289	9.913082694	8.646711938	8.653383868	8.306419585	8.349789881	8.867683614	8.672882244	8.880091992	8.76817445	8.929200819	8.827498871	8.953018086	8.989816891	8.917358263	8.940196947	8.828496582	8.799022338	8.777798157	8.700796598	9.278487261	9.171001537
RSP_0433	9.894821307	10.02828654	10.32776978	12.11065774	12.17924596	12.06969106	11.96558446	11.66107872	11.5327646	11.93619396	11.67463391	10.93930945	11.11887836	11.00088331	10.96506959	12.09806386	12.01801544	12.14191999	12.19770448	10.66932506	10.52574728	10.50736745	9.965920532	10.18706605	10.11667758	10.38332247	10.15222671	10.26326453	10.14051225	8.456923093	8.510115944	7.885671365	7.673397822	9.023442007	8.911656181	9.110423538	9.112328602	9.094562145	9.159736863	9.237520108	9.158963875	9.052585921	9.1422725	9.021339589	9.061017628	9.030396496	9.055846575	9.880520404	9.519509821
RSP_0434	10.67219914	10.83489375	10.80737353	12.48850976	12.59349747	12.59146053	12.44867773	12.0375189	11.90341126	12.27579162	12.10038131	11.29278092	11.38373388	11.31403197	11.17386491	12.53168194	12.49660642	12.62338657	12.50001396	10.80479173	10.71589415	10.55152916	10.26160124	10.85407969	10.81669308	11.11753434	10.95447062	10.92529422	10.92624418	9.311053939	9.509940208	9.145199294	9.170553024	10.20296434	10.15211808	9.193233636	9.047603978	9.158333201	9.173096105	9.185192829	9.062608761	9.039837306	9.116314385	9.151030986	9.07422993	9.082424874	8.974998497	10.2915411	10.26922621
RSP_0435	10.5632987	10.69892511	10.64125362	12.61748625	12.64748405	12.62732906	12.48252558	12.02479961	11.990194	12.26220926	12.09391347	11.36197236	11.4644093	11.34856024	11.27917247	12.51693529	12.50596958	12.56896571	12.53863669	10.83197694	10.8254405	10.69244725	10.21440389	10.7310457	10.53161632	10.866371	10.57241801	10.69325609	10.76185859	9.377941262	9.390355507	8.89832669	9.133444646	9.986635824	10.1037051	9.185564033	9.152648257	9.244226169	9.180348646	9.233216698	9.247574237	9.267605691	9.342273401	9.155927703	9.295181981	9.313943483	9.184570471	9.840495594	9.963137271
RSP_0436	9.628992156	9.820124319	9.799919267	11.85882628	11.90105933	11.71968945	11.72721738	11.32177966	11.23650707	11.5448253	11.39567803	10.57895625	10.71860806	10.56592086	10.4890692	11.81146017	11.82385194	11.89288968	11.81492294	10.13695126	9.980816359	9.693368603	9.373857894	9.878302611	9.798067686	10.13192342	9.916166831	9.929828912	9.955334169	8.248728054	8.227421571	7.897102978	8.236860488	8.887261819	8.91347566	7.95269179	7.934214815	7.891076588	7.958533401	8.033562182	7.981744924	7.958640755	8.038413969	7.939049329	7.924852165	7.963780396	7.76225484	9.112483312	8.89064163
RSP_0437	11.01698077	11.0551378	11.05704806	12.69398124	12.71182935	12.73712754	12.65797761	12.28397026	12.24106062	12.45095252	12.3120464	11.60814717	11.74758631	11.63896398	11.52047569	12.66503165	12.76355319	12.81885434	12.69583496	10.99092843	11.02310204	10.68505398	10.67544691	11.02209217	11.04336294	11.23351808	11.17790966	11.07209071	11.02865051	9.458867153	9.621964539	8.988212456	9.140158105	10.07887933	10.19217586	9.010824832	8.8469495	8.975683059	8.958453305	9.063349011	9.076271884	8.935976358	9.045577713	8.931744401	8.937917629	9.048813865	8.785916575	10.55430184	10.48729451
RSP_0438	8.240490181	7.971024688	7.754707651	9.680011996	9.352294062	9.835846202	8.573923763	8.133168271	7.978359635	9.249729911	9.02350099	8.080725592	7.772057277	7.939847573	7.741161501	8.883863174	8.59695893	9.309774133	9.008007524	7.904085103	7.856265809	7.694964289	7.32675936	7.016580348	8.444610341	7.824387349	8.14846211	8.370765692	8.036187459	7.072073622	7.038396684	7.487598034	7.521015293	7.313729475	7.394440358	7.090675444	7.070993113	7.042335161	7.099831272	7.080240703	7.119192548	7.200425877	7.070289068	7.101431867	7.035227579	7.117017968	7.148232063	8.155849114	8.0154984
RSP_0439	10.1661146	10.35637808	10.16738155	12.34738154	12.44924107	12.47611126	12.32592911	11.80559069	11.898112	11.8871091	11.77846325	11.00723937	11.11932623	10.92234315	10.91726729	12.32039064	12.35029316	12.41176754	12.33485765	10.40650659	10.41158472	10.16839213	10.17019484	10.24009787	10.17334769	10.30680423	10.35549596	10.37608057	10.48170464	9.386681507	9.414294786	9.04385166	9.22254532	9.756758499	9.916626613	9.058040254	8.997322452	9.14421272	9.073998912	9.116304885	9.176058272	9.089930174	9.222549884	9.111597944	9.170638766	9.132831145	9.017931015	9.509312298	9.444010914
RSP_0440	10.60471679	10.69430764	10.30524939	12.25497312	12.40406553	12.28259939	12.30793446	11.97228815	12.03253951	12.01614996	11.88764516	11.33453882	11.44094477	11.43270995	11.24044981	12.37672915	12.28445606	12.38904011	12.34468819	10.75041547	10.76194734	10.54257252	10.67245717	10.4561064	10.76092384	10.49945718	10.88847421	10.80858871	10.65287258	9.864468986	10.03015708	10.2642072	10.38582971	10.39316135	10.39042548	9.109677796	9.003291876	9.147794224	8.954153103	9.208933374	9.131318778	9.192871211	9.289257497	9.098022948	9.218039675	9.101266532	9.016974365	10.02610571	9.95555992
RSP_0441	10.53081795	10.48780113	10.45432449	12.37762548	12.46167103	12.52257978	12.4656618	12.11952822	12.14506381	12.07396626	11.95815176	11.46073459	11.51763605	11.4611476	11.35176722	12.45428386	12.43223855	12.49455737	12.35289726	10.67466888	10.72459712	10.41220598	10.83297897	10.40387111	10.92876505	10.57646287	11.07101779	10.94663034	10.55991786	10.05625739	10.06962933	9.719288301	9.582697391	10.66909777	10.26964327	9.063345222	8.909313718	8.879570918	8.867434642	9.043174082	8.968602112	9.070031584	9.04659958	9.009124518	8.976882552	9.043841765	8.90390673	10.17805061	10.06291039
RSP_0442	8.989639058	9.066276646	9.003281566	11.45184497	11.51210827	11.21293211	11.29582002	10.12850145	10.13164597	10.26707657	9.888451489	9.410398772	9.673914941	9.60330749	9.532327953	11.26461629	11.05449223	11.08832255	11.08982231	9.03547234	9.139521447	9.100642446	8.82460757	9.253211684	9.091150422	9.307734436	9.169096715	9.115626376	8.913327535	8.367356568	8.334282029	9.634307629	9.857524833	10.4259881	10.22322311	8.188989181	8.056184997	8.167675946	8.155392886	8.228738414	8.262071256	8.175144555	8.260321179	8.139498699	8.182786671	8.059208626	8.081194697	8.588672415	8.563536493
RSP_0443	10.89796446	11.00082694	10.80775408	12.16329615	12.24737708	12.21492572	12.16466143	11.34935197	11.40366946	11.40308911	11.19140711	10.8746125	11.05009019	10.91427571	10.73733441	11.99890983	12.08086873	12.04157983	11.91770623	10.4975456	10.54384651	10.3341552	10.41297654	10.9709555	10.91543226	11.1107329	11.09605008	10.91468201	10.72570955	9.240819929	9.23617062	8.815572004	9.416355824	9.663452159	10.25916461	9.275597217	9.197961682	9.294951684	9.266951664	9.28098793	9.392981227	9.299725566	9.270152056	9.277598513	9.204648173	9.229504507	9.215651063	10.84298364	10.80509047
RSP_0444	10.56774824	10.7422177	10.69763486	10.82907422	10.8531925	10.90587115	10.82813131	10.94022582	10.91912966	10.85853605	10.84171431	10.97998332	11.04782356	11.04791272	11.07127605	10.93705346	10.79464719	10.93039915	10.82408375	11.08566725	10.98794649	11.02197556	11.12149502	10.71173604	11.0049615	10.68727382	11.00018073	10.9462678	10.99013893	9.810069285	9.815539333	8.880061518	8.729272422	9.27277466	9.374737545	10.43745914	10.52795189	10.5756644	10.52303839	10.50080517	10.5692509	10.51914053	10.49443923	10.52925398	10.52138419	10.42806736	10.50386471	10.66665237	10.36893323
RSP_0445	8.663454631	8.794026812	8.809601097	8.859714996	8.723959683	8.793026316	8.588735407	8.629149294	8.668220556	8.958207181	8.687263155	8.782854054	8.796652819	8.795574399	8.70193695	8.864654422	8.691086256	8.770587688	8.615538323	8.996075197	8.983700037	8.795999851	8.729083482	8.815515807	9.098331214	8.767044731	8.956960678	8.951124743	9.027086513	7.74718165	7.775258368	7.406845994	7.26033873	7.422052046	7.437583535	8.132467023	8.125550118	8.219915455	8.298588932	8.248708081	8.233089905	8.20802192	8.185119925	8.25059575	8.255230618	8.058687563	8.123249586	8.560146144	8.193930294
RSP_0446	11.53254782	11.56691395	11.45616519	11.05320907	10.96572371	11.07149995	11.04283177	11.12991345	11.05806057	11.21562708	11.20511735	11.17772382	11.19523731	11.15658313	11.16541255	11.07406142	11.10367945	11.06916606	11.01387944	11.04985163	10.96329434	10.85591486	10.81086338	11.49686723	11.52272263	11.52068532	11.4463696	11.39509654	11.59083656	9.403560511	9.421563488	11.2598697	11.53115134	10.06980807	10.19792499	10.03564431	10.11247174	10.11776459	10.04505594	10.11624774	10.04039422	9.995227061	10.11040512	10.02995481	10.08072885	10.08960244	10.05065818	11.04338336	10.97980963
RSP_0447	7.3643082	7.698721774	7.523183059	7.515654637	7.469982848	7.706760345	7.237806752	7.936921372	7.75802679	7.969451178	7.853061081	7.923262024	7.727107146	7.737014128	7.674198085	7.692474268	7.419808072	7.459945056	7.565385068	8.082191943	7.785006694	7.570835356	7.41154436	7.738016908	8.057794849	7.788661252	7.910948933	7.904505262	7.994591145	7.000438516	6.937791826	6.78514936	6.856134567	6.987763706	6.702729177	7.205358262	7.267476796	7.29714771	7.276643977	7.338501927	7.363168849	7.250213583	7.251407177	7.236431581	7.226174293	7.229967281	7.254611631	7.595802123	7.443449203
RSP_0448	10.0727552	10.11521719	9.607279602	10.43354248	10.1935682	10.17933157	10.11381789	10.25716008	10.24474095	10.43794384	10.30175737	10.28060466	10.25148726	10.16999198	10.20629086	10.48688918	10.29239907	10.37555202	10.29473782	10.21621036	10.19896536	10.05000552	10.0872323	10.06335769	10.15244854	10.07703472	10.0665662	10.07496721	10.12295913	9.090078702	9.000064556	8.343121789	8.162762432	8.266997633	8.198848299	9.546820727	9.609548006	9.66359961	9.648219817	9.653890723	9.622749599	9.646952444	9.650754104	9.621039392	9.632865125	9.557721712	9.642303	9.951128202	9.857146048
RSP_0449	8.057555975	8.104095025	8.205480588	7.643126484	7.795920205	7.706569742	7.899963006	8.090293983	8.112174399	8.03508313	8.05631714	7.940521413	8.219706713	8.307494897	8.232830084	7.909714968	7.745972556	7.957015964	7.966349945	8.212151588	8.162474251	8.265726662	8.215803689	8.241102973	8.152770493	8.245232554	8.219445894	8.184320137	8.141906496	7.951025248	8.064086688	7.859455999	7.691941507	7.992949889	7.964742369	7.923114238	7.802250579	7.882225825	7.862365752	7.8999759	7.975251702	7.789382207	7.837652502	7.874127051	7.914562943	7.807126911	7.770363887	8.024826556	8.048399863
RSP_0450	10.21025262	10.23357561	10.46827789	9.873141633	9.747273323	9.709514093	9.72030271	10.22419679	9.974057643	10.23611103	10.09950768	10.33190376	10.35386107	10.39426871	10.34895842	9.916159621	9.966633718	10.03331488	9.833732954	10.36006383	10.29142318	10.29210607	10.17155413	10.70494161	10.44509572	10.58654267	10.38982924	10.5235095	10.35331008	8.4369642	8.690958811	7.695438412	7.952705829	8.288611874	8.599843129	9.008658774	9.028744911	9.007084943	9.079595691	9.135887544	9.101646282	8.966375945	8.961519231	9.012578099	8.985143133	8.866035613	8.927089133	10.32938314	10.40260522
RSP_0451	10.63170521	10.66963804	10.64453444	10.57897892	10.54291615	10.6710662	10.46604711	10.70839326	10.58589182	10.76549636	10.73405655	10.79868286	10.8063211	10.70997752	10.78241303	10.55076231	10.49615289	10.56415471	10.5460307	10.87816501	10.70695628	10.68720099	10.58998975	10.73166849	10.67470376	10.72776834	10.59712003	10.71660641	10.76483575	9.49287477	9.51222182	8.670158087	8.748762642	9.076177608	9.056307188	10.41259524	10.36053732	10.43475985	10.40077135	10.40185944	10.42119197	10.37007253	10.42289087	10.39587806	10.41406525	10.33385253	10.38653556	10.46492192	10.35478376
RSP_0452	10.27388307	10.27422498	10.13427761	9.638543787	9.714653952	9.734860775	9.689621136	10.17355973	10.08507254	10.10490373	10.10475297	10.42790562	10.39474995	10.372993	10.26466761	9.982850625	9.835915577	9.926521088	9.74259154	10.47172191	10.2871771	10.17065453	10.49393255	10.21212866	10.45760609	10.29819301	10.52980617	10.2991292	10.18934645	9.81524453	9.839230856	9.681474563	9.823402146	10.1305583	9.929123178	9.945597928	9.903201712	9.945016809	9.812607334	9.973061795	9.91493431	9.951416986	9.983754519	9.885657821	9.896340937	9.839857059	9.872847701	10.17969789	10.08208843
RSP_0453	8.33760729	8.5708529	8.553774129	7.931238579	8.345356011	8.532171007	8.226841479	8.806889774	8.880318786	8.690274259	8.555506271	8.654952019	8.915041511	8.699215353	8.769668666	8.599922798	8.617020327	8.721512374	8.400570279	8.679807632	8.527791468	8.45094064	8.443562091	8.490481628	8.753433398	8.44277235	8.674749497	8.584185081	8.370642504	8.346319484	8.553931191	8.218088537	8.465984877	8.850423014	8.616256417	8.272895501	8.131182663	8.25663823	8.144282088	8.382076512	8.274023674	8.283982422	8.271212771	8.15429364	8.184203172	8.198864308	8.024596646	8.57200621	8.355130248
RSP_0454	7.761756522	7.667736	7.705004692	7.532409425	7.671585699	7.362747878	7.772183191	7.481641692	7.639557362	7.33944299	7.58328396	7.55780751	7.518652453	7.466701542	7.467641122	7.374765512	7.543871851	7.493254979	7.655016567	7.478242472	7.502453191	7.707343948	7.805451555	7.562298112	7.369336119	7.479404574	7.510290145	7.514928378	7.568541707	8.472113029	8.373337035	8.191679628	8.04745761	8.062684939	8.052431056	7.798011708	7.822869699	7.806348635	7.794044299	7.787866009	7.699361667	7.795215803	7.820803563	7.835314758	7.855600486	7.835118017	7.841863838	7.98793835	8.11766736
RSP_0455	7.685348719	7.803720377	7.625109727	7.646615713	7.565644111	7.551863018	7.513245323	7.531117791	7.453782617	7.558882945	7.472794059	7.503574063	7.499290466	7.536305478	7.443119457	7.422947512	7.558527901	7.497397381	7.427698341	7.604603362	7.428684146	7.548359583	7.35436423	7.773057623	7.629299914	7.764716703	7.595789129	7.676711592	7.731102891	7.56488445	7.529680694	7.634621134	7.655047525	7.644003025	7.561977386	7.621891513	7.643668013	7.701138592	7.676047305	7.68237644	7.659281667	7.648052932	7.661663969	7.666348918	7.683351546	7.579189354	7.634592637	7.783243637	7.805203456
RSP_0456	6.520249216	6.6310786	6.582700601	6.790055931	6.810076398	6.756385496	6.695197203	6.6515366	6.613167902	6.598935944	6.599109356	6.621243412	6.628942477	6.583626426	6.651846323	6.628870637	6.65802886	6.661226104	6.692469713	6.592848798	6.585846649	6.637730449	6.639618817	6.518328434	6.470068139	6.573320151	6.485694572	6.402526708	6.497537501	6.808134151	6.825301223	6.947875595	6.830633142	6.780060483	6.76921977	6.739789766	6.725280444	6.754171979	6.741759267	6.734639639	6.781664883	6.756744076	6.809048171	6.739935448	6.711465632	6.782098859	6.772450004	6.67386819	6.657535036
RSP_0457	8.424268731	8.472293103	8.525310447	8.058483897	8.220658542	8.440247858	8.307733022	8.561534919	8.533746825	8.298679832	8.348763777	8.573020128	8.51023951	8.33117679	8.324298573	8.380456538	8.476625638	8.467040154	8.258040894	8.277587978	8.370304525	8.172128605	8.69606894	8.62126466	8.658346114	8.49821869	8.56894137	8.514544398	8.520062036	8.238425962	8.201439828	8.333700125	8.251119862	7.991122493	8.316160534	8.354184983	8.406457645	8.525824369	8.354555074	8.362546221	8.346238312	8.389689693	8.402237806	8.403840847	8.475844056	8.47018237	8.36788145	8.62887937	8.571635591
RSP_0458	7.572584359	7.399382008	7.326941966	7.425364449	7.443489154	7.632307996	7.54296205	7.417373429	7.496299988	7.185030869	7.376708099	7.263727041	7.353774738	7.291342997	7.281640575	7.475301644	7.422398671	7.489177196	7.377115619	7.273819232	7.252663756	7.230622354	7.459891825	7.416390007	7.453650822	7.383613924	7.292415922	7.297010852	7.376562165	7.825560081	7.871883963	8.239153237	8.193112229	8.080718254	7.975427657	7.686642291	7.643517	7.670915982	7.631998733	7.635119759	7.710478886	7.73663863	7.616584676	7.679994775	7.694748172	7.687076916	7.675185855	7.44675096	7.604757699
RSP_0459	7.738938921	7.543038978	7.682608577	8.366010403	8.277019143	8.144857305	7.990731502	8.007380011	7.739370218	8.164881686	8.03454396	8.123533009	8.023178879	7.898715351	8.090300352	8.164301228	7.867249148	7.932050767	8.034473445	8.310136177	8.162972803	8.152817525	7.845369918	7.900436148	7.900340985	7.871779534	7.860007717	7.796021243	7.781621791	7.354795807	7.374730348	7.362698385	7.308107869	7.15860755	7.11379787	7.424632839	7.397466959	7.488942766	7.485378539	7.445806414	7.435987551	7.330969799	7.420002721	7.445590048	7.411770002	7.370708876	7.381958351	7.600630476	7.64188256
RSP_0460	6.993023653	6.82602391	6.906549823	7.749662577	7.998862062	7.908713656	7.90329369	7.312605576	7.286142088	7.443214873	7.428738994	7.044473886	7.286775241	7.412234363	7.451936407	7.41634978	7.687874717	7.738567819	7.820586814	7.031136	7.269039888	7.289964879	7.363199478	6.790146494	6.7119341	6.759873034	6.674528879	6.743911205	6.795377669	7.220213937	7.209962834	10.14660805	10.57670625	8.539573828	7.445032464	7.171368367	7.117143659	7.105119048	7.094132928	7.130134339	7.162760117	7.148846372	7.083824367	7.148363678	7.154190483	7.092761438	7.148008337	7.17532082	7.21315932
RSP_0461	7.226902473	7.24456045	7.126316867	7.922888296	7.820153412	8.120981702	7.80524301	7.45135628	7.468997731	7.606989529	7.485318562	7.514876117	7.368611573	7.398189927	7.438171615	7.643420766	7.70985217	7.698287517	7.52156174	7.310951721	7.288027668	7.536055931	7.355699443	7.140785853	7.023094559	7.241327758	6.990200485	7.079652863	7.132444989	7.574964353	7.383298065	10.61349274	10.81809741	8.875996662	7.747323193	7.386920148	7.519323402	7.488616815	7.523136295	7.388555422	7.393186743	7.497560074	7.573445454	7.438698783	7.483095618	7.619831037	7.607424499	7.391099159	7.459717773
RSP_0462	7.036416863	6.766211557	6.900534235	6.754713307	6.833112099	6.702866459	7.01159921	6.832225084	6.752077572	6.768826626	6.837868099	6.746189708	6.707063221	6.93647322	6.996587788	6.656860983	6.830701144	6.719400866	6.953783432	6.695370598	6.82972135	6.892683873	7.003559107	6.660899787	6.694692137	6.687201821	6.638091243	6.699518336	6.765867603	7.130672065	6.986021401	7.277487139	7.254830583	7.031585392	7.051765931	7.02142362	7.221234757	7.12700184	7.15215611	7.038825804	7.014155024	7.148692325	7.179733981	7.15422589	7.213182236	7.234015476	7.186229914	7.045493347	7.137924935
RSP_0463	8.118389908	8.172032642	8.315027896	8.507725481	8.394471241	8.225375053	8.413831141	8.550158249	8.351506314	8.73611528	8.538266712	8.558358063	8.589202092	8.515220475	8.664945042	8.499333409	8.299517411	8.537880967	8.530773999	8.588932881	8.468162005	8.463672855	8.103401292	8.466852833	8.454566775	8.518940019	8.275240909	8.579160903	8.373546333	7.904963495	7.788341769	7.614978487	7.691416051	7.656801348	7.544926055	8.241311772	8.399595926	8.23928968	8.328649334	8.231966878	8.27230835	8.246655146	8.182643122	8.250478896	8.264173487	8.181622544	8.250432814	8.291959382	8.2726668
RSP_0464	9.586505425	9.593184411	8.951198752	7.857898891	7.784797458	7.494684865	7.761381117	7.507390105	7.541327015	7.692227963	7.710987319	7.567258031	7.369524309	7.529545052	7.682470108	7.388062684	7.54382279	7.512133788	7.807185124	7.404876951	7.542361791	7.786220748	7.565342346	9.205713287	9.585172572	9.134780069	9.413912715	9.457567538	9.395851123	9.893331216	9.810908703	8.764714263	8.65451965	9.32140268	9.134303206	10.0470007	9.975388054	9.989752098	10.05426858	10.05834317	10.09817209	10.05105925	10.09800975	10.04414407	10.02420691	10.04136766	10.03664257	9.648075122	9.394036921
RSP_0465	10.21958032	10.1437553	9.512197592	7.577296388	7.381432342	7.37911773	7.691679647	7.19473738	7.179673941	7.283425663	7.405214723	7.263971065	7.117753194	7.196309544	7.264784822	7.277896766	7.361086069	7.35176603	7.520725878	7.336945114	7.218805511	7.032547095	6.977801279	9.908797547	9.909117595	9.753185031	9.727068906	9.722224876	9.880988811	10.4243217	10.57348119	8.942065107	9.168859032	9.732291149	9.964045337	10.94533538	11.00778873	11.05533182	11.00110568	11.01781313	11.08579005	11.00593575	11.06052754	10.99594166	11.0614048	10.97987981	10.96203602	10.27717217	10.37508541
RSP_0466	8.365610872	8.462005798	7.819302163	6.918605919	6.948001847	6.948516402	6.902615297	6.717440879	6.749132282	6.868109043	6.734220226	6.636169723	6.710051798	6.742356339	6.846556523	6.72771266	6.881852342	6.868909257	6.93522728	6.692272983	6.649172522	6.732587539	6.865162393	8.317995986	8.587892299	8.162547443	8.406583605	8.258712534	8.425776355	9.044664871	9.049875938	8.262010771	8.221332116	8.798967554	8.736121184	9.881848403	9.868256802	9.943306057	9.891747044	9.944101737	10.01799011	9.897957482	9.956712092	9.900003694	9.860551979	9.852022667	9.872272032	8.769286906	8.628101803
RSP_0467	7.812858363	7.727623225	7.09864721	6.792823861	6.512253626	6.611294279	6.773583347	6.590814247	6.569633885	6.661004025	6.710194189	6.484737377	6.474534057	6.601856299	6.577575386	6.520329901	6.495867651	6.428411498	6.708160746	6.516021801	6.380589251	6.697768146	6.660343612	7.543808897	7.729942126	7.446425481	7.640853286	7.638693288	7.72805268	6.980370931	7.083634275	6.618628157	6.786359308	6.928191052	6.905288321	8.076380053	8.169116566	8.178891642	8.119053393	8.171015138	8.234142248	8.238484974	8.233678086	8.116028831	8.158072926	8.118533639	8.154652431	7.474575698	7.450633067
RSP_0468	7.700156526	7.679706003	7.524817288	7.573620758	7.513947992	7.45925382	7.637841589	7.386463491	7.278862655	7.321750176	7.408946399	7.311794939	7.301039025	7.322005965	7.426064955	7.41599498	7.465554358	7.417835977	7.552004138	7.321386396	7.392032523	7.375476738	7.309270732	7.566012126	7.487659121	7.611197042	7.388322523	7.400562754	7.484902821	7.705337274	7.69767806	7.862949678	7.88015942	7.826062965	7.860477145	7.956760694	7.945543798	8.001867057	7.965112165	7.957479849	7.997904701	7.931138288	7.931931056	7.995462737	7.984378386	7.874393821	7.916266178	7.809242857	7.713035529
RSP_0469	7.942026127	7.981702255	8.344333722	7.385007552	7.495635884	7.409426986	7.446593445	7.645678277	7.531106943	7.655758728	7.651998281	7.752040592	7.768196793	7.62460174	7.589689391	7.605148567	7.553660603	7.552605163	7.424613502	7.965052442	7.725888704	7.686762154	7.564139753	8.090841501	7.929746802	8.145617242	8.000081075	7.944434509	7.980497563	7.523665095	7.562783904	7.228009247	7.309960629	7.690672582	7.723429511	7.734459991	7.795167613	7.745195018	7.878725898	7.778532507	7.856283852	7.756523384	7.754587146	7.815514996	7.784368101	7.673245764	7.767564602	8.01693526	7.953766273
RSP_0470	7.314728685	7.374947666	7.28421377	7.380281269	7.486168932	7.500385498	7.594613583	7.41743324	7.547456246	7.420849859	7.533611039	7.272986366	7.37804279	7.511635057	7.674500598	7.320435654	7.485448687	7.469813678	7.720059563	7.464093614	7.276617405	7.462457954	7.600480448	7.24480269	6.970751759	7.245913289	7.073470616	7.205840617	7.159529072	8.18937208	8.07720976	8.143603795	8.215078817	8.469010884	8.335178163	7.983889181	7.987866006	7.933428517	8.00124463	7.944692773	7.932084582	7.918368271	7.989646598	7.960174763	7.963720523	8.040659666	7.99421021	7.772051117	7.745379599
RSP_0471	6.639205582	6.416431634	6.526860296	6.484808926	6.470577926	6.409322137	6.678565455	6.537048388	6.607016347	6.542950233	6.590611007	6.554668002	6.509257105	6.599536755	6.527483635	6.4744737	6.616745841	6.576874698	6.630500081	6.449351321	6.486653484	6.522451654	6.67844918	6.38619653	6.391501776	6.476455422	6.497934968	6.374882538	6.499338658	6.818640583	6.682387678	7.263884273	7.248372481	6.885516445	6.879047671	6.604655129	6.711738485	6.665960028	6.66535933	6.531276411	6.549770625	6.670864178	6.716220471	6.678460961	6.738664188	6.766151557	6.765371107	6.667505885	6.798278125
RSP_0472	9.287806089	9.241400406	9.121407508	10.28519822	10.29003823	10.56646216	10.09206083	8.723319635	8.895275959	8.835853832	8.796384226	8.537050842	8.651298747	8.38313491	8.41848941	9.513281904	9.61677466	9.616945608	8.980170212	8.328281754	8.369110421	8.054020116	8.104244154	9.370387338	9.42187907	9.672700391	9.632437424	9.613431394	9.65817108	8.956394902	8.967943437	8.607590815	8.813613524	8.261660156	8.276542562	7.874536707	7.991505321	7.893239178	7.945560718	7.829212134	7.930768734	8.028968895	7.912998823	7.897312173	8.001538465	8.031951684	7.913549793	7.754043563	7.674076743
RSP_0473	8.202178451	7.989719413	8.252433941	8.130176974	8.157306932	8.354977572	8.089293835	7.412983048	7.433937173	7.59144143	7.571589482	7.606344768	7.524458051	7.42923813	7.363499863	7.759127482	7.873837536	7.889832781	7.677025506	7.398805361	7.394352689	7.276735697	7.225317351	8.356790637	8.072354927	8.619666514	8.313403174	8.215116558	8.154670388	8.17608982	8.167695339	8.164599835	8.148910124	7.911149081	7.894137445	7.742828362	7.764124909	7.681830068	7.728019173	7.741051136	7.728789137	7.845380887	7.782215449	7.612142042	7.652407014	7.798953294	7.77406741	7.597534963	7.76934432
RSP_0474	9.71404212	9.581601232	9.006407935	9.783533572	9.63663525	9.755962433	9.690372248	7.631324333	7.71205509	7.909451698	7.864842415	7.720319569	7.536929048	7.668403055	7.642860295	8.76830747	8.907798224	8.696621952	8.586143861	7.412006041	7.684411394	7.519377112	7.44117875	9.252594593	9.474398348	9.005979075	9.422240423	9.866357953	9.371950973	13.34875987	13.26746282	11.48250772	11.3275027	12.14543877	11.53813215	12.02358561	12.10606769	12.11963536	11.98089958	12.0542268	11.96737691	12.09062321	12.14094573	11.93052792	12.09509979	12.30321298	11.9300571	9.067291439	9.099199585
RSP_0475	7.808036384	7.811009993	7.507474389	7.6924436	7.767678707	7.779509764	7.599892171	7.080462465	7.067623203	7.073796521	7.141269059	7.111701449	6.868234121	7.119990661	7.204688183	7.228373908	7.34602888	7.262747553	7.355449563	6.996854681	6.95516521	7.053014913	7.013151513	7.735799967	7.640309875	7.648308957	7.567809772	7.963887176	7.530627336	10.57157459	10.45038844	8.875855729	9.055424355	10.10388302	8.79349667	9.265818048	9.273915652	9.332351724	9.261150094	9.385918677	9.330442811	9.246940407	9.360167653	9.149769856	9.29215149	9.264975903	9.143066513	7.455970426	7.534267358
RSP_0476	6.87839089	6.756399278	6.746565889	6.815540842	6.766312085	6.705976597	6.914903175	6.703651599	6.699259426	6.776392459	6.649158113	6.646251375	6.647930683	6.745365456	6.753769118	6.641535115	6.797778913	6.638747568	6.799392965	6.578711335	6.730426018	6.784551061	6.684773418	6.848197563	6.810909628	6.795755809	6.731613982	6.961693301	6.657182169	7.100573167	7.131940822	7.014713422	7.07913268	6.970710607	7.040341086	7.247291509	7.172933623	7.227472132	7.207322032	7.239126534	7.214487108	7.2086361	7.197133984	7.179156777	7.199899422	7.168674915	7.183569432	6.858677307	6.839242539
RSP_0477	6.885690245	6.875504917	6.915061093	7.464707205	7.438662172	7.432072547	7.338116945	7.474892612	7.380284584	7.564656501	7.456408374	7.334059676	7.38433264	7.452305365	7.355120704	7.502217482	7.141065556	7.337622649	7.427446434	7.502404654	7.155576516	7.428887162	7.066589217	6.946533753	6.809158125	6.989846132	6.808823088	6.782801659	6.794172433	6.939671111	6.972996661	7.185575135	7.200777729	7.09311984	6.971271053	7.215211669	7.151569843	7.26393764	7.070533341	7.222232493	7.308142436	7.166647543	7.243134163	7.222325276	7.270009935	7.134294652	7.169570789	7.157423134	7.080848116
RSP_0478	8.170718987	8.068541584	8.017873956	7.9977387	7.742499671	7.92125139	7.907134846	8.040010153	8.015142531	7.942936172	8.019163481	8.057057384	7.948562236	7.882948639	7.885004368	7.950141958	7.852722052	7.910076463	7.889681412	8.019546088	7.82982441	7.996119784	7.947460068	8.109472155	7.918070048	8.074422879	7.843059255	7.895599307	8.039562383	8.049594558	7.922151749	8.056634945	8.115838413	7.920134858	7.990494381	8.170844601	8.262383063	8.193048586	8.200113243	8.12876451	8.16959909	8.176836223	8.193892142	8.238371774	8.269773083	8.196431692	8.272059571	8.190100298	8.175344805
RSP_0479	10.33553708	10.45361091	10.40143066	10.57582066	10.51301812	10.87944183	10.72337854	10.94389698	10.84916132	10.85568918	10.92649755	11.04741038	11.01188636	10.8678584	10.6746588	10.96511446	10.92321848	11.01020185	10.69183098	11.0740381	11.02301166	10.88400852	11.0414452	10.72388817	10.66845965	10.82053118	10.64130309	10.53071034	10.44463959	9.375298115	9.583671285	8.319495655	8.269091748	9.419478996	9.413284744	11.0309357	11.03209674	11.06516532	11.11659361	11.08503338	11.11510155	11.04599089	10.99611408	11.04325527	11.01949709	10.96270888	11.0598162	11.44337632	11.58927903
RSP_0480	7.253987111	7.252777834	7.088285512	8.808085551	9.317929201	8.786937424	8.810537624	9.019956181	9.478995296	8.770029949	8.515726152	8.121446441	8.766930759	8.186247913	7.816881192	9.162028747	9.19410818	8.784871815	8.651686644	7.548997482	7.73589203	7.816442235	7.511100295	7.199184656	7.130700468	7.144749089	7.193985858	7.082377456	7.184811331	7.557488966	7.479487967	7.779406613	7.785407146	7.617510607	7.669901083	7.368559546	7.388837364	7.307765768	7.33397902	7.326568196	7.267783677	7.293955778	7.283313274	7.387646827	7.333957234	7.415054151	7.368324805	7.232279512	7.26416798
RSP_0481	7.852160166	7.829663246	7.704714211	9.045251917	9.443129992	8.998107882	8.843383591	9.126020309	9.530282374	8.942706851	8.769014422	8.675959189	9.023854325	8.481024231	8.10636597	9.170069095	9.501418928	9.049737034	8.800430406	7.922293608	8.193544509	7.893362736	7.611780384	7.733409133	7.665405124	7.800438447	7.705425468	7.560762108	7.722236957	7.567358491	7.509233168	7.459994381	7.490385928	7.24138124	7.375997772	7.425331719	7.415737127	7.516178877	7.462602693	7.378812861	7.406586965	7.449456754	7.505393138	7.517233849	7.509473136	7.498458769	7.437319619	7.43218711	7.607705701
RSP_0482	7.624906336	7.895176632	7.466768484	10.74654017	10.88807948	10.40456892	10.49419118	10.79203914	11.13651523	10.55233733	10.44509668	10.10974086	10.47602303	9.864901908	9.268438204	10.71378003	10.94445093	10.54615539	10.44755282	8.942123542	9.303475814	8.806717393	8.176554742	7.769178845	7.985880861	7.711846549	7.970479654	7.790961489	8.000631048	7.290229447	7.316506133	7.367972969	7.300598715	6.932169301	6.934670568	6.981811288	7.028684245	7.042020626	6.977220979	7.010684044	6.967853771	7.017597556	7.009586532	7.073765856	7.14900676	7.065166673	6.959395781	7.074228942	7.116039968
RSP_0483	7.294399354	7.323823544	7.205199063	9.474191103	9.627234659	9.207722183	9.203358618	9.179990781	9.492006623	9.064419542	9.002402956	8.711562502	8.914141984	8.59361726	8.245954631	9.315968525	9.409715416	9.08985568	9.187562343	8.081901605	8.36565639	8.025866348	7.398346936	7.28014634	7.293871085	7.415841358	7.339378773	7.202585463	7.250144776	7.332670877	7.253667969	7.480253255	7.275015407	7.163894279	7.108574561	6.937351798	7.0284494	6.906406567	6.998376153	6.875044915	6.847238231	6.952223949	7.015938055	6.994420781	6.936992227	7.066343768	7.021648303	7.09399528	7.117739777
RSP_0484	7.264255295	7.512005377	7.370664428	11.34140704	11.62054166	10.97617595	10.86799803	10.95814927	11.34595333	10.85249011	10.65504185	10.07794337	10.59301695	9.891902885	9.266100766	11.01652668	11.25103446	10.80101382	11.02494998	9.02612194	9.390389056	8.71660857	8.075011598	7.438828628	7.429183974	7.342013828	7.494012811	7.415252013	7.604003616	8.053941809	8.04944926	7.808681898	7.985026916	7.454285614	7.344270303	7.474363448	7.494891077	7.516895344	7.417506971	7.437477179	7.491936107	7.562798217	7.408252594	7.460406439	7.515815102	7.526259287	7.572257278	7.482825103	7.845902494
RSP_0485	7.629006618	7.686163421	7.537385471	11.23626915	11.56730066	10.72155609	10.72980386	10.67838798	11.14877143	10.53551648	10.47206515	9.886281548	10.27473287	9.800639289	9.322876068	10.8505706	11.01937119	10.46428297	10.8425765	8.983123498	9.352997494	9.095050654	7.911070009	7.507727994	7.560929903	7.434941152	7.541023363	7.558813543	7.587940246	7.78231202	7.814762088	7.97139874	8.224209175	7.53487844	7.446246542	7.368544962	7.417030734	7.446642148	7.448712437	7.407161513	7.397375957	7.477521895	7.503846994	7.47506366	7.391880891	7.439364864	7.466506458	7.46585733	7.504494388
RSP_0486	7.349479836	7.020887696	7.16361776	8.333447925	8.177588657	8.274218626	7.74272191	7.530724307	7.743935095	7.971610285	8.071434962	7.592892426	7.465656087	7.451769764	7.338758738	7.709208992	7.923376062	7.892342333	7.719891623	7.286336903	7.38376984	7.37954651	7.402217864	6.982393666	7.16643589	7.010841307	7.244323163	7.133775469	7.228832551	7.233797789	7.082410518	7.49130476	7.446158264	7.340086113	7.343768116	7.13539297	7.180335223	7.121085018	7.137663343	7.081520421	7.07564939	7.253082789	7.216612619	7.140289327	7.146785372	7.283306376	7.225023733	7.302551619	7.372807941
RSP_0487	9.657806606	9.94194272	9.43796501	11.99317232	12.30922935	11.89292734	11.99079741	12.21569569	12.59951046	11.82901213	11.98971194	11.69397159	12.00677011	11.44645965	11.0507355	12.14634003	12.52420204	11.87842497	12.05247217	10.36700901	11.05430301	10.41286289	9.830838759	9.576790765	9.766160115	9.360950751	9.89500343	9.446372212	9.621011445	10.34098992	10.30489171	10.40243275	10.37420221	8.289894656	7.971363627	8.299290392	8.346983463	8.402626029	8.287999058	8.325296001	8.354542416	8.357965107	8.441601096	8.342545379	8.398500058	8.590398362	8.333174697	8.61491156	8.624994552
RSP_0488	7.515611799	7.757471884	7.473600552	10.10519488	10.52342068	10.02959713	9.845910268	9.706425153	10.4385621	9.585872973	9.573478709	8.962467187	9.477722703	8.803249327	8.361421082	9.982498793	10.42344699	9.997311294	9.882954981	8.337090359	8.51554855	8.142958187	8.158188339	7.58902513	7.712825675	7.474338028	7.800886243	7.621420695	7.567506126	9.22158148	9.269364539	8.340622171	8.305530416	7.736746863	7.623119254	7.331366982	7.390280976	7.28916647	7.284769087	7.313242829	7.303401115	7.403837284	7.281097411	7.363837203	7.370358059	7.419890952	7.32593532	7.434934731	7.484346949
RSP_0489	7.760860039	7.961627354	7.887857311	9.87557931	10.13750754	9.906219204	9.452482421	9.426681135	9.842101328	9.367155213	9.301140118	9.090849626	9.330566737	8.940528383	8.685141688	9.73737183	10.26188372	9.872308228	9.468688631	8.639549776	8.828420144	8.550613123	8.339888683	7.985409516	8.027328977	7.980824364	8.126338877	7.948187615	7.977445093	8.872929038	9.024936303	8.429833431	8.552575882	7.880663805	7.852745153	7.915513373	7.954752716	7.897770028	7.984289055	7.936463824	8.043069789	8.015868017	7.892581863	7.912510268	7.90700115	7.815354785	7.954452968	7.871856299	7.83380362
RSP_0490	9.307231671	9.348523517	9.289908649	9.832326392	9.95182212	9.944933821	9.68395179	9.976055641	10.09511917	9.873235865	9.893201945	9.662620217	9.841183	9.703581033	9.560886103	9.899659133	10.05709459	9.877762397	9.81434648	9.689570745	9.656442651	9.64933836	9.523942838	9.514770297	9.466863703	9.533826484	9.463309369	9.406151831	9.4812775	9.355584322	9.292439175	9.090575387	8.918696213	8.965096204	8.816112099	9.531045928	9.472764358	9.53963196	9.487299909	9.530777788	9.551708342	9.495920466	9.490216067	9.487708359	9.471270256	9.448062449	9.49924094	9.402271485	9.302694857
RSP_0491	8.148182255	8.099669853	8.551894821	7.768898301	7.878323321	7.875855235	7.633144205	7.858707522	7.741650799	7.788608423	7.72520691	7.902389998	7.917979259	7.746465054	7.722518469	7.746508928	7.806658437	7.566396157	7.432118077	8.002139749	7.981430918	7.85335252	7.800528594	8.273667181	8.087143364	8.426841898	8.164429775	8.149864215	8.022576901	7.401742555	7.45452701	8.350020965	8.705510434	7.88172943	8.027245049	7.606690875	7.631931864	7.706550052	7.623494538	7.614412324	7.577118726	7.546092742	7.649876583	7.684093795	7.750182262	7.525786509	7.584578943	8.091881194	7.911600305
RSP_0492	7.869201627	7.869831924	7.903523128	7.455317882	7.63413397	7.552857063	7.394426457	7.61445879	7.571525906	7.573772242	7.497869955	7.58654404	7.683371578	7.71570669	7.657400394	7.525664345	7.542237632	7.530100572	7.403369108	7.666870676	7.643381658	7.822093634	7.747945068	7.828746833	7.684061832	7.8226432	7.743013344	7.802040743	7.878655821	7.584488687	7.629712162	7.630743246	7.585756109	7.695392612	7.701893674	7.567686904	7.497080251	7.56152772	7.459414096	7.551320722	7.54912913	7.56421432	7.569642106	7.573325748	7.563405297	7.59811149	7.522883749	7.695260594	7.65412064
RSP_0493	7.766285754	7.719998937	7.830011212	7.794608703	7.828268822	7.641658555	7.795432696	7.655927858	7.908923852	7.915742708	7.781962609	7.708708197	7.919313636	7.801164388	7.700326551	7.719603241	7.778060796	7.751922764	7.868095929	7.747029794	7.731001861	7.888030278	7.869411391	7.868424821	7.815893729	7.772032028	7.900505706	7.755536655	7.885055445	7.905771487	7.880320897	7.771359794	7.771277144	7.802890145	7.759556598	7.894393136	7.750956673	7.910543299	7.774545657	7.88393425	7.857620662	7.916854507	7.90894902	7.808975684	7.807011579	7.92362545	7.809152387	7.661154266	7.559763598
RSP_0494	7.988602835	8.033885209	7.862908276	7.562579021	7.711051215	7.701427992	7.720544844	7.611206426	7.700055524	7.539503887	7.643215926	7.64780229	7.659644017	7.56654817	7.56911373	7.527826094	7.63270757	7.660759772	7.742361858	7.573478451	7.534608247	7.619988759	7.717665179	7.900321284	7.69379852	7.858167867	7.771647689	7.765602931	7.87800329	8.269043984	8.19768012	8.24187043	8.2243432	8.146121843	8.23595317	8.220607328	8.243164362	8.29203291	8.298034149	8.221038422	8.22836068	8.27631224	8.328880758	8.275385568	8.300171507	8.297261951	8.300089594	8.257362127	8.346797986
RSP_0495	7.103340967	6.932568392	7.02294517	7.211234145	7.134629712	7.105899634	7.285426896	7.108483932	7.166838404	7.121254413	7.04398818	7.052430682	7.023041712	7.144094358	7.225221463	7.078617007	7.044781053	7.037037602	7.290969383	7.025940538	7.069436038	7.262480304	7.18691568	6.861822115	6.891131245	6.870693909	6.956242808	6.962582576	6.934517494	11.95038051	11.91749796	13.8339047	13.75361533	13.21876484	13.14854113	6.969663631	7.001239005	7.026431089	7.006521184	6.927097175	6.951746378	7.031580246	7.052082093	7.003836932	7.035986762	7.055467013	7.086642496	7.008058981	6.994228331
RSP_0496	6.524514506	6.469874958	6.358325325	6.740400238	6.620555503	6.532758195	6.810901731	6.678070913	6.605834637	6.615501367	6.657014533	6.514683548	6.503300078	6.691847727	6.744143453	6.533565669	6.578992894	6.441636	6.717773607	6.521521712	6.598217491	6.674419502	6.844141486	6.40734791	6.35377651	6.422457945	6.340684091	6.393160932	6.333625296	10.51460507	10.57458694	12.48570378	12.60397466	11.89900394	12.12702562	6.844071017	6.817557181	6.850237811	6.788076568	6.81068232	6.814157526	6.83323212	6.826664026	6.837152735	6.888163749	6.764126835	6.853319653	6.716034514	6.7918788
RSP_0497	7.441306679	7.348154878	7.35627277	7.591724933	7.445576863	7.460460603	7.491826593	7.48827543	7.339597721	7.343559431	7.44007867	7.408514234	7.363142635	7.405233178	7.496369131	7.402486455	7.472779751	7.307677307	7.469633266	7.450459165	7.424916924	7.568261361	7.417445586	7.307965513	7.127006418	7.340918757	7.166419674	7.212116568	7.330381892	9.782427521	9.839459661	11.81916848	12.07712036	11.22486245	11.51820411	7.702063463	7.8131907	7.752505101	7.759039815	7.716837192	7.677112112	7.779625654	7.768893684	7.771771792	7.765752193	7.812904768	7.826359181	7.58839962	7.659945158
RSP_0498	6.74353329	6.648492459	6.729478191	6.787418359	6.846014543	6.876664957	6.960559975	6.814062319	6.746663878	6.845870547	6.866372987	6.732190846	6.814855833	6.818164443	6.97778654	6.748562292	6.849648083	6.808036156	6.919225026	6.663090695	6.738523047	6.888372271	6.953656998	6.68379769	6.721369775	6.76230723	6.712411153	6.618978734	6.652386007	7.926278531	7.944157012	8.417141759	8.384231663	9.021905304	9.890686329	7.009405964	6.887753268	6.925264123	6.924465445	6.921422928	6.953656744	7.028808433	6.975232385	6.943308749	6.937068593	6.960549586	6.960987617	6.857891491	6.99284839
RSP_0499	7.947036754	8.006070959	7.903929443	7.726766013	7.939426548	7.747873604	7.933745126	7.556549972	7.569482649	7.663492905	7.707114475	7.692064701	7.653075364	7.69375614	7.818581585	7.639317186	7.689746915	7.641065027	7.844574454	7.858919811	7.789211975	7.832398607	7.816889811	7.887200576	7.911436425	7.821734386	7.751324214	7.947233935	7.952881275	11.15689458	11.20520859	11.68525449	12.08054565	11.94702857	11.75399794	8.519194774	8.626013066	8.621132645	8.570407715	8.572712561	8.550151751	8.505098804	8.58251373	8.520269624	8.520923891	8.562170956	8.562544367	8.241206052	8.23914094
RSP_0500	7.828847725	7.734037542	7.510073459	7.774338863	7.703682474	7.789786406	7.668044115	7.536197178	7.479375205	7.476564133	7.557652586	7.564111305	7.576679614	7.51163801	7.606605024	7.489704243	7.636314919	7.637988019	7.647133336	7.728036095	7.730712716	7.815935777	7.761824185	7.488822575	7.601984517	7.537178229	7.594972829	7.59849294	7.709952564	10.36134491	10.42440188	10.15522536	10.03851519	9.904518043	10.13203207	8.07254692	8.10676448	8.066463329	8.057023742	8.035743041	8.078745956	8.177805861	8.070755624	8.024736295	7.987385626	8.101806475	8.062605509	7.892907839	7.956731195
RSP_0501	7.885647526	7.904252246	7.798106139	7.324066814	7.476850233	7.462887317	7.460062337	7.264086817	7.29470525	7.061323991	7.270001141	7.479158262	7.389624625	7.513636319	7.389036918	7.041438175	7.284441439	7.250451108	7.346138212	7.695033286	7.641070772	7.605064134	7.788059808	7.951599524	7.982002924	7.710523562	7.928215143	8.222188089	8.057628307	11.12574975	11.06183513	10.18414706	10.04312006	10.22220094	10.2939703	8.150925641	8.19278098	8.123611098	8.149034548	8.142256088	8.083106755	8.191355189	8.175428292	8.151611367	8.132689014	8.18710717	8.229614767	8.000250225	8.012275466
RSP_0502	7.265726325	7.229047431	7.133693832	6.823093242	7.004005009	6.919985068	7.173389921	6.979990713	6.93282622	6.932835104	6.898504312	6.99439728	6.919548876	7.117843898	7.043740038	6.909956944	6.872410256	6.894561939	7.026674774	6.947593318	7.088751804	7.159945477	7.232625709	7.094620133	6.965130277	7.007726393	7.014751912	7.021292974	7.089976541	9.787603612	9.904177737	9.218258039	9.514954738	9.710252451	9.771919076	7.269277872	7.322721885	7.398466001	7.303075222	7.296925573	7.362943404	7.384028565	7.414380095	7.359887885	7.42410757	7.387575456	7.325986393	7.309501779	7.331560969
RSP_0503	7.440713203	7.395786795	7.379894112	7.117927203	7.216952778	7.135156033	7.218776415	7.099285377	7.067407853	6.931795852	6.968368182	7.023128229	7.023311055	7.221987302	7.309540216	6.991998869	7.111724908	7.051534877	7.124283068	7.218070527	7.267930342	7.159436619	7.378600452	7.292205963	7.363701491	7.157881582	7.310397833	7.431266426	7.273202929	9.590395251	9.800057702	9.169512344	9.205942097	9.358604648	9.383458035	7.532678287	7.53618479	7.558626339	7.515935617	7.459560295	7.474911605	7.570669393	7.588836953	7.59122722	7.554614962	7.574414505	7.557506495	7.557987643	7.570787768
RSP_0504	7.655196881	7.444470389	7.539612888	6.964806523	7.067136453	6.915251089	7.103870289	6.701319803	6.725700429	6.846552022	6.846981341	6.988529296	6.880534618	6.956331707	6.939676577	6.845886686	6.909239141	6.933049029	6.89120132	7.186116997	7.040741639	7.189880749	7.170677199	7.587481408	7.26017348	7.39782851	7.216502793	7.479628793	7.478223171	9.753527734	9.813831539	9.595664903	9.705794775	9.818841839	9.881741241	7.654756965	7.742579084	7.747191495	7.708181859	7.667534471	7.680891893	7.623277156	7.680862624	7.796143607	7.855714297	7.714060907	7.72712477	7.724742665	7.694434825
RSP_0505	6.453242406	6.34562935	6.464736844	6.42317396	6.313554524	6.369169155	6.378076424	6.241507353	6.328411686	6.183584911	6.29497466	6.325826699	6.274386754	6.284249406	6.362782274	6.259799577	6.364906767	6.285500647	6.255881736	6.337289973	6.325179439	6.443739675	6.423951333	6.407687951	6.460500637	6.391683797	6.337695525	6.507043473	6.358417176	7.739085301	7.702511339	7.78229382	7.827111558	8.543665701	8.094840608	6.471754994	6.463240641	6.489027313	6.473227351	6.493206806	6.473480309	6.571181113	6.548122359	6.459210158	6.454523388	6.507768505	6.561206937	6.450245187	6.453636707
RSP_0506	8.452739862	8.485128453	8.412498563	7.95238893	7.979621592	7.800102175	8.037576677	7.818119219	7.795541733	7.888144124	7.779129284	7.964453576	8.04656166	7.987266075	8.178286897	7.844712858	7.787121813	7.735541657	7.89797422	8.268705519	8.266862993	8.355027522	8.266596221	8.430940615	8.618451634	8.23738806	8.499812822	8.664753355	8.516485879	10.54066286	10.55575842	10.39056933	10.40616317	10.66816151	10.76077113	8.266346804	8.219493904	8.223788787	8.185668508	8.216069428	8.166352085	8.242962268	8.310339778	8.237923266	8.333531128	8.241640428	8.172711823	8.178486369	8.200967606
RSP_0507	7.569988471	7.667384671	7.520089946	7.539218409	7.44587857	7.458834666	7.581347793	7.354236687	7.547013251	7.447067353	7.479040243	7.556427116	7.345662346	7.358844174	7.441263843	7.256036034	7.397939286	7.312915931	7.506134872	7.585542284	7.411421362	7.762963017	7.646355851	7.54614086	7.449905852	7.496838614	7.377988824	7.632713184	7.599216893	9.61712115	9.683665471	9.317399146	9.555868751	9.77328374	9.843703724	7.85052979	7.8902775	7.917620778	7.831862446	7.887996763	7.849951076	7.920896439	7.958367625	7.859083192	7.820141925	8.002407819	7.877338497	7.68226862	7.902725952
RSP_0508	6.749175062	6.750452068	6.739764884	6.786914998	6.792653585	6.771260631	6.803984508	6.755844598	6.648407376	6.687355805	6.683738106	6.699449512	6.678319995	6.75977709	6.707206388	6.68228022	6.726713482	6.669049494	6.750945138	6.723473425	6.757088791	6.735793461	6.727197514	6.777124197	6.699816037	6.73291595	6.695828185	6.817981308	6.783168047	8.737699857	8.748442885	8.131841667	8.345013222	8.616811726	8.441454012	6.997068178	6.960855968	7.012603425	6.981158872	6.959889356	6.95743151	6.979940226	7.01927144	7.001661157	7.005877468	7.012298044	6.976812087	6.711588025	6.719381026
RSP_0509	7.829372562	7.809653876	7.869957115	7.695087252	7.635845854	7.601741401	7.703421491	7.421393917	7.480943716	7.598006038	7.447066421	7.69996215	7.717874903	7.818821619	7.724860052	7.604937139	7.628723756	7.523984226	7.663393555	7.789228343	7.825539294	7.786464149	7.598641897	7.782626281	7.970823284	7.784050448	7.917838529	8.159858856	8.007679383	9.790764505	10.06044315	8.976361487	9.13819882	8.972354247	9.362666051	7.795116981	7.809045827	7.827084592	7.808704041	7.794259735	7.734913316	7.739836297	7.762840919	7.820787618	7.816686507	7.827463337	7.823475714	7.567281243	7.476663759
RSP_0510	7.064096815	7.067629758	6.911505222	6.559299487	6.546400823	6.730153647	6.634768931	6.42736581	6.43176741	6.375905465	6.503873584	6.487929405	6.531264547	6.448852547	6.555973644	6.553969282	6.584529788	6.557087065	6.606492407	6.709621835	6.594457448	6.635882814	6.547704197	7.124610398	6.914571132	6.916517328	6.792264975	6.955069598	6.852805672	8.499997449	8.698997817	7.334931085	7.652691499	8.058098396	8.458398601	7.029071165	6.987439254	7.035805819	7.0163656	6.995764244	7.007070654	6.975366337	7.011742983	6.957979106	7.029000731	6.928802675	7.048735052	6.98203867	7.013467317
RSP_0511	6.676303731	6.609325221	6.587675889	7.004788666	7.092235853	6.978320791	7.201782699	6.792700069	6.994098682	6.969563514	7.014233848	6.673554068	6.802698303	6.977188511	6.893094663	6.989951476	6.862857575	6.995700549	7.123638841	6.810986589	6.646499511	7.024197333	6.880378051	6.693701417	6.557949821	6.671704946	6.467430084	6.510317923	6.518493985	6.921505744	6.978125736	7.116005733	7.190596415	7.198563729	7.051891587	6.781454193	6.698485474	6.781048097	6.734650132	6.725769137	6.733560664	6.797605349	6.759739866	6.746188081	6.702521067	6.718612474	6.708934547	6.676194828	6.653033961
RSP_0512	6.768002039	6.794336212	6.777550457	6.991981454	7.060371148	6.871066472	7.224979882	7.047616138	7.0760757	6.920991176	7.004642138	6.823127159	6.853638662	7.057960867	7.107806582	6.894589581	7.043320129	6.985314782	7.214274837	6.90458023	6.781165601	7.119077353	7.231880148	6.732184996	6.545192589	6.676721873	6.593813757	6.640061727	6.735862068	7.349014726	7.353968993	7.439443155	7.393261256	7.243731585	7.210821326	7.225712465	7.244534512	7.222577215	7.234177018	7.17931485	7.148194471	7.155751926	7.18128555	7.269982838	7.180104773	7.178449396	7.187859136	7.102402661	7.201178036
RSP_0513	8.102089376	8.23519114	9.15013116	9.806355851	9.426663893	9.318123593	9.753432259	8.525783147	8.338381428	8.373449265	8.587932635	9.115749628	8.894594686	8.984532014	9.213270828	9.416182434	9.095874646	8.864533976	9.279667233	9.778305832	9.739287176	9.63030336	9.671504673	8.415722656	8.286281831	8.169119566	8.048325991	8.477720346	8.444827605	7.918230906	7.810040105	7.910588966	7.919564939	8.32871944	8.086707583	9.363862269	9.37108289	9.469284246	9.455873874	9.492334135	9.493185713	9.390314193	9.52033086	9.338197629	9.322012911	9.40493221	9.294013369	9.033142865	9.02840813
RSP_0514	7.028426214	6.721933135	6.980003489	7.055986525	7.210103494	6.935773179	7.388191708	7.189797749	7.141580614	7.149004975	7.115901743	7.077200524	7.031826333	7.171881441	7.27720276	7.139377157	7.209626373	7.210243913	7.257038094	7.13400288	7.042491448	7.264933937	7.207686598	6.792028441	6.862422802	6.833213069	6.823258858	6.747246832	6.834365697	7.09954965	7.079209749	7.467291654	7.352946114	7.094072309	7.273251324	7.076118188	7.042543923	7.045577003	6.986976497	6.995567997	7.054622885	7.015469669	6.956386057	7.112092045	7.176917042	7.082041902	7.076459895	6.987313237	7.067957307
RSP_0515	6.856822405	6.682037636	6.796740563	7.285060454	7.014664487	6.942625674	7.081012449	6.929961485	6.778660586	6.942695477	6.909359806	6.954198639	6.787718526	6.822346111	6.983300157	7.006870228	6.936572935	6.88683102	7.096453807	6.885679427	6.79533903	6.998959963	6.764210103	6.643373911	6.622862278	6.673561652	6.580311791	6.671451772	6.649539603	6.930414052	6.796494972	6.926422018	6.96623825	6.909337116	6.81551586	6.911971513	6.929619901	6.938600032	6.929553268	6.858365096	6.869048699	6.980681376	6.958145328	6.928032791	6.907129852	6.958568868	6.973546146	6.755444637	6.706725504
RSP_0516	7.210463726	7.091617658	7.144357736	7.38881935	7.502368954	7.392584336	7.67295948	7.447558958	7.28957654	7.534504489	7.393895645	7.417056355	7.33430076	7.382665273	7.462888532	7.218578076	7.430218768	7.364029097	7.375281747	7.251946345	7.331529372	7.335251853	7.665511967	7.117554187	6.717359569	7.083843873	6.889319554	6.899431596	7.082812288	7.474789847	7.314351839	7.549486351	7.5779754	7.46876025	7.427678037	7.273296311	7.399034884	7.358556491	7.35247959	7.278516901	7.268125564	7.478130587	7.462536845	7.351896502	7.387853888	7.455735193	7.38929749	7.390756073	7.661082954
RSP_0517	7.192274878	7.063054235	7.212469804	7.392282653	7.44149076	7.244097187	7.345743594	7.355626254	7.233254398	7.268496337	7.275752273	7.237829065	7.211059769	7.289500423	7.255784766	7.169710675	7.254246713	7.261252707	7.506505883	7.257615493	7.256865635	7.383909108	7.35678139	7.196185854	6.980438234	7.149802448	7.057951591	6.955664681	7.002350204	7.76791946	7.735155232	8.16249149	7.985698467	7.821136903	8.033637482	7.438549217	7.540649049	7.464491034	7.448934694	7.431953314	7.417891653	7.567110615	7.528570509	7.491226342	7.489410787	7.567459115	7.546292095	7.257500931	7.384576273
RSP_0518	6.969049768	6.774890677	6.866948184	7.273089841	7.175723643	7.044278826	7.373773233	7.181050515	7.023168026	7.118692948	7.103742011	7.028874585	6.874788374	7.005338222	7.172176933	6.956913853	7.111975261	7.052924311	7.089517963	6.911826284	7.033249128	7.084074456	7.079203433	6.740702036	6.545898443	6.758802031	6.636057234	6.741512136	6.883392836	7.548114345	7.37463435	7.853597419	7.726782618	7.718555505	7.558938373	7.312188947	7.3493491	7.31210122	7.431165102	7.21729203	7.267777624	7.32550394	7.3792694	7.396562142	7.375666977	7.439034917	7.435671808	7.208109532	7.200310295
RSP_0519	7.074456343	6.976995912	6.758902093	7.234027312	7.279227368	7.042217097	7.411848012	7.217030909	7.224742016	7.065135612	7.129691494	7.092563501	7.016903196	7.32992548	7.268702185	7.08905286	7.099165	6.962719551	7.310986577	6.863370495	6.968428193	7.321075427	7.216874112	6.86852385	6.76807697	6.787299311	6.726601945	6.689712122	6.78941313	7.512235448	7.498958373	7.680370675	7.564464163	7.42191073	7.517252523	7.371811562	7.326458704	7.239102248	7.256801198	7.300079375	7.281994594	7.280366705	7.305441907	7.400969518	7.426646164	7.327359317	7.392429356	7.272347966	7.332521029
RSP_0520	7.621610432	7.442255986	7.49555314	7.546896648	7.506360552	7.464726463	7.628283774	7.513068874	7.374596071	7.550875955	7.527531411	7.461698513	7.449637943	7.645064012	7.593853497	7.353496643	7.533261285	7.491539347	7.659046506	7.549303164	7.445838544	7.645699469	7.645338361	7.412966205	7.225081836	7.405895414	7.241419394	7.244639065	7.300656946	7.609250474	7.634858927	7.83454131	7.723240063	7.75570139	7.812917825	7.69446208	7.742338423	7.706863962	7.726055844	7.681722023	7.657958771	7.683740071	7.684848268	7.781351701	7.768162098	7.769606223	7.757269238	7.720929314	7.760705181
RSP_0521	6.875203532	6.813440886	6.623216004	6.855264341	6.820161107	6.811726946	6.933586041	6.706721123	6.830587639	6.757139885	6.85474455	6.732487724	6.661236864	6.829182479	6.860153372	6.664456331	6.808171657	6.787296206	6.921311056	6.707871844	6.698665014	6.943618724	6.954956418	6.644182401	6.612024858	6.620427221	6.632283275	6.593702191	6.725709596	7.486272641	7.260698862	7.511631586	7.583686222	7.390495904	7.217923334	7.15235483	7.184443779	7.19733574	7.137468044	7.087409716	7.084271992	7.166061408	7.212019668	7.214949592	7.198018215	7.213197046	7.251493262	6.922222407	7.014681496
RSP_0522	7.23979083	7.156193416	7.029491844	6.927699415	7.270761481	6.954508499	7.331337534	7.00360932	7.172919716	7.000810961	7.066844107	6.965889101	6.964213707	7.289181186	7.244178501	7.085412842	7.135525708	7.05251205	7.301010556	6.938925943	6.97915239	7.266955602	7.232670226	6.958662907	6.78997416	7.010148123	6.830263622	6.874103241	6.958256061	7.475543967	7.534404428	7.466315248	7.427452207	7.312604688	7.385928678	7.370814267	7.342438843	7.31996436	7.368981676	7.28179591	7.215527952	7.260095677	7.240743718	7.396455697	7.41985689	7.390233118	7.384077514	7.396386728	7.50385223
RSP_0523	7.299761142	7.072261297	7.103595787	7.240750297	7.110177663	7.110937979	7.441335935	7.193268653	7.342793523	7.275826741	7.154365593	7.328727679	6.988625974	7.256261805	7.355058726	7.147069776	7.221974118	7.104880703	7.210268801	7.036092379	7.05139824	7.229297241	7.208101635	7.069691908	6.949627725	6.984343599	7.0241447	7.032493467	7.089690213	7.538044834	7.495969082	7.87894212	7.834934584	7.614977647	7.7362448	7.56087831	7.566323858	7.563587234	7.508427514	7.48866796	7.483910318	7.575529698	7.576528588	7.629247423	7.589972688	7.55872778	7.624980332	7.465392585	7.605519612
RSP_0524	7.373501168	7.12144533	7.413032513	7.365835624	7.404408717	7.273646514	7.722508613	7.511706747	7.293532123	7.373164564	7.492462338	7.32897679	7.352983024	7.349703375	7.311066015	7.397691366	7.496633425	7.40330888	7.477892274	7.32675068	7.314613252	7.392601692	7.440022602	7.184143669	7.085245625	7.360333804	7.204278449	7.13505464	7.29492405	7.693848421	7.716751605	8.093927801	7.98814929	7.78186198	7.81806663	7.666627895	7.676795465	7.601230093	7.612956622	7.61471093	7.60390619	7.621718559	7.653352508	7.70056974	7.71242251	7.735822707	7.702687504	7.402885596	7.555495812
RSP_0525	6.700373029	6.880715776	7.163323409	9.515849617	9.837285674	9.677624501	9.073400471	9.097408749	9.381915751	8.863258763	9.001011826	8.396113871	8.64063276	8.417898059	8.177066083	9.707707101	9.880292884	9.28179591	9.002348377	8.205717386	8.258492135	8.113084315	7.639850909	7.107846505	7.0289956	7.019747159	7.011351037	6.896390299	7.070117169	8.376017925	8.387770098	9.25819733	9.373073021	9.008894214	8.659102886	6.711212241	6.750831983	6.812574341	6.722851229	6.735011086	6.718765632	6.767830526	6.761939425	6.672236326	6.708131565	6.782533205	6.760568622	7.243669956	7.220209394
RSP_0526	6.642668595	6.89700785	7.138050837	7.011541228	7.132027348	7.163995388	6.992701306	7.206451061	7.135179688	7.038682591	6.956528083	6.933604727	7.023162053	6.778531205	6.735361536	7.164126006	7.11419773	7.222793646	7.005894373	6.813128849	6.809233944	6.776701767	6.748062222	7.194164004	6.940315729	7.176472473	6.95138789	6.874955919	7.021627336	6.685541845	6.660483135	6.651663084	6.69310796	6.62615965	6.632994185	6.832892626	6.838843479	6.856652533	6.804191793	6.825762946	6.832850522	6.856940197	6.80352176	6.766389164	6.79447041	6.817835747	6.799880553	6.858480667	6.922006242
RSP_0527	6.712202726	6.732077163	6.479651896	6.765622823	6.733941661	6.430460741	6.774586534	6.683186441	6.563723802	6.637986316	6.505297107	6.583738901	6.551779468	6.801431378	6.662104246	6.603336817	6.473947386	6.435871092	6.738031775	6.539442566	6.33393552	6.653207466	6.657498001	6.568404551	6.527377965	6.483554544	6.492432119	6.559055495	6.493268114	6.96786457	7.043255955	10.6015687	10.64121897	10.37735899	10.51867506	6.963369308	6.831076183	6.892633911	6.824236796	6.934136038	6.844447157	6.881429261	6.880854596	6.827774196	6.947291862	6.825881487	6.808925655	6.729107884	6.766527029
RSP_0528	6.16709651	6.128009281	6.131563476	6.236587332	6.213534288	6.11487457	6.217988296	6.169728264	6.139627719	6.14212483	6.152495745	6.144871319	6.155691166	6.181102716	6.286591211	6.188429521	6.236979607	6.090324466	6.253219744	6.095178936	6.077894412	6.10983337	6.164731229	6.135348513	6.067403642	6.12490692	6.167590592	6.108418157	6.123837582	6.283735883	6.405780256	12.66473665	12.607906	12.38145637	12.5135841	6.27713946	6.283791799	6.298777759	6.295942688	6.260694754	6.268822632	6.28178534	6.317389794	6.331469763	6.298680062	6.275665743	6.257300845	6.231758492	6.264778353
RSP_0529	6.731133489	6.641528594	6.487486413	6.519736415	6.692159002	6.652986545	6.651152611	6.583043776	6.614565817	6.560374304	6.643722949	6.553582775	6.525671996	6.693542267	6.573351679	6.478262963	6.66946869	6.565294917	6.711391112	6.513351609	6.428255852	6.509778242	6.676590966	6.578092227	6.324658245	6.541766465	6.422388976	6.336662647	6.478447742	6.983138064	6.946762533	11.90060691	12.24203463	12.07004112	12.06612646	7.050029048	6.985168937	7.052042104	6.972481534	6.988405948	7.02394266	6.996748715	7.029751154	7.056746191	7.005097717	6.994540563	7.0629649	6.865984613	7.040932945
RSP_0530	7.213799803	7.186236075	7.028242448	7.289594677	7.328557459	7.238477715	7.190761253	7.124752988	7.096760472	6.979268418	7.106518988	7.030739989	6.957075732	7.093337968	7.011869485	7.031316095	7.234235899	7.085552328	7.224617474	7.011587608	6.9442566	7.046244811	7.121154549	7.019634276	6.871754905	7.087309211	6.856549676	6.85297746	6.968138807	7.498801579	7.434576713	12.62212752	12.71515164	12.59251105	12.55776519	7.548302759	7.557349296	7.490854239	7.518577238	7.548437877	7.488996706	7.617820841	7.493863391	7.515110927	7.516653942	7.553697731	7.590912442	7.489112177	7.785067045
RSP_0531	7.494657151	7.465803993	7.408154076	7.392085466	7.584029212	7.495676216	7.635291887	7.435210916	7.448657031	7.259679432	7.391504419	7.330309165	7.293239761	7.438956385	7.433974086	7.364166495	7.535491467	7.483108503	7.580157657	7.262085592	7.344096123	7.447788523	7.682139356	7.375901346	7.078069787	7.282865706	7.137603145	7.059782275	7.233963058	8.168422788	8.144145928	13.33709125	13.41423577	13.26638347	12.95317216	7.990343394	8.032031756	7.986320967	7.990803119	7.974242621	8.000095921	8.007164331	7.989066094	8.010590258	8.070270277	8.10610455	8.042312983	7.834803931	8.014264868
RSP_0532	6.623358497	6.618635549	6.436848619	6.375833456	6.661273679	6.679038507	6.623674518	6.449351501	6.466557269	6.286152529	6.377357021	6.405278542	6.509318249	6.603140264	6.664901659	6.431609266	6.734101736	6.679739262	6.785832037	6.317039605	6.383864603	6.690815557	6.863251478	6.557805005	6.272937624	6.426991323	6.33861166	6.280156964	6.41585843	7.070560774	7.07050035	12.50732337	12.66377508	12.98468668	12.69111137	7.144682658	7.106526739	7.148963335	7.047640348	6.941365401	7.019489892	7.13322973	7.077785742	7.114368088	7.146509839	7.11134918	7.111109762	6.821134746	7.002741192
RSP_0533	6.121206735	6.169474736	6.156792558	6.237737287	6.164155562	6.136434699	6.137297688	6.135466945	6.142012951	6.202812675	6.202913819	6.106626409	6.066160927	6.125251287	6.134091146	6.089551851	6.111762707	6.115296747	6.206725724	6.214301131	6.209142649	6.302050398	6.160564573	6.029062484	6.082719613	6.03320915	6.029771995	6.090482824	6.126664406	6.251918118	6.210159905	10.92508629	10.88199468	11.04875033	11.44109736	6.209237836	6.21137708	6.188944609	6.174096603	6.183660775	6.161804745	6.204906945	6.225599314	6.17981496	6.216830742	6.242307581	6.237967972	6.081286019	6.164074071
RSP_0534	6.524702229	6.463311152	6.452103345	6.745962531	6.64012788	6.779418414	6.845333336	6.611119379	6.581942879	6.551796632	6.595669117	6.643462938	6.49923333	6.720800778	6.711727046	6.591841924	6.691673683	6.556333782	6.579549968	6.542264226	6.530774772	6.55716895	6.941988628	6.410030912	6.493607612	6.472191739	6.526555023	6.516901394	6.410732253	6.984047847	6.896081414	11.08260231	11.6273629	11.9099833	12.2260825	6.813396561	6.836904172	6.902891416	6.757508381	6.849417589	6.798843702	6.923939669	6.929563002	6.745357755	6.844604556	6.897060823	6.866641254	6.622467016	6.866598375
RSP_0535	7.051472717	6.960204079	6.95014763	6.871338972	6.846847275	6.881122487	6.952800345	6.765857651	6.832774262	6.841663348	6.815639932	6.863940569	6.710387827	6.845447852	6.921807863	6.754216933	6.94073138	6.899547553	6.908949121	6.838060379	6.773081401	6.884654897	7.04049017	6.895643585	6.773458612	6.945687647	6.81690392	6.829576691	6.925724176	7.374281537	7.37643756	12.88172922	12.75938184	12.55524499	12.65067162	7.266485795	7.279578163	7.383471599	7.25433079	7.243134642	7.255557508	7.282757226	7.298360892	7.2534967	7.363395696	7.319582181	7.261258685	7.206659452	7.32634539
RSP_0536	7.084539486	7.114322332	6.944510634	7.154828172	7.215751603	7.172489038	7.275765731	7.14978335	7.065082961	6.962900053	7.050977626	7.049557073	7.101022059	7.140449477	7.10394442	7.09274649	7.114769912	7.227188083	7.213187099	7.015517792	7.025767664	7.121153956	7.17051073	7.110443051	6.982614911	7.142971388	7.060057371	7.003922087	7.115299392	7.621294413	7.489827815	13.11136177	12.91994675	12.722627	12.57145745	7.441500769	7.503302081	7.50462948	7.47122821	7.46561569	7.459129822	7.497958463	7.490821893	7.483824175	7.441289126	7.50303505	7.520655731	7.316172411	7.511918435
RSP_0537	7.031246448	6.932850366	6.84060657	6.816222322	6.820443187	6.733963317	7.00225528	6.755909963	6.790104583	6.95192386	6.716045701	6.774085593	6.802258032	6.904145556	6.901456198	6.789979216	6.762657122	6.79105253	6.861982748	6.737129352	6.693101882	6.976913555	7.065243634	6.875346041	6.625533825	6.868880872	6.708991886	6.698192354	6.869509752	7.231760557	7.219744336	12.57766398	12.53266941	11.89421926	12.48554352	7.155588595	7.178154158	7.143447997	7.135886354	7.102059571	7.099478767	7.143414175	7.112971587	7.168204591	7.16117436	7.15100448	7.140850422	7.02832907	7.067362529
RSP_0538	7.226934885	7.025843797	7.306735367	7.384531727	7.2906234	7.298491147	7.440321344	7.217133163	7.197946243	7.321356576	7.230897054	7.187781704	7.133162897	7.343248619	7.321670224	7.109438754	7.272623638	7.342936104	7.373554394	7.01010757	7.126636213	7.313323317	7.361514444	7.070535282	6.806054329	7.129180618	6.94960438	6.965105758	7.063694537	7.582145127	7.467651047	12.37566616	12.56566862	12.39848796	12.5918448	7.595168671	7.71708681	7.678431329	7.635181473	7.61667358	7.559090271	7.798183059	7.727282488	7.62922087	7.686633268	7.811550412	7.670895953	7.339777377	7.526697927
RSP_0539	6.500490689	6.358788382	6.315454388	6.494748821	6.553282843	6.323978857	6.879443719	6.495159481	6.456156137	6.575957195	6.57490915	6.456440168	6.476731037	6.65262628	6.687189105	6.470200714	6.453751786	6.412666597	6.735778551	6.490442107	6.509775193	6.555253853	6.761836583	6.412486691	6.327937143	6.367172932	6.353538196	6.366799037	6.430087201	6.756545847	6.710476665	14.42456044	14.26934946	14.11260178	14.04472322	6.647654295	6.77012179	6.56729652	6.559110322	6.596788835	6.551458143	6.639008876	6.66658019	6.59501309	6.622806164	6.669144023	6.648121793	6.37053152	6.555408156
RSP_0540	7.142534042	6.966573506	6.817288226	7.091510929	7.062753592	7.073079931	7.144812988	6.977785127	7.006922113	7.098308074	6.829071234	6.882263922	6.957085914	6.975726153	6.979610948	6.905552428	7.059160705	7.037305332	7.210001469	6.876682214	7.069363491	7.205058728	7.101561146	6.758664254	6.693581692	6.743856573	6.660809548	6.63988157	6.906193555	7.243373385	7.212002451	14.34588909	14.38173216	14.19602654	14.20425224	7.283694442	7.349816921	7.371336401	7.301011258	7.255165404	7.261735083	7.354253035	7.334852686	7.284727394	7.424924424	7.407472281	7.372616051	7.047337787	7.131172451
RSP_0541	7.003394712	6.929322114	6.930309891	7.007667829	6.950411349	6.93676499	7.234155167	7.082478791	7.060224027	7.066311572	7.135039536	7.107379666	6.981572816	7.064359055	7.040859634	6.980903339	7.075888416	6.992643109	7.224850984	6.938464948	6.921547822	7.117216917	7.106581065	6.879022542	6.735928519	6.954297705	6.775628603	6.886878156	6.91536031	7.439105034	7.434883821	14.85254283	14.83065401	14.72243194	14.72584528	7.359177572	7.435153759	7.493548662	7.399157305	7.397803331	7.37699035	7.452406042	7.437917405	7.428553326	7.496693709	7.527331827	7.45984592	7.241731068	7.366055413
RSP_0542	7.27985924	7.239289017	7.104092968	7.112811373	7.284244053	7.287424451	7.388301045	7.066140136	7.166264332	7.071794486	7.10370878	7.013364271	7.154952342	7.169890745	7.163061687	7.182309362	7.134279697	7.120878546	7.238819964	6.99935144	6.936915676	7.088351371	7.161911204	7.112147904	7.105283152	7.112295311	7.067538107	7.111778006	7.049122094	7.455506462	7.365192197	11.32237511	11.3752373	10.92189803	11.3292882	7.552858478	7.522505907	7.518797737	7.532238609	7.481694692	7.48581087	7.562340196	7.535064282	7.606588018	7.573546614	7.522445603	7.58533335	7.316889345	7.440384136
RSP_0543	6.250831632	6.181213271	6.402936099	6.57620353	6.828638877	6.410565333	7.085199332	6.68268809	6.616162926	6.646248854	6.673585635	6.483594498	6.631607539	6.743301198	6.939535719	6.485233767	6.60947172	6.518349248	6.766164577	6.465211019	6.535081146	6.623507152	6.704905027	6.29737647	6.200985998	6.332409016	6.28188371	6.167252948	6.268610233	6.448041821	6.335476429	11.1417815	11.46284022	10.78758407	11.39394556	6.361046978	6.426806065	6.393016568	6.387545272	6.319100323	6.346090101	6.38148149	6.367094891	6.381445711	6.465351867	6.474996121	6.417446906	6.242340983	6.58970676
RSP_0544	6.22373894	6.092508463	6.209800671	6.371269965	6.395746069	6.300900634	6.562699537	6.441887439	6.344169092	6.694218399	6.402743482	6.388670886	6.397403441	6.326774977	6.537842888	6.340141595	6.386893899	6.582775038	6.641209551	6.462291777	6.585704022	6.474597575	6.463613083	6.231217655	6.142612591	6.142065493	6.106939506	6.113019329	6.165463001	6.363068924	6.290838524	10.87444818	11.28752576	11.42966117	11.60396197	6.331372225	6.406932783	6.410969967	6.355026353	6.312450693	6.307112499	6.383859592	6.364227464	6.437358005	6.416664114	6.469774195	6.410564604	6.216648362	6.35706652
RSP_0545	7.095278772	6.886235407	6.986055274	7.346614913	7.076679088	7.207974631	7.339339848	7.127662166	7.055885164	6.954387799	7.028329906	6.925076103	6.850307322	7.196587522	7.213641468	6.951494526	7.237895539	7.061450571	7.294392358	6.814832996	6.90924827	7.26368926	7.452233307	6.825872804	6.70956717	7.007749387	6.872145319	6.781378771	6.77412988	7.602568646	7.44030339	11.29340895	11.22387872	11.3158401	11.30654229	7.358836258	7.416905211	7.360123118	7.327584646	7.247856344	7.273763149	7.423656971	7.456694495	7.362444588	7.369159626	7.526427805	7.407204516	7.213393815	7.269049065
RSP_0546	6.88993574	6.894336786	6.735326653	6.900580103	6.937054242	6.901738092	7.09598124	6.899575434	6.921445301	6.782728732	6.931543256	6.731883399	6.827839628	6.841109453	6.983272212	6.819084306	6.966631571	6.935698942	7.094460919	6.781183247	6.786777129	6.835241783	6.897997703	6.703742513	6.489097299	6.759511141	6.542730116	6.661894377	6.72432548	7.36623365	7.242339351	13.11226481	13.24958898	12.96770782	13.04692261	7.358528669	7.499668026	7.495137889	7.379524046	7.344634922	7.32178502	7.404333581	7.361419473	7.422794623	7.438071942	7.49436921	7.453379849	7.102763873	7.26680275
RSP_0547	7.29750285	7.252313141	7.183326318	7.590069918	7.663385144	7.609443443	7.815718384	7.45826527	7.57158071	7.490366871	7.55224486	7.380042599	7.47249022	7.4918696	7.621464003	7.553126503	7.577834199	7.673640492	7.819342267	7.119543323	7.377161958	7.427996569	7.451884204	7.010905329	7.102164817	7.138313544	7.088971809	6.970115752	7.011588686	8.088784372	8.064372698	10.04120346	10.17472512	10.21821404	10.38132845	8.028564705	7.953018788	8.041329623	8.006252852	8.022174037	8.01842279	7.995342299	8.085646043	8.058136058	8.042181591	8.07152736	7.999247951	7.417635558	7.461976355
RSP_0548	8.542636037	8.503012457	8.629292502	7.741250771	7.997096744	8.52700888	8.406292653	7.651326346	8.138447783	7.576421246	7.831239195	7.851263734	7.832648055	7.853931288	7.882112693	7.867131737	8.241444361	7.915713907	7.86547489	7.715265955	7.87015316	7.677574912	8.378894197	8.662959972	8.613392174	8.298559038	8.547236742	8.808075091	8.791446741	9.929818413	9.870586536	10.64270422	11.20285535	10.58275016	10.62192338	9.11113019	9.111028409	9.039557058	9.018411076	9.068891116	9.032504238	9.134719001	9.194380778	9.018050998	8.960941261	9.324785283	9.012064611	8.497338078	8.549373631
RSP_0549	9.872317557	10.08293938	9.358912818	9.737662296	9.954447504	9.726129214	9.751565435	9.695183382	9.882878234	9.730211647	9.677535899	9.71278819	9.826140134	9.761732419	9.718560927	9.863388277	9.786488383	9.908521459	9.936727007	9.998797318	9.830898082	9.728744699	9.606362548	9.681233401	9.919858979	9.600495182	9.869968011	9.795917793	9.963131258	10.55670306	10.5670995	9.490544682	9.475464197	9.60475096	9.614495855	10.28554159	10.327434	10.23727176	10.21489815	10.32663125	10.30665114	10.26588115	10.25296114	10.29272092	10.37399913	10.24692947	10.24907975	9.921777235	9.594604095
RSP_0550	10.94460709	10.87898336	11.13571699	10.45532915	10.44347857	10.28279513	10.36573478	10.59472538	10.47309002	10.64398833	10.54469118	10.71345472	10.70732871	10.66514808	10.72822337	10.45497584	10.40246027	10.48261762	10.53313921	11.00771276	10.91052799	10.96864614	10.57181101	11.0934276	10.95748421	11.10766667	10.92054953	10.82666046	10.90802976	11.06078123	11.13987852	9.783937495	9.830524158	9.898589185	10.07705621	10.24055202	10.23861239	10.25389985	10.28484622	10.3399616	10.32394358	10.30562564	10.29163143	10.24720143	10.36835658	10.26379278	10.26483264	10.66837502	10.59651326
RSP_0551	8.20247227	8.289110307	8.723610713	7.757728735	7.773161843	7.591696171	7.621527199	7.784479951	7.668016544	7.966327977	7.940546367	7.877987317	7.87736038	7.86408325	7.905375956	7.789479522	7.778981485	7.641575461	7.853837555	8.163413152	8.233321991	8.081244082	7.753274824	8.677872163	8.303037154	8.724515865	8.25314089	8.271115891	8.390063747	8.556000703	8.49065493	7.984310219	7.708602698	7.783064412	7.642747494	7.672748464	7.796371139	7.718395927	7.770281596	7.719017507	7.662614445	7.667646093	7.730019503	7.687415328	7.701918322	7.703094931	7.737394332	8.008658109	7.899796452
RSP_0552	7.309301748	7.504934202	7.939975041	7.385200842	7.607484362	7.458274437	7.274528718	7.63496164	7.476111831	7.396176412	7.518948089	7.544429311	7.740260289	7.573596743	7.613420114	7.382171388	7.539419653	7.457219528	7.308628258	7.501601096	7.491027737	7.505351534	7.466033321	7.694374684	7.518162315	7.523225757	7.621412592	7.560619746	7.702881386	7.669269402	7.642609936	7.861494097	7.940982768	8.10640598	8.096661591	7.560107845	7.461663844	7.558497644	7.577623301	7.537083294	7.541254556	7.552427429	7.597849221	7.52176771	7.429523264	7.594692541	7.521329356	7.909528098	7.919395071
RSP_0553	7.834594138	8.132630545	8.245430112	7.986655673	8.096152939	8.265980599	8.073165351	7.884722471	7.989500033	7.894609181	7.930438599	8.06424768	8.051780914	7.970020954	7.868679933	7.966777606	7.928172076	7.831745438	7.944801721	8.260338749	8.208288557	8.099507442	8.147095418	8.238292583	8.04772408	8.21740455	8.075152989	8.070728503	8.224912138	8.097092357	8.16282371	7.483949293	7.485930569	7.404759236	7.279327414	7.83475272	7.855102197	7.853030302	7.815409153	7.917615986	7.809858263	7.876348769	7.894676538	7.848991392	7.832642982	7.777913315	7.773812154	8.005649619	7.987741589
RSP_0554	8.355378774	8.523000832	8.178026303	9.507200576	9.805704981	9.908688009	9.489961511	8.060847329	8.099170762	8.052735648	7.955356589	7.83953285	8.047377539	8.01710927	7.874247277	8.656697156	8.788326705	8.89518093	8.390255909	7.945878738	7.704991946	7.964272295	7.633415063	8.39963056	8.367314406	8.445000998	8.345649212	8.374230399	8.433659196	9.736652611	9.654681021	9.508216829	9.426072888	9.041154735	8.6978416	8.529198023	8.491228715	8.464082868	8.521804834	8.465180698	8.527189003	8.610869847	8.544730012	8.453466495	8.473412013	8.574513325	8.531659327	8.07035525	8.244239238
RSP_0555	7.603321237	7.621761301	7.839048569	7.526155731	7.573770988	7.573495837	7.432868628	7.851758135	7.785992746	7.714567045	7.783942053	7.968210992	7.986312902	7.825402619	7.811055239	7.733750203	7.612764171	7.791051685	7.608287753	8.194877082	7.994966589	7.985158164	7.800958001	7.728291721	7.710520503	7.789110993	7.678406822	7.693982382	7.719625209	7.15519782	7.141985422	7.197821815	7.402088733	7.612913871	7.513356066	7.574079631	7.416423004	7.431240566	7.513723326	7.566943532	7.496658285	7.445570719	7.432338944	7.429116137	7.378341446	7.472132523	7.446697849	7.60643895	7.426059279
RSP_0556	8.412265941	8.498712424	8.6913958	8.142729989	8.250442671	8.275702174	8.22789307	8.505809367	8.553441156	8.460900399	8.377401563	8.790448923	8.749454013	8.586219692	8.617342164	8.376963087	8.330919286	8.372136089	8.173305208	8.935213165	8.814987584	8.753884737	8.676011665	8.775277252	8.545030838	8.677815515	8.398154777	8.456230383	8.424033671	7.816291042	7.767211934	8.236487557	8.386054795	8.371028512	8.4587663	8.518483343	8.522971825	8.665396704	8.471151861	8.59254513	8.538136128	8.600198943	8.608790015	8.596708954	8.552639729	8.528140811	8.504174164	8.754049535	8.741150271
RSP_0557	8.958295492	8.7099565	8.958901195	8.750859449	8.582378437	10.01990554	9.317204015	8.995234144	9.375143608	9.125478715	8.881200019	8.882890353	9.03185569	8.934867878	8.268383636	9.465599518	9.564435623	9.970443159	8.290918004	8.175138632	8.628139701	8.552212189	9.292460335	10.14479527	9.800477509	9.912859701	9.804321763	9.616445191	9.400977363	12.77469853	12.85190448	7.123399358	7.065712437	7.366529695	7.096415906	9.665858979	9.748452047	9.547014894	9.65966578	9.477963741	9.889319541	9.771782847	9.440200609	9.587978303	9.450025648	9.596293567	9.690425597	9.476458982	8.296962621
RSP_0558	9.595243864	9.731379061	9.520503424	9.847058798	9.916547874	10.00666698	9.7565511	9.584353332	9.472657909	9.732172853	9.614288944	9.509353552	9.632649103	9.456731163	9.630810635	9.697288856	9.512511738	9.677879543	9.706740948	9.538563559	9.34575632	9.507641668	9.145690376	9.790303271	9.600055154	10.02656841	9.608128536	9.646085833	9.707283246	9.480023326	9.619767081	7.536909566	7.82215397	8.125043218	8.096500058	9.746607598	9.700051945	9.778099301	9.756028211	9.804443689	9.839015572	9.732647846	9.659168876	9.675922426	9.624175853	9.595984357	9.685802641	9.383013596	9.320688834
RSP_0559	9.395945697	9.670439726	9.223017081	10.09672835	10.30893638	10.38994677	10.13847316	8.697741389	8.778418035	8.679890257	8.503438378	8.680250427	8.629795117	8.58906784	8.512927561	9.554954028	9.521129806	9.589433704	9.074034573	8.55184143	8.606940237	8.332403755	8.545667668	9.375804236	9.264762009	9.407827912	9.315498542	9.340868231	9.315222507	11.66234639	11.64669076	10.56156792	10.32788579	9.878810712	9.701155548	8.800746509	8.753291386	8.809130683	8.780352044	8.782727049	8.958553515	8.85938935	8.701134109	8.769628059	8.8979085	8.702316096	8.725845808	8.45624649	8.493164727
RSP_0560	7.373076619	7.205919022	7.429891228	7.560653773	7.485763366	7.645488237	7.545896172	7.421032877	7.431034781	7.508500877	7.410298267	7.392537681	7.43197087	7.44829564	7.393705384	7.411480114	7.423651594	7.378937157	7.557130646	7.324220439	7.299155022	7.530285523	7.42364246	7.287021395	7.102201453	7.293826245	7.116639974	7.09563783	7.263887067	7.335217232	7.300595428	7.762997639	7.658934423	7.729127588	7.793703569	7.426687396	7.377068587	7.460741707	7.419527796	7.385269804	7.421945398	7.501666084	7.468687353	7.464879443	7.348423779	7.510691634	7.476318011	7.440206804	7.525008361
RSP_0561	10.81834408	10.87765011	10.61826256	10.24663983	10.1970166	10.13147223	10.03325014	10.54880543	10.51619041	10.56311217	10.46295818	10.75222364	10.85642969	10.7349205	10.74278159	10.34246339	10.2674295	10.40261106	10.24520511	10.87893186	10.89257931	10.82434088	10.77937696	10.8049019	10.96390441	10.79195766	10.97681567	10.81193929	10.92908646	9.668916553	9.797157473	8.496950781	8.666823923	8.623149126	8.838555896	10.20361112	10.2040652	10.32492884	10.18462542	10.23492352	10.26277538	10.23981282	10.2161809	10.2403448	10.2850365	10.11099374	10.1882795	10.31684787	10.25637214
RSP_0562	8.904771228	9.082581366	8.904196636	8.724497186	8.691832908	8.760638782	8.542541869	8.772349643	8.854162638	8.958675124	8.776544748	8.8689467	9.023300121	8.850345453	8.742430994	8.707515711	8.659392632	8.7893246	8.725614087	9.227854438	9.062420637	8.997218901	8.662239728	9.106635768	9.023538344	9.096217708	8.981954508	8.833943694	9.171844138	8.469770561	8.585809973	8.174513343	8.100345826	8.191689006	8.126851792	8.829701333	8.802229318	8.796169657	8.808993294	8.862100637	8.829379189	8.763474853	8.695163121	8.826379711	8.818174983	8.66586873	8.799081673	8.965980859	8.794419428
RSP_0563	7.743813621	7.746031587	7.894638759	7.574658721	7.503999047	7.426791557	7.489809792	7.577598215	7.697715303	7.774516952	7.702709423	7.516157118	7.776522037	7.667317719	7.717542365	7.507781341	7.510568539	7.534658287	7.614166408	7.944703589	7.857457794	7.903382588	7.647598005	8.01904256	7.849630946	8.039133838	7.834375379	7.817841544	7.907398642	7.556507145	7.528435392	7.632169546	7.63635923	7.759267305	7.726223653	7.576049316	7.566199139	7.570092526	7.641270261	7.643705993	7.520810531	7.565045949	7.543327593	7.608374439	7.607467823	7.579129168	7.621860906	7.62033984	7.603918481
RSP_0564	7.780693754	7.659776612	7.582393486	7.644576226	7.657203977	7.74298737	7.764137955	7.463078647	7.489510688	7.507256644	7.392518744	7.442387146	7.298518336	7.484934804	7.448248972	7.355529965	7.542144005	7.446864343	7.519498786	7.30259281	7.371025284	7.513316697	7.619020351	7.6464921	7.513420676	7.560223699	7.591185557	7.584607655	7.643867218	8.274231123	8.230632427	8.742841015	8.670919068	8.711379132	8.640411302	8.126953357	8.266434787	8.231040159	8.208074992	8.136660309	8.112620873	8.10753239	8.124034385	8.224725491	8.258499393	8.292886815	8.257748996	7.866215721	8.079419136
RSP_0565	9.365750399	9.577383555	9.70563526	9.285652284	9.375848971	9.499309469	9.272487241	9.918546407	9.897206445	9.829050296	9.65125803	9.940005088	10.07276965	9.869761169	9.84624534	9.76628669	9.689034972	9.732822046	9.470433513	10.03549911	10.01769123	9.922768653	9.90184902	9.715636203	9.979476827	9.744489422	9.888084555	9.995915174	9.929766707	9.026713088	9.144848543	8.925830763	9.003424552	9.448100413	9.472196295	9.642582109	9.625531142	9.784995292	9.635677685	9.742365562	9.698846368	9.665564814	9.65002933	9.629964883	9.713249694	9.645177081	9.567234887	10.25260544	10.17456267
RSP_0566	7.000369258	6.920310989	7.128725521	7.025344165	7.13607007	7.22254059	7.30355549	7.32349164	7.165974224	7.210401151	7.168468193	7.158610433	7.169349773	7.398333691	7.157673787	7.113709813	7.140201717	7.141391955	7.269363682	7.177290316	7.186558241	7.394947488	7.336472858	6.945492675	6.822946324	7.120123102	6.894084707	6.909430865	6.877277931	7.206754846	7.080434335	7.414326294	7.413726411	7.182329484	7.128592519	7.222604216	7.249871331	7.211007259	7.212438964	7.137842587	7.119717379	7.165920056	7.232096353	7.260356869	7.198975147	7.266655644	7.278766755	7.403540552	7.429709034
RSP_0567	7.350249857	7.394899862	7.24803846	7.43840274	7.437174784	7.505917388	7.427141709	7.377594012	7.285350349	7.277654166	7.282750384	7.315287567	7.279484972	7.254616624	7.141033456	7.313004441	7.328193439	7.296609079	7.344816369	7.351475571	7.284002009	7.236712636	7.207807229	7.351923928	7.177870724	7.368187814	7.185175968	7.190006553	7.253261868	7.687427285	7.62068392	7.504260425	7.446343746	7.534510106	7.449333279	7.587295288	7.605144698	7.628664575	7.621184579	7.563327102	7.605633424	7.634088679	7.617282613	7.598669399	7.605551715	7.615833695	7.612569536	7.593855806	7.625396595
RSP_0568	9.559633047	9.568923454	9.372779147	10.02327998	9.872126622	9.750879852	9.658460615	9.855460944	9.859691696	9.975110667	9.771873623	9.800590955	10.03268062	9.906496676	10.02199234	9.778031502	9.658022172	9.764466724	9.808408936	9.867769389	10.01077534	9.828207232	9.737212166	9.494483345	9.734261583	9.532801783	9.630133076	9.803930949	9.629160287	8.704229466	8.588478626	8.117300253	8.099710067	8.186231789	8.177800143	9.256267744	9.233838571	9.305909978	9.26628612	9.291074576	9.29801479	9.248081437	9.252123503	9.330753262	9.267901467	9.17976278	9.258212569	9.227727627	9.078491712
RSP_0569	8.250951072	8.285664533	8.134409323	8.564448124	8.550835606	8.780190192	8.464686354	7.410739112	7.536200247	7.460960449	7.602311606	7.258777178	7.350162289	7.238023414	7.383627317	8.158896141	8.173721911	8.099863568	7.730435764	7.522299558	7.416303885	7.339747735	7.236160744	8.307302591	8.122263272	8.352632396	8.260945999	8.188535349	8.350145765	8.969892749	8.819838506	7.989197819	7.902522924	8.111670576	7.950055603	8.176709766	8.267604103	8.143354553	8.278515458	8.11140443	8.20946781	8.265472277	8.311027945	8.174479326	8.216760917	8.336509959	8.259814785	7.754986446	7.862839776
RSP_0570	8.845290304	8.993408497	8.665209597	9.639176269	9.810052395	9.994297983	9.54611323	8.461364804	8.455075442	8.269183377	8.225868395	8.169902315	8.319931211	8.166620278	8.154950802	9.003430834	9.091404947	9.063509338	8.546651883	8.221959943	8.021388631	7.878839427	7.913456081	8.910078833	8.807776136	8.998557601	8.96237642	8.928849305	9.024676258	9.413058053	9.376625054	8.71174107	8.790593606	8.78052294	8.649809009	8.724253356	8.710004853	8.727187108	8.743713371	8.697075533	8.728515883	8.709136925	8.837952528	8.642296108	8.679332529	8.73061542	8.654826393	8.374896725	8.354740271
RSP_0571	8.265695763	8.334145378	8.124740934	8.221318573	8.112498119	8.521487637	8.054904593	8.288496618	8.323797335	8.430317977	8.182713253	8.347326016	8.409929044	8.188085825	8.289605054	8.365915764	8.373709166	8.388704425	8.124043084	8.370376014	8.339321802	8.171555739	8.380003016	8.449707736	8.553480986	8.473272894	8.505713385	8.503462806	8.523842342	7.612409901	7.569488265	7.583817738	7.489054945	7.500038067	7.479191171	8.747816221	8.76017655	8.789255687	8.754963204	8.754832329	8.806956559	8.859033924	8.770441956	8.749263697	8.726144706	8.753371096	8.723772629	8.474048829	8.47159368
RSP_0572	7.518193946	7.58913728	7.516320698	8.173375969	8.333313152	8.032902505	8.339429893	7.799071812	7.872734889	7.965892759	7.903619312	7.702877325	7.74807986	7.635607463	7.650118579	8.867979023	7.900938872	7.903134059	8.062737811	7.692707615	7.721026137	7.57492869	7.379751385	7.517196524	7.448334569	7.489521527	7.408613855	7.467597852	7.654362535	8.381782993	8.268439353	7.938831519	7.952894164	7.706862471	7.715468739	7.873894528	7.932816007	7.912905513	7.932536603	7.832250616	7.916684919	7.899223853	7.898543246	7.901195955	7.876441081	7.870757078	7.932668625	7.62096909	7.686144872
RSP_0573	7.754089019	7.744650287	7.904535861	8.346409008	8.436864739	8.214089094	8.388504361	7.735703983	8.028088745	7.983934565	8.022763036	7.865534511	8.013719274	7.953739985	8.006879353	9.262415575	8.137576733	7.998430692	8.110338261	7.793181225	7.877288678	7.855259753	7.634059606	7.848870764	7.84510155	7.888881803	7.735005038	7.75091794	7.759004766	8.235552637	8.322185555	7.793169893	7.762585317	7.480970612	7.456984077	7.61126287	7.660780223	7.559785772	7.668705179	7.533147391	7.567857579	7.623780068	7.613162371	7.671930661	7.635473197	7.587129099	7.665645786	7.826814561	7.781094196
RSP_0574	6.923019117	7.042045807	7.00295487	7.439222952	7.46263432	7.584274515	7.529584248	7.127126642	7.218987307	7.217544335	7.296898517	7.232233453	7.195802789	7.055748139	7.171243608	8.327628085	7.366838573	7.228328961	7.325540123	6.967827367	7.105499698	7.124893133	7.061247109	7.000566642	6.867649569	6.958838385	6.90009349	7.04757104	7.047800901	7.681366913	7.689828239	7.195879201	7.180306571	7.096384736	7.017167883	7.149624897	7.138140394	7.127806244	7.20160787	7.13432912	7.208377952	7.183948732	7.16343737	7.178918615	7.14563708	7.169724928	7.244922458	7.032081313	6.99466533
RSP_0575	7.984636735	7.899786199	7.911681616	8.621286968	8.737384083	8.450002758	8.749926491	8.162477272	8.29581759	8.164479199	8.24748483	8.203953076	8.205024748	8.180747024	8.238233598	9.09315832	8.385373803	8.181846412	8.379890183	7.913443522	8.144810826	8.078701269	7.884439008	7.834635922	7.859565315	7.718583473	7.77876899	8.052269519	7.990910347	9.406231754	9.475177927	8.830636429	8.733587675	8.431083462	8.29587565	8.215525619	8.233643068	8.207743974	8.237247295	8.076631705	8.190907413	8.22260628	8.240753719	8.291580675	8.23398317	8.231918833	8.300361987	8.166505342	8.178175758
RSP_0576	10.49091852	10.53255165	10.2617363	11.04782507	11.24539318	10.77248001	10.99949706	10.23137897	10.5914014	10.44512828	10.66445608	10.47872152	10.77500826	10.59760823	10.67032239	11.56271751	10.57051123	10.35817848	10.89849763	10.52929694	10.65079776	10.47563776	10.07580248	10.3120038	10.48637124	10.0291473	10.35187067	10.2901163	10.3556985	11.85714184	11.87342742	10.29522636	10.25455154	9.40790251	9.088805268	9.808782614	9.727621672	9.780600998	9.723635646	9.758407813	9.872436145	9.848061365	9.730995815	9.899503937	9.900418576	9.810692784	9.766720135	9.849391916	9.611969546
RSP_0577	10.06428325	10.26217473	9.876813387	10.95777782	11.23044378	10.74949005	10.96512708	10.31070756	10.81556986	10.51885117	10.76613694	10.5478889	10.79946974	10.54832205	10.70036962	11.53848481	10.59221234	10.26964476	10.84199782	10.45126073	10.36146503	10.2083323	10.09109015	10.02096407	10.04634666	9.765517731	9.889444578	9.920648034	9.91681801	11.62601669	11.55984088	9.816729703	9.947721076	9.44845912	8.265468166	9.714683434	9.683855687	9.577026487	9.745144776	9.675504452	9.817033739	9.754002831	9.672113195	9.87571947	9.764920533	9.52713896	9.61931028	9.714980589	9.605020302
RSP_0578	10.28210345	10.43555332	10.23004879	11.14277101	11.27658026	11.04039377	11.17577559	10.31642596	10.75296852	10.46534661	10.75249885	10.48706722	10.73815284	10.40750745	10.46289451	11.24685586	10.68752538	10.52636105	10.7007007	10.45901651	10.32298361	10.08486777	10.17711592	10.20602682	10.37337827	10.14129779	10.27858742	10.25225216	10.36353736	11.55438512	11.58746914	10.1205671	10.50533687	10.13396113	9.652792117	10.47610953	10.54261394	10.42582129	10.58823097	10.38764634	10.67107312	10.59964516	10.42230731	10.58447254	10.52807865	10.41457445	10.54640334	10.25115829	10.20040463
RSP_0579	10.25346686	10.48408715	10.13752705	10.62301872	10.70813095	10.46375628	10.57502232	9.843190952	10.14425093	9.933788669	10.11726551	9.956348597	10.19744406	9.889843211	10.01827727	10.50148381	10.01816679	9.953367392	10.15760435	9.964078617	9.966119264	9.813979388	9.580500823	10.16591388	10.18633107	9.998840852	10.18398226	10.13050176	10.15449464	11.55470692	11.56494788	10.20073762	10.38922305	10.01720277	9.550985133	10.48634944	10.49066178	10.45018226	10.55952752	10.38100392	10.69197347	10.59570814	10.41944234	10.66084277	10.63841146	10.37617925	10.57710486	10.04095193	9.907258023
RSP_0580	7.246628673	7.205571669	7.411483369	7.365879277	7.176675722	7.23960761	7.165242236	6.991559195	7.122543718	7.064756065	7.046777444	7.141200019	7.050050525	7.086160298	7.134190485	7.097028532	7.10523665	7.045479747	7.069766713	7.297193167	7.127709788	7.115641347	6.953523185	7.293023839	7.480749395	7.297160594	7.473839512	7.43321792	7.329632144	7.300909012	7.242814675	8.021736868	8.16019104	8.053259782	7.999114602	7.498833866	7.448302567	7.599887092	7.569663425	7.578017395	7.63847613	7.543131381	7.583508802	7.494705382	7.384455054	7.441385259	7.486895999	7.849829505	7.733943265
RSP_0581	8.392637324	8.364747148	8.007000556	8.162246318	8.090782203	8.009118359	8.176854586	8.037699906	8.089587357	8.039322851	8.08851465	8.003943632	7.98905771	8.023490133	8.145103165	7.992499898	8.075887253	8.089539825	8.220608675	7.865511459	7.872718161	8.193438713	8.285350202	8.179944089	8.085766418	8.058866056	8.097462061	8.093201837	8.19216831	8.597117785	8.503825292	8.580500092	8.713778697	8.497492328	8.613322597	8.484749091	8.518772439	8.540775133	8.441950248	8.399712312	8.443052683	8.53301194	8.468749757	8.517324703	8.496798619	8.505163325	8.430857102	8.456334985	8.458514704
RSP_0582	8.932939033	9.040689366	9.091227128	8.560338417	8.750720955	8.57390213	8.640059904	8.897037598	8.902783884	8.69466219	8.654326722	8.656688662	8.88372377	8.99146996	8.973382969	8.806070768	8.669465353	8.715169389	8.783530296	8.904347104	8.751208931	8.903866171	8.907736183	9.009448374	9.174546717	8.826389946	9.214282745	9.155677227	9.289670326	8.958536922	9.157212286	9.077848172	9.090542614	8.962122594	9.023415159	9.098511201	9.058838326	9.096423159	9.023288765	9.072017012	9.153757616	9.139786393	9.066819984	9.047345864	9.066949426	9.089035736	9.034675871	9.048016406	8.93869923
RSP_0583	8.629036444	8.713829354	8.908931988	8.207968623	8.397390921	8.504359641	8.441623705	8.535392316	8.465672433	8.492836253	8.46603099	8.487368073	8.5285364	8.550617707	8.50441225	8.408502225	8.525093622	8.397968757	8.286354307	8.441881573	8.512129934	8.417473904	8.565712183	8.925810487	8.858168721	8.915293877	8.820280207	8.766915399	8.829744754	9.379896431	9.343935661	8.994432745	8.97167301	9.239573709	9.222947812	8.748461722	8.612092907	8.613662919	8.690084651	8.712245014	8.71176774	8.587758848	8.587518991	8.637131336	8.617046083	8.597082605	8.623233496	9.097445968	9.017066071
RSP_0584	9.440646871	9.543988799	9.33736322	9.95531233	9.781979476	9.9170503	9.777419804	9.76366059	9.818423113	9.90189896	9.886215764	9.792321913	9.841765867	9.759289289	9.751497247	9.921620323	9.8637178	9.835921049	9.746487441	9.840145197	9.769246424	9.635875861	9.707663359	9.596059594	9.446157372	9.629426819	9.446317371	9.49724225	9.607168998	8.738732289	8.800904943	8.545181958	8.417205408	8.766581314	8.637289497	9.826284453	9.903816851	9.921878676	9.903766284	9.820512941	9.919830808	9.840735581	9.79523072	9.926387424	9.927649462	9.766490243	9.916933771	9.386227608	9.312219058
RSP_0585	7.761284912	7.847071053	8.00394878	7.692584428	7.506401636	7.503677775	7.701235838	7.392989228	7.545968976	7.460291139	7.595170747	7.48284833	7.419746537	7.56862558	7.683311874	7.440730221	7.711690015	7.491317453	7.5442566	7.452040563	7.584169205	7.717232096	7.710766875	8.12205545	7.936213437	8.057253436	7.898946994	7.932328922	8.142162904	7.686776601	7.509648404	7.757833329	7.719395425	7.803155947	7.623942684	7.540984773	7.618961159	7.556350919	7.572502287	7.556814131	7.477237745	7.59943771	7.633552366	7.59852126	7.599984369	7.602232043	7.654759163	7.532204675	7.651216061
RSP_0586	8.232524718	8.206572393	8.753811336	7.891293309	7.645052247	8.19812104	7.540235598	7.911616286	7.844187927	8.000731364	7.972679558	8.214692317	7.895239037	7.851226766	7.786397256	7.904521967	7.807777572	7.822042804	7.69691554	8.432254599	8.069616807	7.928478354	7.683353343	8.500796951	8.390181062	8.680921279	8.259150557	8.54120139	8.314833573	7.696152436	7.553968487	7.524311402	7.578734831	7.56430368	7.400307509	7.651320053	7.642189733	7.673800969	7.688951423	7.68111558	7.642373047	7.624981854	7.702294308	7.626370247	7.655095277	7.67290423	7.68575782	8.326283553	8.205922212
RSP_0587	10.88266275	10.93854125	10.57006434	10.59100711	10.56972057	10.61040907	10.46034503	10.72997359	10.82954932	10.86333177	10.80206039	10.91888843	10.98080321	10.83120031	10.82489111	10.71102578	10.62226176	10.79481115	10.56164857	10.9472987	10.89085433	10.6822235	10.88730695	10.84711775	10.94579482	10.76639071	10.9723271	10.74084196	10.92879412	9.834434034	9.863762197	8.366184546	8.239656197	8.777752833	8.705466963	10.68726384	10.6095808	10.72391556	10.63946181	10.80085354	10.70042203	10.66056668	10.71854745	10.65361663	10.7132728	10.66298369	10.65726382	10.56237135	10.36100068
RSP_0588	10.12358762	10.11570901	10.18816283	9.656527381	9.651221139	9.670208355	9.370999318	9.927772029	9.771392052	10.10484932	9.868916763	10.02873617	10.19726598	9.984344162	10.01544118	9.895476653	9.669148132	9.894212254	9.618661021	10.17461431	10.0873358	9.792254411	9.730493162	10.32336489	10.29033407	10.30792943	10.3176463	10.23548827	10.12129315	9.70873588	10.01497547	7.316532507	7.662116515	8.242986602	8.596566996	9.143048704	9.231738136	9.290054776	9.250920733	9.281140005	9.227544539	9.146172809	9.167112168	9.212720484	9.29277727	8.995674755	9.023894096	9.893348556	9.675819712
RSP_0589	7.066038766	7.062538737	7.460741089	7.851868351	8.210348347	8.899588504	7.995087785	7.649193225	7.791355672	7.795480823	7.558741881	7.41576196	7.595349493	7.468607574	7.262044541	7.909356085	8.061525512	7.993150022	7.667710154	7.265737114	7.299274985	7.310055837	6.959755694	7.617545396	7.696912226	7.485102666	7.640842107	7.60556072	7.403737995	7.446927725	7.376103291	12.15223657	12.37187494	11.34183796	9.372290228	7.263283929	7.330464668	7.306400015	7.412510992	7.231568102	7.485589829	7.299376958	7.355009227	7.28852799	7.347403623	7.246800609	7.352023199	7.32201065	7.205579891
RSP_0590	8.603208582	8.808677745	8.895155774	7.869897173	7.861875829	8.017608217	8.152419327	8.197757295	8.298864377	7.971977324	8.071034477	8.138612077	8.253256021	7.98354152	7.994133207	8.005270948	8.236920659	8.054346754	7.987782807	8.094709098	8.066504923	8.013569658	8.207620742	8.981039734	8.642214324	8.812650554	8.689799236	8.820145442	8.881750631	8.427298192	8.513276785	8.325602921	8.585453905	8.776080873	9.075059821	9.248101226	9.096749199	9.166018836	9.159515786	9.227724184	9.232228638	9.225119804	9.177107702	9.074084228	9.120881869	9.146458837	9.021799279	9.076396209	9.199384945
RSP_0591	12.56852292	12.50067096	12.67656098	10.57196743	10.6324496	11.1672414	11.06297406	11.44395728	11.56342793	11.16279029	11.23448816	11.63058129	11.57801085	11.35654414	11.25390987	11.48135224	11.51488958	11.5388409	10.9908156	11.33080359	11.54498345	11.41659559	12.23016856	12.60428385	12.53690581	12.60850851	12.56037118	12.41375943	12.33290296	11.92930118	12.1905462	10.27477875	10.71234178	11.40297745	11.97157613	11.98284878	11.99498112	12.0837469	12.05295475	12.02624406	12.06475736	12.01659938	11.97017324	12.04863477	11.96438502	11.92037447	11.9951277	12.90105585	12.91406614
RSP_0592	8.921180158	8.911769961	8.809875492	8.639142838	8.55187941	8.711554577	8.639551049	8.904407346	8.965287483	8.830827889	8.857902389	8.954137904	8.978127376	8.839305032	8.858040793	8.812061299	8.837854575	8.760703009	8.711476553	9.068080615	8.97577183	8.951354514	9.030265261	9.047973217	8.927009435	8.884053442	8.844642614	8.987617746	9.12014957	9.218107875	9.165315257	9.1878918	9.228069831	8.987149682	8.868911878	9.220735939	9.103595154	9.180313033	9.123704885	9.114618696	9.145372992	9.148794152	9.174099634	9.183912723	9.14212007	9.142196741	9.201345878	9.016092035	8.963053862
RSP_0593	6.441682823	6.362947908	6.349226974	6.493088376	6.453894838	6.332978759	6.477409519	6.382689176	6.386034328	6.411829058	6.396826249	6.408840168	6.386422948	6.485508362	6.416488109	6.363164232	6.408853874	6.452404163	6.446372124	6.394059165	6.441830381	6.440847066	6.551340935	6.344654149	6.327480468	6.271816726	6.385955277	6.332821904	6.428966346	6.423360079	6.342578953	6.483982222	6.678261161	6.418111626	6.470300231	6.424025656	6.522753373	6.443117292	6.487973876	6.407450951	6.405681311	6.457294301	6.465473565	6.453778309	6.455280701	6.482020232	6.52241749	6.406623814	6.524190466
RSP_0594	7.682994767	7.820547946	7.559574363	7.321516868	7.331360016	7.269670022	7.268050354	7.187339262	7.337231018	7.147735382	7.155523224	7.198179338	7.267867387	7.313495756	7.308124019	7.171207739	7.216452522	7.244182969	7.280375423	7.296897115	7.315789927	7.376014228	7.521937169	7.718831898	7.744944823	7.508135941	7.709046979	7.649649175	7.735663617	7.61687056	7.547938941	7.584717589	7.475889834	7.47158415	7.540472369	7.559235728	7.524175873	7.610402406	7.597447678	7.511374517	7.556716913	7.633002947	7.586272426	7.619614975	7.627031815	7.571294903	7.606221035	7.403703992	7.381210906
RSP_0595	8.697697932	8.720479849	9.322117413	8.449632023	8.364966409	8.734110753	8.401215653	8.893906663	8.954158357	8.747218602	8.813548067	9.006706787	8.828859965	8.763333877	8.746962319	8.623871315	8.903525107	8.533421495	8.475027847	9.044984825	9.017886382	8.809938003	8.751284697	9.356146567	8.991470292	9.586161401	9.073893325	8.978475016	8.978661536	8.800001818	8.714763396	9.46611663	9.622915821	9.483268233	9.549242305	8.444494789	8.449868729	8.512087441	8.482979846	8.463005753	8.499313884	8.556930628	8.495495892	8.447581651	8.409298879	8.500168188	8.481019497	8.9103573	8.908613874
RSP_0596	8.237961613	8.219756609	8.396279669	7.797615838	8.105539137	7.856442706	7.709145286	8.172026226	8.134937578	8.204512227	8.075876983	8.332854116	8.471729565	8.42636947	8.326000958	7.87987186	7.829331549	7.876281997	7.938509441	8.638546853	8.488712528	8.570428922	8.100788694	8.241234379	8.245137795	8.231161705	8.22476039	8.062676754	8.08147472	7.87374583	7.832561161	8.335317041	8.775813297	8.48031937	8.471284037	8.042898614	8.006566419	8.055426574	8.025273476	8.088946947	8.092572254	8.032269546	8.048850617	8.074934951	8.092476935	8.009519677	8.032064838	8.332889134	8.207905794
RSP_0597	8.072654514	7.993924922	8.470073029	8.059695852	7.997616733	7.943067807	7.856658059	8.383859481	8.272868624	8.319884234	8.031213677	8.540875653	8.483744525	8.433766861	8.336021551	8.217189637	7.945684599	8.170736242	7.999826827	8.645307076	8.495909739	8.373703805	8.340397461	8.455763438	8.413544804	8.348429058	8.251847237	8.160843505	8.238056112	7.229080108	7.184221499	7.324605874	7.251961654	7.192577138	7.256096533	7.544272692	7.546214015	7.492352359	7.576078487	7.608103514	7.605309581	7.521182325	7.569585636	7.551724742	7.558424361	7.542336878	7.574099209	8.046506214	7.790474135
RSP_0598	8.979797871	9.001975937	9.210713397	8.803904528	8.703843616	8.991511927	8.756877153	8.960022504	8.932462877	9.015105679	8.906561663	9.075291361	9.015492894	8.990350124	8.910821279	8.781130799	8.648960189	8.804996455	8.736618607	9.276673719	8.931862661	8.865686404	9.114376227	9.118178209	9.003951559	9.039010109	9.05338187	8.92955696	8.941228364	8.535058023	8.345831872	8.461838772	8.534092247	8.409073011	8.421062515	9.035726027	8.955690822	9.001965027	8.976724136	9.053448762	9.060093191	8.991407363	9.027075725	8.962846561	8.894639603	8.993395799	8.995455499	9.086928298	9.090154153
RSP_0599	8.372071604	8.433237835	8.549423643	8.772541939	8.661730435	8.687010002	8.521630365	8.776678925	8.85198988	8.698198321	8.751096743	8.953005772	8.792629314	8.759612618	8.741176899	8.776337139	8.705776121	8.686631468	8.628069561	8.877179861	8.899835891	8.847942937	8.746260736	8.511148055	8.457598737	8.486157467	8.268446236	8.371080493	8.47604201	8.339767245	8.200604013	8.427120079	8.519032574	8.53819503	8.417824864	8.878563865	8.827815333	8.860983376	8.918321137	8.892103029	8.862637955	8.811688064	8.897598446	8.853139612	8.840556315	8.909128599	8.895929594	8.737287866	8.694168147
RSP_0600	8.887716619	9.019321999	8.984548433	8.495848687	8.62390985	8.767576217	8.519034825	8.984885614	9.158593611	8.865481634	8.869335008	8.775604925	8.95466872	8.83189841	8.806470737	8.92092142	9.036377322	8.975772255	8.663716836	8.921623858	8.981959097	8.793378286	8.899179534	9.382688096	9.05144152	9.375899952	9.219428101	10.20585021	10.18941525	8.550070594	8.540142751	8.766505316	8.852907292	9.459918378	9.260261583	9.224090464	9.041322567	9.1392629	9.20580582	9.192936148	9.195236648	9.021827409	9.177465569	9.015202563	9.087774331	9.127797413	9.05079943	9.103517285	8.958749426
RSP_0601	8.873614711	8.964361702	8.83836752	8.84161313	9.036436336	9.096795302	8.947738342	9.250407638	9.288925753	9.036438056	8.945393204	8.811218195	9.091971045	8.914373073	8.73754319	9.549309524	9.482977013	9.368553854	8.997860894	8.446980963	8.727470387	8.54391744	8.332973172	9.880516319	9.531872789	9.878023677	9.843312997	11.32432527	11.08740262	8.515026067	8.665722822	7.224936114	7.209393476	7.409216954	7.539215359	7.206349835	7.094582482	7.019498659	7.143156704	7.165250884	7.072528857	7.033406597	6.962750019	7.173675865	7.159814223	7.021868816	7.070884594	7.953852301	7.757825083
RSP_0602	9.180161421	9.247596265	9.172099038	8.954790016	9.129007537	9.375679008	8.973898028	9.247121434	9.265311344	9.271741983	9.235903767	9.304693322	9.298616557	9.150066307	9.123666935	9.296031842	9.024724787	9.318893876	8.961425092	9.384451751	9.298163937	9.13769106	8.965801017	9.399810041	9.718498581	9.573163223	9.682160386	9.452076389	9.20656822	8.978216362	9.055524541	8.57195624	8.319927012	8.480350023	8.324486868	8.74946709	8.684630529	8.691487104	8.797035601	8.756137166	8.81303616	8.792156515	8.728595126	8.653519314	8.661171405	8.610531011	8.724157557	8.986774479	8.924994542
RSP_0603	7.581455088	7.610866646	7.601054378	7.363254264	7.594049817	7.588547731	7.493707278	7.47339315	7.546786054	7.438153381	7.474588477	7.423749919	7.520409638	7.495055443	7.494989128	7.504427877	7.495118454	7.492747035	7.587483181	7.502393386	7.512349735	7.522545261	7.617900966	7.65723138	7.527536454	7.658958553	7.603806907	7.369420274	7.500072602	7.751399613	7.711443985	7.463841123	7.505592053	7.533554926	7.522742036	7.812709763	7.764544768	7.870068665	7.777102526	7.790389907	7.817669987	7.795670982	7.800875607	7.776684266	7.79748542	7.805492167	7.753312611	7.67461187	7.702046114
RSP_0604	7.057680276	6.989715726	7.178684122	7.511164606	7.489366969	7.386482724	7.682046349	7.394754629	7.385067762	7.51525007	7.519368139	7.448673672	7.387120103	7.4130248	7.543990184	7.292457199	7.409328167	7.443601897	7.497087551	7.231423764	7.359334617	7.383090051	7.444441076	7.042540838	7.070857744	7.118177813	7.07508281	7.098564307	7.01062959	7.508285664	7.404196058	8.022719672	7.91268698	7.892892928	7.973333439	7.418158076	7.524489483	7.411796735	7.451307298	7.412897987	7.336843761	7.457633957	7.514919592	7.433466128	7.491144427	7.555299456	7.456472662	7.410829731	7.607371444
RSP_0605	6.570187054	6.525784657	6.615018003	6.674223438	6.590649524	6.522623796	6.691281854	6.646697713	6.480936024	6.75701882	6.797338755	6.61522026	6.483789603	6.681046888	6.769168664	6.442288977	6.628507463	6.695595661	6.719409655	6.515358837	6.703845971	6.913803722	6.71594515	6.461572582	6.410561293	6.473227926	6.437488912	6.383519612	6.55911575	7.027727979	6.922584818	7.213042166	7.205457857	7.210691812	7.106571247	6.777432024	6.887265374	6.843752539	6.794469237	6.747488367	6.734143755	6.817597116	6.821227136	6.838950527	6.858595263	6.869292458	6.888524807	6.698870927	6.906967253
RSP_0606	7.159710573	7.128320205	7.153796772	6.847062918	6.902518752	6.767960634	6.830314047	7.065525531	7.009604022	6.877539511	6.888531016	7.069243167	7.068671827	7.175162495	7.184041403	6.84034154	6.934596925	6.861855392	6.848176305	7.04054351	6.968686468	6.977467459	7.081850398	7.171803165	7.136651581	7.238404085	7.148885564	7.254188308	7.281104815	7.12105456	7.165523141	7.67258984	7.621881169	8.028010152	7.7421269	7.09092629	7.008588098	7.001914032	6.997462018	7.080731341	7.070004207	7.067880271	7.037848868	7.017080552	7.084721712	7.041001549	7.036458533	6.995073956	7.097015668
RSP_0607	6.834137325	6.840605246	7.016535191	6.972671515	6.992235352	6.984347914	7.056246154	6.970131951	7.047044152	7.046402808	7.002072082	6.954610795	6.996434661	6.974000277	6.928978397	6.816115598	6.941017678	7.005652652	6.969978446	6.884647543	6.806313158	7.015645652	7.01398906	6.881007484	6.834935136	6.950589757	6.890402424	6.867865233	6.969855922	7.123230143	7.132495908	7.299629133	7.222633524	7.345216756	7.212124328	6.83051885	6.810158482	6.886321225	6.86149329	6.859517044	6.865575308	6.925090586	6.893575359	6.815185057	6.874441891	6.922799879	6.889686197	6.908416816	6.99813583
RSP_0608	6.741041586	6.541198578	6.784006471	6.764407323	6.789929488	6.630073705	6.728270271	6.62542283	6.634795402	6.642401625	6.608465626	6.605987807	6.516021314	6.574007964	6.649135136	6.695862818	6.639478687	6.707139678	6.622232876	6.538738472	6.714860098	6.572091541	6.579902516	6.59027441	6.807863068	6.660718623	6.869618885	6.785015347	6.704879724	6.371634348	6.286787634	6.559010265	6.484333674	6.425120753	6.430978467	6.292862031	6.302189934	6.272777463	6.273143895	6.255629393	6.242158868	6.262153264	6.286655005	6.336913904	6.327426609	6.290211548	6.263616916	6.417247981	6.422291316
RSP_0609	5.847416966	5.804680194	5.82134607	5.801789922	5.810296966	5.777620824	5.82043925	5.704741944	5.764179885	5.722038403	5.68477523	5.712233995	5.747500207	5.77932146	5.768563931	5.789029174	5.762694554	5.856347052	5.832991224	5.729244555	5.741001813	5.775064005	5.848415638	5.801828003	5.837844534	5.775866419	5.839608236	5.804005782	5.838688161	5.819450771	5.847243774	5.971050695	5.960901519	5.900806071	5.890468265	5.799525081	5.820643806	5.826833527	5.789420735	5.810027666	5.818956888	5.833280542	5.806733612	5.800337813	5.814086612	5.809251485	5.838211288	5.787202307	5.836793553
RSP_0610	7.455588022	7.451512772	7.358059438	7.62042333	7.794645885	7.617015019	7.705831952	7.150470814	7.057426148	7.019662839	7.035334645	7.096303078	7.120152436	7.119178658	7.211822778	7.351609596	7.309466877	7.308508584	7.139295446	7.10960226	7.089982278	7.200757372	7.294932701	7.421618308	7.768733375	7.509031364	7.671230094	7.710216331	7.5320033	7.441540179	7.409227948	7.48322992	7.385891461	7.471803224	7.438206776	6.974869497	7.008481536	6.945001875	6.936842742	6.978387118	6.980409435	6.991984299	6.989056497	6.970953275	6.999382539	6.87496622	7.006212164	6.814051267	6.883736318
RSP_0611	8.101063526	8.220888659	9.349401278	7.122417699	7.363619762	7.747065473	7.468161078	8.389752734	8.170925107	7.806229944	7.972142907	8.531335227	8.437548646	8.186688363	7.921187546	8.04086741	7.958009441	7.957553088	7.348645635	8.509864691	8.209306804	7.911135822	8.16519917	9.112345406	9.07838116	9.177728017	9.147628883	8.750291707	8.679030923	7.333254404	7.439127451	7.634259287	7.752679738	8.188562986	7.8375901	6.923414191	6.886581882	6.834387075	6.953043911	6.862682555	6.972231097	6.848280152	6.856823864	6.945069862	6.917819743	6.916093569	6.958909143	8.726396293	8.387174216
RSP_0612	7.528478896	7.585982853	7.62771803	7.144197879	7.313971286	7.119788155	7.118677597	7.317903166	7.24892567	7.412769112	7.339794628	7.401806774	7.425409431	7.595737817	7.504490614	7.255744349	7.159852547	7.11266266	7.145505652	7.801508639	7.712318229	7.688618493	7.336846325	7.805013717	7.792565279	7.702127491	7.819808125	7.625859312	7.71975562	7.080097401	7.110715863	7.75092093	8.059745934	8.091844767	7.955254844	7.450746111	7.382157264	7.372238529	7.386895087	7.466713389	7.520172244	7.387138231	7.439648514	7.417538677	7.404282436	7.39857953	7.388956093	7.514671285	7.42166366
RSP_0613	6.811463353	6.8238726	6.889996977	6.247649481	6.238708403	6.353883489	6.295470958	6.452101795	6.601862524	6.465260018	6.420842264	6.512830011	6.599162175	6.50020436	6.47173211	6.376608418	6.435391148	6.419061145	6.35850289	6.492361555	6.398856039	6.410249559	6.746738058	7.044920108	7.281591969	6.938442327	7.204718237	7.096931309	6.847937938	6.415022381	6.502577491	6.68025674	6.664061913	6.672464974	6.592099644	6.398060944	6.358173695	6.344855419	6.368819134	6.360560706	6.424497285	6.366512105	6.352456468	6.371971147	6.368279396	6.358854854	6.376097544	6.647148042	6.678928151
RSP_0614	7.249036268	7.264542693	7.142420494	7.157539844	7.175026098	7.065352044	7.266243018	7.221311215	7.24825221	7.240113167	7.254089779	7.121707333	7.039469191	7.065184991	7.158320302	7.107580594	7.105273082	7.162883123	7.193239947	7.098278231	7.055714439	7.187694466	7.254744509	7.234169097	7.049097611	7.2521611	7.19448608	7.168826754	7.249306543	7.165388154	7.251880774	7.411570729	7.344564227	7.296869468	7.312824966	7.270206487	7.291768078	7.27904282	7.28728374	7.20033214	7.272821347	7.375066056	7.24866029	7.251117858	7.297678541	7.334531837	7.291275355	7.239098307	7.324805709
RSP_0615	7.145563814	7.058489746	7.084572335	7.453842419	7.30964505	7.231356592	7.348700325	7.212341455	7.157649578	7.277672726	7.3310984	7.285250954	7.201180602	7.287153145	7.374433538	7.283898806	7.30407115	7.277830041	7.385447269	7.186038185	7.181751418	7.288926446	7.371879132	7.010273284	7.073427808	7.084070314	7.039606328	7.062366697	7.088281106	7.154492324	7.121040643	7.124693504	7.205216054	7.17926152	7.170234957	7.169688355	7.268207707	7.199924475	7.192768097	7.161282472	7.131346668	7.193646136	7.190740201	7.220539263	7.220995653	7.278669625	7.237970398	7.219653512	7.344943557
RSP_0616	7.389097437	7.323411827	7.510719018	7.311105116	7.273455246	7.148975258	7.328826672	7.492662854	7.447226389	7.459638986	7.201518631	7.496012346	7.484228975	7.658292956	7.411145338	7.318032155	7.314220276	7.439335164	7.36555592	7.407302096	7.441069393	7.600271749	7.455921455	7.597441298	7.542519271	7.432847277	7.422736215	7.477584596	7.346977119	7.695822764	7.664728301	7.935506683	7.603762059	7.891045125	7.732340516	7.427041612	7.423167104	7.480573314	7.403808021	7.429246901	7.432977486	7.473169275	7.472542615	7.405895658	7.458521574	7.456451686	7.433852532	7.432378072	7.434489312
RSP_0617	7.115674078	7.078230113	6.974380832	6.681280688	6.71592922	6.685417071	6.852511401	6.689512078	6.812866223	6.663944761	6.653802767	6.775550729	6.728575884	6.720484038	6.813077505	6.704929116	6.790055468	6.729354651	6.776887533	6.573808818	6.721959838	6.69933165	6.84806042	7.127087168	7.182382443	7.05147621	7.105407946	7.119170665	6.936790037	7.062580668	7.064692528	7.254535104	7.287438138	7.2845783	7.380928942	7.016989724	6.989166173	7.051563656	6.992780105	7.018864011	6.994494564	6.99923047	7.044868921	6.971032427	6.941532652	7.096297724	6.970937395	6.934081586	7.019271204
RSP_0618	5.764337469	5.687954867	5.765769708	5.671051329	5.660279518	5.671725146	5.697451719	5.676876849	5.6361623	5.693947301	5.679925624	5.683514399	5.637639466	5.722824832	5.709680059	5.658149259	5.60305499	5.665276993	5.701146438	5.652872237	5.666834784	5.734506857	5.74544837	5.691206059	5.733976874	5.699454863	5.701403207	5.716022599	5.724448279	5.741865774	5.71442801	5.816144783	5.769926363	5.761438271	5.783263785	5.662198817	5.716007784	5.730923663	5.688343718	5.680856936	5.682695945	5.729396153	5.694471028	5.696232279	5.736116841	5.726925065	5.691623121	5.71839697	5.724703135
RSP_0619	6.652909347	6.631833919	6.603249802	6.737604518	6.681500058	6.516001232	6.865231184	6.6234318	6.714108359	6.652665401	6.686899025	6.662801055	6.642350842	6.617260663	6.794274069	6.70506858	6.706692184	6.777942078	6.792077603	6.596517081	6.740047201	6.988044969	6.734624093	6.647128207	6.646391344	6.604563142	6.603768296	6.545414003	6.609182065	6.766028316	6.771907985	6.920306605	6.96963762	6.78936389	6.873529427	6.768207006	6.755918771	6.719285274	6.776479288	6.757452003	6.789584967	6.818219249	6.823891994	6.807961159	6.793819133	6.736032063	6.775695069	6.632063371	6.706478053
RSP_0620	6.563972083	6.421190639	6.491100348	6.612694657	6.535819494	6.460789487	6.549026834	6.349276698	6.511240461	6.50902584	6.49853519	6.421180372	6.409619112	6.621148835	6.507747161	6.452627786	6.56140189	6.537221432	6.595483395	6.445162449	6.472351272	6.541413192	6.616873739	6.406293292	6.463975678	6.412661243	6.419099101	6.440943773	6.320724508	6.807946557	6.862665911	7.040112079	6.905917265	6.97082515	6.90621777	6.53538245	6.57175509	6.617693977	6.562902091	6.481037402	6.52551038	6.562868241	6.54037758	6.582307909	6.590234527	6.612406843	6.587730627	6.548401302	6.683671057
RSP_0621	8.085967133	7.978514383	8.064114423	7.720409193	7.808550532	7.670917233	7.773300015	7.729064408	7.965502316	7.862541453	7.825537021	8.006219653	7.869387374	7.955903344	7.933153028	7.705156123	7.796749534	7.894125498	7.760153441	7.86036231	7.907768256	7.923092745	7.862440236	8.020697563	7.950481346	7.923394024	7.973347089	7.995141198	7.872370007	7.784060123	7.829288898	8.026705264	7.956235336	8.040464969	8.248352886	8.162549778	8.114728925	8.068146523	8.211184868	8.103829283	8.181849506	8.089136067	8.110529514	8.168152408	8.12559633	8.048891251	8.11935941	8.341993975	8.330061847
RSP_0622	6.26397586	6.139165836	6.250911677	6.14637018	6.197151309	6.084441669	6.292103153	6.211931192	6.155747056	6.216508036	6.207865955	6.220859285	6.143869641	6.275576025	6.330109037	6.173279307	6.190280968	6.248521103	6.256548905	6.145762658	6.331575601	6.380136469	6.331296304	6.14636644	6.457726032	6.226946286	6.286884199	6.307944561	6.272388271	6.286523189	6.204951763	6.525216058	6.416734782	6.21845609	6.220782191	6.172749761	6.220629299	6.159964282	6.188813191	6.187263033	6.140930857	6.13701553	6.151468033	6.167199874	6.193438132	6.207207617	6.220385935	6.301398533	6.352550549
RSP_0623	10.01568514	10.05922286	9.57894246	8.825986748	8.878356519	8.941914283	8.676833677	9.26725403	9.242482931	9.236105019	8.945956343	9.121443786	9.365953157	9.155774427	9.12883019	9.241110745	9.03362929	9.30953477	8.998262758	9.121867858	9.041316336	8.892873504	9.423315673	9.944007421	10.18769611	9.827600154	10.3135179	10.10032915	10.00354275	8.299979484	8.410472883	7.204624336	6.875525389	6.703922694	6.731821038	8.854182934	8.740120076	8.786986272	8.874571673	8.763662317	8.885357915	8.795712098	8.781753244	8.876379767	8.784249904	8.73064776	8.729999407	8.815849748	8.525292445
RSP_0624	9.007147799	8.97138649	8.604683797	8.701307149	8.525256029	8.589242105	8.456782993	8.789029933	8.848655787	8.967781546	8.802281726	8.722684833	8.852029916	8.643870027	8.712653712	8.849195777	8.656816311	8.808602352	8.820872644	8.749791883	8.735440513	8.602890352	8.46811546	8.938915206	9.018334726	8.985766025	8.89353241	9.027377242	9.060154579	8.259576844	8.204271346	7.906762403	7.869861384	7.711177611	7.809082241	8.69454624	8.679811375	8.766903559	8.729321747	8.692542488	8.793525222	8.733457296	8.706183188	8.764010592	8.772250354	8.629403505	8.65271097	8.497736966	8.366479454
RSP_0625	9.430565141	9.68630992	9.6568392	9.908224734	9.681649295	10.01148376	9.592754569	10.24135526	10.04286652	10.2588099	10.16895084	10.10460764	10.03839442	9.87247759	9.862279554	10.31021005	9.981527446	10.05868399	9.944350248	10.12521186	10.17718627	9.851064266	9.540633438	9.936508218	9.761750487	10.05449734	9.663450551	9.759379849	9.845494764	8.308256064	8.306003297	7.430164911	7.349886481	7.441837575	7.598352537	9.205387948	9.304632204	9.354656145	9.292085005	9.298967771	9.337480365	9.221017182	9.190624821	9.235094012	9.239089055	8.994002545	9.23247184	9.549927981	9.25985102
RSP_0626	11.91759318	12.17586754	11.76688791	10.92768658	10.91227129	11.6169121	11.38590962	11.48982233	11.64331053	11.21569419	11.37866162	11.53634336	11.44436413	11.12526315	11.04787159	11.5944235	11.61561237	11.72176057	11.14891629	11.14411096	11.16369293	10.89300107	11.56253644	12.2307513	12.11860083	12.13581282	12.17211918	12.07328116	12.16879666	11.65355039	11.75255341	10.88067915	10.89560105	11.18292191	11.36985423	12.04912147	12.1128067	12.11551224	12.05567124	12.06895899	12.08378569	12.07037475	11.99789947	12.07405103	12.02027248	11.95815161	12.112459	12.20716539	12.16136587
RSP_0627	7.569015364	7.589108032	7.834992375	7.394681237	7.37828039	7.442404442	7.366281567	7.541986857	7.475833399	7.480533335	7.512506645	7.514273719	7.57925774	7.635844223	7.693048165	7.359785972	7.300919705	7.201288368	7.427245826	7.67248017	7.657833915	7.708210309	7.594281268	7.742134655	7.644670966	7.808639819	7.723030611	7.669619824	7.662642516	7.415174437	7.390930094	7.355556919	7.27393116	7.307628153	7.314427178	7.449795402	7.369854822	7.442288628	7.391111298	7.415468426	7.427242443	7.448874748	7.504921143	7.388632614	7.373173489	7.407103642	7.417616355	7.596338114	7.536513819
RSP_0628	8.725008932	8.842385444	8.707212676	7.983809641	7.865465592	7.701012609	7.83679157	8.347060026	8.239406571	8.506671611	8.409961507	8.649430983	8.864935891	8.714167278	8.764002699	8.131942368	7.788275897	8.009457101	7.995280788	9.088672266	8.920917204	8.877074002	8.582979649	8.857229713	8.81878407	8.664221339	9.05365696	8.70869986	8.762122582	8.039059774	8.233635855	7.326433633	7.325850889	7.399195265	7.440993201	8.028491034	7.957557473	8.103936175	7.932065059	8.169757678	8.051122269	8.01642852	8.052795327	7.91697588	8.009376987	8.005010995	7.88441296	8.297148875	8.034684749
RSP_0629	9.912388478	10.03611712	9.845293486	8.236339509	8.301560104	8.433748958	8.271904248	8.992080389	8.927179171	8.947215565	8.871141028	9.447986682	9.329792757	9.261560639	9.254711741	8.595809199	8.480664445	8.618592089	8.423307844	9.649885631	9.50836451	9.372946088	9.316709758	9.863887241	10.15763407	9.841089598	10.1598828	10.04226328	9.973547055	8.768359884	8.939793362	8.493536434	8.593214109	8.037106024	8.457293465	9.123036899	9.074125151	9.190130782	9.026164615	9.250690596	9.051168654	9.196579131	9.254619758	9.065489969	9.071425418	9.176130183	8.927477111	9.943465404	9.844159769
RSP_0630	7.883415307	8.006967378	7.867689317	7.487043649	7.294663027	7.5963322	7.214562213	7.648195978	7.783039273	7.727640118	7.690827959	7.785745713	7.817519366	7.739532292	7.714986643	7.477239858	7.541969544	7.557221124	7.323046013	7.758237191	7.989200166	7.660650311	7.95368806	7.989043904	7.933537969	7.908379067	8.021047304	8.047318516	7.976765649	7.523236174	7.430608884	7.53195938	7.490382039	7.878730538	7.655649483	7.63367127	7.564871236	7.674517192	7.682468826	7.663560689	7.642707433	7.672434204	7.668837797	7.57464249	7.562610633	7.615507142	7.595703886	7.829969163	7.672741751
RSP_0631	7.231011253	7.319680326	7.325871337	7.014782411	6.877368382	7.216239146	6.81351547	7.107997145	6.99797892	6.890233946	6.96527942	7.067769698	7.046693802	6.889818015	6.926730652	7.053242991	6.914506168	7.035032763	6.818331614	7.009436366	7.053620653	6.897530432	6.962116545	7.48398033	7.363020517	7.463751499	7.304897763	7.340903818	7.214265572	6.930481086	7.023941654	6.672295083	6.664651092	6.711066042	6.739012026	7.218036233	7.14655625	7.171516527	7.251607862	7.247635999	7.267683641	7.204290913	7.232207132	7.129112638	7.101180702	7.161451661	7.12678617	7.058070167	7.093291153
RSP_0632	9.363741861	9.474412083	9.348148292	9.584157248	9.545336567	9.551335106	9.382750256	9.540344051	9.386359934	9.722609394	9.606336655	9.540601105	9.615322116	9.462547691	9.501216292	9.442876009	9.483207498	9.434921316	9.591422188	9.716483985	9.555865318	9.440199638	9.225952772	9.507932115	9.106350354	9.503836012	9.190125305	9.258596656	9.362361261	8.941980555	8.948363556	8.627530044	8.615777823	8.716762963	8.551440427	9.60811442	9.670706783	9.608493466	9.68505637	9.682090425	9.703270634	9.660380876	9.637726809	9.583497763	9.568663675	9.525670376	9.602566161	9.476372337	9.365466017
RSP_0633	9.441720682	9.654291879	9.724482724	9.146989098	9.048326125	9.11027636	8.911507954	9.44075737	9.39403806	9.51050613	9.436749883	9.511767008	9.573338348	9.490587957	9.61641764	9.314072877	9.28761595	9.322399253	9.298512511	9.913178532	9.802781307	9.72167862	9.598951555	9.718186758	9.60312193	9.751103017	9.547524887	9.552829946	9.688853151	8.745765671	8.753664827	8.724970895	8.844841486	8.721479889	8.647195716	9.311047329	9.35572459	9.427799696	9.387510968	9.32928203	9.331100894	9.348804402	9.391695968	9.331858095	9.415835686	9.376151632	9.347373103	9.34126961	9.309185742
RSP_0634	7.357677446	7.320949513	7.185192497	7.064742753	7.131830409	6.876572046	7.125983996	7.067507102	7.109424645	7.237551501	7.231529421	7.255476582	7.164675824	7.414014897	7.241234594	6.943972686	7.101831928	7.075179344	7.25752415	7.515702531	7.454499619	7.409339913	7.217712072	7.40610376	7.195133392	7.228232566	7.082299609	7.098868344	7.334152434	7.411226514	7.426746538	7.713836649	7.653058828	7.525314681	7.462013606	7.324863355	7.441387656	7.482483543	7.482099525	7.392362128	7.363003937	7.449526119	7.549860885	7.490665023	7.519966897	7.522054553	7.481738667	7.265391038	7.404004305
RSP_0635	7.386207632	7.493687594	7.207380411	6.699596427	6.976918214	6.651915637	6.671749556	7.095515486	7.043957636	7.286849916	7.108393541	7.433445519	7.630842772	7.443540947	7.420577037	6.821906209	6.850484535	6.82641342	6.862585734	8.285452267	7.816519942	7.813741356	7.38853518	7.400278989	7.564180716	7.189653661	7.524853508	7.43246213	7.399196406	6.828902311	6.814239974	7.264331071	7.525321707	7.090375069	7.032913689	6.89256119	6.932770068	7.009384464	6.884275117	6.959752897	6.860295859	6.892245494	7.005148621	6.915874433	6.954968359	6.996034635	6.916965097	7.216570213	7.207402243
RSP_0636	7.637007073	7.958966612	7.649330241	7.403457308	7.31048784	7.161102526	7.276835197	7.512810756	7.579350131	7.598022048	7.503069843	7.833983272	7.948705138	7.845129419	7.823660096	7.252535325	7.306758159	7.144488189	7.240044171	8.268980896	8.20029741	8.136585215	7.875753835	7.79469715	7.873895459	7.711947544	7.654978024	7.699136466	7.881084935	7.475446045	7.361892493	8.422728374	8.488118902	7.995766271	8.037034153	7.597428116	7.623613723	7.677537948	7.58120683	7.5844171	7.538494361	7.640337727	7.717230999	7.675333681	7.714769917	7.743160831	7.672955419	7.523296788	7.58388241
RSP_0637	7.127476119	7.257908645	7.189362952	7.105904573	7.029336597	7.033000998	7.006579546	7.072368298	7.197371069	7.106032449	7.046168249	7.176395488	7.266862109	7.26087083	7.194945877	7.193036591	7.044235675	7.053973394	7.118716397	7.437847987	7.554750417	7.422062681	7.366634169	7.22176817	7.085981943	7.070975094	7.035008756	7.053912491	7.113945632	7.093210266	6.885905455	7.34782026	7.338810433	7.12683876	7.090102288	7.099944292	7.144896541	7.191021164	7.123950728	7.198136349	7.194222498	7.157217614	7.164965068	7.135441209	7.156630726	7.19003701	7.168635255	7.225600192	7.113700078
RSP_0638	7.643631708	7.577981577	7.533906227	7.299515863	7.426515853	7.296461631	7.664063831	7.255339614	7.354518005	7.446430237	7.352022524	7.566360543	7.414296762	7.370321203	7.513397887	7.524919731	7.442211263	7.331664592	7.435708445	7.476223949	7.58533289	7.517284182	7.563072941	7.450890747	7.432222407	7.476190855	7.337304577	7.32248044	7.456796288	7.717031553	7.548997272	7.962971369	7.895372537	7.754220699	7.711444291	7.668855961	7.679832228	7.672841523	7.670410037	7.594115353	7.602791042	7.673645644	7.679403691	7.73127418	7.736897138	7.740897276	7.712858287	7.541758637	7.572745897
RSP_0639	7.914973269	7.903459871	7.786832581	7.372110017	7.334100928	7.25412694	7.480163572	7.419871118	7.425013676	7.338968322	7.322062152	7.492472396	7.352681846	7.500146909	7.521126248	7.232504411	7.293968541	7.24958083	7.449863526	7.664888828	7.557222789	7.726380831	7.603979223	7.912989846	7.680699644	7.788730878	7.682799321	7.684802955	7.770280192	7.908582163	7.832680937	8.499170411	8.528342009	8.077054124	8.142023762	7.984238619	7.997631869	8.06043909	7.907641593	7.995792277	7.907818748	7.944592241	8.022859647	7.952343085	7.972871552	7.990174122	7.968091086	7.862902373	7.851347732
RSP_0640	8.697372108	8.644172573	8.717604773	7.764732415	8.08568878	7.905207495	7.929591426	7.991740422	7.983065124	8.035386119	8.068094181	8.116506334	8.151123587	8.107357615	8.186270077	7.865905893	7.908724304	8.024976593	8.064012434	8.547754059	8.317260871	8.542738186	8.286718797	8.593695575	8.359175689	8.566914384	8.419100686	8.32183359	8.376549012	8.434823429	8.452698254	8.866399881	8.997109784	8.883942886	8.841454208	8.563670863	8.560339635	8.685044743	8.49864175	8.562190703	8.544513286	8.605679182	8.606595855	8.586332216	8.633014767	8.567221886	8.534496924	8.440321954	8.439184632
RSP_0641	8.023980865	7.795392836	8.124826301	8.191283166	7.944847769	7.957846603	8.181638433	8.121387907	8.065315461	8.095460038	8.164142914	8.260095221	7.958408758	8.155659306	8.152957233	7.98851551	8.182563493	7.721629508	7.967272736	8.171060395	8.268607558	8.406630339	8.312924679	7.944997404	7.903155248	7.945091943	7.813963338	8.024790503	8.160378275	8.10003802	7.875036451	8.778775476	8.516901076	8.29632737	8.226021437	7.982239132	8.173380763	8.064068178	8.074494673	7.943355171	7.903601699	8.052165905	8.102662975	8.122045749	8.097499098	8.145725285	8.219940888	8.16775573	8.236930408
RSP_0642	6.142282816	6.101541434	6.189321363	6.310689662	6.282998013	6.248042155	6.417153894	6.342017659	6.319592239	6.376699158	6.38165548	6.346493992	6.321219947	6.455272241	6.51137143	6.240444245	6.324583883	6.360574517	6.492747845	6.340424922	6.441573025	6.493801505	6.320225379	6.146106581	6.189972416	6.083513816	6.102189573	6.216884528	6.161509278	6.333222831	6.358181084	6.557842083	6.562425715	6.488851489	6.478888406	6.14995626	6.205504562	6.195240668	6.191919441	6.102968268	6.180520554	6.208178659	6.21240415	6.183804426	6.230351969	6.237585558	6.217114439	6.227862112	6.25654341
RSP_0643	7.528592418	7.470798975	7.828553459	7.968108616	8.111373321	7.923979109	7.949129255	7.839209233	8.0908998	8.029402398	8.016210557	7.965962721	7.969320248	7.968177282	8.064788408	7.937766	7.95799532	8.004824955	8.106292831	7.93173844	7.834481779	7.888612084	7.907603117	7.489696292	7.580794793	7.49800491	7.53255507	7.578524728	7.659057903	7.732829702	7.86073643	7.926653402	7.898713039	8.16662818	8.119517728	7.852146481	7.78423535	7.838744591	7.7890558	7.877086697	7.743638484	7.854507599	7.77435224	7.840757337	7.71538601	7.891425764	7.788335846	7.81312291	7.719939421
RSP_0644	6.928046133	6.781806257	6.848671403	7.055286673	7.097348963	7.12816286	7.091009624	7.123664181	7.07092442	7.068759322	7.106773669	6.95385075	7.030245653	7.268492361	7.095451274	6.950906946	7.088994406	6.921108654	7.091481681	7.044758046	6.85832302	6.918599222	7.128281021	6.798622278	6.701629124	6.83422069	6.645199249	6.714167306	6.792867192	8.063429725	8.05060136	7.325114226	7.427284669	7.381227991	7.383400968	7.228383793	7.176789914	7.119338872	7.187164131	7.103287698	7.194235365	7.200204392	7.219686849	7.08864541	7.100738478	7.158783383	7.16189572	6.949216366	7.163667138
RSP_0645	6.871319015	6.832857823	7.415339779	7.291200538	7.026818567	6.962668153	6.86099437	7.590836098	7.299264432	7.710983586	7.690077541	7.841989765	7.526606272	7.498314241	7.576871628	7.340327917	7.278404967	7.191910589	7.004885132	7.724050727	7.441648147	7.243075501	7.028856361	7.479467821	7.274474307	7.592558114	7.205133274	6.920636368	6.836245504	10.24297656	10.18453298	7.493871597	7.787768114	6.892591319	6.914041327	6.565943683	6.569789149	6.446767868	6.542202735	6.578577935	6.553416292	6.577221479	6.531743864	6.518272727	6.524349756	6.543577256	6.582924624	6.559880764	6.711301098
RSP_0646	8.108179378	8.25063638	8.119294554	8.352931244	8.389050824	8.2072878	8.140427481	8.314149168	8.210955063	8.206298198	8.238482494	8.243148686	8.213841745	8.249807763	8.301770178	8.047876047	8.111522808	8.115700005	8.068076677	8.206037294	8.070829629	8.194998716	7.955848612	8.233617761	8.124739427	8.130654561	8.139172821	8.056502273	8.084688732	10.61978717	10.57770413	9.362679307	9.456106929	9.077505226	8.788739618	8.36445605	8.316452047	8.383833871	8.34918063	8.332683257	8.330478908	8.39199387	8.386713617	8.364734698	8.303065479	8.294561683	8.401949196	8.225986461	8.217601586
RSP_0647	8.190691048	8.01656405	8.024399858	8.176380586	8.139090848	7.991427604	8.08653876	8.21539215	8.246528502	8.270705132	8.151778232	8.195936675	8.111192379	8.191450447	8.192746851	8.093445232	8.183501833	8.065473088	8.05705592	7.968817077	7.890712882	8.040452471	7.857335027	8.135801213	7.911222307	8.018971898	7.851773173	7.755255784	7.880449643	10.34467333	10.37374024	8.738511856	8.798745838	8.140504724	8.210649746	8.129455722	8.264222903	8.250991479	8.153770236	8.166308486	8.139984029	8.239905197	8.250709173	8.169464624	8.269046583	8.259389053	8.202607674	7.978460654	8.09397064
RSP_0648	6.260186898	6.306334844	6.298887145	6.500981011	6.545179245	6.578096303	6.278150553	6.64769322	6.622916242	6.747264794	6.794095779	6.783051633	6.592214289	6.497391909	6.573272329	6.486224188	6.5285947	6.376300971	6.399198632	6.72248933	6.384423982	6.320218064	6.237413139	6.365374427	6.255565498	6.374324326	6.383644924	6.208405552	6.258744247	9.081178968	8.858315132	7.668614574	7.485859701	6.898553008	6.554828648	6.311496274	6.373444146	6.412328825	6.325307103	6.355892037	6.325026811	6.353026008	6.379123744	6.366431199	6.386675695	6.388153403	6.394271153	6.227733905	6.216713287
RSP_0649	7.390142539	7.329809312	7.408471303	7.76885965	7.757463929	7.73143995	7.800246952	7.906859603	7.986025788	7.847746016	7.909088821	7.932978645	7.878698982	7.948012869	8.068008063	7.756062378	7.801742999	7.793920818	7.752923029	7.718448037	7.535209675	7.806323153	7.844795244	7.502512542	7.509401486	7.376129399	7.348096519	7.321559741	7.382014238	10.40949808	10.48236724	9.118103425	9.00986296	8.294897644	8.387374562	7.642787404	7.623929689	7.631573572	7.609604748	7.638424537	7.592481166	7.68055532	7.744042166	7.619926962	7.609102373	7.655191043	7.650057096	7.277870189	7.340372319
RSP_0650	9.316252514	9.545169145	9.553973186	8.485718532	8.280460136	8.616680897	8.475341788	9.003956517	8.950885943	8.738848467	8.737337757	8.9603092	8.902811528	8.922335904	8.860080563	8.827254556	8.756556594	8.557731149	8.46796871	9.046985061	9.162114474	9.029605936	9.209560147	9.703426998	9.647499521	9.518833465	9.700924298	9.616656396	9.595324065	9.14988906	9.104878175	8.480478853	8.429883017	9.018430544	8.962789724	9.06371392	9.003415518	9.081257427	8.962571662	9.148866586	9.022104176	9.022067509	9.111126714	8.995218655	8.887235639	9.073486419	9.005498628	9.561717959	9.554920938
RSP_0651	9.685643316	9.721288262	9.85417521	9.019358334	8.803345562	8.882321596	8.725154221	9.255742089	9.252389303	9.370118984	9.222444668	9.417904385	9.437404153	9.371898194	9.312250794	9.23336653	9.017637418	9.105633288	9.029177005	9.616569056	9.633691885	9.448437186	9.405992861	9.786445335	9.738041449	9.842713328	9.762519869	9.759291976	9.831540678	8.339177859	8.341060331	8.045663813	7.985000207	8.101227507	8.107578601	9.094769353	8.960444367	9.197908363	8.985028539	9.234401582	9.124465571	9.036684651	9.110899819	9.014728081	9.021356475	8.998200714	8.939002228	9.026171297	8.854962942
RSP_0652	10.49358322	10.67948363	10.17512746	9.839494785	9.931889841	9.875166111	9.781339958	10.19158151	10.04033583	10.03968928	10.15969444	10.2119359	10.32122883	10.12847396	10.15964818	10.10592392	9.835762362	10.06456851	10.07165917	10.48730725	10.0426222	10.03710008	10.09441649	10.48227257	10.38123711	10.43540974	10.48933968	10.47049519	10.67393643	8.951298676	9.233088361	8.239627365	8.205425439	8.594032148	8.780228928	10.02025653	9.915330655	9.918999722	9.864780223	10.11988336	9.908192185	9.851018479	9.843906554	9.980572785	10.01774237	9.878443616	9.905040225	10.31864091	9.95608854
RSP_0653	10.34012479	10.30108482	10.38849905	9.932601871	9.692924041	9.816323581	9.53900571	10.09801538	10.02480323	10.23281745	10.19268791	10.35192943	10.27844977	10.28752514	10.30957401	9.88803004	9.838486999	9.899675293	9.84010992	10.48891081	10.36295213	10.20552146	10.08351047	10.31946532	10.26186549	10.36411871	10.20979591	10.24336263	10.27031608	8.77324271	8.708463736	8.590900478	8.754549058	9.067744867	9.096409273	9.660435266	9.63191336	9.771055585	9.613760884	9.774740337	9.673081621	9.747362108	9.822580777	9.611863315	9.661420157	9.803975817	9.664937618	9.798531634	9.817996255
RSP_0654	8.130011238	8.087142135	8.502509265	8.507919157	8.614021321	8.58095812	8.176810938	8.823378481	8.768121359	9.065457777	8.74591603	8.899312343	8.910949645	9.084475588	9.098582037	8.604334856	8.435454717	8.564269037	8.557495386	9.401015848	9.285018433	9.326755507	8.802400798	8.229885269	8.411629699	8.362267271	8.372846904	8.192015295	8.204374604	7.73878373	7.796915298	8.321907097	8.193524672	8.387436475	8.174916076	8.397049169	8.305916244	8.408226273	8.424402026	8.465727237	8.426522874	8.425483969	8.441868229	8.407492938	8.359159998	8.364401441	8.363045201	8.602735036	8.400778566
RSP_0655	11.27322458	11.47952692	10.95630796	10.62558486	10.59424717	10.95778531	10.85342722	11.1327976	11.11179414	10.93531068	10.96058949	11.06050986	11.06465285	10.84672488	10.95034508	10.96269674	11.04283367	11.08596493	10.7742779	10.88676616	10.87764738	10.76705829	11.06374367	11.42132216	11.43191204	11.43955532	11.47562949	11.37464243	11.35932451	10.02945442	9.94746603	8.904163341	8.869164915	9.227959723	9.112764507	11.3916662	11.31981774	11.33912757	11.38799384	11.39523307	11.45407949	11.38392635	11.2673344	11.35735932	11.36076211	11.224722	11.35364342	11.02513889	11.03167163
RSP_0656	8.273472772	8.206466121	8.650622904	8.291831349	8.108059152	7.95094041	7.985732868	8.768886787	8.388120617	9.043142348	8.671133826	8.900921519	8.775601587	8.735157487	8.767878268	8.414875941	8.157796131	8.272224158	8.266165611	8.905618417	8.791660585	8.672097951	8.257136155	8.500688312	8.186566428	8.61341555	8.243109009	8.304900822	8.43636441	7.69579531	7.618644566	8.036673557	7.872163979	7.799010865	7.71319771	8.199791338	8.27896126	8.18306843	8.349144871	8.296870574	8.231238992	8.169621729	8.220823362	8.224612594	8.249940451	8.178554943	8.270142886	8.269419903	8.313614054
RSP_0657	9.813820305	9.706398475	10.0813281	9.431336575	9.42262896	9.615886385	9.307168467	10.02842378	9.877890473	9.922861532	9.980759769	10.0955283	10.07439071	9.963212723	9.867260016	9.820255563	9.588612888	9.930280414	9.572612085	10.21717485	9.788734157	9.6735977	9.740110695	9.968103046	9.988772157	10.11996	9.940158541	9.958908509	9.82561666	8.016168189	8.21309751	8.358140922	8.395290046	8.642804735	8.488091668	9.620649711	9.522017927	9.332424783	9.582250035	9.613303725	9.56284903	9.466487761	9.422851084	9.555120272	9.412494046	9.397887659	9.485947425	10.08309227	9.870951879
RSP_0658	8.074391046	8.191750077	8.041212603	7.799889351	7.933545907	7.753606986	8.025032846	8.025903441	8.201774566	8.091534065	7.898457986	8.092944123	8.024999833	8.17040073	8.069199478	7.882922072	7.960776619	7.917823009	7.950294503	8.002051147	7.831068696	7.918080445	8.097688944	8.161227825	8.085349152	8.168704502	8.281190706	8.183318081	8.262151886	7.918431507	7.974417049	8.292418605	8.20592926	8.235618936	8.250628836	8.217139157	8.198460679	8.190549198	8.0829337	8.164025916	8.117797687	8.137464208	8.182388625	8.194627178	8.200038232	8.184247993	8.163897903	8.070851771	8.062567338
RSP_0659	7.320195386	7.322768943	7.390401567	7.300051586	7.213980213	7.444507898	7.374180542	7.46421526	7.486023798	7.327548934	7.371574108	7.495249567	7.487708253	7.421497757	7.535390303	7.455984748	7.570088787	7.367908708	7.203597469	7.34719993	7.503893813	7.497449857	7.728085327	7.505902583	7.52594037	7.635624398	7.360184022	7.526911623	7.513336714	7.222616939	7.131834522	7.230001119	7.202888741	7.091648177	7.188971233	7.525940655	7.560129342	7.571856222	7.563349041	7.539886423	7.580936172	7.606363771	7.589708333	7.499544684	7.539284317	7.554816155	7.588330427	7.385087069	7.385285318
RSP_0660	7.781775542	7.691256214	7.784017088	7.500438122	7.510074032	7.475246104	7.528909726	7.542971197	7.414992977	7.347477021	7.401731133	7.454816195	7.378131569	7.504098438	7.498285915	7.295606346	7.407448392	7.322514969	7.435203396	7.325793158	7.277770489	7.574188458	7.430225506	7.785576953	7.659380139	7.734443343	7.571503227	7.782931761	7.657291211	7.910833251	7.857787916	8.110711028	7.995040819	8.331584445	8.357057545	7.713897894	7.745404542	7.869579061	7.740125749	7.742354908	7.745721553	7.768693232	7.761040161	7.760121654	7.816583607	7.814503338	7.762689729	7.693937761	7.652131905
RSP_0661	9.242489895	9.221345482	9.402440842	9.268512397	8.990830187	9.004935576	8.858928026	9.353174663	9.287526752	9.404535453	9.515187765	9.380028351	9.351955069	9.253665101	9.34013697	9.21890635	9.146228373	9.138451289	9.145876078	9.528115321	9.303934732	9.291942585	9.042297742	9.3421021	9.230818925	9.51948976	9.208982093	9.174128915	9.191050821	8.389987618	8.311308263	8.122457834	8.173508089	8.224555703	8.270397599	9.047725732	9.106471622	9.045499844	9.104386829	9.112158178	9.096162884	9.034889562	9.117181437	8.968027165	8.99655884	9.08545665	9.072301603	9.253248663	9.069594652
RSP_0662	9.927868321	9.966773026	10.21725331	9.935096709	9.791293354	9.955746423	9.913821766	10.2896024	10.16814273	10.21783056	10.28182213	10.39882603	10.27241251	10.15613992	10.23676732	10.16426747	10.13681855	10.17384868	9.972008981	10.26872274	10.26383257	10.1989411	10.34943696	10.32372203	10.29542424	10.35838973	10.27499806	10.22910141	10.09178107	9.408900192	9.394675992	9.42525937	9.238681483	9.525076464	9.327231405	10.16343882	10.26067634	10.24128693	10.20681784	10.24016794	10.19959569	10.24722425	10.16861662	10.1386334	10.1505004	10.22467779	10.19479171	10.09048416	10.32368938
RSP_0663	8.867368018	8.950140387	8.835625396	8.411403244	8.620427327	8.628645091	8.391621394	9.028157092	8.980559532	8.862646579	8.8536365	8.964873578	9.048914203	8.849970479	9.017895151	8.712860055	8.695013203	8.606835131	8.657162216	8.98332308	8.929589068	8.76321791	8.761545513	9.056847214	9.056346622	9.051208045	9.098958602	9.004666875	8.965051349	8.078916197	7.951638092	7.935911812	7.971313967	7.806688873	7.805839864	8.392915279	8.37275381	8.465550681	8.336759938	8.403610219	8.357380788	8.388799083	8.397872283	8.399281861	8.433897576	8.426607514	8.436795661	8.427811157	8.536121544
RSP_0664	8.100754853	8.150306533	8.485919668	7.468088997	7.390365392	7.180443916	7.455515113	7.781056562	7.533130024	7.948999108	7.807796373	8.176961377	8.205237943	8.327235253	8.375920879	7.39340543	7.346796875	7.312401974	7.508622578	8.936077142	8.592525026	8.859259958	8.142937976	8.354690342	8.341144029	8.3966264	8.258821874	8.183317283	8.227903612	7.682498296	7.616429046	7.598972043	7.580479536	7.575989356	7.47196766	7.468049524	7.539196945	7.518656459	7.487075735	7.48717995	7.420318344	7.577073132	7.550879208	7.524345395	7.488882801	7.54719517	7.55953188	8.070039727	8.011874671
RSP_0665	11.18769478	11.23625878	11.46322064	11.95162757	11.95641297	12.047706	11.82611933	11.44555949	11.40789751	11.54453803	11.44893024	11.43335856	11.52278347	11.49830767	11.47149671	11.64075956	11.65521708	11.69167251	11.49176465	11.53748177	11.46728267	11.48470724	11.13680388	11.40748733	11.28733047	11.58737922	11.30354405	11.32386095	11.33502215	10.94902655	10.89788014	10.50242059	10.64069255	10.78858122	10.68634103	10.77583884	10.80097362	10.84514078	10.82147975	10.85772054	10.85579203	10.82175999	10.81809616	10.75741691	10.71904306	10.87727164	10.780797	10.99871172	10.96761283
RSP_0666	7.222067037	7.32799984	7.53797734	7.464053812	7.314856183	7.32152431	7.235966186	7.109147058	7.316524354	7.080608015	7.341920622	7.32721339	7.125453701	7.223485671	7.382316474	7.13307264	7.312963546	7.325008544	7.194440693	7.305126205	7.246637835	7.263423529	7.312275565	7.327335173	7.252384023	7.4664392	7.31626686	7.368831653	7.444123041	7.559530664	7.443986486	7.585742704	7.651812002	7.605910107	7.489153025	7.44500265	7.511734582	7.400822356	7.522053765	7.407561497	7.352345081	7.534389432	7.426605695	7.37740087	7.414165051	7.548330721	7.497537245	7.240602115	7.285160068
RSP_0667	9.261897444	9.52310788	9.887415781	8.799842573	8.742784889	8.993321967	8.667136305	8.760813655	8.670507482	8.835197203	8.89345438	8.903144512	8.916512313	8.852309731	8.742154196	8.774788376	8.789655555	8.750151884	8.617171794	9.362308693	9.301894053	9.168478346	8.932472849	9.955671314	9.286242353	10.01438867	9.248548702	9.176035716	9.474148469	8.331603676	8.411334833	7.92760445	8.134198132	8.274264646	8.468368523	8.595827195	8.670636965	8.78237384	8.687411206	8.675122578	8.810677832	8.698515274	8.651104596	8.666350679	8.740363274	8.578628041	8.546274969	8.737263068	8.689609545
[truncated: 3,655 more rows]
[truncated: 149 more columns]
