# Supplementary material for: An Integrated Approach to Reconstructing Genome-Scale Transcriptional Regulatory Networks
Source: PLoS Comput Biol. 2015 Feb 27;11(2):e1004103. doi: 10.1371/journal.pcbi.1004103 (PMC4344238; doi:10.1371/journal.pcbi.1004103)
Supplement: S1 Dataset — This dataset consists of 3 folders containing data used for the analysis presented in the main text and a summary of the results from the E. coli analysis. These folder include: “Ecoli _results”, which contains a summary of the results obtained from the E. coli analysis; “Integrate_v1.0”, which contains sample code for running the presented analysis (the most up-to-date version of this code can be obtained from the figshare link provided in the Materials and methods); and “Rsp_data”, which contains the R. sphaeroides gene expression compendium used in our analysis. (ZIP) [file pcbi.1004103.s024.zip › S1 Dataset/Rsp_data/TFs.txt]

RSP_0014
RSP_0018
RSP_0032
RSP_0068
RSP_0071
RSP_0087
RSP_0122
RSP_0172
RSP_0185
RSP_0186
RSP_0282
RSP_0316
RSP_0327
RSP_0380
RSP_0395
RSP_0402
RSP_0415
RSP_0443
RSP_0457
RSP_0489
RSP_0507
RSP_0511
RSP_0527
RSP_0547
RSP_0601
RSP_0607
RSP_0611
RSP_0616
RSP_0641
RSP_0660
RSP_0698
RSP_0722
RSP_0760
RSP_0762
RSP_0768
RSP_0794
RSP_0847
RSP_0868
RSP_0907
RSP_0927
RSP_0958
RSP_0981
RSP_0991
RSP_1014
RSP_1032
RSP_1034
RSP_1040
RSP_1055
RSP_1077
RSP_1083
RSP_1092
RSP_1138
RSP_1139
RSP_1181
RSP_1191
RSP_1220
RSP_1243
RSP_1269
RSP_1272
RSP_1275
RSP_1286
RSP_1297
RSP_1342
RSP_1435
RSP_1441
RSP_1449
RSP_1472
RSP_1486
RSP_1518
RSP_1550
RSP_1577
RSP_1590
RSP_1606
RSP_1607
RSP_1612
RSP_1622
RSP_1663
RSP_1681
RSP_1741
RSP_1785
RSP_1790
RSP_1866
RSP_1867
RSP_1871
RSP_1890
RSP_1892
RSP_1915
RSP_1922
RSP_1925
RSP_1945
RSP_1953
RSP_1990
RSP_1997
RSP_2007
RSP_2026
RSP_2027
RSP_2036
RSP_2075
RSP_2130
RSP_2165
RSP_2171
RSP_2182
RSP_2186
RSP_2200
RSP_2201
RSP_2236
RSP_2281
RSP_2324
RSP_2362
RSP_2410
RSP_2494
RSP_2572
RSP_2591
RSP_2599
RSP_2606
RSP_2610
RSP_2621
RSP_2681
RSP_2719
RSP_2730
RSP_2748
RSP_2780
RSP_2800
RSP_2801
RSP_2838
RSP_2840
RSP_2853
RSP_2865
RSP_2867
RSP_2882
RSP_2888
RSP_2889
RSP_2922
RSP_2932
RSP_2950
RSP_2963
RSP_2965
RSP_3007
RSP_3022
RSP_3024
RSP_3026
RSP_3029
RSP_3042
RSP_3045
RSP_3052
RSP_3055
RSP_3064
RSP_3088
RSP_3095
RSP_3109
RSP_3124
RSP_3125
RSP_3165
RSP_3179
RSP_3202
RSP_3203
RSP_3241
RSP_3298
RSP_3309
RSP_3317
RSP_3322
RSP_3324
RSP_3339
RSP_3341
RSP_3385
RSP_3400
RSP_3405
RSP_3418
RSP_3430
RSP_3433
RSP_3436
RSP_3445
RSP_3448
RSP_3464
RSP_3505
RSP_3511
RSP_3514
RSP_3528
RSP_3569
RSP_3606
RSP_3616
RSP_3664
RSP_3665
RSP_3667
RSP_3676
RSP_3680
RSP_3684
RSP_3686
RSP_3700
RSP_3731
RSP_3748
RSP_3771
RSP_3862
RSP_3865
RSP_3874
RSP_3893
RSP_3937
RSP_3939
RSP_3947
RSP_3971
RSP_3973
RSP_3977
RSP_3997
RSP_4017
RSP_4019
RSP_4038
RSP_4073
RSP_4131
RSP_4133
RSP_4201
RSP_4210
RSP_4260
RSP_4265
RSP_4275
RSP_4277
RSP_4278
